# Supplementary material for: Lipid-mediated activation of plasma membrane-localized deubiquitylating enzymes modulate endosomal trafficking
Source: Nat Commun. 2022 Nov 12;13:6897. doi: 10.1038/s41467-022-34637-3 (PMC9653390; doi:10.1038/s41467-022-34637-3)
Supplement: Supplementary file 4 — Supplementary Data 1 [file 41467_2022_34637_MOESM4_ESM.xlsx]

## Sheet: OTU11_delta21_WT
OTU11_delta21_WT_production.pdb													OTU11_delta21_WT_production_final.pdb
TITLE	Title	in	water										REMARK	GENERATED	BY	TRJCONV
REMARK	THIS	IS	A	SIMULATION	BOX								TITLE	Title	in	water	t=	200000000000	step=	1000000000
CRYST1	103103	103102	129502	90.00	90.00	60.00	P	1	1				REMARK	THIS	IS	A	SIMULATION	BOX
MODEL	1												CRYST1	97772	97771	143584	90.00	90.00	60.00	P	1	1
ATOM	1	N	THR	A	22	38190	34740	115340	1.00	0.00	N		MODEL	1
ATOM	2	HT1	THR	A	22	38670	34520	114440	1.00	0.00	H		ATOM	1	N	THR	A	22	46250	64720	86710	1.00	0.00	N
ATOM	3	HT2	THR	A	22	38480	34200	116180	1.00	0.00	H		ATOM	2	HT1	THR	A	22	45290	64910	87080	1.00	0.00	H
ATOM	4	HT3	THR	A	22	38330	35750	115550	1.00	0.00	H		ATOM	3	HT2	THR	A	22	45950	64170	85880	1.00	0.00	H
ATOM	5	CA	THR	A	22	36690	34540	115270	1.00	0.00	C		ATOM	4	HT3	THR	A	22	46690	65570	86320	1.00	0.00	H
ATOM	6	HA	THR	A	22	36270	34330	116240	1.00	0.00	H		ATOM	5	CA	THR	A	22	47120	63930	87660	1.00	0.00	C
ATOM	7	CB	THR	A	22	35930	35870	114800	1.00	0.00	C		ATOM	6	HA	THR	A	22	48120	63870	87230	1.00	0.00	H
ATOM	8	HB	THR	A	22	36150	36750	115440	1.00	0.00	H		ATOM	7	CB	THR	A	22	47120	64630	89080	1.00	0.00	C
ATOM	9	OG1	THR	A	22	34510	35640	114850	1.00	0.00	O		ATOM	8	HB	THR	A	22	47810	64060	89750	1.00	0.00	H
ATOM	10	HG1	THR	A	22	34070	36460	115100	1.00	0.00	H		ATOM	9	OG1	THR	A	22	45880	64720	89710	1.00	0.00	O
ATOM	11	CG2	THR	A	22	36210	36270	113300	1.00	0.00	C		ATOM	10	HG1	THR	A	22	45820	63940	90270	1.00	0.00	H
ATOM	12	HG21	THR	A	22	35890	35400	112680	1.00	0.00	H		ATOM	11	CG2	THR	A	22	47530	66130	89090	1.00	0.00	C
ATOM	13	HG22	THR	A	22	37290	36520	113190	1.00	0.00	H		ATOM	12	HG21	THR	A	22	48590	66120	88750	1.00	0.00	H
ATOM	14	HG23	THR	A	22	35710	37140	112840	1.00	0.00	H		ATOM	13	HG22	THR	A	22	47680	66500	90120	1.00	0.00	H
ATOM	15	C	THR	A	22	36300	33440	114350	1.00	0.00	C		ATOM	14	HG23	THR	A	22	46830	66730	88480	1.00	0.00	H
ATOM	16	O	THR	A	22	36940	33130	113370	1.00	0.00	O		ATOM	15	C	THR	A	22	46710	62500	87820	1.00	0.00	C
ATOM	17	N	SER	A	23	35100	32800	114560	1.00	0.00	N		ATOM	16	O	THR	A	22	45650	62080	87410	1.00	0.00	O
ATOM	18	HN	SER	A	23	34470	33080	115270	1.00	0.00	H		ATOM	17	N	SER	A	23	47590	61700	88480	1.00	0.00	N
ATOM	19	CA	SER	A	23	34610	31760	113670	1.00	0.00	C		ATOM	18	HN	SER	A	23	48470	62140	88670	1.00	0.00	H
ATOM	20	HA	SER	A	23	35390	31460	112980	1.00	0.00	H		ATOM	19	CA	SER	A	23	47650	60290	88700	1.00	0.00	C
ATOM	21	CB	SER	A	23	34010	30480	114300	1.00	0.00	C		ATOM	20	HA	SER	A	23	48150	59980	87800	1.00	0.00	H
ATOM	22	HB1	SER	A	23	33810	29710	113530	1.00	0.00	H		ATOM	21	CB	SER	A	23	48700	59890	89740	1.00	0.00	C
ATOM	23	HB2	SER	A	23	33030	30510	114820	1.00	0.00	H		ATOM	22	HB1	SER	A	23	48460	60350	90720	1.00	0.00	H
ATOM	24	OG	SER	A	23	35030	30010	115230	1.00	0.00	O		ATOM	23	HB2	SER	A	23	49680	60280	89410	1.00	0.00	H
ATOM	25	HG1	SER	A	23	35870	29960	114760	1.00	0.00	H		ATOM	24	OG	SER	A	23	48720	58440	90000	1.00	0.00	O
ATOM	26	C	SER	A	23	33530	32390	112840	1.00	0.00	C		ATOM	25	HG1	SER	A	23	48730	57970	89160	1.00	0.00	H
ATOM	27	O	SER	A	23	32830	31670	112150	1.00	0.00	O		ATOM	26	C	SER	A	23	46280	59600	88840	1.00	0.00	C
ATOM	28	N	ALA	A	24	33440	33710	112840	1.00	0.00	N		ATOM	27	O	SER	A	23	45410	60040	89570	1.00	0.00	O
ATOM	29	HN	ALA	A	24	34020	34280	113420	1.00	0.00	H		ATOM	28	N	ALA	A	24	46120	58400	88190	1.00	0.00	N
ATOM	30	CA	ALA	A	24	32610	34450	111890	1.00	0.00	C		ATOM	29	HN	ALA	A	24	46830	57980	87620	1.00	0.00	H
ATOM	31	HA	ALA	A	24	31660	33940	112010	1.00	0.00	H		ATOM	30	CA	ALA	A	24	44970	57610	88340	1.00	0.00	C
ATOM	32	CB	ALA	A	24	32320	35870	112380	1.00	0.00	C		ATOM	31	HA	ALA	A	24	44250	58190	88890	1.00	0.00	H
ATOM	33	HB1	ALA	A	24	31370	36170	111890	1.00	0.00	H		ATOM	32	CB	ALA	A	24	44430	57240	86950	1.00	0.00	C
ATOM	34	HB2	ALA	A	24	33160	36560	112170	1.00	0.00	H		ATOM	33	HB1	ALA	A	24	44150	58140	86360	1.00	0.00	H
ATOM	35	HB3	ALA	A	24	32020	35870	113450	1.00	0.00	H		ATOM	34	HB2	ALA	A	24	43410	56810	87010	1.00	0.00	H
ATOM	36	C	ALA	A	24	32970	34330	110360	1.00	0.00	C		ATOM	35	HB3	ALA	A	24	45080	56610	86320	1.00	0.00	H
ATOM	37	O	ALA	A	24	33920	33690	109840	1.00	0.00	O		ATOM	36	C	ALA	A	24	45200	56320	89100	1.00	0.00	C
ATOM	38	N	SER	A	25	32070	34920	109530	1.00	0.00	N		ATOM	37	O	ALA	A	24	46290	55750	89010	1.00	0.00	O
ATOM	39	HN	SER	A	25	31330	35320	110060	1.00	0.00	H		ATOM	38	N	SER	A	25	44230	55850	89870	1.00	0.00	N
ATOM	40	CA	SER	A	25	32040	34830	108130	1.00	0.00	C		ATOM	39	HN	SER	A	25	43350	56310	89900	1.00	0.00	H
ATOM	41	HA	SER	A	25	32910	34370	107690	1.00	0.00	H		ATOM	40	CA	SER	A	25	44400	54560	90520	1.00	0.00	C
ATOM	42	CB	SER	A	25	30750	34020	107790	1.00	0.00	C		ATOM	41	HA	SER	A	25	45080	53950	89930	1.00	0.00	H
ATOM	43	HB1	SER	A	25	29910	34600	108240	1.00	0.00	H		ATOM	42	CB	SER	A	25	44910	54740	92030	1.00	0.00	C
ATOM	44	HB2	SER	A	25	30650	32990	108190	1.00	0.00	H		ATOM	43	HB1	SER	A	25	44230	55470	92520	1.00	0.00	H
ATOM	45	OG	SER	A	25	30740	33890	106360	1.00	0.00	O		ATOM	44	HB2	SER	A	25	45940	55160	92090	1.00	0.00	H
ATOM	46	HG1	SER	A	25	31310	33140	106200	1.00	0.00	H		ATOM	45	OG	SER	A	25	45010	53620	92840	1.00	0.00	O
ATOM	47	C	SER	A	25	31750	36260	107590	1.00	0.00	C		ATOM	46	HG1	SER	A	25	45880	53290	92620	1.00	0.00	H
ATOM	48	O	SER	A	25	30940	36970	108210	1.00	0.00	O		ATOM	47	C	SER	A	25	43060	53800	90610	1.00	0.00	C
ATOM	49	N	SER	A	26	32230	36600	106390	1.00	0.00	N		ATOM	48	O	SER	A	25	42030	54380	90640	1.00	0.00	O
ATOM	50	HN	SER	A	26	32840	35970	105930	1.00	0.00	H		ATOM	49	N	SER	A	26	43150	52440	90500	1.00	0.00	N
ATOM	51	CA	SER	A	26	31880	37860	105660	1.00	0.00	C		ATOM	50	HN	SER	A	26	44070	52080	90380	1.00	0.00	H
ATOM	52	HA	SER	A	26	31790	38710	106320	1.00	0.00	H		ATOM	51	CA	SER	A	26	42110	51390	90600	1.00	0.00	C
ATOM	53	CB	SER	A	26	33030	38220	104770	1.00	0.00	C		ATOM	52	HA	SER	A	26	41970	51070	89570	1.00	0.00	H
ATOM	54	HB1	SER	A	26	33970	38440	105320	1.00	0.00	H		ATOM	53	CB	SER	A	26	42540	50180	91440	1.00	0.00	C
ATOM	55	HB2	SER	A	26	32970	39220	104280	1.00	0.00	H		ATOM	54	HB1	SER	A	26	41730	49440	91650	1.00	0.00	H
ATOM	56	OG	SER	A	26	33470	37290	103780	1.00	0.00	O		ATOM	55	HB2	SER	A	26	42860	50450	92460	1.00	0.00	H
ATOM	57	HG1	SER	A	26	34420	37380	103700	1.00	0.00	H		ATOM	56	OG	SER	A	26	43650	49480	90790	1.00	0.00	O
ATOM	58	C	SER	A	26	30590	37660	104810	1.00	0.00	C		ATOM	57	HG1	SER	A	26	44340	50150	90810	1.00	0.00	H
ATOM	59	O	SER	A	26	29820	38610	104410	1.00	0.00	O		ATOM	58	C	SER	A	26	40690	51670	91180	1.00	0.00	C
ATOM	60	N	ASN	A	27	30210	36380	104500	1.00	0.00	N		ATOM	59	O	SER	A	26	40550	52100	92340	1.00	0.00	O
ATOM	61	HN	ASN	A	27	30690	35650	104980	1.00	0.00	H		ATOM	60	N	ASN	A	27	39690	51300	90330	1.00	0.00	N
ATOM	62	CA	ASN	A	27	29000	35980	103800	1.00	0.00	C		ATOM	61	HN	ASN	A	27	39820	50890	89430	1.00	0.00	H
ATOM	63	HA	ASN	A	27	29290	36160	102770	1.00	0.00	H		ATOM	62	CA	ASN	A	27	38290	51620	90640	1.00	0.00	C
ATOM	64	CB	ASN	A	27	28700	34540	104250	1.00	0.00	C		ATOM	63	HA	ASN	A	27	38200	52600	91100	1.00	0.00	H
ATOM	65	HB1	ASN	A	27	28530	34650	105340	1.00	0.00	H		ATOM	64	CB	ASN	A	27	37430	51710	89380	1.00	0.00	C
ATOM	66	HB2	ASN	A	27	29610	33930	104060	1.00	0.00	H		ATOM	65	HB1	ASN	A	27	37660	50810	88770	1.00	0.00	H
ATOM	67	CG	ASN	A	27	27510	33790	103660	1.00	0.00	C		ATOM	66	HB2	ASN	A	27	37800	52490	88670	1.00	0.00	H
ATOM	68	OD1	ASN	A	27	26400	33870	104200	1.00	0.00	O		ATOM	67	CG	ASN	A	27	35890	51820	89660	1.00	0.00	C
ATOM	69	ND2	ASN	A	27	27660	33190	102500	1.00	0.00	N		ATOM	68	OD1	ASN	A	27	35290	50790	89670	1.00	0.00	O
ATOM	70	HD21	ASN	A	27	26940	32550	102230	1.00	0.00	H		ATOM	69	ND2	ASN	A	27	35340	53040	89740	1.00	0.00	N
ATOM	71	HD22	ASN	A	27	28580	33140	102100	1.00	0.00	H		ATOM	70	HD21	ASN	A	27	34340	53060	89770	1.00	0.00	H
ATOM	72	C	ASN	A	27	27680	36830	103850	1.00	0.00	C		ATOM	71	HD22	ASN	A	27	35830	53890	89530	1.00	0.00	H
ATOM	73	O	ASN	A	27	27170	37300	104820	1.00	0.00	O		ATOM	72	C	ASN	A	27	37720	50590	91640	1.00	0.00	C
ATOM	74	N	SER	A	28	27090	37050	102660	1.00	0.00	N		ATOM	73	O	ASN	A	27	38020	49410	91520	1.00	0.00	O
ATOM	75	HN	SER	A	28	27430	36710	101780	1.00	0.00	H		ATOM	74	N	SER	A	28	36980	51130	92640	1.00	0.00	N
ATOM	76	CA	SER	A	28	25960	37950	102380	1.00	0.00	C		ATOM	75	HN	SER	A	28	36950	52130	92660	1.00	0.00	H
ATOM	77	HA	SER	A	28	26250	38910	102780	1.00	0.00	H		ATOM	76	CA	SER	A	28	36430	50300	93770	1.00	0.00	C
ATOM	78	CB	SER	A	28	25750	38150	100840	1.00	0.00	C		ATOM	77	HA	SER	A	28	37090	49470	93960	1.00	0.00	H
ATOM	79	HB1	SER	A	28	24950	38910	100690	1.00	0.00	H		ATOM	78	CB	SER	A	28	36520	51000	95180	1.00	0.00	C
ATOM	80	HB2	SER	A	28	25420	37210	100360	1.00	0.00	H		ATOM	79	HB1	SER	A	28	37580	51190	95460	1.00	0.00	H
ATOM	81	OG	SER	A	28	26870	38720	100160	1.00	0.00	O		ATOM	80	HB2	SER	A	28	35970	50370	95910	1.00	0.00	H
ATOM	82	HG1	SER	A	28	27660	38190	100300	1.00	0.00	H		ATOM	81	OG	SER	A	28	35870	52320	95150	1.00	0.00	O
ATOM	83	C	SER	A	28	24610	37460	102960	1.00	0.00	C		ATOM	82	HG1	SER	A	28	36220	52840	94420	1.00	0.00	H
ATOM	84	O	SER	A	28	23680	38230	103240	1.00	0.00	O		ATOM	83	C	SER	A	28	34950	49920	93580	1.00	0.00	C
ATOM	85	N	SER	A	29	24380	36110	103040	1.00	0.00	N		ATOM	84	O	SER	A	28	34350	49260	94440	1.00	0.00	O
ATOM	86	HN	SER	A	29	25070	35480	102710	1.00	0.00	H		ATOM	85	N	SER	A	29	34370	50330	92460	1.00	0.00	N
ATOM	87	CA	SER	A	29	23240	35660	103900	1.00	0.00	C		ATOM	86	HN	SER	A	29	34870	50750	91700	1.00	0.00	H
ATOM	88	HA	SER	A	29	22370	36120	103460	1.00	0.00	H		ATOM	87	CA	SER	A	29	32980	50010	92260	1.00	0.00	C
ATOM	89	CB	SER	A	29	22970	34040	103690	1.00	0.00	C		ATOM	88	HA	SER	A	29	32450	50470	93080	1.00	0.00	H
ATOM	90	HB1	SER	A	29	23930	33500	103800	1.00	0.00	H		ATOM	89	CB	SER	A	29	32370	50480	90930	1.00	0.00	C
ATOM	91	HB2	SER	A	29	22650	34040	102620	1.00	0.00	H		ATOM	90	HB1	SER	A	29	32790	50050	89990	1.00	0.00	H
ATOM	92	OG	SER	A	29	22000	33500	104570	1.00	0.00	O		ATOM	91	HB2	SER	A	29	32330	51580	90800	1.00	0.00	H
ATOM	93	HG1	SER	A	29	21100	33560	104240	1.00	0.00	H		ATOM	92	OG	SER	A	29	30970	50170	90850	1.00	0.00	O
ATOM	94	C	SER	A	29	23410	35990	105340	1.00	0.00	C		ATOM	93	HG1	SER	A	29	30500	51010	90860	1.00	0.00	H
ATOM	95	O	SER	A	29	22550	36600	105920	1.00	0.00	O		ATOM	94	C	SER	A	29	32630	48450	92410	1.00	0.00	C
ATOM	96	N	PHE	A	30	24590	35680	105870	1.00	0.00	N		ATOM	95	O	SER	A	29	31750	48040	93260	1.00	0.00	O
ATOM	97	HN	PHE	A	30	25350	35330	105330	1.00	0.00	H		ATOM	96	N	PHE	A	30	33430	47470	91730	1.00	0.00	N
ATOM	98	CA	PHE	A	30	24910	35740	107270	1.00	0.00	C		ATOM	97	HN	PHE	A	30	34220	47780	91200	1.00	0.00	H
ATOM	99	HA	PHE	A	30	24120	35360	107900	1.00	0.00	H		ATOM	98	CA	PHE	A	30	33310	46050	91950	1.00	0.00	C
ATOM	100	CB	PHE	A	30	26310	35060	107390	1.00	0.00	C		ATOM	99	HA	PHE	A	30	32310	45800	91640	1.00	0.00	H
ATOM	101	HB1	PHE	A	30	27020	35550	106690	1.00	0.00	H		ATOM	100	CB	PHE	A	30	34260	45330	91030	1.00	0.00	C
ATOM	102	HB2	PHE	A	30	26180	34010	107040	1.00	0.00	H		ATOM	101	HB1	PHE	A	30	35350	45530	91180	1.00	0.00	H
ATOM	103	CG	PHE	A	30	26840	35030	108790	1.00	0.00	C		ATOM	102	HB2	PHE	A	30	33990	45570	89980	1.00	0.00	H
ATOM	104	CD1	PHE	A	30	26560	33970	109690	1.00	0.00	C		ATOM	103	CG	PHE	A	30	34250	43780	91130	1.00	0.00	C
ATOM	105	HD1	PHE	A	30	25920	33130	109460	1.00	0.00	H		ATOM	104	CD1	PHE	A	30	35430	43000	91420	1.00	0.00	C
ATOM	106	CE1	PHE	A	30	27050	34040	111000	1.00	0.00	C		ATOM	105	HD1	PHE	A	30	36390	43450	91610	1.00	0.00	H
ATOM	107	HE1	PHE	A	30	26900	33160	111600	1.00	0.00	H		ATOM	106	CE1	PHE	A	30	35370	41660	91580	1.00	0.00	C
ATOM	108	CZ	PHE	A	30	27830	35140	111430	1.00	0.00	C		ATOM	107	HE1	PHE	A	30	36270	41090	91780	1.00	0.00	H
ATOM	109	HZ	PHE	A	30	28290	35220	112400	1.00	0.00	H		ATOM	108	CZ	PHE	A	30	34170	40960	91620	1.00	0.00	C
ATOM	110	CD2	PHE	A	30	27690	36140	109280	1.00	0.00	C		ATOM	109	HZ	PHE	A	30	34070	39900	91830	1.00	0.00	H
ATOM	111	HD2	PHE	A	30	27960	36890	108560	1.00	0.00	H		ATOM	110	CD2	PHE	A	30	33060	43080	90950	1.00	0.00	C
ATOM	112	CE2	PHE	A	30	28100	36240	110600	1.00	0.00	C		ATOM	111	HD2	PHE	A	30	32160	43650	90790	1.00	0.00	H
ATOM	113	HE2	PHE	A	30	28850	36930	110940	1.00	0.00	H		ATOM	112	CE2	PHE	A	30	32990	41670	91220	1.00	0.00	C
ATOM	114	C	PHE	A	30	24830	37170	107770	1.00	0.00	C		ATOM	113	HE2	PHE	A	30	32070	41130	91090	1.00	0.00	H
ATOM	115	O	PHE	A	30	24210	37540	108780	1.00	0.00	O		ATOM	114	C	PHE	A	30	33470	45480	93380	1.00	0.00	C
ATOM	116	N	SER	A	31	25380	38040	106950	1.00	0.00	N		ATOM	115	O	PHE	A	30	32680	44660	93900	1.00	0.00	O
ATOM	117	HN	SER	A	31	25760	37760	106080	1.00	0.00	H		ATOM	116	N	SER	A	31	34500	45990	94050	1.00	0.00	N
ATOM	118	CA	SER	A	31	25480	39450	107260	1.00	0.00	C		ATOM	117	HN	SER	A	31	34970	46810	93730	1.00	0.00	H
ATOM	119	HA	SER	A	31	25550	39580	108330	1.00	0.00	H		ATOM	118	CA	SER	A	31	34950	45550	95390	1.00	0.00	C
ATOM	120	CB	SER	A	31	26790	40060	106540	1.00	0.00	C		ATOM	119	HA	SER	A	31	34810	44480	95460	1.00	0.00	H
ATOM	121	HB1	SER	A	31	27610	39340	106740	1.00	0.00	H		ATOM	120	CB	SER	A	31	36440	45650	95540	1.00	0.00	C
ATOM	122	HB2	SER	A	31	27050	41080	106900	1.00	0.00	H		ATOM	121	HB1	SER	A	31	36790	44960	94740	1.00	0.00	H
ATOM	123	OG	SER	A	31	26690	40050	105070	1.00	0.00	O		ATOM	122	HB2	SER	A	31	36810	45330	96530	1.00	0.00	H
ATOM	124	HG1	SER	A	31	27310	39390	104760	1.00	0.00	H		ATOM	123	OG	SER	A	31	36920	46950	95150	1.00	0.00	O
ATOM	125	C	SER	A	31	24280	40220	106920	1.00	0.00	C		ATOM	124	HG1	SER	A	31	36830	46940	94190	1.00	0.00	H
ATOM	126	O	SER	A	31	24090	41380	107350	1.00	0.00	O		ATOM	125	C	SER	A	31	34220	46110	96560	1.00	0.00	C
ATOM	127	N	SER	A	32	23260	39700	106160	1.00	0.00	N		ATOM	126	O	SER	A	31	34060	45490	97600	1.00	0.00	O
ATOM	128	HN	SER	A	32	23360	38780	105790	1.00	0.00	H		ATOM	127	N	SER	A	32	33580	47280	96330	1.00	0.00	N
ATOM	129	CA	SER	A	32	22060	40500	106030	1.00	0.00	C		ATOM	128	HN	SER	A	32	33730	47860	95530	1.00	0.00	H
ATOM	130	HA	SER	A	32	22280	41550	106120	1.00	0.00	H		ATOM	129	CA	SER	A	32	32560	47780	97270	1.00	0.00	C
ATOM	131	CB	SER	A	32	21460	40390	104660	1.00	0.00	C		ATOM	130	HA	SER	A	32	32940	47670	98280	1.00	0.00	H
ATOM	132	HB1	SER	A	32	22250	40780	103990	1.00	0.00	H		ATOM	131	CB	SER	A	32	32170	49240	97030	1.00	0.00	C
ATOM	133	HB2	SER	A	32	20510	40970	104600	1.00	0.00	H		ATOM	132	HB1	SER	A	32	31680	49480	98000	1.00	0.00	H
ATOM	134	OG	SER	A	32	21310	39050	104190	1.00	0.00	O		ATOM	133	HB2	SER	A	32	31630	49400	96080	1.00	0.00	H
ATOM	135	HG1	SER	A	32	22150	38670	103930	1.00	0.00	H		ATOM	134	OG	SER	A	32	33360	50030	97090	1.00	0.00	O
ATOM	136	C	SER	A	32	21020	40130	107060	1.00	0.00	C		ATOM	135	HG1	SER	A	32	33850	49770	96300	1.00	0.00	H
ATOM	137	O	SER	A	32	20020	40860	107120	1.00	0.00	O		ATOM	136	C	SER	A	32	31340	46880	97220	1.00	0.00	C
ATOM	138	N	SER	A	33	21230	39080	107880	1.00	0.00	N		ATOM	137	O	SER	A	32	30680	46650	98260	1.00	0.00	O
ATOM	139	HN	SER	A	33	21930	38440	107560	1.00	0.00	H		ATOM	138	N	SER	A	33	30980	46390	96020	1.00	0.00	N
ATOM	140	CA	SER	A	33	20310	38560	108880	1.00	0.00	C		ATOM	139	HN	SER	A	33	31500	46680	95220	1.00	0.00	H
ATOM	141	HA	SER	A	33	19430	39170	108770	1.00	0.00	H		ATOM	140	CA	SER	A	33	29760	45530	95830	1.00	0.00	C
ATOM	142	CB	SER	A	33	20010	37030	108610	1.00	0.00	C		ATOM	141	HA	SER	A	33	28870	45940	96300	1.00	0.00	H
ATOM	143	HB1	SER	A	33	19470	36970	107640	1.00	0.00	H		ATOM	142	CB	SER	A	33	29540	45490	94310	1.00	0.00	C
ATOM	144	HB2	SER	A	33	19280	36680	109360	1.00	0.00	H		ATOM	143	HB1	SER	A	33	30260	44800	93830	1.00	0.00	H
ATOM	145	OG	SER	A	33	21230	36130	108600	1.00	0.00	O		ATOM	144	HB2	SER	A	33	29580	46520	93900	1.00	0.00	H
ATOM	146	HG1	SER	A	33	21340	35860	109510	1.00	0.00	H		ATOM	145	OG	SER	A	33	28200	45070	93870	1.00	0.00	O
ATOM	147	C	SER	A	33	20690	38900	110360	1.00	0.00	C		ATOM	146	HG1	SER	A	33	27840	45960	93820	1.00	0.00	H
ATOM	148	O	SER	A	33	20110	38410	111320	1.00	0.00	O		ATOM	147	C	SER	A	33	30060	44100	96420	1.00	0.00	C
ATOM	149	N	VAL	A	34	21740	39710	110560	1.00	0.00	N		ATOM	148	O	SER	A	33	29280	43540	97150	1.00	0.00	O
ATOM	150	HN	VAL	A	34	22310	40030	109800	1.00	0.00	H		ATOM	149	N	VAL	A	34	31250	43590	96160	1.00	0.00	N
ATOM	151	CA	VAL	A	34	22240	40110	111880	1.00	0.00	C		ATOM	150	HN	VAL	A	34	31800	44090	95490	1.00	0.00	H
ATOM	152	HA	VAL	A	34	22640	39250	112390	1.00	0.00	H		ATOM	151	CA	VAL	A	34	31810	42370	96730	1.00	0.00	C
ATOM	153	CB	VAL	A	34	23540	40990	111750	1.00	0.00	C		ATOM	152	HA	VAL	A	34	31090	41580	96630	1.00	0.00	H
ATOM	154	HB	VAL	A	34	24240	40480	111050	1.00	0.00	H		ATOM	153	CB	VAL	A	34	33130	42020	96090	1.00	0.00	C
ATOM	155	CG1	VAL	A	34	23260	42360	111040	1.00	0.00	C		ATOM	154	HB	VAL	A	34	33720	42940	95930	1.00	0.00	H
ATOM	156	HG11	VAL	A	34	22840	43110	111750	1.00	0.00	H		ATOM	155	CG1	VAL	A	34	34030	41160	97010	1.00	0.00	C
ATOM	157	HG12	VAL	A	34	22570	42280	110170	1.00	0.00	H		ATOM	156	HG11	VAL	A	34	33620	40130	96900	1.00	0.00	H
ATOM	158	HG13	VAL	A	34	24170	42830	110590	1.00	0.00	H		ATOM	157	HG12	VAL	A	34	34190	41470	98060	1.00	0.00	H
ATOM	159	CG2	VAL	A	34	24170	41150	113160	1.00	0.00	C		ATOM	158	HG13	VAL	A	34	35000	41040	96480	1.00	0.00	H
ATOM	160	HG21	VAL	A	34	23440	41730	113750	1.00	0.00	H		ATOM	159	CG2	VAL	A	34	32850	41330	94700	1.00	0.00	C
ATOM	161	HG22	VAL	A	34	25080	41780	113020	1.00	0.00	H		ATOM	160	HG21	VAL	A	34	33770	40890	94260	1.00	0.00	H
ATOM	162	HG23	VAL	A	34	24380	40200	113710	1.00	0.00	H		ATOM	161	HG22	VAL	A	34	32390	42010	93960	1.00	0.00	H
ATOM	163	C	VAL	A	34	21210	40810	112810	1.00	0.00	C		ATOM	162	HG23	VAL	A	34	32160	40460	94830	1.00	0.00	H
ATOM	164	O	VAL	A	34	21000	40420	113960	1.00	0.00	O		ATOM	163	C	VAL	A	34	31870	42480	98230	1.00	0.00	C
ATOM	165	N	ALA	A	35	20460	41810	112290	1.00	0.00	N		ATOM	164	O	VAL	A	34	31440	41610	99010	1.00	0.00	O
ATOM	166	HN	ALA	A	35	20430	42070	111330	1.00	0.00	H		ATOM	165	N	ALA	A	35	32350	43650	98760	1.00	0.00	N
ATOM	167	CA	ALA	A	35	19360	42490	113060	1.00	0.00	C		ATOM	166	HN	ALA	A	35	32750	44330	98150	1.00	0.00	H
ATOM	168	HA	ALA	A	35	19720	42780	114030	1.00	0.00	H		ATOM	167	CA	ALA	A	35	32440	43880	100190	1.00	0.00	C
ATOM	169	CB	ALA	A	35	19000	43780	112280	1.00	0.00	C		ATOM	168	HA	ALA	A	35	33110	43230	100730	1.00	0.00	H
ATOM	170	HB1	ALA	A	35	18670	43520	111250	1.00	0.00	H		ATOM	169	CB	ALA	A	35	33030	45230	100460	1.00	0.00	C
ATOM	171	HB2	ALA	A	35	19770	44580	112200	1.00	0.00	H		ATOM	170	HB1	ALA	A	35	32650	46150	99970	1.00	0.00	H
ATOM	172	HB3	ALA	A	35	18130	44270	112760	1.00	0.00	H		ATOM	171	HB2	ALA	A	35	34110	45200	100210	1.00	0.00	H
ATOM	173	C	ALA	A	35	18170	41620	113290	1.00	0.00	C		ATOM	172	HB3	ALA	A	35	33060	45450	101550	1.00	0.00	H
ATOM	174	O	ALA	A	35	17580	41670	114400	1.00	0.00	O		ATOM	173	C	ALA	A	35	31070	43760	100980	1.00	0.00	C
ATOM	175	N	ASP	A	36	17810	40700	112390	1.00	0.00	N		ATOM	174	O	ALA	A	35	31030	42990	101970	1.00	0.00	O
ATOM	176	HN	ASP	A	36	18360	40650	111560	1.00	0.00	H		ATOM	175	N	ASP	A	36	30070	44470	100480	1.00	0.00	N
ATOM	177	CA	ASP	A	36	16790	39680	112680	1.00	0.00	C		ATOM	176	HN	ASP	A	36	30350	44990	99670	1.00	0.00	H
ATOM	178	HA	ASP	A	36	15970	40300	113010	1.00	0.00	H		ATOM	177	CA	ASP	A	36	28730	44420	100980	1.00	0.00	C
ATOM	179	CB	ASP	A	36	16470	38820	111460	1.00	0.00	C		ATOM	178	HA	ASP	A	36	28760	44720	102020	1.00	0.00	H
ATOM	180	HB1	ASP	A	36	17300	38180	111090	1.00	0.00	H		ATOM	179	CB	ASP	A	36	27930	45580	100320	1.00	0.00	C
ATOM	181	HB2	ASP	A	36	16340	39540	110630	1.00	0.00	H		ATOM	180	HB1	ASP	A	36	27900	45500	99210	1.00	0.00	H
ATOM	182	CG	ASP	A	36	15210	37980	111570	1.00	0.00	C		ATOM	181	HB2	ASP	A	36	28330	46580	100580	1.00	0.00	H
ATOM	183	OD1	ASP	A	36	15130	36890	110990	1.00	0.00	O		ATOM	182	CG	ASP	A	36	26520	45590	100850	1.00	0.00	C
ATOM	184	OD2	ASP	A	36	14320	38560	112170	1.00	0.00	O		ATOM	183	OD1	ASP	A	36	123360	45890	100030	1.00	0.00	O
ATOM	185	C	ASP	A	36	17200	38750	113810	1.00	0.00	C		ATOM	184	OD2	ASP	A	36	26310	45240	102040	1.00	0.00	O
ATOM	186	O	ASP	A	36	16360	38490	114680	1.00	0.00	O		ATOM	185	C	ASP	A	36	28150	43090	100800	1.00	0.00	C
ATOM	187	N	THR	A	37	18460	38270	113890	1.00	0.00	N		ATOM	186	O	ASP	A	36	27530	42430	101650	1.00	0.00	O
ATOM	188	HN	THR	A	37	19020	38350	113070	1.00	0.00	H		ATOM	187	N	THR	A	37	28390	42440	99640	1.00	0.00	N
ATOM	189	CA	THR	A	37	18990	37630	115060	1.00	0.00	C		ATOM	188	HN	THR	A	37	28790	43000	98920	1.00	0.00	H
ATOM	190	HA	THR	A	37	18420	36740	115240	1.00	0.00	H		ATOM	189	CA	THR	A	37	27960	41070	99380	1.00	0.00	C
ATOM	191	CB	THR	A	37	20430	37230	114880	1.00	0.00	C		ATOM	190	HA	THR	A	37	26910	41060	99620	1.00	0.00	H
ATOM	192	HB	THR	A	37	21030	38110	114570	1.00	0.00	H		ATOM	191	CB	THR	A	37	28190	40640	97890	1.00	0.00	C
ATOM	193	OG1	THR	A	37	20600	36140	113920	1.00	0.00	O		ATOM	192	HB	THR	A	37	29250	40700	97550	1.00	0.00	H
ATOM	194	HG1	THR	A	37	19710	36010	113600	1.00	0.00	H		ATOM	193	OG1	THR	A	37	27420	41560	97100	1.00	0.00	O
ATOM	195	CG2	THR	A	37	20990	36660	116080	1.00	0.00	C		ATOM	194	HG1	THR	A	37	27790	42440	97220	1.00	0.00	H
ATOM	196	HG21	THR	A	37	21960	36130	115970	1.00	0.00	H		ATOM	195	CG2	THR	A	37	27680	39180	97610	1.00	0.00	C
ATOM	197	HG22	THR	A	37	20420	35830	116550	1.00	0.00	H		ATOM	196	HG21	THR	A	37	27890	39010	96530	1.00	0.00	H
ATOM	198	HG23	THR	A	37	21180	37360	116920	1.00	0.00	H		ATOM	197	HG22	THR	A	37	26570	39070	97670	1.00	0.00	H
ATOM	199	C	THR	A	37	18780	38410	116330	1.00	0.00	C		ATOM	198	HG23	THR	A	37	28200	38370	98170	1.00	0.00	H
ATOM	200	O	THR	A	37	18460	37770	117280	1.00	0.00	O		ATOM	199	C	THR	A	37	28540	40060	100330	1.00	0.00	C
ATOM	201	N	ASP	A	38	19050	39770	116350	1.00	0.00	N		ATOM	200	O	THR	A	37	27860	39100	100720	1.00	0.00	O
ATOM	202	HN	ASP	A	38	19290	40280	115530	1.00	0.00	H		ATOM	201	N	ASP	A	38	29880	40130	100670	1.00	0.00	N
ATOM	203	CA	ASP	A	38	18850	40660	117520	1.00	0.00	C		ATOM	202	HN	ASP	A	38	30410	40720	100070	1.00	0.00	H
ATOM	204	HA	ASP	A	38	19470	40260	118310	1.00	0.00	H		ATOM	203	CA	ASP	A	38	30600	39270	101610	1.00	0.00	C
ATOM	205	CB	ASP	A	38	19530	42010	117160	1.00	0.00	C		ATOM	204	HA	ASP	A	38	30590	38250	101270	1.00	0.00	H
ATOM	206	HB1	ASP	A	38	18990	42850	117660	1.00	0.00	H		ATOM	205	CB	ASP	A	38	32000	39750	101730	1.00	0.00	C
ATOM	207	HB2	ASP	A	38	19450	42170	116060	1.00	0.00	H		ATOM	206	HB1	ASP	A	38	31920	40820	102020	1.00	0.00	H
ATOM	208	CG	ASP	A	38	21090	42140	117520	1.00	0.00	C		ATOM	207	HB2	ASP	A	38	32410	39480	100730	1.00	0.00	H
ATOM	209	OD1	ASP	A	38	21610	43310	117240	1.00	0.00	O		ATOM	208	CG	ASP	A	38	32840	39070	102780	1.00	0.00	C
ATOM	210	OD2	ASP	A	38	21650	41160	118130	1.00	0.00	O		ATOM	209	OD1	ASP	A	38	32870	37810	102850	1.00	0.00	O
ATOM	211	C	ASP	A	38	17380	40660	117960	1.00	0.00	C		ATOM	210	OD2	ASP	A	38	33740	39770	103290	1.00	0.00	O
ATOM	212	O	ASP	A	38	17060	40690	119120	1.00	0.00	O		ATOM	211	C	ASP	A	38	29830	39340	102930	1.00	0.00	C
ATOM	213	N	ASP	A	39	16440	40500	117030	1.00	0.00	N		ATOM	212	O	ASP	A	38	29550	38350	103590	1.00	0.00	O
ATOM	214	HN	ASP	A	39	16620	40300	116060	1.00	0.00	H		ATOM	213	N	ASP	A	39	29430	40600	103370	1.00	0.00	N
ATOM	215	CA	ASP	A	39	15030	40320	117420	1.00	0.00	C		ATOM	214	HN	ASP	A	39	29770	41430	102940	1.00	0.00	H
ATOM	216	HA	ASP	A	39	14900	40960	118280	1.00	0.00	H		ATOM	215	CA	ASP	A	39	28580	40880	104480	1.00	0.00	C
ATOM	217	CB	ASP	A	39	14190	40570	116150	1.00	0.00	C		ATOM	216	HA	ASP	A	39	29080	40380	105300	1.00	0.00	H
ATOM	218	HB1	ASP	A	39	13140	40410	116480	1.00	0.00	H		ATOM	217	CB	ASP	A	39	28430	42380	104790	1.00	0.00	C
ATOM	219	HB2	ASP	A	39	14510	39960	115280	1.00	0.00	H		ATOM	218	HB1	ASP	A	39	27780	42590	105670	1.00	0.00	H
ATOM	220	CG	ASP	A	39	14300	42010	115740	1.00	0.00	C		ATOM	219	HB2	ASP	A	39	28010	42940	103930	1.00	0.00	H
ATOM	221	OD1	ASP	A	39	14520	42820	116650	1.00	0.00	O		ATOM	220	CG	ASP	A	39	29700	43070	105140	1.00	0.00	C
ATOM	222	OD2	ASP	A	39	14070	42390	114570	1.00	0.00	O		ATOM	221	OD1	ASP	A	39	29720	44310	105240	1.00	0.00	O
ATOM	223	C	ASP	A	39	14780	38900	118040	1.00	0.00	C		ATOM	222	OD2	ASP	A	39	30680	42410	105540	1.00	0.00	O
ATOM	224	O	ASP	A	39	14120	38830	119040	1.00	0.00	O		ATOM	223	C	ASP	A	39	27200	40290	104420	1.00	0.00	C
ATOM	225	N	ASP	A	40	15300	37840	117530	1.00	0.00	N		ATOM	224	O	ASP	A	39	26790	39530	105340	1.00	0.00	O
ATOM	226	HN	ASP	A	40	15700	37770	116620	1.00	0.00	H		ATOM	225	N	ASP	A	40	26470	40480	103360	1.00	0.00	N
ATOM	227	CA	ASP	A	40	15170	36510	118160	1.00	0.00	C		ATOM	226	HN	ASP	A	40	26820	41140	102700	1.00	0.00	H
ATOM	228	HA	ASP	A	40	14100	36380	118190	1.00	0.00	H		ATOM	227	CA	ASP	A	40	25090	39960	103190	1.00	0.00	C
ATOM	229	CB	ASP	A	40	15850	35510	117250	1.00	0.00	C		ATOM	228	HA	ASP	A	40	24490	40300	104020	1.00	0.00	H
ATOM	230	HB1	ASP	A	40	15700	34470	117620	1.00	0.00	H		ATOM	229	CB	ASP	A	40	24530	40360	101760	1.00	0.00	C
ATOM	231	HB2	ASP	A	40	16960	35500	117240	1.00	0.00	H		ATOM	230	HB1	ASP	A	40	23570	39840	101550	1.00	0.00	H
ATOM	232	CG	ASP	A	40	15530	35550	115740	1.00	0.00	C		ATOM	231	HB2	ASP	A	40	25370	40000	101120	1.00	0.00	H
ATOM	233	OD1	ASP	A	40	16270	35010	114890	1.00	0.00	O		ATOM	232	CG	ASP	A	40	24270	41860	101590	1.00	0.00	C
ATOM	234	OD2	ASP	A	40	14430	36010	115380	1.00	0.00	O		ATOM	233	OD1	ASP	A	40	121550	42450	102560	1.00	0.00	O
ATOM	235	C	ASP	A	40	15700	36520	119540	1.00	0.00	C		ATOM	234	OD2	ASP	A	40	121930	42180	100370	1.00	0.00	O
ATOM	236	O	ASP	A	40	15090	36110	120490	1.00	0.00	O		ATOM	235	C	ASP	A	40	25110	38390	103240	1.00	0.00	C
ATOM	237	N	GLN	A	41	16930	37060	119650	1.00	0.00	N		ATOM	236	O	ASP	A	40	24220	37780	103790	1.00	0.00	O
ATOM	238	HN	GLN	A	41	17360	37400	118820	1.00	0.00	H		ATOM	237	N	GLN	A	41	26150	37740	102640	1.00	0.00	N
ATOM	239	CA	GLN	A	41	17670	37240	120930	1.00	0.00	C		ATOM	238	HN	GLN	A	41	26920	38250	102260	1.00	0.00	H
ATOM	240	HA	GLN	A	41	17800	36280	121420	1.00	0.00	H		ATOM	239	CA	GLN	A	41	26330	36360	102780	1.00	0.00	C
ATOM	241	CB	GLN	A	41	19060	37880	120730	1.00	0.00	C		ATOM	240	HA	GLN	A	41	25410	35980	102360	1.00	0.00	H
ATOM	242	HB1	GLN	A	41	18960	38990	120660	1.00	0.00	H		ATOM	241	CB	GLN	A	41	27490	35940	101850	1.00	0.00	C
ATOM	243	HB2	GLN	A	41	19360	37470	119740	1.00	0.00	H		ATOM	242	HB1	GLN	A	41	27730	34870	102020	1.00	0.00	H
ATOM	244	CG	GLN	A	41	20140	37480	121730	1.00	0.00	C		ATOM	243	HB2	GLN	A	41	28460	36410	102090	1.00	0.00	H
ATOM	245	HG1	GLN	A	41	19920	37870	122740	1.00	0.00	H		ATOM	244	CG	GLN	A	41	27250	36190	100370	1.00	0.00	C
ATOM	246	HG2	GLN	A	41	21110	37940	121450	1.00	0.00	H		ATOM	245	HG1	GLN	A	41	28150	36210	99720	1.00	0.00	H
ATOM	247	CD	GLN	A	41	20450	35960	121750	1.00	0.00	C		ATOM	246	HG2	GLN	A	41	26710	37150	100290	1.00	0.00	H
ATOM	248	OE1	GLN	A	41	21050	35470	120800	1.00	0.00	O		ATOM	247	CD	GLN	A	41	26320	35090	99800	1.00	0.00	C
ATOM	249	NE2	GLN	A	41	20020	35180	122770	1.00	0.00	N		ATOM	248	OE1	GLN	A	41	25170	35300	99430	1.00	0.00	O
ATOM	250	HE21	GLN	A	41	20180	34190	122770	1.00	0.00	H		ATOM	249	NE2	GLN	A	41	26900	33870	99590	1.00	0.00	N
ATOM	251	HE22	GLN	A	41	19470	35560	123520	1.00	0.00	H		ATOM	250	HE21	GLN	A	41	26240	33150	99370	1.00	0.00	H
ATOM	252	C	GLN	A	41	16860	38150	121820	1.00	0.00	C		ATOM	251	HE22	GLN	A	41	27880	33720	99470	1.00	0.00	H
ATOM	253	O	GLN	A	41	16730	37870	123010	1.00	0.00	O		ATOM	252	C	GLN	A	41	26490	35900	104220	1.00	0.00	C
ATOM	254	N	THR	A	42	16270	39290	121330	1.00	0.00	N		ATOM	253	O	GLN	A	41	25890	34910	104620	1.00	0.00	O
ATOM	255	HN	THR	A	42	16290	39580	120370	1.00	0.00	H		ATOM	254	N	THR	A	42	27240	36610	105050	1.00	0.00	N
ATOM	256	CA	THR	A	42	15340	40100	122250	1.00	0.00	C		ATOM	255	HN	THR	A	42	27750	37400	104720	1.00	0.00	H
ATOM	257	HA	THR	A	42	15890	40350	123140	1.00	0.00	H		ATOM	256	CA	THR	A	42	27200	36350	106480	1.00	0.00	C
ATOM	258	CB	THR	A	42	14830	41410	121570	1.00	0.00	C		ATOM	257	HA	THR	A	42	27420	35310	106670	1.00	0.00	H
ATOM	259	HB	THR	A	42	14190	41070	120730	1.00	0.00	H		ATOM	258	CB	THR	A	42	28320	37110	107280	1.00	0.00	C
ATOM	260	OG1	THR	A	42	15850	42210	120970	1.00	0.00	O		ATOM	259	HB	THR	A	42	28290	38120	106820	1.00	0.00	H
ATOM	261	HG1	THR	A	42	16450	41570	120590	1.00	0.00	H		ATOM	260	OG1	THR	A	42	29470	36330	107120	1.00	0.00	O
ATOM	262	CG2	THR	A	42	13980	42270	122560	1.00	0.00	C		ATOM	261	HG1	THR	A	42	30240	36880	107300	1.00	0.00	H
ATOM	263	HG21	THR	A	42	13600	43130	121970	1.00	0.00	H		ATOM	262	CG2	THR	A	42	28040	37200	108840	1.00	0.00	C
ATOM	264	HG22	THR	A	42	14590	42470	123470	1.00	0.00	H		ATOM	263	HG21	THR	A	42	27190	37870	109060	1.00	0.00	H
ATOM	265	HG23	THR	A	42	13050	41790	122910	1.00	0.00	H		ATOM	264	HG22	THR	A	42	28880	37800	109230	1.00	0.00	H
ATOM	266	C	THR	A	42	14090	39360	122730	1.00	0.00	C		ATOM	265	HG23	THR	A	42	28110	36270	109440	1.00	0.00	H
ATOM	267	O	THR	A	42	13800	39440	123900	1.00	0.00	O		ATOM	266	C	THR	A	42	25810	36540	107100	1.00	0.00	C
ATOM	268	N	ILE	A	43	13580	38460	121880	1.00	0.00	N		ATOM	267	O	THR	A	42	25310	35670	107820	1.00	0.00	O
ATOM	269	HN	ILE	A	43	13980	38410	120970	1.00	0.00	H		ATOM	268	N	ILE	A	43	25100	37590	106800	1.00	0.00	N
ATOM	270	CA	ILE	A	43	12590	37430	122210	1.00	0.00	C		ATOM	269	HN	ILE	A	43	25430	38330	106220	1.00	0.00	H
ATOM	271	HA	ILE	A	43	11860	37980	122790	1.00	0.00	H		ATOM	270	CA	ILE	A	43	23780	37970	107310	1.00	0.00	C
ATOM	272	CB	ILE	A	43	11920	36780	120950	1.00	0.00	C		ATOM	271	HA	ILE	A	43	23890	38050	108390	1.00	0.00	H
ATOM	273	HB	ILE	A	43	12680	36400	120230	1.00	0.00	H		ATOM	272	CB	ILE	A	43	23470	39420	106890	1.00	0.00	C
ATOM	274	CG2	ILE	A	43	11000	35660	121310	1.00	0.00	C		ATOM	273	HB	ILE	A	43	23620	39440	105790	1.00	0.00	H
ATOM	275	HG21	ILE	A	43	11470	34750	121730	1.00	0.00	H		ATOM	274	CG2	ILE	A	43	119800	39640	107150	1.00	0.00	C
ATOM	276	HG22	ILE	A	43	10540	35280	120380	1.00	0.00	H		ATOM	275	HG21	ILE	A	43	119130	39170	106400	1.00	0.00	H
ATOM	277	HG23	ILE	A	43	10120	35990	121900	1.00	0.00	H		ATOM	276	HG22	ILE	A	43	119610	40730	107050	1.00	0.00	H
ATOM	278	CG1	ILE	A	43	11240	38010	120200	1.00	0.00	C		ATOM	277	HG23	ILE	A	43	119550	39340	108190	1.00	0.00	H
ATOM	279	HG11	ILE	A	43	12020	38800	120230	1.00	0.00	H		ATOM	278	CG1	ILE	A	43	24340	40480	107580	1.00	0.00	C
ATOM	280	HG12	ILE	A	43	10390	38300	120860	1.00	0.00	H		ATOM	279	HG11	ILE	A	43	25390	40180	107380	1.00	0.00	H
ATOM	281	CD	ILE	A	43	10820	37710	118740	1.00	0.00	C		ATOM	280	HG12	ILE	A	43	24250	40590	108690	1.00	0.00	H
ATOM	282	HD1	ILE	A	43	9970	37010	118570	1.00	0.00	H		ATOM	281	CD	ILE	A	43	122090	41890	106980	1.00	0.00	C
ATOM	283	HD2	ILE	A	43	11670	37150	118280	1.00	0.00	H		ATOM	282	HD1	ILE	A	43	121400	42620	107460	1.00	0.00	H
ATOM	284	HD3	ILE	A	43	10590	38680	118250	1.00	0.00	H		ATOM	283	HD2	ILE	A	43	121720	41770	105940	1.00	0.00	H
ATOM	285	C	ILE	A	43	13130	36390	123250	1.00	0.00	C		ATOM	284	HD3	ILE	A	43	123140	42260	106950	1.00	0.00	H
ATOM	286	O	ILE	A	43	12470	36130	124260	1.00	0.00	O		ATOM	285	C	ILE	A	43	22690	36960	107040	1.00	0.00	C
ATOM	287	N	ALA	A	44	14390	35890	123170	1.00	0.00	N		ATOM	286	O	ILE	A	43	21920	36450	107890	1.00	0.00	O
ATOM	288	HN	ALA	A	44	14870	36080	122310	1.00	0.00	H		ATOM	287	N	ALA	A	44	22690	36410	105850	1.00	0.00	N
ATOM	289	CA	ALA	A	44	14970	35040	124170	1.00	0.00	C		ATOM	288	HN	ALA	A	44	23320	36730	105160	1.00	0.00	H
ATOM	290	HA	ALA	A	44	14320	34210	124380	1.00	0.00	H		ATOM	289	CA	ALA	A	44	21860	35210	105520	1.00	0.00	C
ATOM	291	CB	ALA	A	44	16330	34530	123640	1.00	0.00	C		ATOM	290	HA	ALA	A	44	20810	35410	105640	1.00	0.00	H
ATOM	292	HB1	ALA	A	44	16770	33800	124350	1.00	0.00	H		ATOM	291	CB	ALA	A	44	22270	34870	104090	1.00	0.00	C
ATOM	293	HB2	ALA	A	44	17050	35350	123420	1.00	0.00	H		ATOM	292	HB1	ALA	A	44	22100	35800	103500	1.00	0.00	H
ATOM	294	HB3	ALA	A	44	16100	34050	122670	1.00	0.00	H		ATOM	293	HB2	ALA	A	44	21660	34020	103730	1.00	0.00	H
ATOM	295	C	ALA	A	44	15250	35700	125500	1.00	0.00	C		ATOM	294	HB3	ALA	A	44	23370	34670	104040	1.00	0.00	H
ATOM	296	O	ALA	A	44	15030	35130	126570	1.00	0.00	O		ATOM	295	C	ALA	A	44	22180	33930	106340	1.00	0.00	C
ATOM	297	N	ARG	A	45	15690	36930	125480	1.00	0.00	N		ATOM	296	O	ALA	A	44	21280	33250	106850	1.00	0.00	O
ATOM	298	HN	ARG	A	45	15770	37350	124580	1.00	0.00	H		ATOM	297	N	ARG	A	45	23540	33620	106520	1.00	0.00	N
ATOM	299	CA	ARG	A	45	15960	37870	126550	1.00	0.00	C		ATOM	298	HN	ARG	A	45	24260	34080	106010	1.00	0.00	H
ATOM	300	HA	ARG	A	45	16610	37380	127260	1.00	0.00	H		ATOM	299	CA	ARG	A	45	24120	32590	107330	1.00	0.00	C
ATOM	301	CB	ARG	A	45	16710	39170	126150	1.00	0.00	C		ATOM	300	HA	ARG	A	45	23520	31730	107090	1.00	0.00	H
ATOM	302	HB1	ARG	A	45	16740	39870	127010	1.00	0.00	H		ATOM	301	CB	ARG	A	45	25550	32310	106930	1.00	0.00	C
ATOM	303	HB2	ARG	A	45	16110	39660	125350	1.00	0.00	H		ATOM	302	HB1	ARG	A	45	26090	31630	107620	1.00	0.00	H
ATOM	304	CG	ARG	A	45	18220	38980	125770	1.00	0.00	C		ATOM	303	HB2	ARG	A	45	26230	33180	107020	1.00	0.00	H
ATOM	305	HG1	ARG	A	45	18300	38140	125040	1.00	0.00	H		ATOM	304	CG	ARG	A	45	25670	31660	105590	1.00	0.00	C
ATOM	306	HG2	ARG	A	45	18760	38470	126590	1.00	0.00	H		ATOM	305	HG1	ARG	A	45	24900	32060	104900	1.00	0.00	H
ATOM	307	CD	ARG	A	45	18960	40240	125380	1.00	0.00	C		ATOM	306	HG2	ARG	A	45	25350	30600	105720	1.00	0.00	H
ATOM	308	HD1	ARG	A	45	19010	40970	126210	1.00	0.00	H		ATOM	307	CD	ARG	A	45	27110	31770	104930	1.00	0.00	C
ATOM	309	HD2	ARG	A	45	18420	40620	124480	1.00	0.00	H		ATOM	308	HD1	ARG	A	45	27910	31280	105530	1.00	0.00	H
ATOM	310	NE	ARG	A	45	20370	39920	124970	1.00	0.00	N		ATOM	309	HD2	ARG	A	45	27470	32820	104900	1.00	0.00	H
ATOM	311	HE	ARG	A	45	20800	39080	125290	1.00	0.00	H		ATOM	310	NE	ARG	A	45	27200	31030	103670	1.00	0.00	N
ATOM	312	CZ	ARG	A	45	20990	40430	123920	1.00	0.00	C		ATOM	311	HE	ARG	A	45	26480	30360	103490	1.00	0.00	H
ATOM	313	NH1	ARG	A	45	20470	41460	123230	1.00	0.00	N		ATOM	312	CZ	ARG	A	45	27870	31400	102580	1.00	0.00	C
ATOM	314	HH11	ARG	A	45	19500	41670	123320	1.00	0.00	H		ATOM	313	NH1	ARG	A	45	28910	32180	102790	1.00	0.00	N
ATOM	315	HH12	ARG	A	45	20900	41630	122340	1.00	0.00	H		ATOM	314	HH11	ARG	A	45	29180	32430	103720	1.00	0.00	H
ATOM	316	NH2	ARG	A	45	22150	39920	123660	1.00	0.00	N		ATOM	315	HH12	ARG	A	45	29670	32160	102150	1.00	0.00	H
ATOM	317	HH21	ARG	A	45	22470	39140	124190	1.00	0.00	H		ATOM	316	NH2	ARG	A	45	27660	30820	101440	1.00	0.00	N
ATOM	318	HH22	ARG	A	45	22820	40490	123190	1.00	0.00	H		ATOM	317	HH21	ARG	A	45	26800	30350	101280	1.00	0.00	H
ATOM	319	C	ARG	A	45	14670	38250	127370	1.00	0.00	C		ATOM	318	HH22	ARG	A	45	28310	31040	100700	1.00	0.00	H
ATOM	320	O	ARG	A	45	14570	38130	128570	1.00	0.00	O		ATOM	319	C	ARG	A	45	23750	32700	108780	1.00	0.00	C
ATOM	321	N	ILE	A	46	13610	38580	126590	1.00	0.00	N		ATOM	320	O	ARG	A	45	23440	31680	109380	1.00	0.00	O
ATOM	322	HN	ILE	A	46	13770	38670	125610	1.00	0.00	H		ATOM	321	N	ILE	A	46	23800	33930	109350	1.00	0.00	N
ATOM	323	CA	ILE	A	46	12250	38690	127170	1.00	0.00	C		ATOM	322	HN	ILE	A	46	24100	34680	108770	1.00	0.00	H
ATOM	324	HA	ILE	A	46	12350	39440	127940	1.00	0.00	H		ATOM	323	CA	ILE	A	46	23280	34330	110630	1.00	0.00	C
ATOM	325	CB	ILE	A	46	11190	39100	126180	1.00	0.00	C		ATOM	324	HA	ILE	A	46	23760	33810	111450	1.00	0.00	H
ATOM	326	HB	ILE	A	46	11140	38380	125330	1.00	0.00	H		ATOM	325	CB	ILE	A	46	23710	35730	110960	1.00	0.00	C
ATOM	327	CG2	ILE	A	46	9790	39080	126940	1.00	0.00	C		ATOM	326	HB	ILE	A	46	23480	36430	110120	1.00	0.00	H
ATOM	328	HG21	ILE	A	46	9550	38030	127230	1.00	0.00	H		ATOM	327	CG2	ILE	A	46	22960	36240	112240	1.00	0.00	C
ATOM	329	HG22	ILE	A	46	9040	39560	126260	1.00	0.00	H		ATOM	328	HG21	ILE	A	46	23250	37290	112420	1.00	0.00	H
ATOM	330	HG23	ILE	A	46	9830	39760	127820	1.00	0.00	H		ATOM	329	HG22	ILE	A	46	23190	35680	113170	1.00	0.00	H
ATOM	331	CG1	ILE	A	46	11450	40550	125650	1.00	0.00	C		ATOM	330	HG23	ILE	A	46	21880	36460	112090	1.00	0.00	H
ATOM	332	HG11	ILE	A	46	12510	40780	125400	1.00	0.00	H		ATOM	331	CG1	ILE	A	46	25260	35780	111210	1.00	0.00	C
ATOM	333	HG12	ILE	A	46	11290	41220	126520	1.00	0.00	H		ATOM	332	HG11	ILE	A	46	25730	35250	110360	1.00	0.00	H
ATOM	334	CD	ILE	A	46	10610	40970	124460	1.00	0.00	C		ATOM	333	HG12	ILE	A	46	25430	35210	112150	1.00	0.00	H
ATOM	335	HD1	ILE	A	46	9580	41250	124750	1.00	0.00	H		ATOM	334	CD	ILE	A	46	25760	37230	111400	1.00	0.00	C
ATOM	336	HD2	ILE	A	46	10650	40210	123650	1.00	0.00	H		ATOM	335	HD1	ILE	A	46	26790	37320	111790	1.00	0.00	H
ATOM	337	HD3	ILE	A	46	10990	41910	123990	1.00	0.00	H		ATOM	336	HD2	ILE	A	46	25180	37810	112150	1.00	0.00	H
ATOM	338	C	ILE	A	46	11840	37430	127920	1.00	0.00	C		ATOM	337	HD3	ILE	A	46	25670	37690	110400	1.00	0.00	H
ATOM	339	O	ILE	A	46	11550	37540	129130	1.00	0.00	O		ATOM	338	C	ILE	A	46	21730	34130	110820	1.00	0.00	C
ATOM	340	N	LEU	A	47	12000	36260	127350	1.00	0.00	N		ATOM	339	O	ILE	A	46	21340	33490	111800	1.00	0.00	O
ATOM	341	HN	LEU	A	47	12230	36110	126390	1.00	0.00	H		ATOM	340	N	LEU	A	47	20870	34550	109860	1.00	0.00	N
ATOM	342	CA	LEU	A	47	11650	35020	128030	1.00	0.00	C		ATOM	341	HN	LEU	A	47	21150	35110	109090	1.00	0.00	H
ATOM	343	HA	LEU	A	47	10720	35150	128550	1.00	0.00	H		ATOM	342	CA	LEU	A	47	117230	34260	109980	1.00	0.00	C
ATOM	344	CB	LEU	A	47	11500	33890	127060	1.00	0.00	C		ATOM	343	HA	LEU	A	47	116950	34750	110900	1.00	0.00	H
ATOM	345	HB1	LEU	A	47	11130	32980	127580	1.00	0.00	H		ATOM	344	CB	LEU	A	47	116570	34890	108700	1.00	0.00	C
ATOM	346	HB2	LEU	A	47	12470	33650	126590	1.00	0.00	H		ATOM	345	HB1	LEU	A	47	115630	34300	108570	1.00	0.00	H
ATOM	347	CG	LEU	A	47	10460	34200	126070	1.00	0.00	C		ATOM	346	HB2	LEU	A	47	117240	34670	107840	1.00	0.00	H
ATOM	348	HG	LEU	A	47	10710	35040	125400	1.00	0.00	H		ATOM	347	CG	LEU	A	47	116250	36400	108860	1.00	0.00	C
ATOM	349	CD1	LEU	A	47	10340	32930	125170	1.00	0.00	C		ATOM	348	HG	LEU	A	47	117170	36840	109300	1.00	0.00	H
ATOM	350	HD11	LEU	A	47	9470	33060	124500	1.00	0.00	H		ATOM	349	CD1	LEU	A	47	115990	37250	107580	1.00	0.00	C
ATOM	351	HD12	LEU	A	47	10190	31980	125720	1.00	0.00	H		ATOM	350	HD11	LEU	A	47	115710	38290	107840	1.00	0.00	H
ATOM	352	HD13	LEU	A	47	11260	32860	124550	1.00	0.00	H		ATOM	351	HD12	LEU	A	47	115270	36710	106930	1.00	0.00	H
ATOM	353	CD2	LEU	A	47	9070	34530	126610	1.00	0.00	C		ATOM	352	HD13	LEU	A	47	117040	37320	107200	1.00	0.00	H
ATOM	354	HD21	LEU	A	47	9040	35520	127110	1.00	0.00	H		ATOM	353	CD2	LEU	A	47	115120	36540	109850	1.00	0.00	C
ATOM	355	HD22	LEU	A	47	8650	33770	127310	1.00	0.00	H		ATOM	354	HD21	LEU	A	47	114720	37580	109810	1.00	0.00	H
ATOM	356	HD23	LEU	A	47	8410	34580	125720	1.00	0.00	H		ATOM	355	HD22	LEU	A	47	115310	36250	110900	1.00	0.00	H
ATOM	357	C	LEU	A	47	12780	34540	129050	1.00	0.00	C		ATOM	356	HD23	LEU	A	47	114270	35960	109430	1.00	0.00	H
ATOM	358	O	LEU	A	47	12520	33640	129840	1.00	0.00	O		ATOM	357	C	LEU	A	47	19050	32780	110040	1.00	0.00	C
ATOM	359	N	ALA	A	48	13960	35170	129090	1.00	0.00	N		ATOM	358	O	LEU	A	47	115940	32390	110830	1.00	0.00	O
ATOM	360	HN	ALA	A	48	14060	35930	128460	1.00	0.00	H		ATOM	359	N	ALA	A	48	19780	31970	109160	1.00	0.00	N
ATOM	361	CA	ALA	A	48	15050	34850	129990	1.00	0.00	C		ATOM	360	HN	ALA	A	48	20400	32440	108540	1.00	0.00	H
ATOM	362	HA	ALA	A	48	15280	33790	129940	1.00	0.00	H		ATOM	361	CA	ALA	A	48	19810	30520	109080	1.00	0.00	C
ATOM	363	CB	ALA	A	48	16350	35530	129460	1.00	0.00	C		ATOM	362	HA	ALA	A	48	18770	30220	109050	1.00	0.00	H
ATOM	364	HB1	ALA	A	48	16340	36610	129690	1.00	0.00	H		ATOM	363	CB	ALA	A	48	20640	30120	107840	1.00	0.00	C
ATOM	365	HB2	ALA	A	48	16530	35390	128370	1.00	0.00	H		ATOM	364	HB1	ALA	A	48	20140	30470	106910	1.00	0.00	H
ATOM	366	HB3	ALA	A	48	17130	34890	129950	1.00	0.00	H		ATOM	365	HB2	ALA	A	48	20730	29020	107800	1.00	0.00	H
ATOM	367	C	ALA	A	48	14790	35320	131390	1.00	0.00	C		ATOM	366	HB3	ALA	A	48	21670	30540	107880	1.00	0.00	H
ATOM	368	O	ALA	A	48	15170	34690	132380	1.00	0.00	O		ATOM	367	C	ALA	A	48	20310	29770	110250	1.00	0.00	C
ATOM	369	N	GLU	A	49	13970	36450	131550	1.00	0.00	N		ATOM	368	O	ALA	A	48	19660	28890	110840	1.00	0.00	O
ATOM	370	HN	GLU	A	49	13640	36910	130730	1.00	0.00	H		ATOM	369	N	GLU	A	49	21470	30130	110780	1.00	0.00	N
ATOM	371	CA	GLU	A	49	13530	36960	132840	1.00	0.00	C		ATOM	370	HN	GLU	A	49	22040	30900	110490	1.00	0.00	H
ATOM	372	HA	GLU	A	49	14420	37160	133420	1.00	0.00	H		ATOM	371	CA	GLU	A	49	21910	29680	112100	1.00	0.00	C
ATOM	373	CB	GLU	A	49	12760	38310	132780	1.00	0.00	C		ATOM	372	HA	GLU	A	49	21960	28600	112080	1.00	0.00	H
ATOM	374	HB1	GLU	A	49	12460	38600	133810	1.00	0.00	H		ATOM	373	CB	GLU	A	49	23310	30240	112250	1.00	0.00	C
ATOM	375	HB2	GLU	A	49	11850	38120	132170	1.00	0.00	H		ATOM	374	HB1	GLU	A	49	23340	31350	112310	1.00	0.00	H
ATOM	376	CG	GLU	A	49	13640	39430	132170	1.00	0.00	C		ATOM	375	HB2	GLU	A	49	23840	30020	111290	1.00	0.00	H
ATOM	377	HG1	GLU	A	49	13040	40360	132140	1.00	0.00	H		ATOM	376	CG	GLU	A	49	24140	29450	113280	1.00	0.00	C
ATOM	378	HG2	GLU	A	49	13900	39100	131140	1.00	0.00	H		ATOM	377	HG1	GLU	A	49	23840	28380	113340	1.00	0.00	H
ATOM	379	CD	GLU	A	49	14900	39750	132910	1.00	0.00	C		ATOM	378	HG2	GLU	A	49	23970	29970	114250	1.00	0.00	H
ATOM	380	OE1	GLU	A	49	14900	39990	134100	1.00	0.00	O		ATOM	379	CD	GLU	A	49	25690	29520	113200	1.00	0.00	C
ATOM	381	OE2	GLU	A	49	15980	39820	132260	1.00	0.00	O		ATOM	380	OE1	GLU	A	49	26160	30710	113320	1.00	0.00	O
ATOM	382	C	GLU	A	49	12660	36060	133630	1.00	0.00	C		ATOM	381	OE2	GLU	A	49	26380	28520	112920	1.00	0.00	O
ATOM	383	O	GLU	A	49	12780	35990	134870	1.00	0.00	O		ATOM	382	C	GLU	A	49	21060	30060	113260	1.00	0.00	C
ATOM	384	N	ASP	A	50	11820	35210	133000	1.00	0.00	N		ATOM	383	O	GLU	A	49	20750	29260	114150	1.00	0.00	O
ATOM	385	HN	ASP	A	50	11840	35440	132030	1.00	0.00	H		ATOM	384	N	ASP	A	50	20520	31280	113300	1.00	0.00	N
ATOM	386	CA	ASP	A	50	10900	34200	133520	1.00	0.00	C		ATOM	385	HN	ASP	A	50	20910	31960	112690	1.00	0.00	H
ATOM	387	HA	ASP	A	50	10170	34530	134240	1.00	0.00	H		ATOM	386	CA	ASP	A	50	19540	31730	114250	1.00	0.00	C
ATOM	388	CB	ASP	A	50	10100	33550	132430	1.00	0.00	C		ATOM	387	HA	ASP	A	50	19910	31710	115270	1.00	0.00	H
ATOM	389	HB1	ASP	A	50	9690	32600	132840	1.00	0.00	H		ATOM	388	CB	ASP	A	50	19300	33210	114020	1.00	0.00	C
ATOM	390	HB2	ASP	A	50	10710	33250	131560	1.00	0.00	H		ATOM	389	HB1	ASP	A	50	18790	33230	113030	1.00	0.00	H
ATOM	391	CG	ASP	A	50	9070	34450	131900	1.00	0.00	C		ATOM	390	HB2	ASP	A	50	20260	33770	114040	1.00	0.00	H
ATOM	392	OD1	ASP	A	50	8470	34100	130890	1.00	0.00	O		ATOM	391	CG	ASP	A	50	116110	33950	115000	1.00	0.00	C
ATOM	393	OD2	ASP	A	50	8860	35570	132430	1.00	0.00	O		ATOM	392	OD1	ASP	A	50	115620	35010	114550	1.00	0.00	O
ATOM	394	C	ASP	A	50	11710	33130	134270	1.00	0.00	C		ATOM	393	OD2	ASP	A	50	116100	33580	116170	1.00	0.00	O
ATOM	395	O	ASP	A	50	11330	32580	135310	1.00	0.00	O		ATOM	394	C	ASP	A	50	18250	30940	114290	1.00	0.00	C
ATOM	396	N	GLU	A	51	12880	32760	133750	1.00	0.00	N		ATOM	395	O	ASP	A	50	17660	30570	115350	1.00	0.00	O
ATOM	397	HN	GLU	A	51	13160	33180	132890	1.00	0.00	H		ATOM	396	N	GLU	A	51	17810	30610	113020	1.00	0.00	N
ATOM	398	CA	GLU	A	51	13750	31770	134520	1.00	0.00	C		ATOM	397	HN	GLU	A	51	18200	31040	112210	1.00	0.00	H
ATOM	399	HA	GLU	A	51	13170	30950	134910	1.00	0.00	H		ATOM	398	CA	GLU	A	51	114500	29660	112740	1.00	0.00	C
ATOM	400	CB	GLU	A	51	14860	31190	133650	1.00	0.00	C		ATOM	399	HA	GLU	A	51	113620	30120	113170	1.00	0.00	H
ATOM	401	HB1	GLU	A	51	15300	30360	134260	1.00	0.00	H		ATOM	400	CB	GLU	A	51	114240	29470	111240	1.00	0.00	C
ATOM	402	HB2	GLU	A	51	15660	31960	133600	1.00	0.00	H		ATOM	401	HB1	GLU	A	51	115200	29390	110680	1.00	0.00	H
ATOM	403	CG	GLU	A	51	14430	30590	132320	1.00	0.00	C		ATOM	402	HB2	GLU	A	51	113850	30470	110920	1.00	0.00	H
ATOM	404	HG1	GLU	A	51	13970	31330	131630	1.00	0.00	H		ATOM	403	CG	GLU	A	51	113160	28390	110900	1.00	0.00	C
ATOM	405	HG2	GLU	A	51	13560	29960	132620	1.00	0.00	H		ATOM	404	HG1	GLU	A	51	112240	28510	111510	1.00	0.00	H
ATOM	406	CD	GLU	A	51	15450	29740	131620	1.00	0.00	C		ATOM	405	HG2	GLU	A	51	113600	27370	110970	1.00	0.00	H
ATOM	407	OE1	GLU	A	51	16060	30260	130650	1.00	0.00	O		ATOM	406	CD	GLU	A	51	112650	28500	109440	1.00	0.00	C
ATOM	408	OE2	GLU	A	51	15610	28540	132010	1.00	0.00	O		ATOM	407	OE1	GLU	A	51	113480	28610	108530	1.00	0.00	O
ATOM	409	C	GLU	A	51	14380	32360	135730	1.00	0.00	C		ATOM	408	OE2	GLU	A	51	111440	28440	109280	1.00	0.00	O
ATOM	410	O	GLU	A	51	14750	31580	136640	1.00	0.00	O		ATOM	409	C	GLU	A	51	16880	28270	113340	1.00	0.00	C
ATOM	411	N	SER	A	52	14600	33690	135770	1.00	0.00	N		ATOM	410	O	GLU	A	51	113720	27700	113910	1.00	0.00	O
ATOM	412	HN	SER	A	52	14510	34320	135000	1.00	0.00	H		ATOM	411	N	SER	A	52	18090	27710	113280	1.00	0.00	N
ATOM	413	CA	SER	A	52	14740	34470	137040	1.00	0.00	C		ATOM	412	HN	SER	A	52	18820	28140	112760	1.00	0.00	H
ATOM	414	HA	SER	A	52	15510	33920	137560	1.00	0.00	H		ATOM	413	CA	SER	A	52	18310	26420	113920	1.00	0.00	C
ATOM	415	CB	SER	A	52	15230	35940	136870	1.00	0.00	C		ATOM	414	HA	SER	A	52	17570	25660	113670	1.00	0.00	H
ATOM	416	HB1	SER	A	52	15300	36490	137830	1.00	0.00	H		ATOM	415	CB	SER	A	52	19690	25870	113390	1.00	0.00	C
ATOM	417	HB2	SER	A	52	14500	36470	136220	1.00	0.00	H		ATOM	416	HB1	SER	A	52	20500	26540	113730	1.00	0.00	H
ATOM	418	OG	SER	A	52	16490	36040	136200	1.00	0.00	O		ATOM	417	HB2	SER	A	52	19580	25780	112290	1.00	0.00	H
ATOM	419	HG1	SER	A	52	16620	36920	135820	1.00	0.00	H		ATOM	418	OG	SER	A	52	19900	24520	113810	1.00	0.00	O
ATOM	420	C	SER	A	52	13490	34460	137950	1.00	0.00	C		ATOM	419	HG1	SER	A	52	20240	24580	114710	1.00	0.00	H
ATOM	421	O	SER	A	52	13580	34100	139120	1.00	0.00	O		ATOM	420	C	SER	A	52	18500	26560	115450	1.00	0.00	C
ATOM	422	N	LEU	A	53	12350	34550	137320	1.00	0.00	N		ATOM	421	O	SER	A	52	18040	25730	116270	1.00	0.00	O
ATOM	423	HN	LEU	A	53	12340	34910	136390	1.00	0.00	H		ATOM	422	N	LEU	A	53	19210	27630	115920	1.00	0.00	N
ATOM	424	CA	LEU	A	53	11090	34570	138020	1.00	0.00	C		ATOM	423	HN	LEU	A	53	19420	28490	115460	1.00	0.00	H
ATOM	425	HA	LEU	A	53	10990	33590	138470	1.00	0.00	H		ATOM	424	CA	LEU	A	53	19600	27730	117290	1.00	0.00	C
ATOM	426	CB	LEU	A	53	11120	35650	139170	1.00	0.00	C		ATOM	425	HA	LEU	A	53	19940	26740	117590	1.00	0.00	H
ATOM	427	HB1	LEU	A	53	11200	36650	138680	1.00	0.00	H		ATOM	426	CB	LEU	A	53	20730	28740	117510	1.00	0.00	C
ATOM	428	HB2	LEU	A	53	11880	35510	139970	1.00	0.00	H		ATOM	427	HB1	LEU	A	53	20900	28940	118590	1.00	0.00	H
ATOM	429	CG	LEU	A	53	9870	35550	139980	1.00	0.00	C		ATOM	428	HB2	LEU	A	53	20570	29640	116890	1.00	0.00	H
ATOM	430	HG	LEU	A	53	8940	35720	139390	1.00	0.00	H		ATOM	429	CG	LEU	A	53	22120	28220	117100	1.00	0.00	C
ATOM	431	CD1	LEU	A	53	9660	34190	140830	1.00	0.00	C		ATOM	430	HG	LEU	A	53	22030	27690	116130	1.00	0.00	H
ATOM	432	HD11	LEU	A	53	10600	33920	141350	1.00	0.00	H		ATOM	431	CD1	LEU	A	53	23070	29470	116950	1.00	0.00	C
ATOM	433	HD12	LEU	A	53	9150	33400	140240	1.00	0.00	H		ATOM	432	HD11	LEU	A	53	22820	30050	117860	1.00	0.00	H
ATOM	434	HD13	LEU	A	53	8960	34490	141630	1.00	0.00	H		ATOM	433	HD12	LEU	A	53	22800	30170	116120	1.00	0.00	H
ATOM	435	CD2	LEU	A	53	9930	36720	141050	1.00	0.00	C		ATOM	434	HD13	LEU	A	53	24120	29130	116870	1.00	0.00	H
ATOM	436	HD21	LEU	A	53	8940	36610	141550	1.00	0.00	H		ATOM	435	CD2	LEU	A	53	22790	27290	118180	1.00	0.00	C
ATOM	437	HD22	LEU	A	53	10110	37710	140580	1.00	0.00	H		ATOM	436	HD21	LEU	A	53	22310	26280	118180	1.00	0.00	H
ATOM	438	HD23	LEU	A	53	10700	36430	141800	1.00	0.00	H		ATOM	437	HD22	LEU	A	53	22720	27770	119180	1.00	0.00	H
ATOM	439	C	LEU	A	53	9890	34940	137150	1.00	0.00	C		ATOM	438	HD23	LEU	A	53	23880	27230	117950	1.00	0.00	H
ATOM	440	O	LEU	A	53	9800	35980	136510	1.00	0.00	O		ATOM	439	C	LEU	A	53	18430	28080	118190	1.00	0.00	C
ATOM	441	N	ARG	A	54	8890	34020	137080	1.00	0.00	N		ATOM	440	O	LEU	A	53	18250	27550	119300	1.00	0.00	O
ATOM	442	HN	ARG	A	54	8790	33150	137550	1.00	0.00	H		ATOM	441	N	ARG	A	54	17680	29040	117730	1.00	0.00	N
ATOM	443	CA	ARG	A	54	7710	34230	136270	1.00	0.00	C		ATOM	442	HN	ARG	A	54	17710	29230	116750	1.00	0.00	H
ATOM	444	HA	ARG	A	54	8000	34740	135360	1.00	0.00	H		ATOM	443	CA	ARG	A	54	114260	29580	118360	1.00	0.00	C
ATOM	445	CB	ARG	A	54	6900	32910	135930	1.00	0.00	C		ATOM	444	HA	ARG	A	54	114040	30460	117780	1.00	0.00	H
ATOM	446	HB1	ARG	A	54	5870	33120	135560	1.00	0.00	H		ATOM	445	CB	ARG	A	54	113090	28540	118320	1.00	0.00	C
ATOM	447	HB2	ARG	A	54	6770	32460	136930	1.00	0.00	H		ATOM	446	HB1	ARG	A	54	112230	28830	118950	1.00	0.00	H
ATOM	448	CG	ARG	A	54	7670	31900	135040	1.00	0.00	C		ATOM	447	HB2	ARG	A	54	113570	27630	118730	1.00	0.00	H
ATOM	449	HG1	ARG	A	54	8630	31770	135590	1.00	0.00	H		ATOM	448	CG	ARG	A	54	112610	28400	116870	1.00	0.00	C
ATOM	450	HG2	ARG	A	54	7940	32280	134030	1.00	0.00	H		ATOM	449	HG1	ARG	A	54	111780	27690	116690	1.00	0.00	H
ATOM	451	CD	ARG	A	54	7020	30500	135020	1.00	0.00	C		ATOM	450	HG2	ARG	A	54	113390	27990	116190	1.00	0.00	H
ATOM	452	HD1	ARG	A	54	6630	30230	136020	1.00	0.00	H		ATOM	451	CD	ARG	A	54	111950	29670	116260	1.00	0.00	C
ATOM	453	HD2	ARG	A	54	7720	29760	134580	1.00	0.00	H		ATOM	452	HD1	ARG	A	54	111690	29430	115210	1.00	0.00	H
ATOM	454	NE	ARG	A	54	5900	30550	134040	1.00	0.00	N		ATOM	453	HD2	ARG	A	54	112620	30540	116110	1.00	0.00	H
ATOM	455	HE	ARG	A	54	5450	31440	133930	1.00	0.00	H		ATOM	454	NE	ARG	A	54	110840	30140	117090	1.00	0.00	N
ATOM	456	CZ	ARG	A	54	5250	29480	133720	1.00	0.00	C		ATOM	455	HE	ARG	A	54	111050	30960	117620	1.00	0.00	H
ATOM	457	NH1	ARG	A	54	5810	28250	133880	1.00	0.00	N		ATOM	456	CZ	ARG	A	54	109640	29620	117090	1.00	0.00	C
ATOM	458	HH11	ARG	A	54	6650	28170	134410	1.00	0.00	H		ATOM	457	NH1	ARG	A	54	109270	28650	116330	1.00	0.00	N
ATOM	459	HH12	ARG	A	54	5110	27580	134120	1.00	0.00	H		ATOM	458	HH11	ARG	A	54	109840	28390	115550	1.00	0.00	H
ATOM	460	NH2	ARG	A	54	3990	29520	133310	1.00	0.00	N		ATOM	459	HH12	ARG	A	54	108310	28540	116100	1.00	0.00	H
ATOM	461	HH21	ARG	A	54	3610	30400	133010	1.00	0.00	H		ATOM	460	NH2	ARG	A	54	108770	30070	117970	1.00	0.00	N
ATOM	462	HH22	ARG	A	54	3570	28730	132860	1.00	0.00	H		ATOM	461	HH21	ARG	A	54	109110	30750	118610	1.00	0.00	H
ATOM	463	C	ARG	A	54	6800	35250	136970	1.00	0.00	C		ATOM	462	HH22	ARG	A	54	107950	29520	118160	1.00	0.00	H
ATOM	464	O	ARG	A	54	6720	35390	138200	1.00	0.00	O		ATOM	463	C	ARG	A	54	114440	30290	119750	1.00	0.00	C
ATOM	465	N	ARG	A	55	6170	36120	136190	1.00	0.00	N		ATOM	464	O	ARG	A	54	113560	30310	120620	1.00	0.00	O
ATOM	466	HN	ARG	A	55	6230	36070	135200	1.00	0.00	H		ATOM	465	N	ARG	A	55	17870	30840	120010	1.00	0.00	N
ATOM	467	CA	ARG	A	55	5120	36980	136690	1.00	0.00	C		ATOM	466	HN	ARG	A	55	18620	30790	119360	1.00	0.00	H
ATOM	468	HA	ARG	A	55	5010	37090	137760	1.00	0.00	H		ATOM	467	CA	ARG	A	55	18230	31550	121230	1.00	0.00	C
ATOM	469	CB	ARG	A	55	5340	38450	136200	1.00	0.00	C		ATOM	468	HA	ARG	A	55	18130	30710	121900	1.00	0.00	H
ATOM	470	HB1	ARG	A	55	4440	39090	136210	1.00	0.00	H		ATOM	469	CB	ARG	A	55	19710	32050	121240	1.00	0.00	C
ATOM	471	HB2	ARG	A	55	5720	38400	135150	1.00	0.00	H		ATOM	470	HB1	ARG	A	55	19950	32520	122220	1.00	0.00	H
ATOM	472	CG	ARG	A	55	6450	39270	137020	1.00	0.00	C		ATOM	471	HB2	ARG	A	55	19840	32810	120450	1.00	0.00	H
ATOM	473	HG1	ARG	A	55	6150	39230	138090	1.00	0.00	H		ATOM	472	CG	ARG	A	55	20700	30810	121090	1.00	0.00	C
ATOM	474	HG2	ARG	A	55	6490	40310	136640	1.00	0.00	H		ATOM	473	HG1	ARG	A	55	20270	30070	120380	1.00	0.00	H
ATOM	475	CD	ARG	A	55	7860	38720	136940	1.00	0.00	C		ATOM	474	HG2	ARG	A	55	20590	30130	121960	1.00	0.00	H
ATOM	476	HD1	ARG	A	55	8120	38590	135870	1.00	0.00	H		ATOM	475	CD	ARG	A	55	22170	31000	120890	1.00	0.00	C
ATOM	477	HD2	ARG	A	55	8020	37740	137450	1.00	0.00	H		ATOM	476	HD1	ARG	A	55	22740	30100	120580	1.00	0.00	H
ATOM	478	NE	ARG	A	55	8730	39680	137670	1.00	0.00	N		ATOM	477	HD2	ARG	A	55	22590	31560	121750	1.00	0.00	H
ATOM	479	HE	ARG	A	55	8360	40330	138330	1.00	0.00	H		ATOM	478	NE	ARG	A	55	22130	32000	119810	1.00	0.00	N
ATOM	480	CZ	ARG	A	55	10010	39890	137360	1.00	0.00	C		ATOM	479	HE	ARG	A	55	21340	31950	119200	1.00	0.00	H
ATOM	481	NH1	ARG	A	55	10690	38940	136720	1.00	0.00	N		ATOM	480	CZ	ARG	A	55	23210	32540	119300	1.00	0.00	C
ATOM	482	HH11	ARG	A	55	11660	39010	136480	1.00	0.00	H		ATOM	481	NH1	ARG	A	55	24420	32360	119890	1.00	0.00	N
ATOM	483	HH12	ARG	A	55	10210	38070	136590	1.00	0.00	H		ATOM	482	HH11	ARG	A	55	25100	33030	119600	1.00	0.00	H
ATOM	484	NH2	ARG	A	55	10620	40930	137820	1.00	0.00	N		ATOM	483	HH12	ARG	A	55	24500	31870	120760	1.00	0.00	H
ATOM	485	HH21	ARG	A	55	10040	41730	137970	1.00	0.00	H		ATOM	484	NH2	ARG	A	55	23130	33300	118220	1.00	0.00	N
ATOM	486	HH22	ARG	A	55	11600	41070	137730	1.00	0.00	H		ATOM	485	HH21	ARG	A	55	22240	33620	117880	1.00	0.00	H
ATOM	487	C	ARG	A	55	3720	36470	136280	1.00	0.00	C		ATOM	486	HH22	ARG	A	55	23870	33950	118050	1.00	0.00	H
ATOM	488	O	ARG	A	55	3650	35770	135300	1.00	0.00	O		ATOM	487	C	ARG	A	55	115100	32640	121740	1.00	0.00	C
ATOM	489	N	GLU	A	56	2690	36610	137180	1.00	0.00	N		ATOM	488	O	ARG	A	55	114430	33340	121020	1.00	0.00	O
ATOM	490	HN	GLU	A	56	2790	37310	137880	1.00	0.00	H		ATOM	489	N	GLU	A	56	115080	32860	123060	1.00	0.00	N
ATOM	491	CA	GLU	A	56	1250	36140	136960	1.00	0.00	C		ATOM	490	HN	GLU	A	56	115630	32280	123650	1.00	0.00	H
ATOM	492	HA	GLU	A	56	1240	35170	136480	1.00	0.00	H		ATOM	491	CA	GLU	A	56	114200	33710	123810	1.00	0.00	C
ATOM	493	CB	GLU	A	56	0.500	35850	138270	1.00	0.00	C		ATOM	492	HA	GLU	A	56	113190	33490	123530	1.00	0.00	H
ATOM	494	HB1	GLU	A	56	-0.490	35450	138000	1.00	0.00	H		ATOM	493	CB	GLU	A	56	114270	33420	125270	1.00	0.00	C
ATOM	495	HB2	GLU	A	56	0.400	36810	138820	1.00	0.00	H		ATOM	494	HB1	GLU	A	56	113900	34310	125810	1.00	0.00	H
ATOM	496	CG	GLU	A	56	1300	34740	139050	1.00	0.00	C		ATOM	495	HB2	GLU	A	56	115310	33260	125620	1.00	0.00	H
ATOM	497	HG1	GLU	A	56	2220	35120	139550	1.00	0.00	H		ATOM	496	CG	GLU	A	56	113480	32130	125700	1.00	0.00	C
ATOM	498	HG2	GLU	A	56	1410	33920	138310	1.00	0.00	H		ATOM	497	HG1	GLU	A	56	113990	31190	125370	1.00	0.00	H
ATOM	499	CD	GLU	A	56	0.350	34160	140070	1.00	0.00	C		ATOM	498	HG2	GLU	A	56	112490	32260	125220	1.00	0.00	H
ATOM	500	OE1	GLU	A	56	0.500	34480	141250	1.00	0.00	O		ATOM	499	CD	GLU	A	56	113190	32180	127240	1.00	0.00	C
ATOM	501	OE2	GLU	A	56	-0.600	33360	139690	1.00	0.00	O		ATOM	500	OE1	GLU	A	56	112020	32180	127710	1.00	0.00	O
ATOM	502	C	GLU	A	56	0.330	37060	136160	1.00	0.00	C		ATOM	501	OE2	GLU	A	56	114180	32220	128000	1.00	0.00	O
ATOM	503	O	GLU	A	56	0.010	38140	136670	1.00	0.00	O		ATOM	502	C	GLU	A	56	114400	35220	123560	1.00	0.00	C
ATOM	504	N	GLY	A	57	-0.100	36550	135010	1.00	0.00	N		ATOM	503	O	GLU	A	56	115510	35690	123300	1.00	0.00	O
ATOM	505	HN	GLY	A	57	0.080	35600	134750	1.00	0.00	H		ATOM	504	N	GLY	A	57	113330	36000	123800	1.00	0.00	N
ATOM	506	CA	GLY	A	57	-0.920	37360	134070	1.00	0.00	C		ATOM	505	HN	GLY	A	57	112480	35560	124090	1.00	0.00	H
ATOM	507	HA1	GLY	A	57	-0.850	36930	133080	1.00	0.00	H		ATOM	506	CA	GLY	A	57	113420	37480	123760	1.00	0.00	C
ATOM	508	HA2	GLY	A	57	-0.490	38350	134140	1.00	0.00	H		ATOM	507	HA1	GLY	A	57	112460	37920	124020	1.00	0.00	H
ATOM	509	C	GLY	A	57	-2370	37450	134500	1.00	0.00	C		ATOM	508	HA2	GLY	A	57	113640	37840	122770	1.00	0.00	H
ATOM	510	O	GLY	A	57	-2940	36580	135200	1.00	0.00	O		ATOM	509	C	GLY	A	57	114470	38050	124670	1.00	0.00	C
ATOM	511	N	LYS	A	58	-3160	38420	133970	1.00	0.00	N		ATOM	510	O	GLY	A	57	114760	37530	125770	1.00	0.00	O
ATOM	512	HN	LYS	A	58	-2780	39040	133290	1.00	0.00	H		ATOM	511	N	LYS	A	58	114960	39280	124410	1.00	0.00	N
ATOM	513	CA	LYS	A	58	-4430	38740	134600	1.00	0.00	C		ATOM	512	HN	LYS	A	58	114680	39720	123560	1.00	0.00	H
ATOM	514	HA	LYS	A	58	-4510	38320	135600	1.00	0.00	H		ATOM	513	CA	LYS	A	58	115870	40120	125230	1.00	0.00	C
ATOM	515	CB	LYS	A	58	-4690	40270	134840	1.00	0.00	C		ATOM	514	HA	LYS	A	58	116840	39660	125170	1.00	0.00	H
ATOM	516	HB1	LYS	A	58	-5660	40430	135360	1.00	0.00	H		ATOM	515	CB	LYS	A	58	115940	41480	124500	1.00	0.00	C
ATOM	517	HB2	LYS	A	58	-4740	40730	133820	1.00	0.00	H		ATOM	516	HB1	LYS	A	58	116290	42310	125140	1.00	0.00	H
ATOM	518	CG	LYS	A	58	-3620	41070	135570	1.00	0.00	C		ATOM	517	HB2	LYS	A	58	114950	41810	124130	1.00	0.00	H
ATOM	519	HG1	LYS	A	58	-3820	42150	135720	1.00	0.00	H		ATOM	518	CG	LYS	A	58	117010	41440	123360	1.00	0.00	C
ATOM	520	HG2	LYS	A	58	-2680	41020	134970	1.00	0.00	H		ATOM	519	HG1	LYS	A	58	116600	42360	122880	1.00	0.00	H
ATOM	521	CD	LYS	A	58	-3380	40530	136970	1.00	0.00	C		ATOM	520	HG2	LYS	A	58	116870	40530	122730	1.00	0.00	H
ATOM	522	HD1	LYS	A	58	-2860	39560	136830	1.00	0.00	H		ATOM	521	CD	LYS	A	58	118430	41610	123820	1.00	0.00	C
ATOM	523	HD2	LYS	A	58	-4330	40390	137520	1.00	0.00	H		ATOM	522	HD1	LYS	A	58	118740	40840	124560	1.00	0.00	H
ATOM	524	CE	LYS	A	58	-2600	41470	137900	1.00	0.00	C		ATOM	523	HD2	LYS	A	58	118490	42580	124350	1.00	0.00	H
ATOM	525	HE1	LYS	A	58	-3170	42420	137940	1.00	0.00	H		ATOM	524	CE	LYS	A	58	119430	41800	122640	1.00	0.00	C
ATOM	526	HE2	LYS	A	58	-1550	41700	137620	1.00	0.00	H		ATOM	525	HE1	LYS	A	58	120430	42090	123010	1.00	0.00	H
ATOM	527	NZ	LYS	A	58	-2550	41110	139330	1.00	0.00	N		ATOM	526	HE2	LYS	A	58	119040	42590	121960	1.00	0.00	H
ATOM	528	HZ1	LYS	A	58	-2320	41960	139890	1.00	0.00	H		ATOM	527	NZ	LYS	A	58	119600	40590	121810	1.00	0.00	N
ATOM	529	HZ2	LYS	A	58	-1880	40320	139370	1.00	0.00	H		ATOM	528	HZ1	LYS	A	58	118830	40550	121120	1.00	0.00	H
ATOM	530	HZ3	LYS	A	58	-3440	40710	139680	1.00	0.00	H		ATOM	529	HZ2	LYS	A	58	119400	39780	122430	1.00	0.00	H
ATOM	531	C	LYS	A	58	-5620	38150	133830	1.00	0.00	C		ATOM	530	HZ3	LYS	A	58	120520	40490	121320	1.00	0.00	H
ATOM	532	O	LYS	A	58	-6770	38110	134350	1.00	0.00	O		ATOM	531	C	LYS	A	58	115620	40430	126620	1.00	0.00	C
ATOM	533	N	LEU	A	59	-5440	37770	132550	1.00	0.00	N		ATOM	532	O	LYS	A	58	116510	40780	127350	1.00	0.00	O
ATOM	534	HN	LEU	A	59	-4530	37610	132180	1.00	0.00	H		ATOM	533	N	LEU	A	59	114360	40320	127110	1.00	0.00	N
ATOM	535	CA	LEU	A	59	-6560	37290	131710	1.00	0.00	C		ATOM	534	HN	LEU	A	59	113620	39930	126560	1.00	0.00	H
ATOM	536	HA	LEU	A	59	-7360	37990	131540	1.00	0.00	H		ATOM	535	CA	LEU	A	59	113990	40790	128440	1.00	0.00	C
ATOM	537	CB	LEU	A	59	-6070	37000	130290	1.00	0.00	C		ATOM	536	HA	LEU	A	59	114810	41340	128880	1.00	0.00	H
ATOM	538	HB1	LEU	A	59	-6870	36700	129580	1.00	0.00	H		ATOM	537	CB	LEU	A	59	112720	41650	128340	1.00	0.00	C
ATOM	539	HB2	LEU	A	59	-5350	36170	130390	1.00	0.00	H		ATOM	538	HB1	LEU	A	59	112500	42070	129350	1.00	0.00	H
ATOM	540	CG	LEU	A	59	-5370	38230	129560	1.00	0.00	C		ATOM	539	HB2	LEU	A	59	111910	41000	127970	1.00	0.00	H
ATOM	541	HG	LEU	A	59	-4440	38530	130080	1.00	0.00	H		ATOM	540	CG	LEU	A	59	112820	42810	127320	1.00	0.00	C
ATOM	542	CD1	LEU	A	59	-5240	37690	128100	1.00	0.00	C		ATOM	541	HG	LEU	A	59	113040	42380	126320	1.00	0.00	H
ATOM	543	HD11	LEU	A	59	-6220	37490	127600	1.00	0.00	H		ATOM	542	CD1	LEU	A	59	111460	43360	127240	1.00	0.00	C
ATOM	544	HD12	LEU	A	59	-4740	36700	128220	1.00	0.00	H		ATOM	543	HD11	LEU	A	59	111110	43820	128190	1.00	0.00	H
ATOM	545	HD13	LEU	A	59	-4670	38410	127490	1.00	0.00	H		ATOM	544	HD12	LEU	A	59	110850	42430	127100	1.00	0.00	H
ATOM	546	CD2	LEU	A	59	-6110	39530	129410	1.00	0.00	C		ATOM	545	HD13	LEU	A	59	111280	43940	126310	1.00	0.00	H
ATOM	547	HD21	LEU	A	59	-7150	39370	129060	1.00	0.00	H		ATOM	546	CD2	LEU	A	59	113950	43860	127600	1.00	0.00	C
ATOM	548	HD22	LEU	A	59	-5590	40250	128730	1.00	0.00	H		ATOM	547	HD21	LEU	A	59	113920	44410	128560	1.00	0.00	H
ATOM	549	HD23	LEU	A	59	-6290	40010	130400	1.00	0.00	H		ATOM	548	HD22	LEU	A	59	113770	44560	126750	1.00	0.00	H
ATOM	550	C	LEU	A	59	-7100	35970	132350	1.00	0.00	C		ATOM	549	HD23	LEU	A	59	114960	43440	127430	1.00	0.00	H
ATOM	551	O	LEU	A	59	-8320	35820	132500	1.00	0.00	O		ATOM	550	C	LEU	A	59	113750	39650	129480	1.00	0.00	C
ATOM	552	N	GLY	A	60	-6240	35080	132780	1.00	0.00	N		ATOM	551	O	LEU	A	59	112910	39810	130370	1.00	0.00	O
ATOM	553	HN	GLY	A	60	-5280	35280	132580	1.00	0.00	H		ATOM	552	N	GLY	A	60	114360	38530	129310	1.00	0.00	N
ATOM	554	CA	GLY	A	60	-6690	33860	133420	1.00	0.00	C		ATOM	553	HN	GLY	A	60	114960	38530	128510	1.00	0.00	H
ATOM	555	HA1	GLY	A	60	-5860	33170	133460	1.00	0.00	H		ATOM	554	CA	GLY	A	60	114030	37310	130080	1.00	0.00	C
ATOM	556	HA2	GLY	A	60	-7510	33540	132790	1.00	0.00	H		ATOM	555	HA1	GLY	A	60	114120	37620	131120	1.00	0.00	H
ATOM	557	C	GLY	A	60	-7340	33990	134780	1.00	0.00	C		ATOM	556	HA2	GLY	A	60	114690	36490	129840	1.00	0.00	H
ATOM	558	O	GLY	A	60	-8120	33210	135270	1.00	0.00	O		ATOM	557	C	GLY	A	60	112630	36770	129910	1.00	0.00	C
ATOM	559	N	LYS	A	61	-6970	35070	135530	1.00	0.00	N		ATOM	558	O	GLY	A	60	112160	36510	128790	1.00	0.00	O
ATOM	560	HN	LYS	A	61	-6390	35770	135110	1.00	0.00	H		ATOM	559	N	LYS	A	61	111940	36480	131040	1.00	0.00	N
ATOM	561	CA	LYS	A	61	-7570	35370	136790	1.00	0.00	C		ATOM	560	HN	LYS	A	61	112400	36380	131920	1.00	0.00	H
ATOM	562	HA	LYS	A	61	-7460	34510	137430	1.00	0.00	H		ATOM	561	CA	LYS	A	61	110550	36080	131010	1.00	0.00	C
ATOM	563	CB	LYS	A	61	-6980	36680	137430	1.00	0.00	C		ATOM	562	HA	LYS	A	61	110190	36030	130000	1.00	0.00	H
ATOM	564	HB1	LYS	A	61	-7390	36750	138460	1.00	0.00	H		ATOM	563	CB	LYS	A	61	110280	34590	131540	1.00	0.00	C
ATOM	565	HB2	LYS	A	61	-7220	37630	136900	1.00	0.00	H		ATOM	564	HB1	LYS	A	61	109190	34410	131420	1.00	0.00	H
ATOM	566	CG	LYS	A	61	-5410	36550	137580	1.00	0.00	C		ATOM	565	HB2	LYS	A	61	110610	34700	132600	1.00	0.00	H
ATOM	567	HG1	LYS	A	61	-5090	37540	137990	1.00	0.00	H		ATOM	566	CG	LYS	A	61	111190	33540	130880	1.00	0.00	C
ATOM	568	HG2	LYS	A	61	-4890	36540	136600	1.00	0.00	H		ATOM	567	HG1	LYS	A	61	112250	33860	130930	1.00	0.00	H
ATOM	569	CD	LYS	A	61	-5020	35320	138460	1.00	0.00	C		ATOM	568	HG2	LYS	A	61	110960	33460	129800	1.00	0.00	H
ATOM	570	HD1	LYS	A	61	-5450	34390	138020	1.00	0.00	H		ATOM	569	CD	LYS	A	61	110890	32260	131650	1.00	0.00	C
ATOM	571	HD2	LYS	A	61	-5540	35430	139430	1.00	0.00	H		ATOM	570	HD1	LYS	A	61	109800	32080	131770	1.00	0.00	H
ATOM	572	CE	LYS	A	61	-3510	35220	138770	1.00	0.00	C		ATOM	571	HD2	LYS	A	61	111400	32300	132640	1.00	0.00	H
ATOM	573	HE1	LYS	A	61	-3130	36090	139340	1.00	0.00	H		ATOM	572	CE	LYS	A	61	111500	31010	130980	1.00	0.00	C
ATOM	574	HE2	LYS	A	61	-2970	35170	137800	1.00	0.00	H		ATOM	573	HE1	LYS	A	61	111420	30140	131670	1.00	0.00	H
ATOM	575	NZ	LYS	A	61	-3250	34010	139580	1.00	0.00	N		ATOM	574	HE2	LYS	A	61	112600	31110	130850	1.00	0.00	H
ATOM	576	HZ1	LYS	A	61	-2240	33790	139440	1.00	0.00	H		ATOM	575	NZ	LYS	A	61	110970	30710	129660	1.00	0.00	N
ATOM	577	HZ2	LYS	A	61	-3910	33270	139250	1.00	0.00	H		ATOM	576	HZ1	LYS	A	61	111230	31440	128980	1.00	0.00	H
ATOM	578	HZ3	LYS	A	61	-3410	34200	140590	1.00	0.00	H		ATOM	577	HZ2	LYS	A	61	109950	30560	129510	1.00	0.00	H
ATOM	579	C	LYS	A	61	-9080	35540	136620	1.00	0.00	C		ATOM	578	HZ3	LYS	A	61	111400	29820	129310	1.00	0.00	H
ATOM	580	O	LYS	A	61	-9880	35060	137430	1.00	0.00	O		ATOM	579	C	LYS	A	61	109700	37210	131720	1.00	0.00	C
ATOM	581	N	ARG	A	62	-9450	36230	135530	1.00	0.00	N		ATOM	580	O	LYS	A	61	108580	36930	132150	1.00	0.00	O
ATOM	582	HN	ARG	A	62	-8660	36640	135090	1.00	0.00	H		ATOM	581	N	ARG	A	62	110250	38370	131920	1.00	0.00	N
ATOM	583	CA	ARG	A	62	-10810	36590	135150	1.00	0.00	C		ATOM	582	HN	ARG	A	62	111080	38660	131470	1.00	0.00	H
ATOM	584	HA	ARG	A	62	-11390	36850	136030	1.00	0.00	H		ATOM	583	CA	ARG	A	62	109630	39380	132810	1.00	0.00	C
ATOM	585	CB	ARG	A	62	-10780	37790	134160	1.00	0.00	C		ATOM	584	HA	ARG	A	62	109500	38890	133760	1.00	0.00	H
ATOM	586	HB1	ARG	A	62	-11820	38050	133860	1.00	0.00	H		ATOM	585	CB	ARG	A	62	110490	40640	132970	1.00	0.00	C
ATOM	587	HB2	ARG	A	62	-10180	37540	133260	1.00	0.00	H		ATOM	586	HB1	ARG	A	62	110020	41310	133710	1.00	0.00	H
ATOM	588	CG	ARG	A	62	-10070	39090	134660	1.00	0.00	C		ATOM	587	HB2	ARG	A	62	110460	41190	132000	1.00	0.00	H
ATOM	589	HG1	ARG	A	62	-10100	39890	133900	1.00	0.00	H		ATOM	588	CG	ARG	A	62	111920	40310	133400	1.00	0.00	C
ATOM	590	HG2	ARG	A	62	-9010	38800	134780	1.00	0.00	H		ATOM	589	HG1	ARG	A	62	112440	39720	132620	1.00	0.00	H
ATOM	591	CD	ARG	A	62	-10610	39660	135960	1.00	0.00	C		ATOM	590	HG2	ARG	A	62	111910	39740	134360	1.00	0.00	H
ATOM	592	HD1	ARG	A	62	-9850	40430	136220	1.00	0.00	H		ATOM	591	CD	ARG	A	62	112720	41570	133780	1.00	0.00	C
ATOM	593	HD2	ARG	A	62	-10630	38940	136810	1.00	0.00	H		ATOM	592	HD1	ARG	A	62	112300	41940	134740	1.00	0.00	H
ATOM	594	NE	ARG	A	62	-11920	40330	135830	1.00	0.00	N		ATOM	593	HD2	ARG	A	62	112710	42450	133090	1.00	0.00	H
ATOM	595	HE	ARG	A	62	-12410	40250	134970	1.00	0.00	H		ATOM	594	NE	ARG	A	62	114160	41070	133880	1.00	0.00	N
ATOM	596	CZ	ARG	A	62	-12360	41230	136680	1.00	0.00	C		ATOM	595	HE	ARG	A	62	114370	40220	133410	1.00	0.00	H
ATOM	597	NH1	ARG	A	62	-11710	41570	137750	1.00	0.00	N		ATOM	596	CZ	ARG	A	62	115150	41800	134420	1.00	0.00	C
ATOM	598	HH11	ARG	A	62	-10920	41050	138080	1.00	0.00	H		ATOM	597	NH1	ARG	A	62	115090	43050	134770	1.00	0.00	N
ATOM	599	HH12	ARG	A	62	-12170	42210	138360	1.00	0.00	H		ATOM	598	HH11	ARG	A	62	114170	43350	135000	1.00	0.00	H
ATOM	600	NH2	ARG	A	62	-13450	41860	136450	1.00	0.00	N		ATOM	599	HH12	ARG	A	62	115830	43560	135200	1.00	0.00	H
ATOM	601	HH21	ARG	A	62	-14140	41320	135950	1.00	0.00	H		ATOM	600	NH2	ARG	A	62	116290	41110	134370	1.00	0.00	N
ATOM	602	HH22	ARG	A	62	-13780	42380	137240	1.00	0.00	H		ATOM	601	HH21	ARG	A	62	116280	40300	133790	1.00	0.00	H
ATOM	603	C	ARG	A	62	-11570	35390	134500	1.00	0.00	C		ATOM	602	HH22	ARG	A	62	117140	41610	134550	1.00	0.00	H
ATOM	604	O	ARG	A	62	-12800	35470	134400	1.00	0.00	O		ATOM	603	C	ARG	A	62	108230	39860	132450	1.00	0.00	C
ATOM	605	N	LEU	A	63	-10870	34380	134010	1.00	0.00	N		ATOM	604	O	ARG	A	62	107270	39930	133230	1.00	0.00	O
ATOM	606	HN	LEU	A	63	-9900	34500	133810	1.00	0.00	H		ATOM	605	N	LEU	A	63	108000	40070	131120	1.00	0.00	N
ATOM	607	CA	LEU	A	63	-11540	33300	133270	1.00	0.00	C		ATOM	606	HN	LEU	A	63	108700	39940	130420	1.00	0.00	H
ATOM	608	HA	LEU	A	63	-12560	33500	132970	1.00	0.00	H		ATOM	607	CA	LEU	A	63	106760	40460	130590	1.00	0.00	C
ATOM	609	CB	LEU	A	63	-10790	32960	132010	1.00	0.00	C		ATOM	608	HA	LEU	A	63	106070	40730	131380	1.00	0.00	H
ATOM	610	HB1	LEU	A	63	-11240	32030	131600	1.00	0.00	H		ATOM	609	CB	LEU	A	63	107050	41680	129590	1.00	0.00	C
ATOM	611	HB2	LEU	A	63	-9690	32840	132110	1.00	0.00	H		ATOM	610	HB1	LEU	A	63	106060	42040	129240	1.00	0.00	H
ATOM	612	CG	LEU	A	63	-11030	33930	130830	1.00	0.00	C		ATOM	611	HB2	LEU	A	63	107760	41280	128830	1.00	0.00	H
ATOM	613	HG	LEU	A	63	-11060	34960	131240	1.00	0.00	H		ATOM	612	CG	LEU	A	63	107680	42940	130220	1.00	0.00	C
ATOM	614	CD1	LEU	A	63	-9820	33790	129840	1.00	0.00	C		ATOM	613	HG	LEU	A	63	108570	42620	130790	1.00	0.00	H
ATOM	615	HD11	LEU	A	63	-9570	32730	129610	1.00	0.00	H		ATOM	614	CD1	LEU	A	63	108100	43870	129080	1.00	0.00	C
ATOM	616	HD12	LEU	A	63	-8940	34250	130350	1.00	0.00	H		ATOM	615	HD11	LEU	A	63	107190	44130	128490	1.00	0.00	H
ATOM	617	HD13	LEU	A	63	-9960	34400	128930	1.00	0.00	H		ATOM	616	HD12	LEU	A	63	108780	43270	128440	1.00	0.00	H
ATOM	618	CD2	LEU	A	63	-12340	33750	130120	1.00	0.00	C		ATOM	617	HD13	LEU	A	63	108560	44770	129510	1.00	0.00	H
ATOM	619	HD21	LEU	A	63	-12240	33070	129250	1.00	0.00	H		ATOM	618	CD2	LEU	A	63	106670	43700	131020	1.00	0.00	C
ATOM	620	HD22	LEU	A	63	-12730	34720	129740	1.00	0.00	H		ATOM	619	HD21	LEU	A	63	106460	43320	132040	1.00	0.00	H
ATOM	621	HD23	LEU	A	63	-12980	33340	130930	1.00	0.00	H		ATOM	620	HD22	LEU	A	63	105720	43700	130460	1.00	0.00	H
ATOM	622	C	LEU	A	63	-11530	32110	134140	1.00	0.00	C		ATOM	621	HD23	LEU	A	63	106990	44770	131110	1.00	0.00	H
ATOM	623	O	LEU	A	63	-11600	30970	133700	1.00	0.00	O		ATOM	622	C	LEU	A	63	106030	39270	129850	1.00	0.00	C
ATOM	624	N	SER	A	64	-11310	32320	135490	1.00	0.00	N		ATOM	623	O	LEU	A	63	104830	39360	129520	1.00	0.00	O
ATOM	625	HN	SER	A	64	-11300	33270	135820	1.00	0.00	H		ATOM	624	N	SER	A	64	106730	38130	129680	1.00	0.00	N
ATOM	626	CA	SER	A	64	-11190	31240	136500	1.00	0.00	C		ATOM	625	HN	SER	A	64	107700	38170	129910	1.00	0.00	H
ATOM	627	HA	SER	A	64	-10500	30490	136150	1.00	0.00	H		ATOM	626	CA	SER	A	64	106320	37050	128850	1.00	0.00	C
ATOM	628	CB	SER	A	64	-10590	31790	137840	1.00	0.00	C		ATOM	627	HA	SER	A	64	106000	37430	127890	1.00	0.00	H
ATOM	629	HB1	SER	A	64	-9540	32110	137680	1.00	0.00	H		ATOM	628	CB	SER	A	64	107460	36080	128600	1.00	0.00	C
ATOM	630	HB2	SER	A	64	-10560	30970	138600	1.00	0.00	H		ATOM	629	HB1	SER	A	64	107120	35200	128000	1.00	0.00	H
ATOM	631	OG	SER	A	64	-11300	32820	138400	1.00	0.00	O		ATOM	630	HB2	SER	A	64	107800	35690	129580	1.00	0.00	H
ATOM	632	HG1	SER	A	64	-10920	33680	138180	1.00	0.00	H		ATOM	631	OG	SER	A	64	108440	36870	127950	1.00	0.00	O
ATOM	633	C	SER	A	64	-12440	30500	136810	1.00	0.00	C		ATOM	632	HG1	SER	A	64	108180	36860	127020	1.00	0.00	H
ATOM	634	O	SER	A	64	-13570	31010	136640	1.00	0.00	O		ATOM	633	C	SER	A	64	105090	36290	129340	1.00	0.00	C
ATOM	635	N	HSD	A	65	-12240	29250	137310	1.00	0.00	N		ATOM	634	O	SER	A	64	104300	35740	128560	1.00	0.00	O
ATOM	636	HN	HSD	A	65	-11320	28870	137380	1.00	0.00	H		ATOM	635	N	HSD	A	65	104840	36160	130650	1.00	0.00	N
ATOM	637	CA	HSD	A	65	-13360	28330	137560	1.00	0.00	C		ATOM	636	HN	HSD	A	65	105510	36540	131280	1.00	0.00	H
ATOM	638	HA	HSD	A	65	-12880	27380	137790	1.00	0.00	H		ATOM	637	CA	HSD	A	65	103680	35430	131130	1.00	0.00	C
ATOM	639	CB	HSD	A	65	-14140	28770	138820	1.00	0.00	C		ATOM	638	HA	HSD	A	65	103490	34600	130470	1.00	0.00	H
ATOM	640	HB1	HSD	A	65	-14590	29670	138360	1.00	0.00	H		ATOM	639	CB	HSD	A	65	103790	34850	132560	1.00	0.00	C
ATOM	641	HB2	HSD	A	65	-13420	29020	139630	1.00	0.00	H		ATOM	640	HB1	HSD	A	65	102880	34280	132830	1.00	0.00	H
ATOM	642	ND1	HSD	A	65	-14840	26880	140230	1.00	0.00	N		ATOM	641	HB2	HSD	A	65	103890	35720	133250	1.00	0.00	H
ATOM	643	HD1	HSD	A	65	-13920	26630	140540	1.00	0.00	H		ATOM	642	ND1	HSD	A	65	105210	32810	131910	1.00	0.00	N
ATOM	644	CG	HSD	A	65	-15130	27870	139320	1.00	0.00	C		ATOM	643	HD1	HSD	A	65	104520	32490	131270	1.00	0.00	H
ATOM	645	CE1	HSD	A	65	-16010	26240	140520	1.00	0.00	C		ATOM	644	CG	HSD	A	65	104990	33950	132710	1.00	0.00	C
ATOM	646	HE1	HSD	A	65	-15970	25430	141240	1.00	0.00	H		ATOM	645	CE1	HSD	A	65	106380	32220	132400	1.00	0.00	C
ATOM	647	NE2	HSD	A	65	-17050	26820	139960	1.00	0.00	N		ATOM	646	HE1	HSD	A	65	106830	31290	132080	1.00	0.00	H
ATOM	648	CD2	HSD	A	65	-16500	27900	139230	1.00	0.00	C		ATOM	647	NE2	HSD	A	65	106910	32940	133370	1.00	0.00	N
ATOM	649	HD2	HSD	A	65	-17090	28600	138660	1.00	0.00	H		ATOM	648	CD2	HSD	A	65	106040	34010	133600	1.00	0.00	C
ATOM	650	C	HSD	A	65	-14250	27940	136360	1.00	0.00	C		ATOM	649	HD2	HSD	A	65	106140	34670	134450	1.00	0.00	H
ATOM	651	O	HSD	A	65	-15460	27640	136470	1.00	0.00	O		ATOM	650	C	HSD	A	65	102310	36170	131030	1.00	0.00	C
ATOM	652	N	LEU	A	66	-13730	27890	135100	1.00	0.00	N		ATOM	651	O	HSD	A	65	101300	35520	130850	1.00	0.00	O
ATOM	653	HN	LEU	A	66	-12760	27960	134880	1.00	0.00	H		ATOM	652	N	LEU	A	66	102300	37530	131110	1.00	0.00	N
ATOM	654	CA	LEU	A	66	-14540	27590	133930	1.00	0.00	C		ATOM	653	HN	LEU	A	66	103200	37950	131090	1.00	0.00	H
ATOM	655	HA	LEU	A	66	-15580	27480	134230	1.00	0.00	H		ATOM	654	CA	LEU	A	66	101150	38390	131060	1.00	0.00	C
ATOM	656	CB	LEU	A	66	-14460	28590	132780	1.00	0.00	C		ATOM	655	HA	LEU	A	66	100620	38230	131990	1.00	0.00	H
ATOM	657	HB1	LEU	A	66	-15110	28100	132030	1.00	0.00	H		ATOM	656	CB	LEU	A	66	101690	39890	130960	1.00	0.00	C
ATOM	658	HB2	LEU	A	66	-13420	28580	132390	1.00	0.00	H		ATOM	657	HB1	LEU	A	66	100820	40550	131150	1.00	0.00	H
ATOM	659	CG	LEU	A	66	-14780	30070	133130	1.00	0.00	C		ATOM	658	HB2	LEU	A	66	102250	40090	130020	1.00	0.00	H
ATOM	660	HG	LEU	A	66	-14020	30520	133800	1.00	0.00	H		ATOM	659	CG	LEU	A	66	102560	40400	132190	1.00	0.00	C
ATOM	661	CD1	LEU	A	66	-14680	30830	131740	1.00	0.00	C		ATOM	660	HG	LEU	A	66	103340	39650	132440	1.00	0.00	H
ATOM	662	HD11	LEU	A	66	-14580	31910	132000	1.00	0.00	H		ATOM	661	CD1	LEU	A	66	103290	41700	131840	1.00	0.00	C
ATOM	663	HD12	LEU	A	66	-15660	30690	131230	1.00	0.00	H		ATOM	662	HD11	LEU	A	66	102590	42470	131450	1.00	0.00	H
ATOM	664	HD13	LEU	A	66	-13870	30480	131070	1.00	0.00	H		ATOM	663	HD12	LEU	A	66	104120	41540	131120	1.00	0.00	H
ATOM	665	CD2	LEU	A	66	-16130	30240	133840	1.00	0.00	C		ATOM	664	HD13	LEU	A	66	103710	42240	132710	1.00	0.00	H
ATOM	666	HD21	LEU	A	66	-16270	31320	134050	1.00	0.00	H		ATOM	665	CD2	LEU	A	66	101650	40570	133390	1.00	0.00	C
ATOM	667	HD22	LEU	A	66	-16360	29560	134690	1.00	0.00	H		ATOM	666	HD21	LEU	A	66	102170	41070	134240	1.00	0.00	H
ATOM	668	HD23	LEU	A	66	-16990	29990	133180	1.00	0.00	H		ATOM	667	HD22	LEU	A	66	101320	39570	133740	1.00	0.00	H
ATOM	669	C	LEU	A	66	-14090	26240	133410	1.00	0.00	C		ATOM	668	HD23	LEU	A	66	100760	41170	133100	1.00	0.00	H
ATOM	670	O	LEU	A	66	-12910	25890	133260	1.00	0.00	O		ATOM	669	C	LEU	A	66	100220	38080	129890	1.00	0.00	C
ATOM	671	N	ASP	A	67	-15090	25380	133080	1.00	0.00	N		ATOM	670	O	LEU	A	66	100700	37660	128790	1.00	0.00	O
ATOM	672	HN	ASP	A	67	-16050	25650	133090	1.00	0.00	H		ATOM	671	N	ASP	A	67	98890	38240	130080	1.00	0.00	N
ATOM	673	CA	ASP	A	67	-14830	24080	132470	1.00	0.00	C		ATOM	672	HN	ASP	A	67	98530	38730	130870	1.00	0.00	H
ATOM	674	HA	ASP	A	67	-14110	23680	133170	1.00	0.00	H		ATOM	673	CA	ASP	A	67	97860	37860	129080	1.00	0.00	C
ATOM	675	CB	ASP	A	67	-16130	23250	132380	1.00	0.00	C		ATOM	674	HA	ASP	A	67	98260	36950	128660	1.00	0.00	H
ATOM	676	HB1	ASP	A	67	-15900	22220	132040	1.00	0.00	H		ATOM	675	CB	ASP	A	67	96470	37520	129650	1.00	0.00	C
ATOM	677	HB2	ASP	A	67	-16910	23740	131760	1.00	0.00	H		ATOM	676	HB1	ASP	A	67	95850	38420	129900	1.00	0.00	H
ATOM	678	CG	ASP	A	67	-16730	23120	133750	1.00	0.00	C		ATOM	677	HB2	ASP	A	67	96690	36890	130540	1.00	0.00	H
ATOM	679	OD1	ASP	A	67	-17930	22960	133890	1.00	0.00	O		ATOM	678	CG	ASP	A	67	95690	36580	128750	1.00	0.00	C
ATOM	680	OD2	ASP	A	67	-15900	22930	134730	1.00	0.00	O		ATOM	679	OD1	ASP	A	67	94620	36180	129280	1.00	0.00	O
ATOM	681	C	ASP	A	67	-14230	24180	131080	1.00	0.00	C		ATOM	680	OD2	ASP	A	67	96030	36370	127540	1.00	0.00	O
ATOM	682	O	ASP	A	67	-14590	25040	130320	1.00	0.00	O		ATOM	681	C	ASP	A	67	97830	39030	128040	1.00	0.00	C
ATOM	683	N	SER	A	68	-13280	23290	130890	1.00	0.00	N		ATOM	682	O	ASP	A	67	98360	40120	128250	1.00	0.00	O
ATOM	684	HN	SER	A	68	-12890	22750	131640	1.00	0.00	H		ATOM	683	N	SER	A	68	97210	38710	126900	1.00	0.00	N
ATOM	685	CA	SER	A	68	-12410	23380	129710	1.00	0.00	C		ATOM	684	HN	SER	A	68	96730	37840	126800	1.00	0.00	H
ATOM	686	HA	SER	A	68	-12880	23930	128900	1.00	0.00	H		ATOM	685	CA	SER	A	68	97310	39540	125700	1.00	0.00	C
ATOM	687	CB	SER	A	68	-11010	24120	130030	1.00	0.00	C		ATOM	686	HA	SER	A	68	98020	40330	125860	1.00	0.00	H
ATOM	688	HB1	SER	A	68	-10870	25160	130390	1.00	0.00	H		ATOM	687	CB	SER	A	68	97820	38720	124490	1.00	0.00	C
ATOM	689	HB2	SER	A	68	-10410	24230	129100	1.00	0.00	H		ATOM	688	HB1	SER	A	68	97260	37760	124430	1.00	0.00	H
ATOM	690	OG	SER	A	68	-10230	23340	130990	1.00	0.00	O		ATOM	689	HB2	SER	A	68	98880	38490	124720	1.00	0.00	H
ATOM	691	HG1	SER	A	68	-10080	22510	130530	1.00	0.00	H		ATOM	690	OG	SER	A	68	97820	39290	123190	1.00	0.00	O
ATOM	692	C	SER	A	68	-12210	22040	129020	1.00	0.00	C		ATOM	691	HG1	SER	A	68	98620	39810	123140	1.00	0.00	H
ATOM	693	O	SER	A	68	-12510	21030	129630	1.00	0.00	O		ATOM	692	C	SER	A	68	95910	40090	125390	1.00	0.00	C
ATOM	694	N	ILE	A	69	-11560	22030	127850	1.00	0.00	N		ATOM	693	O	SER	A	68	94900	39370	125420	1.00	0.00	O
ATOM	695	HN	ILE	A	69	-11360	22900	127410	1.00	0.00	H		ATOM	694	N	ILE	A	69	95870	41370	124800	1.00	0.00	N
ATOM	696	CA	ILE	A	69	-11270	20710	127220	1.00	0.00	C		ATOM	695	HN	ILE	A	69	96660	41940	124570	1.00	0.00	H
ATOM	697	HA	ILE	A	69	-11100	20010	128030	1.00	0.00	H		ATOM	696	CA	ILE	A	69	94620	42010	124220	1.00	0.00	C
ATOM	698	CB	ILE	A	69	-12520	20030	126560	1.00	0.00	C		ATOM	697	HA	ILE	A	69	93860	41240	124240	1.00	0.00	H
ATOM	699	HB	ILE	A	69	-13340	20290	127270	1.00	0.00	H		ATOM	698	CB	ILE	A	69	94260	43300	125010	1.00	0.00	C
ATOM	700	CG2	ILE	A	69	-13020	20810	125290	1.00	0.00	C		ATOM	699	HB	ILE	A	69	95200	43900	125010	1.00	0.00	H
ATOM	701	HG21	ILE	A	69	-14010	20440	124960	1.00	0.00	H		ATOM	700	CG2	ILE	A	69	93010	43930	124300	1.00	0.00	C
ATOM	702	HG22	ILE	A	69	-12290	20690	124470	1.00	0.00	H		ATOM	701	HG21	ILE	A	69	93380	44370	123350	1.00	0.00	H
ATOM	703	HG23	ILE	A	69	-13150	21910	125350	1.00	0.00	H		ATOM	702	HG22	ILE	A	69	92680	44750	124980	1.00	0.00	H
ATOM	704	CG1	ILE	A	69	-12410	18550	126370	1.00	0.00	C		ATOM	703	HG23	ILE	A	69	92210	43180	124130	1.00	0.00	H
ATOM	705	HG11	ILE	A	69	-11890	18010	127190	1.00	0.00	H		ATOM	704	CG1	ILE	A	69	94030	42950	126500	1.00	0.00	C
ATOM	706	HG12	ILE	A	69	-11610	18500	125600	1.00	0.00	H		ATOM	705	HG11	ILE	A	69	93870	43820	127180	1.00	0.00	H
ATOM	707	CD	ILE	A	69	-13720	17850	126070	1.00	0.00	C		ATOM	706	HG12	ILE	A	69	94910	42430	126930	1.00	0.00	H
ATOM	708	HD1	ILE	A	69	-14140	18290	125150	1.00	0.00	H		ATOM	707	CD	ILE	A	69	92770	42090	126700	1.00	0.00	C
ATOM	709	HD2	ILE	A	69	-14410	17970	126930	1.00	0.00	H		ATOM	708	HD1	ILE	A	69	91930	42410	126040	1.00	0.00	H
ATOM	710	HD3	ILE	A	69	-13590	16740	126000	1.00	0.00	H		ATOM	709	HD2	ILE	A	69	92480	42220	127770	1.00	0.00	H
ATOM	711	C	ILE	A	69	-10060	20630	126320	1.00	0.00	C		ATOM	710	HD3	ILE	A	69	93030	41040	126440	1.00	0.00	H
ATOM	712	O	ILE	A	69	-9790	21740	125810	1.00	0.00	O		ATOM	711	C	ILE	A	69	95110	42430	122830	1.00	0.00	C
ATOM	713	N	PRO	A	70	-9260	19620	126130	1.00	0.00	N		ATOM	712	O	ILE	A	69	96010	43280	122790	1.00	0.00	O
ATOM	714	CD	PRO	A	70	-9070	18500	127030	1.00	0.00	C		ATOM	713	N	PRO	A	70	94650	41810	121720	1.00	0.00	N
ATOM	715	HD1	PRO	A	70	-9690	17620	126720	1.00	0.00	H		ATOM	714	CD	PRO	A	70	93480	40880	121690	1.00	0.00	C
ATOM	716	HD2	PRO	A	70	-9240	18770	128090	1.00	0.00	H		ATOM	715	HD1	PRO	A	70	92750	41130	122490	1.00	0.00	H
ATOM	717	CA	PRO	A	70	-8310	19550	125020	1.00	0.00	C		ATOM	716	HD2	PRO	A	70	93820	39830	121790	1.00	0.00	H
ATOM	718	HA	PRO	A	70	-7600	20370	125030	1.00	0.00	H		ATOM	717	CA	PRO	A	70	95030	42250	120410	1.00	0.00	C
ATOM	719	CB	PRO	A	70	-7550	18270	125290	1.00	0.00	C		ATOM	718	HA	PRO	A	70	96100	42150	120330	1.00	0.00	H
ATOM	720	HB1	PRO	A	70	-6490	18290	124970	1.00	0.00	H		ATOM	719	CB	PRO	A	70	94260	41240	119540	1.00	0.00	C
ATOM	721	HB2	PRO	A	70	-8140	17440	124840	1.00	0.00	H		ATOM	720	HB1	PRO	A	70	94690	40210	119540	1.00	0.00	H
ATOM	722	CG	PRO	A	70	-7610	18080	126760	1.00	0.00	C		ATOM	721	HB2	PRO	A	70	94110	41630	118510	1.00	0.00	H
ATOM	723	HG1	PRO	A	70	-7320	17030	126970	1.00	0.00	H		ATOM	722	CG	PRO	A	70	92940	41020	120280	1.00	0.00	C
ATOM	724	HG2	PRO	A	70	-6940	18700	127400	1.00	0.00	H		ATOM	723	HG1	PRO	A	70	92330	41950	120180	1.00	0.00	H
ATOM	725	C	PRO	A	70	-8930	19650	123650	1.00	0.00	C		ATOM	724	HG2	PRO	A	70	92250	40250	119890	1.00	0.00	H
ATOM	726	O	PRO	A	70	-10030	19080	123400	1.00	0.00	O		ATOM	725	C	PRO	A	70	94650	43690	120120	1.00	0.00	C
ATOM	727	N	HSD	A	71	-8200	20230	122660	1.00	0.00	N		ATOM	726	O	PRO	A	70	93650	44220	120580	1.00	0.00	O
ATOM	728	HN	HSD	A	71	-7300	20580	122870	1.00	0.00	H		ATOM	727	N	HSD	A	71	95450	44290	119300	1.00	0.00	N
ATOM	729	CA	HSD	A	71	-8670	20260	121270	1.00	0.00	C		ATOM	728	HN	HSD	A	71	96230	43780	118950	1.00	0.00	H
ATOM	730	HA	HSD	A	71	-9700	20590	121280	1.00	0.00	H		ATOM	729	CA	HSD	A	71	95170	45620	118840	1.00	0.00	C
ATOM	731	CB	HSD	A	71	-7830	21290	120420	1.00	0.00	C		ATOM	730	HA	HSD	A	71	94100	45750	118800	1.00	0.00	H
ATOM	732	HB1	HSD	A	71	-6760	21120	120680	1.00	0.00	H		ATOM	731	CB	HSD	A	71	95820	46780	119660	1.00	0.00	C
ATOM	733	HB2	HSD	A	71	-8260	22260	120760	1.00	0.00	H		ATOM	732	HB1	HSD	A	71	96900	46940	119450	1.00	0.00	H
ATOM	734	ND1	HSD	A	71	-9360	21230	118440	1.00	0.00	N		ATOM	733	HB2	HSD	A	71	95800	46490	120730	1.00	0.00	H
ATOM	735	HD1	HSD	A	71	-10180	21490	118950	1.00	0.00	H		ATOM	734	ND1	HSD	A	71	95390	49220	119050	1.00	0.00	N
ATOM	736	CG	HSD	A	71	-8050	21240	118900	1.00	0.00	C		ATOM	735	HD1	HSD	A	71	96000	49300	118260	1.00	0.00	H
ATOM	737	CE1	HSD	A	71	-9290	21100	117100	1.00	0.00	C		ATOM	736	CG	HSD	A	71	94970	48060	119570	1.00	0.00	C
ATOM	738	HE1	HSD	A	71	-10130	20990	116410	1.00	0.00	H		ATOM	737	CE1	HSD	A	71	94540	50180	119430	1.00	0.00	C
ATOM	739	NE2	HSD	A	71	-8020	21040	116690	1.00	0.00	N		ATOM	738	HE1	HSD	A	71	94700	51220	119150	1.00	0.00	H
ATOM	740	CD2	HSD	A	71	-7240	21170	117810	1.00	0.00	C		ATOM	739	NE2	HSD	A	71	93480	49690	120070	1.00	0.00	N
ATOM	741	HD2	HSD	A	71	-6200	20950	117610	1.00	0.00	H		ATOM	740	CD2	HSD	A	71	93800	48330	120250	1.00	0.00	C
ATOM	742	C	HSD	A	71	-8640	18910	120550	1.00	0.00	C		ATOM	741	HD2	HSD	A	71	93180	47700	120870	1.00	0.00	H
ATOM	743	O	HSD	A	71	-7710	18170	120780	1.00	0.00	O		ATOM	742	C	HSD	A	71	95810	45770	117450	1.00	0.00	C
ATOM	744	N	THR	A	72	-9700	18530	119760	1.00	0.00	N		ATOM	743	O	HSD	A	71	96910	45260	117210	1.00	0.00	O
ATOM	745	HN	THR	A	72	-10390	19240	119630	1.00	0.00	H		ATOM	744	N	THR	A	72	95150	46630	116640	1.00	0.00	N
ATOM	746	CA	THR	A	72	-9930	17370	118970	1.00	0.00	C		ATOM	745	HN	THR	A	72	94290	47070	116910	1.00	0.00	H
ATOM	747	HA	THR	A	72	-9200	16610	119200	1.00	0.00	H		ATOM	746	CA	THR	A	72	95710	47110	115360	1.00	0.00	C
ATOM	748	CB	THR	A	72	-11400	16830	119180	1.00	0.00	C		ATOM	747	HA	THR	A	72	96140	46240	114900	1.00	0.00	H
ATOM	749	HB	THR	A	72	-12130	17620	118890	1.00	0.00	H		ATOM	748	CB	THR	A	72	94660	47610	114380	1.00	0.00	C
ATOM	750	OG1	THR	A	72	-11570	16510	120520	1.00	0.00	O		ATOM	749	HB	THR	A	72	95090	48060	113460	1.00	0.00	H
ATOM	751	HG1	THR	A	72	-11640	17350	120990	1.00	0.00	H		ATOM	750	OG1	THR	A	72	94010	48820	114870	1.00	0.00	O
ATOM	752	CG2	THR	A	72	-11660	15500	118420	1.00	0.00	C		ATOM	751	HG1	THR	A	72	93820	49430	114150	1.00	0.00	H
ATOM	753	HG21	THR	A	72	-11380	15680	117360	1.00	0.00	H		ATOM	752	CG2	THR	A	72	93570	46570	114150	1.00	0.00	C
ATOM	754	HG22	THR	A	72	-12730	15210	118540	1.00	0.00	H		ATOM	753	HG21	THR	A	72	93030	46340	115090	1.00	0.00	H
ATOM	755	HG23	THR	A	72	-11110	14600	118760	1.00	0.00	H		ATOM	754	HG22	THR	A	72	93980	45620	113740	1.00	0.00	H
ATOM	756	C	THR	A	72	-9800	17800	117520	1.00	0.00	C		ATOM	755	HG23	THR	A	72	92790	46830	113400	1.00	0.00	H
ATOM	757	O	THR	A	72	-10720	18540	117070	1.00	0.00	O		ATOM	756	C	THR	A	72	96800	48170	115610	1.00	0.00	C
ATOM	758	N	PRO	A	73	-8860	17500	116660	1.00	0.00	N		ATOM	757	O	THR	A	72	96700	49020	116510	1.00	0.00	O
ATOM	759	CD	PRO	A	73	-7570	16880	117080	1.00	0.00	C		ATOM	758	N	PRO	A	73	97920	48220	114880	1.00	0.00	N
ATOM	760	HD1	PRO	A	73	-7650	15920	117640	1.00	0.00	H		ATOM	759	CD	PRO	A	73	98170	47370	113770	1.00	0.00	C
ATOM	761	HD2	PRO	A	73	-7130	17610	117790	1.00	0.00	H		ATOM	760	HD1	PRO	A	73	97290	47070	113160	1.00	0.00	H
ATOM	762	CA	PRO	A	73	-8860	17740	115170	1.00	0.00	C		ATOM	761	HD2	PRO	A	73	98530	46420	114240	1.00	0.00	H
ATOM	763	HA	PRO	A	73	-8510	18750	115010	1.00	0.00	H		ATOM	762	CA	PRO	A	73	99000	49200	115120	1.00	0.00	C
ATOM	764	CB	PRO	A	73	-7820	16780	114670	1.00	0.00	C		ATOM	763	HA	PRO	A	73	99330	48980	116130	1.00	0.00	H
ATOM	765	HB1	PRO	A	73	-7340	16840	113670	1.00	0.00	H		ATOM	764	CB	PRO	A	73	100030	48810	114050	1.00	0.00	C
ATOM	766	HB2	PRO	A	73	-8290	15770	114710	1.00	0.00	H		ATOM	765	HB1	PRO	A	73	100710	48150	114620	1.00	0.00	H
ATOM	767	CG	PRO	A	73	-6780	16810	115850	1.00	0.00	C		ATOM	766	HB2	PRO	A	73	100630	49670	113670	1.00	0.00	H
ATOM	768	HG1	PRO	A	73	-6080	15960	115930	1.00	0.00	H		ATOM	767	CG	PRO	A	73	99240	47990	112980	1.00	0.00	C
ATOM	769	HG2	PRO	A	73	-6180	17740	115710	1.00	0.00	H		ATOM	768	HG1	PRO	A	73	98910	48600	112110	1.00	0.00	H
ATOM	770	C	PRO	A	73	-10140	17600	114440	1.00	0.00	C		ATOM	769	HG2	PRO	A	73	99980	47300	112510	1.00	0.00	H
ATOM	771	O	PRO	A	73	-10850	16600	114500	1.00	0.00	O		ATOM	770	C	PRO	A	73	98550	50580	114940	1.00	0.00	C
ATOM	772	N	ARG	A	74	-10560	18700	113750	1.00	0.00	N		ATOM	771	O	PRO	A	73	97860	50850	113960	1.00	0.00	O
ATOM	773	HN	ARG	A	74	-10240	19630	113890	1.00	0.00	H		ATOM	772	N	ARG	A	74	98840	51490	115840	1.00	0.00	N
ATOM	774	CA	ARG	A	74	-11560	18900	112790	1.00	0.00	C		ATOM	773	HN	ARG	A	74	99430	51340	116640	1.00	0.00	H
ATOM	775	HA	ARG	A	74	-12190	18030	112840	1.00	0.00	H		ATOM	774	CA	ARG	A	74	98270	52790	115860	1.00	0.00	C
ATOM	776	CB	ARG	A	74	-12360	20210	113160	1.00	0.00	C		ATOM	775	HA	ARG	A	74	97200	52680	115730	1.00	0.00	H
ATOM	777	HB1	ARG	A	74	-11740	21090	112890	1.00	0.00	H		ATOM	776	CB	ARG	A	74	98300	53300	117310	1.00	0.00	C
ATOM	778	HB2	ARG	A	74	-12550	20190	114250	1.00	0.00	H		ATOM	777	HB1	ARG	A	74	97990	54360	117340	1.00	0.00	H
ATOM	779	CG	ARG	A	74	-13790	20290	112450	1.00	0.00	C		ATOM	778	HB2	ARG	A	74	99330	53310	117740	1.00	0.00	H
ATOM	780	HG1	ARG	A	74	-13730	19920	111400	1.00	0.00	H		ATOM	779	CG	ARG	A	74	97330	52540	118310	1.00	0.00	C
ATOM	781	HG2	ARG	A	74	-14040	21370	112350	1.00	0.00	H		ATOM	780	HG1	ARG	A	74	97360	51430	118240	1.00	0.00	H
ATOM	782	CD	ARG	A	74	-14900	19550	113120	1.00	0.00	C		ATOM	781	HG2	ARG	A	74	96280	52820	118090	1.00	0.00	H
ATOM	783	HD1	ARG	A	74	-15200	19930	114120	1.00	0.00	H		ATOM	782	CD	ARG	A	74	97550	52930	119800	1.00	0.00	C
ATOM	784	HD2	ARG	A	74	-14710	18470	113260	1.00	0.00	H		ATOM	783	HD1	ARG	A	74	98360	52430	120370	1.00	0.00	H
ATOM	785	NE	ARG	A	74	-16150	19760	112230	1.00	0.00	N		ATOM	784	HD2	ARG	A	74	96590	52610	120260	1.00	0.00	H
ATOM	786	HE	ARG	A	74	-16300	20710	111970	1.00	0.00	H		ATOM	785	NE	ARG	A	74	97800	54440	119960	1.00	0.00	N
ATOM	787	CZ	ARG	A	74	-16940	18820	111660	1.00	0.00	C		ATOM	786	HE	ARG	A	74	98540	54820	119400	1.00	0.00	H
ATOM	788	NH1	ARG	A	74	-16890	17530	112040	1.00	0.00	N		ATOM	787	CZ	ARG	A	74	97180	55230	120820	1.00	0.00	C
ATOM	789	HH11	ARG	A	74	-16420	17250	112880	1.00	0.00	H		ATOM	788	NH1	ARG	A	74	96220	54890	121600	1.00	0.00	N
ATOM	790	HH12	ARG	A	74	-17490	16790	111730	1.00	0.00	H		ATOM	789	HH11	ARG	A	74	95810	53990	121470	1.00	0.00	H
ATOM	791	NH2	ARG	A	74	-17870	19220	110880	1.00	0.00	N		ATOM	790	HH12	ARG	A	74	95730	55670	121990	1.00	0.00	H
ATOM	792	HH21	ARG	A	74	-17830	20100	110390	1.00	0.00	H		ATOM	791	NH2	ARG	A	74	97530	56470	120950	1.00	0.00	N
ATOM	793	HH22	ARG	A	74	-18320	18550	110290	1.00	0.00	H		ATOM	792	HH21	ARG	A	74	98390	56610	120450	1.00	0.00	H
ATOM	794	C	ARG	A	74	-10880	18970	111390	1.00	0.00	C		ATOM	793	HH22	ARG	A	74	97140	56990	121710	1.00	0.00	H
ATOM	795	O	ARG	A	74	-9910	19730	111170	1.00	0.00	O		ATOM	794	C	ARG	A	74	98820	53730	114790	1.00	0.00	C
ATOM	796	N	VAL	A	75	-11350	18150	110390	1.00	0.00	N		ATOM	795	O	ARG	A	74	100010	53810	114590	1.00	0.00	O
ATOM	797	HN	VAL	A	75	-12200	17670	110590	1.00	0.00	H		ATOM	796	N	VAL	A	75	97970	54570	114130	1.00	0.00	N
ATOM	798	CA	VAL	A	75	-10690	18150	109030	1.00	0.00	C		ATOM	797	HN	VAL	A	75	97020	54450	114400	1.00	0.00	H
ATOM	799	HA	VAL	A	75	-9630	18290	109210	1.00	0.00	H		ATOM	798	CA	VAL	A	75	98230	55520	113020	1.00	0.00	C
ATOM	800	CB	VAL	A	75	-10900	16820	108290	1.00	0.00	C		ATOM	799	HA	VAL	A	75	98810	54890	112360	1.00	0.00	H
ATOM	801	HB	VAL	A	75	-11990	16810	108070	1.00	0.00	H		ATOM	800	CB	VAL	A	75	97030	56050	112230	1.00	0.00	C
ATOM	802	CG1	VAL	A	75	-10270	16690	106920	1.00	0.00	C		ATOM	801	HB	VAL	A	75	96410	56630	112950	1.00	0.00	H
ATOM	803	HG11	VAL	A	75	-10600	17470	106200	1.00	0.00	H		ATOM	802	CG1	VAL	A	75	97520	56950	111050	1.00	0.00	C
ATOM	804	HG12	VAL	A	75	-10360	15650	106550	1.00	0.00	H		ATOM	803	HG11	VAL	A	75	98280	56380	110460	1.00	0.00	H
ATOM	805	HG13	VAL	A	75	-9180	16840	107120	1.00	0.00	H		ATOM	804	HG12	VAL	A	75	97970	57920	111330	1.00	0.00	H
ATOM	806	CG2	VAL	A	75	-10640	15630	109250	1.00	0.00	C		ATOM	805	HG13	VAL	A	75	96620	57220	110470	1.00	0.00	H
ATOM	807	HG21	VAL	A	75	-11370	15550	110080	1.00	0.00	H		ATOM	806	CG2	VAL	A	75	96320	54910	111640	1.00	0.00	C
ATOM	808	HG22	VAL	A	75	-9610	15730	109660	1.00	0.00	H		ATOM	807	HG21	VAL	A	75	95310	55320	111420	1.00	0.00	H
ATOM	809	HG23	VAL	A	75	-10720	14700	108650	1.00	0.00	H		ATOM	808	HG22	VAL	A	75	96070	54070	112320	1.00	0.00	H
ATOM	810	C	VAL	A	75	-11190	19350	108180	1.00	0.00	C		ATOM	809	HG23	VAL	A	75	96840	54500	110750	1.00	0.00	H
ATOM	811	O	VAL	A	75	-10460	20040	107470	1.00	0.00	O		ATOM	810	C	VAL	A	75	99110	56650	113600	1.00	0.00	C
ATOM	812	N	ASN	A	76	-12500	19640	108320	1.00	0.00	N		ATOM	811	O	VAL	A	75	98860	57040	114750	1.00	0.00	O
ATOM	813	HN	ASN	A	76	-13130	19110	108870	1.00	0.00	H		ATOM	812	N	ASN	A	76	100170	57110	112900	1.00	0.00	N
ATOM	814	CA	ASN	A	76	-13160	20840	107810	1.00	0.00	C		ATOM	813	HN	ASN	A	76	100220	56720	111980	1.00	0.00	H
ATOM	815	HA	ASN	A	76	-13090	20740	106740	1.00	0.00	H		ATOM	814	CA	ASN	A	76	101120	58150	113320	1.00	0.00	C
ATOM	816	CB	ASN	A	76	-14670	20880	108070	1.00	0.00	C		ATOM	815	HA	ASN	A	76	101630	57830	114220	1.00	0.00	H
ATOM	817	HB1	ASN	A	76	-15040	21920	107910	1.00	0.00	H		ATOM	816	CB	ASN	A	76	102380	58300	112350	1.00	0.00	C
ATOM	818	HB2	ASN	A	76	-14870	20750	109160	1.00	0.00	H		ATOM	817	HB1	ASN	A	76	101950	58830	111470	1.00	0.00	H
ATOM	819	CG	ASN	A	76	-15510	19690	107400	1.00	0.00	C		ATOM	818	HB2	ASN	A	76	102560	57290	111930	1.00	0.00	H
ATOM	820	OD1	ASN	A	76	-15860	18730	108100	1.00	0.00	O		ATOM	819	CG	ASN	A	76	103610	59100	112790	1.00	0.00	C
ATOM	821	ND2	ASN	A	76	-15610	19800	106010	1.00	0.00	N		ATOM	820	OD1	ASN	A	76	104080	60050	112170	1.00	0.00	O
ATOM	822	HD21	ASN	A	76	-15220	20620	105600	1.00	0.00	H		ATOM	821	ND2	ASN	A	76	104350	58540	113780	1.00	0.00	N
ATOM	823	HD22	ASN	A	76	-16250	19170	105570	1.00	0.00	H		ATOM	822	HD21	ASN	A	76	104100	57630	114110	1.00	0.00	H
ATOM	824	C	ASN	A	76	-12510	22250	108180	1.00	0.00	C		ATOM	823	HD22	ASN	A	76	104990	59150	114250	1.00	0.00	H
ATOM	825	O	ASN	A	76	-11980	22550	109270	1.00	0.00	O		ATOM	824	C	ASN	A	76	100380	59500	113480	1.00	0.00	C
ATOM	826	N	ARG	A	77	-12640	23210	107250	1.00	0.00	N		ATOM	825	O	ASN	A	76	99620	59910	112600	1.00	0.00	O
ATOM	827	HN	ARG	A	77	-13100	22980	106400	1.00	0.00	H		ATOM	826	N	ARG	A	77	100670	60140	114640	1.00	0.00	N
ATOM	828	CA	ARG	A	77	-12180	24590	107460	1.00	0.00	C		ATOM	827	HN	ARG	A	77	101290	59660	115260	1.00	0.00	H
ATOM	829	HA	ARG	A	77	-12070	24750	108520	1.00	0.00	H		ATOM	828	CA	ARG	A	77	100000	61290	115100	1.00	0.00	C
ATOM	830	CB	ARG	A	77	-10950	24840	106590	1.00	0.00	C		ATOM	829	HA	ARG	A	77	99470	61800	114300	1.00	0.00	H
ATOM	831	HB1	ARG	A	77	-10790	25940	106470	1.00	0.00	H		ATOM	830	CB	ARG	A	77	98980	61090	116190	1.00	0.00	C
ATOM	832	HB2	ARG	A	77	-11220	24620	105540	1.00	0.00	H		ATOM	831	HB1	ARG	A	77	98070	60620	115770	1.00	0.00	H
ATOM	833	CG	ARG	A	77	-9610	24160	107020	1.00	0.00	C		ATOM	832	HB2	ARG	A	77	98490	62030	116510	1.00	0.00	H
ATOM	834	HG1	ARG	A	77	-8750	24240	106320	1.00	0.00	H		ATOM	833	CG	ARG	A	77	99490	60330	117510	1.00	0.00	C
ATOM	835	HG2	ARG	A	77	-9900	23090	107030	1.00	0.00	H		ATOM	834	HG1	ARG	A	77	100400	60880	117850	1.00	0.00	H
ATOM	836	CD	ARG	A	77	-9210	24570	108450	1.00	0.00	C		ATOM	835	HG2	ARG	A	77	99780	59270	117370	1.00	0.00	H
ATOM	837	HD1	ARG	A	77	-9980	24320	109220	1.00	0.00	H		ATOM	836	CD	ARG	A	77	98550	60510	118610	1.00	0.00	C
ATOM	838	HD2	ARG	A	77	-9020	25660	108540	1.00	0.00	H		ATOM	837	HD1	ARG	A	77	97610	59960	118380	1.00	0.00	H
ATOM	839	NE	ARG	A	77	-8010	23700	108800	1.00	0.00	N		ATOM	838	HD2	ARG	A	77	98280	61580	118740	1.00	0.00	H
ATOM	840	HE	ARG	A	77	-7120	23940	108400	1.00	0.00	H		ATOM	839	NE	ARG	A	77	99080	60030	119890	1.00	0.00	N
ATOM	841	CZ	ARG	A	77	-8070	22660	109640	1.00	0.00	C		ATOM	840	HE	ARG	A	77	99870	59420	119800	1.00	0.00	H
ATOM	842	NH1	ARG	A	77	-9180	22140	110040	1.00	0.00	N		ATOM	841	CZ	ARG	A	77	98350	59930	121000	1.00	0.00	C
ATOM	843	HH11	ARG	A	77	-10080	22370	109680	1.00	0.00	H		ATOM	842	NH1	ARG	A	77	97140	60380	121120	1.00	0.00	N
ATOM	844	HH12	ARG	A	77	-9220	21170	110300	1.00	0.00	H		ATOM	843	HH11	ARG	A	77	96630	60800	120370	1.00	0.00	H
ATOM	845	NH2	ARG	A	77	-7000	21950	109990	1.00	0.00	N		ATOM	844	HH12	ARG	A	77	96660	60310	121990	1.00	0.00	H
ATOM	846	HH21	ARG	A	77	-6100	22300	109710	1.00	0.00	H		ATOM	845	NH2	ARG	A	77	98840	59430	122090	1.00	0.00	N
ATOM	847	HH22	ARG	A	77	-7100	21320	110760	1.00	0.00	H		ATOM	846	HH21	ARG	A	77	99840	59340	122080	1.00	0.00	H
ATOM	848	C	ARG	A	77	-13270	25570	107200	1.00	0.00	C		ATOM	847	HH22	ARG	A	77	98440	59600	122980	1.00	0.00	H
ATOM	849	O	ARG	A	77	-13040	26770	107060	1.00	0.00	O		ATOM	848	C	ARG	A	77	100930	62400	115620	1.00	0.00	C
ATOM	850	N	GLU	A	78	-14490	25010	107060	1.00	0.00	N		ATOM	849	O	ARG	A	77	102150	62200	115650	1.00	0.00	O
ATOM	851	HN	GLU	A	78	-14630	24030	107140	1.00	0.00	H		ATOM	850	N	GLU	A	78	100350	63590	115860	1.00	0.00	N
ATOM	852	CA	GLU	A	78	-15670	25830	106640	1.00	0.00	C		ATOM	851	HN	GLU	A	78	99410	63810	115610	1.00	0.00	H
ATOM	853	HA	GLU	A	78	-15480	26100	105610	1.00	0.00	H		ATOM	852	CA	GLU	A	78	101010	64700	116570	1.00	0.00	C
ATOM	854	CB	GLU	A	78	-16950	24970	106630	1.00	0.00	C		ATOM	853	HA	GLU	A	78	101900	64840	115990	1.00	0.00	H
ATOM	855	HB1	GLU	A	78	-17820	25650	106520	1.00	0.00	H		ATOM	854	CB	GLU	A	78	100060	65880	116330	1.00	0.00	C
ATOM	856	HB2	GLU	A	78	-17060	24510	107640	1.00	0.00	H		ATOM	855	HB1	GLU	A	78	99100	65490	116720	1.00	0.00	H
ATOM	857	CG	GLU	A	78	-16940	23880	105580	1.00	0.00	C		ATOM	856	HB2	GLU	A	78	99880	66080	115250	1.00	0.00	H
ATOM	858	HG1	GLU	A	78	-16150	23130	105800	1.00	0.00	H		ATOM	857	CG	GLU	A	78	100250	67170	117230	1.00	0.00	C
ATOM	859	HG2	GLU	A	78	-16630	24160	104550	1.00	0.00	H		ATOM	858	HG1	GLU	A	78	101320	67420	117380	1.00	0.00	H
ATOM	860	CD	GLU	A	78	-18320	23240	105450	1.00	0.00	C		ATOM	859	HG2	GLU	A	78	99750	66990	118200	1.00	0.00	H
ATOM	861	OE1	GLU	A	78	-18450	22120	105960	1.00	0.00	O		ATOM	860	CD	GLU	A	78	99730	68470	116600	1.00	0.00	C
ATOM	862	OE2	GLU	A	78	-19220	23980	104890	1.00	0.00	O		ATOM	861	OE1	GLU	A	78	99290	68590	115420	1.00	0.00	O
ATOM	863	C	GLU	A	78	-15920	27120	107460	1.00	0.00	C		ATOM	862	OE2	GLU	A	78	99790	69480	117320	1.00	0.00	O
ATOM	864	O	GLU	A	78	-15930	27110	108680	1.00	0.00	O		ATOM	863	C	GLU	A	78	101220	64430	118050	1.00	0.00	C
ATOM	865	N	ILE	A	79	-16080	28260	106810	1.00	0.00	N		ATOM	864	O	GLU	A	78	100410	63770	118680	1.00	0.00	O
ATOM	866	HN	ILE	A	79	-16220	28330	105830	1.00	0.00	H		ATOM	865	N	ILE	A	79	102340	64950	118600	1.00	0.00	N
ATOM	867	CA	ILE	A	79	-16210	29540	107540	1.00	0.00	C		ATOM	866	HN	ILE	A	79	102890	65590	118070	1.00	0.00	H
ATOM	868	HA	ILE	A	79	-15760	29390	108510	1.00	0.00	H		ATOM	867	CA	ILE	A	79	102640	64800	120030	1.00	0.00	C
ATOM	869	CB	ILE	A	79	-15370	30720	106880	1.00	0.00	C		ATOM	868	HA	ILE	A	79	102720	63750	120260	1.00	0.00	H
ATOM	870	HB	ILE	A	79	-15560	30840	105790	1.00	0.00	H		ATOM	869	CB	ILE	A	79	104070	65310	120280	1.00	0.00	C
ATOM	871	CG2	ILE	A	79	-15700	32050	107700	1.00	0.00	C		ATOM	870	HB	ILE	A	79	104830	64810	119640	1.00	0.00	H
ATOM	872	HG21	ILE	A	79	-15000	32900	107510	1.00	0.00	H		ATOM	871	CG2	ILE	A	79	104280	66790	119830	1.00	0.00	C
ATOM	873	HG22	ILE	A	79	-15780	31840	108790	1.00	0.00	H		ATOM	872	HG21	ILE	A	79	105270	67120	120210	1.00	0.00	H
ATOM	874	HG23	ILE	A	79	-16660	32480	107350	1.00	0.00	H		ATOM	873	HG22	ILE	A	79	103570	67450	120370	1.00	0.00	H
ATOM	875	CG1	ILE	A	79	-13870	30410	106900	1.00	0.00	C		ATOM	874	HG23	ILE	A	79	104110	67010	118750	1.00	0.00	H
ATOM	876	HG11	ILE	A	79	-13600	29350	106700	1.00	0.00	H		ATOM	875	CG1	ILE	A	79	104430	65070	121790	1.00	0.00	C
ATOM	877	HG12	ILE	A	79	-13420	30550	107910	1.00	0.00	H		ATOM	876	HG11	ILE	A	79	103500	65340	122350	1.00	0.00	H
ATOM	878	CD	ILE	A	79	-13130	31300	105920	1.00	0.00	C		ATOM	877	HG12	ILE	A	79	105230	65740	122180	1.00	0.00	H
ATOM	879	HD1	ILE	A	79	-13190	32340	106310	1.00	0.00	H		ATOM	878	CD	ILE	A	79	104840	63680	122010	1.00	0.00	C
ATOM	880	HD2	ILE	A	79	-13680	31230	104960	1.00	0.00	H		ATOM	879	HD1	ILE	A	79	105380	63510	122970	1.00	0.00	H
ATOM	881	HD3	ILE	A	79	-12040	31120	105850	1.00	0.00	H		ATOM	880	HD2	ILE	A	79	105430	63260	121160	1.00	0.00	H
ATOM	882	C	ILE	A	79	-17710	30010	107500	1.00	0.00	C		ATOM	881	HD3	ILE	A	79	103950	63040	122170	1.00	0.00	H
ATOM	883	O	ILE	A	79	-18250	30160	106470	1.00	0.00	O		ATOM	882	C	ILE	A	79	101550	65540	120820	1.00	0.00	C
ATOM	884	N	PRO	A	80	-18320	30260	108640	1.00	0.00	N		ATOM	883	O	ILE	A	79	101100	66620	120280	1.00	0.00	O
ATOM	885	CD	PRO	A	80	-17910	29680	109930	1.00	0.00	C		ATOM	884	N	PRO	A	80	100980	65090	121930	1.00	0.00	N
ATOM	886	HD1	PRO	A	80	-16920	30070	110260	1.00	0.00	H		ATOM	885	CD	PRO	A	80	100880	63630	122190	1.00	0.00	C
ATOM	887	HD2	PRO	A	80	-17920	28580	109740	1.00	0.00	H		ATOM	886	HD1	PRO	A	80	101880	63250	122510	1.00	0.00	H
ATOM	888	CA	PRO	A	80	-19630	30920	108750	1.00	0.00	C		ATOM	887	HD2	PRO	A	80	100500	63060	121310	1.00	0.00	H
ATOM	889	HA	PRO	A	80	-20350	30170	108460	1.00	0.00	H		ATOM	888	CA	PRO	A	80	100210	65870	122840	1.00	0.00	C
ATOM	890	CB	PRO	A	80	-19740	31310	110220	1.00	0.00	C		ATOM	889	HA	PRO	A	80	99260	66180	122460	1.00	0.00	H
ATOM	891	HB1	PRO	A	80	-20830	31350	110440	1.00	0.00	H		ATOM	890	CB	PRO	A	80	100110	64840	124050	1.00	0.00	C
ATOM	892	HB2	PRO	A	80	-19160	32210	110520	1.00	0.00	H		ATOM	891	HB1	PRO	A	80	99300	65120	124750	1.00	0.00	H
ATOM	893	CG	PRO	A	80	-19090	30030	110810	1.00	0.00	C		ATOM	892	HB2	PRO	A	80	101070	64580	124550	1.00	0.00	H
ATOM	894	HG1	PRO	A	80	-18670	30180	111830	1.00	0.00	H		ATOM	893	CG	PRO	A	80	99920	63470	123350	1.00	0.00	C
ATOM	895	HG2	PRO	A	80	-19920	29280	110860	1.00	0.00	H		ATOM	894	HG1	PRO	A	80	100020	62620	124050	1.00	0.00	H
ATOM	896	C	PRO	A	80	-20010	32070	107830	1.00	0.00	C		ATOM	895	HG2	PRO	A	80	98860	63460	123000	1.00	0.00	H
ATOM	897	O	PRO	A	80	-19180	32970	107580	1.00	0.00	O		ATOM	896	C	PRO	A	80	100950	67130	123240	1.00	0.00	C
ATOM	898	N	ASP	A	81	-21240	32080	107330	1.00	0.00	N		ATOM	897	O	PRO	A	80	102180	67200	123080	1.00	0.00	O
ATOM	899	HN	ASP	A	81	-21960	31410	107510	1.00	0.00	H		ATOM	898	N	ASP	A	81	100210	68190	123690	1.00	0.00	N
ATOM	900	CA	ASP	A	81	-21740	33250	106680	1.00	0.00	C		ATOM	899	HN	ASP	A	81	99220	68220	123620	1.00	0.00	H
ATOM	901	HA	ASP	A	81	-21080	33560	105880	1.00	0.00	H		ATOM	900	CA	ASP	A	81	100770	69340	124460	1.00	0.00	C
ATOM	902	CB	ASP	A	81	-23010	32940	105780	1.00	0.00	C		ATOM	901	HA	ASP	A	81	101320	69880	123700	1.00	0.00	H
ATOM	903	HB1	ASP	A	81	-23900	32630	106360	1.00	0.00	H		ATOM	902	CB	ASP	A	81	99560	70330	124990	1.00	0.00	C
ATOM	904	HB2	ASP	A	81	-22630	32130	105120	1.00	0.00	H		ATOM	903	HB1	ASP	A	81	98980	69820	125780	1.00	0.00	H
ATOM	905	CG	ASP	A	81	-23250	34070	104880	1.00	0.00	C		ATOM	904	HB2	ASP	A	81	98900	70560	124120	1.00	0.00	H
ATOM	906	OD1	ASP	A	81	-22240	34680	104390	1.00	0.00	O		ATOM	905	CG	ASP	A	81	99980	71620	125650	1.00	0.00	C
ATOM	907	OD2	ASP	A	81	-24450	34350	104610	1.00	0.00	O		ATOM	906	OD1	ASP	A	81	101110	72110	125410	1.00	0.00	O
ATOM	908	C	ASP	A	81	-21840	34420	107610	1.00	0.00	C		ATOM	907	OD2	ASP	A	81	99140	72260	126290	1.00	0.00	O
ATOM	909	O	ASP	A	81	-22040	34240	108790	1.00	0.00	O		ATOM	908	C	ASP	A	81	101770	68880	125560	1.00	0.00	C
ATOM	910	N	ILE	A	82	-21730	35610	107110	1.00	0.00	N		ATOM	909	O	ASP	A	81	101700	67800	126130	1.00	0.00	O
ATOM	911	HN	ILE	A	82	-21670	35810	106130	1.00	0.00	H		ATOM	910	N	ILE	A	82	102760	69690	125990	1.00	0.00	N
ATOM	912	CA	ILE	A	82	-21500	36840	107860	1.00	0.00	C		ATOM	911	HN	ILE	A	82	102780	70620	125640	1.00	0.00	H
ATOM	913	HA	ILE	A	82	-20490	36800	108240	1.00	0.00	H		ATOM	912	CA	ILE	A	82	103800	69250	126980	1.00	0.00	C
ATOM	914	CB	ILE	A	82	-21650	38040	106870	1.00	0.00	C		ATOM	913	HA	ILE	A	82	104230	68370	126530	1.00	0.00	H
ATOM	915	HB	ILE	A	82	-21770	38990	107430	1.00	0.00	H		ATOM	914	CB	ILE	A	82	104890	70310	127030	1.00	0.00	C
ATOM	916	CG2	ILE	A	82	-20400	38110	106010	1.00	0.00	C		ATOM	915	HB	ILE	A	82	105180	70470	125960	1.00	0.00	H
ATOM	917	HG21	ILE	A	82	-20300	37150	105460	1.00	0.00	H		ATOM	916	CG2	ILE	A	82	104300	71620	127520	1.00	0.00	C
ATOM	918	HG22	ILE	A	82	-19500	38210	106660	1.00	0.00	H		ATOM	917	HG21	ILE	A	82	104090	71710	128610	1.00	0.00	H
ATOM	919	HG23	ILE	A	82	-20390	39030	105380	1.00	0.00	H		ATOM	918	HG22	ILE	A	82	103410	72020	126990	1.00	0.00	H
ATOM	920	CG1	ILE	A	82	-22920	37950	106030	1.00	0.00	C		ATOM	919	HG23	ILE	A	82	105140	72330	127360	1.00	0.00	H
ATOM	921	HG11	ILE	A	82	-23840	37760	106620	1.00	0.00	H		ATOM	920	CG1	ILE	A	82	106160	69970	127820	1.00	0.00	C
ATOM	922	HG12	ILE	A	82	-22810	37100	105330	1.00	0.00	H		ATOM	921	HG11	ILE	A	82	105960	69620	128860	1.00	0.00	H
ATOM	923	CD	ILE	A	82	-23060	39320	105390	1.00	0.00	C		ATOM	922	HG12	ILE	A	82	106750	70910	127930	1.00	0.00	H
ATOM	924	HD1	ILE	A	82	-24040	39490	104900	1.00	0.00	H		ATOM	923	CD	ILE	A	82	106960	68820	127170	1.00	0.00	C
ATOM	925	HD2	ILE	A	82	-22410	39440	104490	1.00	0.00	H		ATOM	924	HD1	ILE	A	82	106260	68150	126620	1.00	0.00	H
ATOM	926	HD3	ILE	A	82	-22850	40170	106070	1.00	0.00	H		ATOM	925	HD2	ILE	A	82	107590	68210	127850	1.00	0.00	H
ATOM	927	C	ILE	A	82	-22470	37000	109040	1.00	0.00	C		ATOM	926	HD3	ILE	A	82	107630	69250	126390	1.00	0.00	H
ATOM	928	O	ILE	A	82	-22110	37500	110140	1.00	0.00	O		ATOM	927	C	ILE	A	82	103350	68720	128340	1.00	0.00	C
ATOM	929	N	ASN	A	83	-23810	36690	108950	1.00	0.00	N		ATOM	928	O	ILE	A	82	103890	67780	128910	1.00	0.00	O
ATOM	930	HN	ASN	A	83	-24190	36270	108130	1.00	0.00	H		ATOM	929	N	ASN	A	83	102290	69330	128880	1.00	0.00	N
ATOM	931	CA	ASN	A	83	-24730	36920	110090	1.00	0.00	C		ATOM	930	HN	ASN	A	83	101710	70000	128420	1.00	0.00	H
ATOM	932	HA	ASN	A	83	-24500	37860	110570	1.00	0.00	H		ATOM	931	CA	ASN	A	83	101770	68980	130150	1.00	0.00	C
ATOM	933	CB	ASN	A	83	-26300	36900	109660	1.00	0.00	C		ATOM	932	HA	ASN	A	83	102590	68990	130850	1.00	0.00	H
ATOM	934	HB1	ASN	A	83	-26870	37150	110590	1.00	0.00	H		ATOM	933	CB	ASN	A	83	100570	69920	130480	1.00	0.00	C
ATOM	935	HB2	ASN	A	83	-26670	35920	109300	1.00	0.00	H		ATOM	934	HB1	ASN	A	83	99850	69770	129650	1.00	0.00	H
ATOM	936	CG	ASN	A	83	-26580	37930	108540	1.00	0.00	C		ATOM	935	HB2	ASN	A	83	100920	70970	130600	1.00	0.00	H
ATOM	937	OD1	ASN	A	83	-26890	37420	107400	1.00	0.00	O		ATOM	936	CG	ASN	A	83	99780	69590	131800	1.00	0.00	C
ATOM	938	ND2	ASN	A	83	-26560	39240	108790	1.00	0.00	N		ATOM	937	OD1	ASN	A	83	98530	69420	131810	1.00	0.00	O
ATOM	939	HD21	ASN	A	83	-26840	39800	108000	1.00	0.00	H		ATOM	938	ND2	ASN	A	83	100450	69330	132920	1.00	0.00	N
ATOM	940	HD22	ASN	A	83	-26310	39520	109710	1.00	0.00	H		ATOM	939	HD21	ASN	A	83	99880	69100	133710	1.00	0.00	H
ATOM	941	C	ASN	A	83	-24560	35950	111200	1.00	0.00	C		ATOM	940	HD22	ASN	A	83	101440	69230	132990	1.00	0.00	H
ATOM	942	O	ASN	A	83	-24630	36430	112340	1.00	0.00	O		ATOM	941	C	ASN	A	83	101290	67560	130170	1.00	0.00	C
ATOM	943	N	ASP	A	84	-24210	34650	110890	1.00	0.00	N		ATOM	942	O	ASN	A	83	101340	66700	131050	1.00	0.00	O
ATOM	944	HN	ASP	A	84	-24150	34360	109930	1.00	0.00	H		ATOM	943	N	ASP	A	84	100550	67270	129070	1.00	0.00	N
ATOM	945	CA	ASP	A	84	-23900	33680	111940	1.00	0.00	C		ATOM	944	HN	ASP	A	84	100380	68010	128430	1.00	0.00	H
ATOM	946	HA	ASP	A	84	-24630	33760	112730	1.00	0.00	H		ATOM	945	CA	ASP	A	84	100000	66010	128690	1.00	0.00	C
ATOM	947	CB	ASP	A	84	-24010	32220	111290	1.00	0.00	C		ATOM	946	HA	ASP	A	84	99500	65660	129580	1.00	0.00	H
ATOM	948	HB1	ASP	A	84	-23610	31580	112110	1.00	0.00	H		ATOM	947	CB	ASP	A	84	99060	65950	127520	1.00	0.00	C
ATOM	949	HB2	ASP	A	84	-23290	32240	110440	1.00	0.00	H		ATOM	948	HB1	ASP	A	84	98730	64910	127300	1.00	0.00	H
ATOM	950	CG	ASP	A	84	-25390	31810	110810	1.00	0.00	C		ATOM	949	HB2	ASP	A	84	99590	66270	126600	1.00	0.00	H
ATOM	951	OD1	ASP	A	84	-26440	32230	111390	1.00	0.00	O		ATOM	950	CG	ASP	A	84	97910	66870	127910	1.00	0.00	C
ATOM	952	OD2	ASP	A	84	-25420	30940	109940	1.00	0.00	O		ATOM	951	OD1	ASP	A	84	97280	66800	129040	1.00	0.00	O
ATOM	953	C	ASP	A	84	-22630	33930	112600	1.00	0.00	C		ATOM	952	OD2	ASP	A	84	97460	67540	126950	1.00	0.00	O
ATOM	954	O	ASP	A	84	-22430	33710	113800	1.00	0.00	O		ATOM	953	C	ASP	A	84	101030	64920	128510	1.00	0.00	C
ATOM	955	N	ALA	A	85	-21710	34540	111820	1.00	0.00	N		ATOM	954	O	ASP	A	84	101060	63830	129120	1.00	0.00	O
ATOM	956	HN	ALA	A	85	-22000	34710	110890	1.00	0.00	H		ATOM	955	N	ALA	A	85	102060	65230	127660	1.00	0.00	N
ATOM	957	CA	ALA	A	85	-20380	34960	112280	1.00	0.00	C		ATOM	956	HN	ALA	A	85	102060	66140	127260	1.00	0.00	H
ATOM	958	HA	ALA	A	85	-19890	34100	112720	1.00	0.00	H		ATOM	957	CA	ALA	A	85	103180	64450	127210	1.00	0.00	C
ATOM	959	CB	ALA	A	85	-19440	35410	111070	1.00	0.00	C		ATOM	958	HA	ALA	A	85	102810	63480	126900	1.00	0.00	H
ATOM	960	HB1	ALA	A	85	-18440	35800	111360	1.00	0.00	H		ATOM	959	CB	ALA	A	85	104020	65280	126150	1.00	0.00	C
ATOM	961	HB2	ALA	A	85	-19910	36150	110390	1.00	0.00	H		ATOM	960	HB1	ALA	A	85	105010	64890	125820	1.00	0.00	H
ATOM	962	HB3	ALA	A	85	-19280	34530	110410	1.00	0.00	H		ATOM	961	HB2	ALA	A	85	104180	66280	126620	1.00	0.00	H
ATOM	963	C	ALA	A	85	-20470	36110	113300	1.00	0.00	C		ATOM	962	HB3	ALA	A	85	103420	65450	125230	1.00	0.00	H
ATOM	964	O	ALA	A	85	-19960	36040	114410	1.00	0.00	O		ATOM	963	C	ALA	A	85	104040	64060	128420	1.00	0.00	C
ATOM	965	N	THR	A	86	-21330	37100	112890	1.00	0.00	N		ATOM	964	O	ALA	A	85	104510	62920	128520	1.00	0.00	O
ATOM	966	HN	THR	A	86	-21900	36860	112110	1.00	0.00	H		ATOM	965	N	THR	A	86	104190	64980	129440	1.00	0.00	N
ATOM	967	CA	THR	A	86	-21630	38290	113570	1.00	0.00	C		ATOM	966	HN	THR	A	86	103790	65870	129250	1.00	0.00	H
ATOM	968	HA	THR	A	86	-20720	38880	113670	1.00	0.00	H		ATOM	967	CA	THR	A	86	104950	64760	130650	1.00	0.00	C
ATOM	969	CB	THR	A	86	-22630	39260	112970	1.00	0.00	C		ATOM	968	HA	THR	A	86	105930	64420	130350	1.00	0.00	H
ATOM	970	HB	THR	A	86	-23530	38670	112700	1.00	0.00	H		ATOM	969	CB	THR	A	86	105030	66160	131450	1.00	0.00	C
ATOM	971	OG1	THR	A	86	-22030	39730	111670	1.00	0.00	O		ATOM	970	HB	THR	A	86	104000	66540	131590	1.00	0.00	H
ATOM	972	HG1	THR	A	86	-21980	38970	111080	1.00	0.00	H		ATOM	971	OG1	THR	A	86	105790	67160	130720	1.00	0.00	O
ATOM	973	CG2	THR	A	86	-22950	40550	113760	1.00	0.00	C		ATOM	972	HG1	THR	A	86	105180	67690	130200	1.00	0.00	H
ATOM	974	HG21	THR	A	86	-23770	41070	113230	1.00	0.00	H		ATOM	973	CG2	THR	A	86	105680	65990	132840	1.00	0.00	C
ATOM	975	HG22	THR	A	86	-22110	41270	113670	1.00	0.00	H		ATOM	974	HG21	THR	A	86	105020	65430	133530	1.00	0.00	H
ATOM	976	HG23	THR	A	86	-23230	40480	114830	1.00	0.00	H		ATOM	975	HG22	THR	A	86	105860	66970	133330	1.00	0.00	H
ATOM	977	C	THR	A	86	-22220	37910	114860	1.00	0.00	C		ATOM	976	HG23	THR	A	86	106650	65460	132750	1.00	0.00	H
ATOM	978	O	THR	A	86	-21790	38390	115880	1.00	0.00	O		ATOM	977	C	THR	A	86	104380	63710	131510	1.00	0.00	C
ATOM	979	N	LEU	A	87	-23240	36990	114930	1.00	0.00	N		ATOM	978	O	THR	A	86	105090	62940	132130	1.00	0.00	O
ATOM	980	HN	LEU	A	87	-23540	36560	114080	1.00	0.00	H		ATOM	979	N	LEU	A	87	103030	63780	131690	1.00	0.00	N
ATOM	981	CA	LEU	A	87	-24010	36500	116070	1.00	0.00	C		ATOM	980	HN	LEU	A	87	102600	64610	131340	1.00	0.00	H
ATOM	982	HA	LEU	A	87	-24480	37280	116650	1.00	0.00	H		ATOM	981	CA	LEU	A	87	102280	62790	132510	1.00	0.00	C
ATOM	983	CB	LEU	A	87	-25160	35650	115510	1.00	0.00	C		ATOM	982	HA	LEU	A	87	102910	62660	133370	1.00	0.00	H
ATOM	984	HB1	LEU	A	87	-24680	34930	114810	1.00	0.00	H		ATOM	983	CB	LEU	A	87	100850	63330	132780	1.00	0.00	C
ATOM	985	HB2	LEU	A	87	-25710	36370	114860	1.00	0.00	H		ATOM	984	HB1	LEU	A	87	100160	62550	133170	1.00	0.00	H
ATOM	986	CG	LEU	A	87	-25940	34780	116520	1.00	0.00	C		ATOM	985	HB2	LEU	A	87	100380	63620	131810	1.00	0.00	H
ATOM	987	HG	LEU	A	87	-25290	34040	117030	1.00	0.00	H		ATOM	986	CG	LEU	A	87	100910	64620	133610	1.00	0.00	C
ATOM	988	CD1	LEU	A	87	-26490	35710	117620	1.00	0.00	C		ATOM	987	HG	LEU	A	87	101590	65390	133180	1.00	0.00	H
ATOM	989	HD11	LEU	A	87	-25660	36310	118050	1.00	0.00	H		ATOM	988	CD1	LEU	A	87	99570	65370	133700	1.00	0.00	C
ATOM	990	HD12	LEU	A	87	-26850	35180	118530	1.00	0.00	H		ATOM	989	HD11	LEU	A	87	98760	64620	133820	1.00	0.00	H
ATOM	991	HD13	LEU	A	87	-27190	36510	117300	1.00	0.00	H		ATOM	990	HD12	LEU	A	87	99380	65930	132760	1.00	0.00	H
ATOM	992	CD2	LEU	A	87	-27070	34030	115760	1.00	0.00	C		ATOM	991	HD13	LEU	A	87	99720	66100	134520	1.00	0.00	H
ATOM	993	HD21	LEU	A	87	-27470	34680	114950	1.00	0.00	H		ATOM	992	CD2	LEU	A	87	101310	64230	134980	1.00	0.00	C
ATOM	994	HD22	LEU	A	87	-27780	33610	116500	1.00	0.00	H		ATOM	993	HD21	LEU	A	87	100630	63470	135420	1.00	0.00	H
ATOM	995	HD23	LEU	A	87	-26680	33170	115180	1.00	0.00	H		ATOM	994	HD22	LEU	A	87	101370	65110	135650	1.00	0.00	H
ATOM	996	C	LEU	A	87	-23040	35790	117010	1.00	0.00	C		ATOM	995	HD23	LEU	A	87	102300	63720	134960	1.00	0.00	H
ATOM	997	O	LEU	A	87	-23190	35970	118210	1.00	0.00	O		ATOM	996	C	LEU	A	87	102290	61420	131860	1.00	0.00	C
ATOM	998	N	ASP	A	88	-22150	34940	116530	1.00	0.00	N		ATOM	997	O	LEU	A	87	102580	60460	132530	1.00	0.00	O
ATOM	999	HN	ASP	A	88	-22050	34930	115540	1.00	0.00	H		ATOM	998	N	ASP	A	88	102170	61280	130520	1.00	0.00	N
ATOM	1000	CA	ASP	A	88	-21220	34130	117280	1.00	0.00	C		ATOM	999	HN	ASP	A	88	101920	62070	129960	1.00	0.00	H
ATOM	1001	HA	ASP	A	88	-21800	33510	117960	1.00	0.00	H		ATOM	1000	CA	ASP	A	88	102340	60040	129820	1.00	0.00	C
ATOM	1002	CB	ASP	A	88	-20400	33230	116390	1.00	0.00	C		ATOM	1001	HA	ASP	A	88	101630	59340	130220	1.00	0.00	H
ATOM	1003	HB1	ASP	A	88	-19800	33810	115660	1.00	0.00	H		ATOM	1002	CB	ASP	A	88	102050	60190	128310	1.00	0.00	C
ATOM	1004	HB2	ASP	A	88	-21000	32540	115760	1.00	0.00	H		ATOM	1003	HB1	ASP	A	88	102590	59410	127740	1.00	0.00	H
ATOM	1005	CG	ASP	A	88	-19430	32260	117130	1.00	0.00	C		ATOM	1004	HB2	ASP	A	88	102360	61170	127900	1.00	0.00	H
ATOM	1006	OD1	ASP	A	88	-19820	31660	118140	1.00	0.00	O		ATOM	1005	CG	ASP	A	88	100590	60020	127890	1.00	0.00	C
ATOM	1007	OD2	ASP	A	88	-18360	31970	116520	1.00	0.00	O		ATOM	1006	OD1	ASP	A	88	100190	60410	126750	1.00	0.00	O
ATOM	1008	C	ASP	A	88	-20380	35080	118130	1.00	0.00	C		ATOM	1007	OD2	ASP	A	88	99780	59480	128650	1.00	0.00	O
ATOM	1009	O	ASP	A	88	-20250	34940	119350	1.00	0.00	O		ATOM	1008	C	ASP	A	88	103810	59410	130040	1.00	0.00	C
ATOM	1010	N	HSD	A	89	-19910	36150	117460	1.00	0.00	N		ATOM	1009	O	ASP	A	88	103960	58160	130230	1.00	0.00	O
ATOM	1011	HN	HSD	A	89	-20080	36190	116480	1.00	0.00	H		ATOM	1010	N	HSD	A	89	104770	60280	130050	1.00	0.00	N
ATOM	1012	CA	HSD	A	89	-19170	37200	118070	1.00	0.00	C		ATOM	1011	HN	HSD	A	89	104740	61190	129640	1.00	0.00	H
ATOM	1013	HA	HSD	A	89	-18370	36600	118470	1.00	0.00	H		ATOM	1012	CA	HSD	A	89	106160	59940	130250	1.00	0.00	C
ATOM	1014	CB	HSD	A	89	-18580	38200	117120	1.00	0.00	C		ATOM	1013	HA	HSD	A	89	106420	59090	129640	1.00	0.00	H
ATOM	1015	HB1	HSD	A	89	-19350	38800	116600	1.00	0.00	H		ATOM	1014	CB	HSD	A	89	106980	61170	129800	1.00	0.00	C
ATOM	1016	HB2	HSD	A	89	-18070	37640	116310	1.00	0.00	H		ATOM	1015	HB1	HSD	A	89	106640	61990	130460	1.00	0.00	H
ATOM	1017	ND1	HSD	A	89	-16290	39000	117820	1.00	0.00	N		ATOM	1016	HB2	HSD	A	89	106740	61420	128750	1.00	0.00	H
ATOM	1018	HD1	HSD	A	89	-15830	38180	117480	1.00	0.00	H		ATOM	1017	ND1	HSD	A	89	109240	61570	130740	1.00	0.00	N
ATOM	1019	CG	HSD	A	89	-17600	39280	117660	1.00	0.00	C		ATOM	1018	HD1	HSD	A	89	108950	62040	131570	1.00	0.00	H
ATOM	1020	CE1	HSD	A	89	-15670	40100	118340	1.00	0.00	C		ATOM	1019	CG	HSD	A	89	108450	60920	129820	1.00	0.00	C
ATOM	1021	HE1	HSD	A	89	-14620	40150	118630	1.00	0.00	H		ATOM	1020	CE1	HSD	A	89	110570	61250	130490	1.00	0.00	C
ATOM	1022	NE2	HSD	A	89	-16570	41070	118560	1.00	0.00	N		ATOM	1021	HE1	HSD	A	89	111400	61590	131110	1.00	0.00	H
ATOM	1023	CD2	HSD	A	89	-17800	40560	118150	1.00	0.00	C		ATOM	1022	NE2	HSD	A	89	110700	60440	129460	1.00	0.00	N
ATOM	1024	HD2	HSD	A	89	-18690	41170	118280	1.00	0.00	H		ATOM	1023	CD2	HSD	A	89	109380	60260	129000	1.00	0.00	C
ATOM	1025	C	HSD	A	89	-19890	37990	119170	1.00	0.00	C		ATOM	1024	HD2	HSD	A	89	109170	59630	128140	1.00	0.00	H
ATOM	1026	O	HSD	A	89	-19390	38090	120320	1.00	0.00	O		ATOM	1025	C	HSD	A	89	106630	59620	131670	1.00	0.00	C
ATOM	1027	N	GLU	A	90	-21120	38430	118900	1.00	0.00	N		ATOM	1026	O	HSD	A	89	107520	58830	131900	1.00	0.00	O
ATOM	1028	HN	GLU	A	90	-21580	38190	118050	1.00	0.00	H		ATOM	1027	N	GLU	A	90	105960	60120	132680	1.00	0.00	N
ATOM	1029	CA	GLU	A	90	-21920	39100	119870	1.00	0.00	C		ATOM	1028	HN	GLU	A	90	105250	60810	132630	1.00	0.00	H
ATOM	1030	HA	GLU	A	90	-21290	39930	120170	1.00	0.00	H		ATOM	1029	CA	GLU	A	90	106250	59630	134020	1.00	0.00	C
ATOM	1031	CB	GLU	A	90	-23320	39530	119330	1.00	0.00	C		ATOM	1030	HA	GLU	A	90	107280	59860	134270	1.00	0.00	H
ATOM	1032	HB1	GLU	A	90	-23930	39950	120150	1.00	0.00	H		ATOM	1031	CB	GLU	A	90	105460	60290	135110	1.00	0.00	C
ATOM	1033	HB2	GLU	A	90	-23880	38620	119010	1.00	0.00	H		ATOM	1032	HB1	GLU	A	90	105590	59800	136100	1.00	0.00	H
ATOM	1034	CG	GLU	A	90	-23220	40730	118350	1.00	0.00	C		ATOM	1033	HB2	GLU	A	90	104390	60300	134810	1.00	0.00	H
ATOM	1035	HG1	GLU	A	90	-22750	40360	117410	1.00	0.00	H		ATOM	1034	CG	GLU	A	90	105770	61780	135320	1.00	0.00	C
ATOM	1036	HG2	GLU	A	90	-22530	41470	118810	1.00	0.00	H		ATOM	1035	HG1	GLU	A	90	105120	62300	136050	1.00	0.00	H
ATOM	1037	CD	GLU	A	90	-24560	41300	117970	1.00	0.00	C		ATOM	1036	HG2	GLU	A	90	105810	62480	134460	1.00	0.00	H
ATOM	1038	OE1	GLU	A	90	-24990	41010	116800	1.00	0.00	O		ATOM	1037	CD	GLU	A	90	107160	61850	135910	1.00	0.00	C
ATOM	1039	OE2	GLU	A	90	-25270	41980	118770	1.00	0.00	O		ATOM	1038	OE1	GLU	A	90	108120	62300	135250	1.00	0.00	O
ATOM	1040	C	GLU	A	90	-22210	38250	121150	1.00	0.00	C		ATOM	1039	OE2	GLU	A	90	107300	61610	137140	1.00	0.00	O
ATOM	1041	O	GLU	A	90	-22110	38690	122310	1.00	0.00	O		ATOM	1040	C	GLU	A	90	106020	58100	134190	1.00	0.00	C
ATOM	1042	N	LEU	A	91	-22550	36970	121000	1.00	0.00	N		ATOM	1041	O	GLU	A	90	106770	57410	134860	1.00	0.00	O
ATOM	1043	HN	LEU	A	91	-22540	36640	120060	1.00	0.00	H		ATOM	1042	N	LEU	A	91	104880	57720	133640	1.00	0.00	N
ATOM	1044	CA	LEU	A	91	-22820	36000	122070	1.00	0.00	C		ATOM	1043	HN	LEU	A	91	104420	58410	133100	1.00	0.00	H
ATOM	1045	HA	LEU	A	91	-23500	36470	122770	1.00	0.00	H		ATOM	1044	CA	LEU	A	91	104350	56400	133510	1.00	0.00	C
ATOM	1046	CB	LEU	A	91	-23270	34690	121450	1.00	0.00	C		ATOM	1045	HA	LEU	A	91	104340	55900	134460	1.00	0.00	H
ATOM	1047	HB1	LEU	A	91	-23190	33870	122190	1.00	0.00	H		ATOM	1046	CB	LEU	A	91	102940	56500	132930	1.00	0.00	C
ATOM	1048	HB2	LEU	A	91	-22520	34420	120670	1.00	0.00	H		ATOM	1047	HB1	LEU	A	91	102920	57150	132020	1.00	0.00	H
ATOM	1049	CG	LEU	A	91	-24690	34730	120850	1.00	0.00	C		ATOM	1048	HB2	LEU	A	91	102330	57100	133640	1.00	0.00	H
ATOM	1050	HG	LEU	A	91	-24760	35590	120160	1.00	0.00	H		ATOM	1049	CG	LEU	A	91	102110	55170	132860	1.00	0.00	C
ATOM	1051	CD1	LEU	A	91	-24970	33420	120070	1.00	0.00	C		ATOM	1050	HG	LEU	A	91	102470	54540	132020	1.00	0.00	H
ATOM	1052	HD11	LEU	A	91	-25070	32530	120720	1.00	0.00	H		ATOM	1051	CD1	LEU	A	91	102050	54310	134090	1.00	0.00	C
ATOM	1053	HD12	LEU	A	91	-24300	33270	119200	1.00	0.00	H		ATOM	1052	HD11	LEU	A	91	102640	53370	134030	1.00	0.00	H
ATOM	1054	HD13	LEU	A	91	-25950	33620	119580	1.00	0.00	H		ATOM	1053	HD12	LEU	A	91	100990	53960	134100	1.00	0.00	H
ATOM	1055	CD2	LEU	A	91	-25760	34890	121920	1.00	0.00	C		ATOM	1054	HD13	LEU	A	91	102390	54850	134990	1.00	0.00	H
ATOM	1056	HD21	LEU	A	91	-25640	35870	122430	1.00	0.00	H		ATOM	1055	CD2	LEU	A	91	100750	55620	132330	1.00	0.00	C
ATOM	1057	HD22	LEU	A	91	-25730	33960	122510	1.00	0.00	H		ATOM	1056	HD21	LEU	A	91	100210	56320	133000	1.00	0.00	H
ATOM	1058	HD23	LEU	A	91	-26730	34840	121380	1.00	0.00	H		ATOM	1057	HD22	LEU	A	91	100120	54730	132120	1.00	0.00	H
ATOM	1059	C	LEU	A	91	-21560	35730	122900	1.00	0.00	C		ATOM	1058	HD23	LEU	A	91	100770	56160	131360	1.00	0.00	H
ATOM	1060	O	LEU	A	91	-21660	35700	124130	1.00	0.00	O		ATOM	1059	C	LEU	A	91	105190	55510	132650	1.00	0.00	C
ATOM	1061	N	LEU	A	92	-20420	35530	122210	1.00	0.00	N		ATOM	1060	O	LEU	A	91	105400	54360	132930	1.00	0.00	O
ATOM	1062	HN	LEU	A	92	-20430	35610	121220	1.00	0.00	H		ATOM	1061	N	LEU	A	92	105760	55960	131550	1.00	0.00	N
ATOM	1063	CA	LEU	A	92	-19160	35680	122990	1.00	0.00	C		ATOM	1062	HN	LEU	A	92	105550	56860	131170	1.00	0.00	H
ATOM	1064	HA	LEU	A	92	-19180	34930	123770	1.00	0.00	H		ATOM	1063	CA	LEU	A	92	106670	55120	130740	1.00	0.00	C
ATOM	1065	CB	LEU	A	92	-18030	35400	122010	1.00	0.00	C		ATOM	1064	HA	LEU	A	92	106170	54180	130560	1.00	0.00	H
ATOM	1066	HB1	LEU	A	92	-18160	36100	121160	1.00	0.00	H		ATOM	1065	CB	LEU	A	92	106980	55730	129360	1.00	0.00	C
ATOM	1067	HB2	LEU	A	92	-18140	34390	121570	1.00	0.00	H		ATOM	1066	HB1	LEU	A	92	107240	56800	129540	1.00	0.00	H
ATOM	1068	CG	LEU	A	92	-16610	35470	122530	1.00	0.00	C		ATOM	1067	HB2	LEU	A	92	106110	55710	128660	1.00	0.00	H
ATOM	1069	HG	LEU	A	92	-16300	36500	122810	1.00	0.00	H		ATOM	1068	CG	LEU	A	92	108140	54980	128710	1.00	0.00	C
ATOM	1070	CD1	LEU	A	92	-16380	34650	123790	1.00	0.00	C		ATOM	1069	HG	LEU	A	92	109020	54980	129390	1.00	0.00	H
ATOM	1071	HD11	LEU	A	92	-15380	34800	124240	1.00	0.00	H		ATOM	1070	CD1	LEU	A	92	107660	53570	128410	1.00	0.00	C
ATOM	1072	HD12	LEU	A	92	-16340	33560	123590	1.00	0.00	H		ATOM	1071	HD11	LEU	A	92	106670	53580	127900	1.00	0.00	H
ATOM	1073	HD13	LEU	A	92	-17120	34920	124580	1.00	0.00	H		ATOM	1072	HD12	LEU	A	92	107560	53100	129410	1.00	0.00	H
ATOM	1074	CD2	LEU	A	92	-15650	34960	121410	1.00	0.00	C		ATOM	1073	HD13	LEU	A	92	108460	53020	127870	1.00	0.00	H
ATOM	1075	HD21	LEU	A	92	-14630	34740	121810	1.00	0.00	H		ATOM	1074	CD2	LEU	A	92	108590	55670	127370	1.00	0.00	C
ATOM	1076	HD22	LEU	A	92	-15400	35730	120660	1.00	0.00	H		ATOM	1075	HD21	LEU	A	92	108860	56730	127570	1.00	0.00	H
ATOM	1077	HD23	LEU	A	92	-16070	34090	120850	1.00	0.00	H		ATOM	1076	HD22	LEU	A	92	107750	55770	126660	1.00	0.00	H
ATOM	1078	C	LEU	A	92	-18910	37010	123650	1.00	0.00	C		ATOM	1077	HD23	LEU	A	92	109400	55100	126880	1.00	0.00	H
ATOM	1079	O	LEU	A	92	-18570	37030	124820	1.00	0.00	O		ATOM	1078	C	LEU	A	92	107950	54900	131600	1.00	0.00	C
ATOM	1080	N	SER	A	93	-19200	38110	123040	1.00	0.00	N		ATOM	1079	O	LEU	A	92	108400	53750	131730	1.00	0.00	O
ATOM	1081	HN	SER	A	93	-19260	38100	122040	1.00	0.00	H		ATOM	1080	N	SER	A	93	108590	55910	132220	1.00	0.00	N
ATOM	1082	CA	SER	A	93	-18930	39450	123640	1.00	0.00	C		ATOM	1081	HN	SER	A	93	108150	56800	132160	1.00	0.00	H
ATOM	1083	HA	SER	A	93	-17880	39650	123770	1.00	0.00	H		ATOM	1082	CA	SER	A	93	109700	55860	133160	1.00	0.00	C
ATOM	1084	CB	SER	A	93	-19410	40460	122530	1.00	0.00	C		ATOM	1083	HA	SER	A	93	110490	55470	132530	1.00	0.00	H
ATOM	1085	HB1	SER	A	93	-20510	40600	122420	1.00	0.00	H		ATOM	1084	CB	SER	A	93	110020	57250	133740	1.00	0.00	C
ATOM	1086	HB2	SER	A	93	-19130	40000	121550	1.00	0.00	H		ATOM	1085	HB1	SER	A	93	110820	57150	134500	1.00	0.00	H
ATOM	1087	OG	SER	A	93	-18830	41750	122640	1.00	0.00	O		ATOM	1086	HB2	SER	A	93	109040	57620	134120	1.00	0.00	H
ATOM	1088	HG1	SER	A	93	-17880	41760	122460	1.00	0.00	H		ATOM	1087	OG	SER	A	93	110500	58050	132620	1.00	0.00	O
ATOM	1089	C	SER	A	93	-19750	39730	124880	1.00	0.00	C		ATOM	1088	HG1	SER	A	93	110490	58920	133030	1.00	0.00	H
ATOM	1090	O	SER	A	93	-19210	40370	125820	1.00	0.00	O		ATOM	1089	C	SER	A	93	109460	54920	134250	1.00	0.00	C
ATOM	1091	N	GLY	A	94	-20950	39170	124920	1.00	0.00	N		ATOM	1090	O	SER	A	93	110300	54100	134510	1.00	0.00	O
ATOM	1092	HN	GLY	A	94	-21340	38800	124080	1.00	0.00	H		ATOM	1091	N	GLY	A	94	108300	54980	134950	1.00	0.00	N
ATOM	1093	CA	GLY	A	94	-21740	39100	126130	1.00	0.00	C		ATOM	1092	HN	GLY	A	94	107660	55700	134710	1.00	0.00	H
ATOM	1094	HA1	GLY	A	94	-22570	38490	125800	1.00	0.00	H		ATOM	1093	CA	GLY	A	94	107890	54030	135990	1.00	0.00	C
ATOM	1095	HA2	GLY	A	94	-21960	40100	126470	1.00	0.00	H		ATOM	1094	HA1	GLY	A	94	106960	54290	136470	1.00	0.00	H
ATOM	1096	C	GLY	A	94	-21080	38420	127290	1.00	0.00	C		ATOM	1095	HA2	GLY	A	94	108640	54040	136770	1.00	0.00	H
ATOM	1097	O	GLY	A	94	-21210	38910	128450	1.00	0.00	O		ATOM	1096	C	GLY	A	94	107760	52540	135460	1.00	0.00	C
ATOM	1098	N	ARG	A	95	-20410	37270	127080	1.00	0.00	N		ATOM	1097	O	GLY	A	94	108240	51600	136070	1.00	0.00	O
ATOM	1099	HN	ARG	A	95	-20440	36890	126160	1.00	0.00	H		ATOM	1098	N	ARG	A	95	107200	52290	134250	1.00	0.00	N
ATOM	1100	CA	ARG	A	95	-19630	36680	128160	1.00	0.00	C		ATOM	1099	HN	ARG	A	95	106650	52970	133770	1.00	0.00	H
ATOM	1101	HA	ARG	A	95	-20280	36450	128990	1.00	0.00	H		ATOM	1100	CA	ARG	A	95	107140	51040	133620	1.00	0.00	C
ATOM	1102	CB	ARG	A	95	-19070	35290	127760	1.00	0.00	C		ATOM	1101	HA	ARG	A	95	106580	50380	134270	1.00	0.00	H
ATOM	1103	HB1	ARG	A	95	-18460	34990	128650	1.00	0.00	H		ATOM	1102	CB	ARG	A	95	106250	50990	132340	1.00	0.00	C
ATOM	1104	HB2	ARG	A	95	-18310	35270	126950	1.00	0.00	H		ATOM	1103	HB1	ARG	A	95	106420	50030	131810	1.00	0.00	H
ATOM	1105	CG	ARG	A	95	-20170	34190	127620	1.00	0.00	C		ATOM	1104	HB2	ARG	A	95	106650	51790	131680	1.00	0.00	H
ATOM	1106	HG1	ARG	A	95	-20730	34440	126700	1.00	0.00	H		ATOM	1105	CG	ARG	A	95	104800	51030	132720	1.00	0.00	C
ATOM	1107	HG2	ARG	A	95	-20800	34410	128520	1.00	0.00	H		ATOM	1106	HG1	ARG	A	95	104400	51890	133310	1.00	0.00	H
ATOM	1108	CD	ARG	A	95	-19540	32730	127720	1.00	0.00	C		ATOM	1107	HG2	ARG	A	95	104630	50290	133530	1.00	0.00	H
ATOM	1109	HD1	ARG	A	95	-19400	32490	128800	1.00	0.00	H		ATOM	1108	CD	ARG	A	95	103840	50880	131550	1.00	0.00	C
ATOM	1110	HD2	ARG	A	95	-18530	32700	127270	1.00	0.00	H		ATOM	1109	HD1	ARG	A	95	104060	49910	131040	1.00	0.00	H
ATOM	1111	NE	ARG	A	95	-20460	31690	127050	1.00	0.00	N		ATOM	1110	HD2	ARG	A	95	104040	51710	130840	1.00	0.00	H
ATOM	1112	HE	ARG	A	95	-21440	31860	127020	1.00	0.00	H		ATOM	1111	NE	ARG	A	95	102360	50950	131940	1.00	0.00	N
ATOM	1113	CZ	ARG	A	95	-20090	30480	126710	1.00	0.00	C		ATOM	1112	HE	ARG	A	95	102100	50560	132830	1.00	0.00	H
ATOM	1114	NH1	ARG	A	95	-18830	30100	126760	1.00	0.00	N		ATOM	1113	CZ	ARG	A	95	101350	50910	131110	1.00	0.00	C
ATOM	1115	HH11	ARG	A	95	-18100	30680	127120	1.00	0.00	H		ATOM	1114	NH1	ARG	A	95	101570	50860	129770	1.00	0.00	N
ATOM	1116	HH12	ARG	A	95	-18650	29210	126350	1.00	0.00	H		ATOM	1115	HH11	ARG	A	95	102460	51120	129410	1.00	0.00	H
ATOM	1117	NH2	ARG	A	95	-21010	29630	126210	1.00	0.00	N		ATOM	1116	HH12	ARG	A	95	100770	50740	129190	1.00	0.00	H
ATOM	1118	HH21	ARG	A	95	-21990	29780	126120	1.00	0.00	H		ATOM	1117	NH2	ARG	A	95	100130	51050	131570	1.00	0.00	N
ATOM	1119	HH22	ARG	A	95	-20620	28770	125880	1.00	0.00	H		ATOM	1118	HH21	ARG	A	95	100040	50940	132560	1.00	0.00	H
ATOM	1120	C	ARG	A	95	-18460	37510	128560	1.00	0.00	C		ATOM	1119	HH22	ARG	A	95	99400	51260	130920	1.00	0.00	H
ATOM	1121	O	ARG	A	95	-18450	37840	129710	1.00	0.00	O		ATOM	1120	C	ARG	A	95	108510	50340	133400	1.00	0.00	C
ATOM	1122	N	LEU	A	96	-17720	38030	127550	1.00	0.00	N		ATOM	1121	O	ARG	A	95	108700	49140	133750	1.00	0.00	O
ATOM	1123	HN	LEU	A	96	-17940	37850	126600	1.00	0.00	H		ATOM	1122	N	LEU	A	96	109490	51150	132820	1.00	0.00	N
ATOM	1124	CA	LEU	A	96	-16580	38840	127730	1.00	0.00	C		ATOM	1123	HN	LEU	A	96	109190	52080	132620	1.00	0.00	H
ATOM	1125	HA	LEU	A	96	-15740	38390	128240	1.00	0.00	H		ATOM	1124	CA	LEU	A	96	110870	50630	132700	1.00	0.00	C
ATOM	1126	CB	LEU	A	96	-15950	39220	126350	1.00	0.00	C		ATOM	1125	HA	LEU	A	96	110950	49710	132130	1.00	0.00	H
ATOM	1127	HB1	LEU	A	96	-15170	39990	126590	1.00	0.00	H		ATOM	1126	CB	LEU	A	96	111680	51650	131880	1.00	0.00	C
ATOM	1128	HB2	LEU	A	96	-16740	39800	125830	1.00	0.00	H		ATOM	1127	HB1	LEU	A	96	112770	51500	132030	1.00	0.00	H
ATOM	1129	CG	LEU	A	96	-15280	38030	125540	1.00	0.00	C		ATOM	1128	HB2	LEU	A	96	111600	52530	132560	1.00	0.00	H
ATOM	1130	HG	LEU	A	96	-16110	37390	125160	1.00	0.00	H		ATOM	1129	CG	LEU	A	96	111320	52040	130400	1.00	0.00	C
ATOM	1131	CD1	LEU	A	96	-14600	38620	124260	1.00	0.00	C		ATOM	1130	HG	LEU	A	96	110240	52280	130490	1.00	0.00	H
ATOM	1132	HD11	LEU	A	96	-15260	39190	123580	1.00	0.00	H		ATOM	1131	CD1	LEU	A	96	112160	53240	130020	1.00	0.00	C
ATOM	1133	HD12	LEU	A	96	-14340	37770	123590	1.00	0.00	H		ATOM	1132	HD11	LEU	A	96	111600	53790	129240	1.00	0.00	H
ATOM	1134	HD13	LEU	A	96	-13710	39220	124540	1.00	0.00	H		ATOM	1133	HD12	LEU	A	96	113160	52840	129730	1.00	0.00	H
ATOM	1135	CD2	LEU	A	96	-14290	37110	126310	1.00	0.00	C		ATOM	1134	HD13	LEU	A	96	112230	53860	130940	1.00	0.00	H
ATOM	1136	HD21	LEU	A	96	-13980	36300	125610	1.00	0.00	H		ATOM	1135	CD2	LEU	A	96	111570	50920	129440	1.00	0.00	C
ATOM	1137	HD22	LEU	A	96	-14750	36630	127200	1.00	0.00	H		ATOM	1136	HD21	LEU	A	96	112630	50610	129560	1.00	0.00	H
ATOM	1138	HD23	LEU	A	96	-13410	37740	126550	1.00	0.00	H		ATOM	1137	HD22	LEU	A	96	111460	51420	128450	1.00	0.00	H
ATOM	1139	C	LEU	A	96	-16860	40140	128480	1.00	0.00	C		ATOM	1138	HD23	LEU	A	96	110800	50130	129510	1.00	0.00	H
ATOM	1140	O	LEU	A	96	-16060	40650	129280	1.00	0.00	O		ATOM	1139	C	LEU	A	96	111480	50280	134090	1.00	0.00	C
ATOM	1141	N	ALA	A	97	-18070	40670	128360	1.00	0.00	N		ATOM	1140	O	LEU	A	96	112090	49260	134330	1.00	0.00	O
ATOM	1142	HN	ALA	A	97	-18680	40400	127630	1.00	0.00	H		ATOM	1141	N	ALA	A	97	111220	51150	135070	1.00	0.00	N
ATOM	1143	CA	ALA	A	97	-18510	41810	129120	1.00	0.00	C		ATOM	1142	HN	ALA	A	97	110710	51960	134790	1.00	0.00	H
ATOM	1144	HA	ALA	A	97	-17780	42590	128950	1.00	0.00	H		ATOM	1143	CA	ALA	A	97	111630	51070	136460	1.00	0.00	C
ATOM	1145	CB	ALA	A	97	-19870	42150	128590	1.00	0.00	C		ATOM	1144	HA	ALA	A	97	112710	51090	136440	1.00	0.00	H
ATOM	1146	HB1	ALA	A	97	-19850	42150	127480	1.00	0.00	H		ATOM	1145	CB	ALA	A	97	111250	52310	137230	1.00	0.00	C
ATOM	1147	HB2	ALA	A	97	-20230	43150	128930	1.00	0.00	H		ATOM	1146	HB1	ALA	A	97	110160	52530	137140	1.00	0.00	H
ATOM	1148	HB3	ALA	A	97	-20730	41500	128850	1.00	0.00	H		ATOM	1147	HB2	ALA	A	97	111800	53160	136770	1.00	0.00	H
ATOM	1149	C	ALA	A	97	-18600	41600	130640	1.00	0.00	C		ATOM	1148	HB3	ALA	A	97	111630	52310	138270	1.00	0.00	H
ATOM	1150	O	ALA	A	97	-18170	42380	131530	1.00	0.00	O		ATOM	1149	C	ALA	A	97	111120	49820	137240	1.00	0.00	C
ATOM	1151	N	THR	A	98	-19060	40430	131030	1.00	0.00	N		ATOM	1150	O	ALA	A	97	111840	49090	137870	1.00	0.00	O
ATOM	1152	HN	THR	A	98	-19160	39680	130380	1.00	0.00	H		ATOM	1151	N	THR	A	98	109810	49550	137070	1.00	0.00	N
ATOM	1153	CA	THR	A	98	-19080	39950	132420	1.00	0.00	C		ATOM	1152	HN	THR	A	98	109230	50210	136590	1.00	0.00	H
ATOM	1154	HA	THR	A	98	-19580	40680	133030	1.00	0.00	H		ATOM	1153	CA	THR	A	98	109060	48380	137580	1.00	0.00	C
ATOM	1155	CB	THR	A	98	-20090	38800	132580	1.00	0.00	C		ATOM	1154	HA	THR	A	98	108990	48520	138640	1.00	0.00	H
ATOM	1156	HB	THR	A	98	-20230	38750	133680	1.00	0.00	H		ATOM	1155	CB	THR	A	98	107630	48400	137110	1.00	0.00	C
ATOM	1157	OG1	THR	A	98	-19650	37480	132190	1.00	0.00	O		ATOM	1156	HB	THR	A	98	107600	48370	136000	1.00	0.00	H
ATOM	1158	HG1	THR	A	98	-19240	37530	131320	1.00	0.00	H		ATOM	1157	OG1	THR	A	98	107000	49530	137730	1.00	0.00	O
ATOM	1159	CG2	THR	A	98	-21350	39110	131890	1.00	0.00	C		ATOM	1158	HG1	THR	A	98	106300	49680	137100	1.00	0.00	H
ATOM	1160	HG21	THR	A	98	-21360	38720	130850	1.00	0.00	H		ATOM	1159	CG2	THR	A	98	106790	47160	137570	1.00	0.00	C
ATOM	1161	HG22	THR	A	98	-21590	40200	131840	1.00	0.00	H		ATOM	1160	HG21	THR	A	98	106850	46960	138660	1.00	0.00	H
ATOM	1162	HG23	THR	A	98	-22180	38510	132310	1.00	0.00	H		ATOM	1161	HG22	THR	A	98	107060	46280	136940	1.00	0.00	H
ATOM	1163	C	THR	A	98	-17740	39660	133030	1.00	0.00	C		ATOM	1162	HG23	THR	A	98	105720	47320	137330	1.00	0.00	H
ATOM	1164	O	THR	A	98	-17570	39880	134170	1.00	0.00	O		ATOM	1163	C	THR	A	98	109670	47030	137320	1.00	0.00	C
ATOM	1165	N	TYR	A	99	-16730	39270	132260	1.00	0.00	N		ATOM	1164	O	THR	A	98	110010	46290	138230	1.00	0.00	O
ATOM	1166	HN	TYR	A	99	-16960	39280	131290	1.00	0.00	H		ATOM	1165	N	TYR	A	99	109940	46750	136010	1.00	0.00	N
ATOM	1167	CA	TYR	A	99	-15380	38930	132730	1.00	0.00	C		ATOM	1166	HN	TYR	A	99	109590	47300	135260	1.00	0.00	H
ATOM	1168	HA	TYR	A	99	-15540	38470	133690	1.00	0.00	H		ATOM	1167	CA	TYR	A	99	110580	45490	135680	1.00	0.00	C
ATOM	1169	CB	TYR	A	99	-14520	37990	131810	1.00	0.00	C		ATOM	1168	HA	TYR	A	99	110330	44770	136440	1.00	0.00	H
ATOM	1170	HB1	TYR	A	99	-13640	37650	132400	1.00	0.00	H		ATOM	1169	CB	TYR	A	99	109910	45040	134260	1.00	0.00	C
ATOM	1171	HB2	TYR	A	99	-14230	38570	130910	1.00	0.00	H		ATOM	1170	HB1	TYR	A	99	110310	44020	134100	1.00	0.00	H
ATOM	1172	CG	TYR	A	99	-15350	36820	131460	1.00	0.00	C		ATOM	1171	HB2	TYR	A	99	110320	45630	133420	1.00	0.00	H
ATOM	1173	CD1	TYR	A	99	-15180	36420	130120	1.00	0.00	C		ATOM	1172	CG	TYR	A	99	108410	45080	134240	1.00	0.00	C
ATOM	1174	HD1	TYR	A	99	-14510	36950	129470	1.00	0.00	H		ATOM	1173	CD1	TYR	A	99	107790	44050	135030	1.00	0.00	C
ATOM	1175	CE1	TYR	A	99	-15830	35230	129640	1.00	0.00	C		ATOM	1174	HD1	TYR	A	99	108500	43440	135560	1.00	0.00	H
ATOM	1176	HE1	TYR	A	99	-15720	34920	128610	1.00	0.00	H		ATOM	1175	CE1	TYR	A	99	106390	44030	135030	1.00	0.00	C
ATOM	1177	CZ	TYR	A	99	-16370	34360	130600	1.00	0.00	C		ATOM	1176	HE1	TYR	A	99	105810	43300	135580	1.00	0.00	H
ATOM	1178	OH	TYR	A	99	-16860	33140	130180	1.00	0.00	O		ATOM	1177	CZ	TYR	A	99	105670	45020	134340	1.00	0.00	C
ATOM	1179	HH	TYR	A	99	-17280	32730	130950	1.00	0.00	H		ATOM	1178	OH	TYR	A	99	104220	44910	134350	1.00	0.00	O
ATOM	1180	CD2	TYR	A	99	-16140	36140	132330	1.00	0.00	C		ATOM	1179	HH	TYR	A	99	103950	45440	133600	1.00	0.00	H
ATOM	1181	HD2	TYR	A	99	-16340	36370	133370	1.00	0.00	H		ATOM	1180	CD2	TYR	A	99	107770	46100	133590	1.00	0.00	C
ATOM	1182	CE2	TYR	A	99	-16690	34840	131900	1.00	0.00	C		ATOM	1181	HD2	TYR	A	99	108340	46850	133070	1.00	0.00	H
ATOM	1183	HE2	TYR	A	99	-17300	34260	132570	1.00	0.00	H		ATOM	1182	CE2	TYR	A	99	106320	46040	133640	1.00	0.00	C
ATOM	1184	C	TYR	A	99	-14500	40200	132850	1.00	0.00	C		ATOM	1183	HE2	TYR	A	99	105720	46790	133150	1.00	0.00	H
ATOM	1185	O	TYR	A	99	-13400	40120	133370	1.00	0.00	O		ATOM	1184	C	TYR	A	99	112070	45520	135420	1.00	0.00	C
ATOM	1186	N	GLY	A	100	-14930	41270	132130	1.00	0.00	N		ATOM	1185	O	TYR	A	99	112550	44400	135210	1.00	0.00	O
ATOM	1187	HN	GLY	A	100	-15770	41210	131590	1.00	0.00	H		ATOM	1186	N	GLY	A	100	112810	46690	135300	1.00	0.00	N
ATOM	1188	CA	GLY	A	100	-14280	42610	132170	1.00	0.00	C		ATOM	1187	HN	GLY	A	100	112370	47580	135230	1.00	0.00	H
ATOM	1189	HA1	GLY	A	100	-13920	42850	133160	1.00	0.00	H		ATOM	1188	CA	GLY	A	100	114270	46680	135320	1.00	0.00	C
ATOM	1190	HA2	GLY	A	100	-14940	43410	131870	1.00	0.00	H		ATOM	1189	HA1	GLY	A	100	114590	45760	135790	1.00	0.00	H
ATOM	1191	C	GLY	A	100	-13130	42690	131230	1.00	0.00	C		ATOM	1190	HA2	GLY	A	100	114720	47510	135840	1.00	0.00	H
ATOM	1192	O	GLY	A	100	-12190	43410	131390	1.00	0.00	O		ATOM	1191	C	GLY	A	100	114830	46720	133850	1.00	0.00	C
ATOM	1193	N	LEU	A	101	-13380	41930	130110	1.00	0.00	N		ATOM	1192	O	GLY	A	100	115800	46020	133590	1.00	0.00	O
ATOM	1194	HN	LEU	A	101	-14260	41480	129950	1.00	0.00	H		ATOM	1193	N	LEU	A	101	114120	47540	132970	1.00	0.00	N
ATOM	1195	CA	LEU	A	101	-12350	41780	129080	1.00	0.00	C		ATOM	1194	HN	LEU	A	101	113430	48180	133290	1.00	0.00	H
ATOM	1196	HA	LEU	A	101	-11540	42470	129250	1.00	0.00	H		ATOM	1195	CA	LEU	A	101	114330	47550	131490	1.00	0.00	C
ATOM	1197	CB	LEU	A	101	-11860	40260	128940	1.00	0.00	C		ATOM	1196	HA	LEU	A	101	114850	46630	131290	1.00	0.00	H
ATOM	1198	HB1	LEU	A	101	-11120	40240	128110	1.00	0.00	H		ATOM	1197	CB	LEU	A	101	113040	47670	130720	1.00	0.00	C
ATOM	1199	HB2	LEU	A	101	-12770	39620	128820	1.00	0.00	H		ATOM	1198	HB1	LEU	A	101	113120	47320	129670	1.00	0.00	H
ATOM	1200	CG	LEU	A	101	-11240	39670	130170	1.00	0.00	C		ATOM	1199	HB2	LEU	A	101	112720	48730	130690	1.00	0.00	H
ATOM	1201	HG	LEU	A	101	-11960	39620	131020	1.00	0.00	H		ATOM	1200	CG	LEU	A	101	111820	46790	131240	1.00	0.00	C
ATOM	1202	CD1	LEU	A	101	-10690	38280	129890	1.00	0.00	C		ATOM	1201	HG	LEU	A	101	111600	47180	132250	1.00	0.00	H
ATOM	1203	HD11	LEU	A	101	-10080	38390	128960	1.00	0.00	H		ATOM	1202	CD1	LEU	A	101	110490	47110	130510	1.00	0.00	C
ATOM	1204	HD12	LEU	A	101	-11470	37540	129640	1.00	0.00	H		ATOM	1203	HD11	LEU	A	101	110140	48110	130850	1.00	0.00	H
ATOM	1205	HD13	LEU	A	101	-10050	38010	130760	1.00	0.00	H		ATOM	1204	HD12	LEU	A	101	109660	46390	130660	1.00	0.00	H
ATOM	1206	CD2	LEU	A	101	-10100	40550	130680	1.00	0.00	C		ATOM	1205	HD13	LEU	A	101	110520	47010	129400	1.00	0.00	H
ATOM	1207	HD21	LEU	A	101	-10430	41590	130910	1.00	0.00	H		ATOM	1206	CD2	LEU	A	101	112120	45280	131060	1.00	0.00	C
ATOM	1208	HD22	LEU	A	101	-9320	40570	129890	1.00	0.00	H		ATOM	1207	HD21	LEU	A	101	111180	44690	131090	1.00	0.00	H
ATOM	1209	HD23	LEU	A	101	-9690	40150	131630	1.00	0.00	H		ATOM	1208	HD22	LEU	A	101	112770	44910	131880	1.00	0.00	H
ATOM	1210	C	LEU	A	101	-12870	42290	127700	1.00	0.00	C		ATOM	1209	HD23	LEU	A	101	112610	45020	130090	1.00	0.00	H
ATOM	1211	O	LEU	A	101	-14040	42520	127500	1.00	0.00	O		ATOM	1210	C	LEU	A	101	115330	48730	131170	1.00	0.00	C
ATOM	1212	N	ALA	A	102	-12050	42480	126640	1.00	0.00	N		ATOM	1211	O	LEU	A	101	115370	49780	131850	1.00	0.00	O
ATOM	1213	HN	ALA	A	102	-11090	42260	126790	1.00	0.00	H		ATOM	1212	N	ALA	A	102	116250	48540	130250	1.00	0.00	N
ATOM	1214	CA	ALA	A	102	-12580	42850	125330	1.00	0.00	C		ATOM	1213	HN	ALA	A	102	116340	47610	129900	1.00	0.00	H
ATOM	1215	HA	ALA	A	102	-13550	42390	125220	1.00	0.00	H		ATOM	1214	CA	ALA	A	102	117310	49560	129950	1.00	0.00	C
ATOM	1216	CB	ALA	A	102	-12740	44380	125310	1.00	0.00	C		ATOM	1215	HA	ALA	A	102	117210	50490	130490	1.00	0.00	H
ATOM	1217	HB1	ALA	A	102	-11770	44920	125290	1.00	0.00	H		ATOM	1216	CB	ALA	A	102	118660	49070	130330	1.00	0.00	C
ATOM	1218	HB2	ALA	A	102	-13290	44620	126250	1.00	0.00	H		ATOM	1217	HB1	ALA	A	102	118700	49120	131440	1.00	0.00	H
ATOM	1219	HB3	ALA	A	102	-13360	44610	124420	1.00	0.00	H		ATOM	1218	HB2	ALA	A	102	119380	49740	129810	1.00	0.00	H
ATOM	1220	C	ALA	A	102	-11600	42370	124290	1.00	0.00	C		ATOM	1219	HB3	ALA	A	102	118870	48010	130090	1.00	0.00	H
ATOM	1221	O	ALA	A	102	-10470	42120	124670	1.00	0.00	O		ATOM	1220	C	ALA	A	102	117230	49900	128480	1.00	0.00	C
ATOM	1222	N	GLU	A	103	-12000	42190	123020	1.00	0.00	N		ATOM	1221	O	ALA	A	102	117420	48970	127690	1.00	0.00	O
ATOM	1223	HN	GLU	A	103	-12940	42430	122790	1.00	0.00	H		ATOM	1222	N	GLU	A	103	117040	51120	128030	1.00	0.00	N
ATOM	1224	CA	GLU	A	103	-11190	41610	121980	1.00	0.00	C		ATOM	1223	HN	GLU	A	103	116860	51850	128680	1.00	0.00	H
ATOM	1225	HA	GLU	A	103	-10350	41070	122390	1.00	0.00	H		ATOM	1224	CA	GLU	A	103	117030	51420	126610	1.00	0.00	C
ATOM	1226	CB	GLU	A	103	-12130	40640	121140	1.00	0.00	C		ATOM	1225	HA	GLU	A	103	116550	50620	126070	1.00	0.00	H
ATOM	1227	HB1	GLU	A	103	-12990	41170	120690	1.00	0.00	H		ATOM	1226	CB	GLU	A	103	116130	52700	126280	1.00	0.00	C
ATOM	1228	HB2	GLU	A	103	-12670	39960	121830	1.00	0.00	H		ATOM	1227	HB1	GLU	A	103	116350	53120	125280	1.00	0.00	H
ATOM	1229	CG	GLU	A	103	-11450	39860	119930	1.00	0.00	C		ATOM	1228	HB2	GLU	A	103	116460	53540	126920	1.00	0.00	H
ATOM	1230	HG1	GLU	A	103	-10640	39160	120200	1.00	0.00	H		ATOM	1229	CG	GLU	A	103	114630	52520	126240	1.00	0.00	C
ATOM	1231	HG2	GLU	A	103	-10960	40600	119260	1.00	0.00	H		ATOM	1230	HG1	GLU	A	103	114290	52110	127220	1.00	0.00	H
ATOM	1232	CD	GLU	A	103	-12510	39130	119150	1.00	0.00	C		ATOM	1231	HG2	GLU	A	103	114240	51890	125410	1.00	0.00	H
ATOM	1233	OE1	GLU	A	103	-13190	38210	119740	1.00	0.00	O		ATOM	1232	CD	GLU	A	103	113940	53920	126140	1.00	0.00	C
ATOM	1234	OE2	GLU	A	103	-12720	39530	117980	1.00	0.00	O		ATOM	1233	OE1	GLU	A	103	114310	54690	125190	1.00	0.00	O
ATOM	1235	C	GLU	A	103	-10750	42780	121040	1.00	0.00	C		ATOM	1234	OE2	GLU	A	103	113150	54260	127050	1.00	0.00	O
ATOM	1236	O	GLU	A	103	-11380	43770	120820	1.00	0.00	O		ATOM	1235	C	GLU	A	103	118380	51720	125970	1.00	0.00	C
ATOM	1237	N	LEU	A	104	-9570	42570	120500	1.00	0.00	N		ATOM	1236	O	GLU	A	103	119230	52400	126620	1.00	0.00	O
ATOM	1238	HN	LEU	A	104	-9100	41800	120910	1.00	0.00	H		ATOM	1237	N	LEU	A	104	118690	51220	124750	1.00	0.00	N
ATOM	1239	CA	LEU	A	104	-9030	43540	119590	1.00	0.00	C		ATOM	1238	HN	LEU	A	104	118060	50610	124280	1.00	0.00	H
ATOM	1240	HA	LEU	A	104	-9410	44540	119750	1.00	0.00	H		ATOM	1239	CA	LEU	A	104	119810	51660	123970	1.00	0.00	C
ATOM	1241	CB	LEU	A	104	-7470	43650	119790	1.00	0.00	C		ATOM	1240	HA	LEU	A	104	120630	51550	124670	1.00	0.00	H
ATOM	1242	HB1	LEU	A	104	-7160	42600	119570	1.00	0.00	H		ATOM	1241	CB	LEU	A	104	120130	50850	122760	1.00	0.00	C
ATOM	1243	HB2	LEU	A	104	-7330	43690	120900	1.00	0.00	H		ATOM	1242	HB1	LEU	A	104	119210	50950	122140	1.00	0.00	H
ATOM	1244	CG	LEU	A	104	-6630	44630	119060	1.00	0.00	C		ATOM	1243	HB2	LEU	A	104	120160	49790	123060	1.00	0.00	H
ATOM	1245	HG	LEU	A	104	-6460	44420	117990	1.00	0.00	H		ATOM	1244	CG	LEU	A	104	121390	51170	121990	1.00	0.00	C
ATOM	1246	CD1	LEU	A	104	-7250	46010	119260	1.00	0.00	C		ATOM	1245	HG	LEU	A	104	121320	52230	121640	1.00	0.00	H
ATOM	1247	HD11	LEU	A	104	-6670	46860	118840	1.00	0.00	H		ATOM	1246	CD1	LEU	A	104	122650	51100	122840	1.00	0.00	C
ATOM	1248	HD12	LEU	A	104	-7410	46140	120350	1.00	0.00	H		ATOM	1247	HD11	LEU	A	104	123490	51360	122170	1.00	0.00	H
ATOM	1249	HD13	LEU	A	104	-8180	46040	118660	1.00	0.00	H		ATOM	1248	HD12	LEU	A	104	122730	50120	123360	1.00	0.00	H
ATOM	1250	CD2	LEU	A	104	-5290	44700	119790	1.00	0.00	C		ATOM	1249	HD13	LEU	A	104	122680	51860	123650	1.00	0.00	H
ATOM	1251	HD21	LEU	A	104	-4680	45440	119230	1.00	0.00	H		ATOM	1250	CD2	LEU	A	104	121470	50170	120800	1.00	0.00	C
ATOM	1252	HD22	LEU	A	104	-4890	43680	119970	1.00	0.00	H		ATOM	1251	HD21	LEU	A	104	121710	49170	121200	1.00	0.00	H
ATOM	1253	HD23	LEU	A	104	-5430	45010	120840	1.00	0.00	H		ATOM	1252	HD22	LEU	A	104	122340	50450	120160	1.00	0.00	H
ATOM	1254	C	LEU	A	104	-9250	43280	118110	1.00	0.00	C		ATOM	1253	HD23	LEU	A	104	120550	50200	120170	1.00	0.00	H
ATOM	1255	O	LEU	A	104	-8590	42430	117550	1.00	0.00	O		ATOM	1254	C	LEU	A	104	119660	53100	123660	1.00	0.00	C
ATOM	1256	N	GLN	A	105	-10090	44090	117530	1.00	0.00	N		ATOM	1255	O	LEU	A	104	118770	53530	122950	1.00	0.00	O
ATOM	1257	HN	GLN	A	105	-10580	44810	118020	1.00	0.00	H		ATOM	1256	N	GLN	A	105	120640	53910	124140	1.00	0.00	N
ATOM	1258	CA	GLN	A	105	-10300	44030	116060	1.00	0.00	C		ATOM	1257	HN	GLN	A	105	121400	53560	124690	1.00	0.00	H
ATOM	1259	HA	GLN	A	105	-10550	43000	115820	1.00	0.00	H		ATOM	1258	CA	GLN	A	105	120800	55260	123710	1.00	0.00	C
ATOM	1260	CB	GLN	A	105	-11560	44980	115760	1.00	0.00	C		ATOM	1259	HA	GLN	A	105	119910	55670	123250	1.00	0.00	H
ATOM	1261	HB1	GLN	A	105	-11690	45010	114660	1.00	0.00	H		ATOM	1260	CB	GLN	A	105	121160	56130	124940	1.00	0.00	C
ATOM	1262	HB2	GLN	A	105	-11310	45970	116200	1.00	0.00	H		ATOM	1261	HB1	GLN	A	105	121340	57120	124460	1.00	0.00	H
ATOM	1263	CG	GLN	A	105	-12920	44550	116330	1.00	0.00	C		ATOM	1262	HB2	GLN	A	105	122120	55780	125370	1.00	0.00	H
ATOM	1264	HG1	GLN	A	105	-13800	45160	116060	1.00	0.00	H		ATOM	1263	CG	GLN	A	105	120120	56200	126080	1.00	0.00	C
ATOM	1265	HG2	GLN	A	105	-12890	44600	117440	1.00	0.00	H		ATOM	1264	HG1	GLN	A	105	120320	57040	126780	1.00	0.00	H
ATOM	1266	CD	GLN	A	105	-13220	43080	116030	1.00	0.00	C		ATOM	1265	HG2	GLN	A	105	120250	55300	126720	1.00	0.00	H
ATOM	1267	OE1	GLN	A	105	-13430	42640	114910	1.00	0.00	O		ATOM	1266	CD	GLN	A	105	118670	56320	125620	1.00	0.00	C
ATOM	1268	NE2	GLN	A	105	-13200	42280	117160	1.00	0.00	N		ATOM	1267	OE1	GLN	A	105	118160	57140	124850	1.00	0.00	O
ATOM	1269	HE21	GLN	A	105	-13190	41290	117010	1.00	0.00	H		ATOM	1268	NE2	GLN	A	105	117820	55330	125980	1.00	0.00	N
ATOM	1270	HE22	GLN	A	105	-13340	42720	118040	1.00	0.00	H		ATOM	1269	HE21	GLN	A	105	118080	54610	126610	1.00	0.00	H
ATOM	1271	C	GLN	A	105	-9080	44470	115220	1.00	0.00	C		ATOM	1270	HE22	GLN	A	105	116920	55250	125550	1.00	0.00	H
ATOM	1272	O	GLN	A	105	-8670	45630	115290	1.00	0.00	O		ATOM	1271	C	GLN	A	105	121830	55470	122580	1.00	0.00	C
ATOM	1273	N	MET	A	106	-8620	43500	114360	1.00	0.00	N		ATOM	1272	O	GLN	A	105	123010	55300	122770	1.00	0.00	O
ATOM	1274	HN	MET	A	106	-9110	42630	114290	1.00	0.00	H		ATOM	1273	N	MET	A	106	121410	55840	121420	1.00	0.00	N
ATOM	1275	CA	MET	A	106	-7440	43700	113490	1.00	0.00	C		ATOM	1274	HN	MET	A	106	120470	56120	121230	1.00	0.00	H
ATOM	1276	HA	MET	A	106	-7120	44720	113600	1.00	0.00	H		ATOM	1275	CA	MET	A	106	122300	56040	120280	1.00	0.00	C
ATOM	1277	CB	MET	A	106	-6330	42860	113960	1.00	0.00	C		ATOM	1276	HA	MET	A	106	123340	56010	120550	1.00	0.00	H
ATOM	1278	HB1	MET	A	106	-5520	42870	113200	1.00	0.00	H		ATOM	1277	CB	MET	A	106	122000	55000	119190	1.00	0.00	C
ATOM	1279	HB2	MET	A	106	-6650	41790	114000	1.00	0.00	H		ATOM	1278	HB1	MET	A	106	122480	54100	119630	1.00	0.00	H
ATOM	1280	CG	MET	A	106	-5650	43190	115300	1.00	0.00	C		ATOM	1279	HB2	MET	A	106	122540	55400	118310	1.00	0.00	H
ATOM	1281	HG1	MET	A	106	-6330	42970	116150	1.00	0.00	H		ATOM	1280	CG	MET	A	106	120540	54780	118930	1.00	0.00	C
ATOM	1282	HG2	MET	A	106	-5270	44230	115270	1.00	0.00	H		ATOM	1281	HG1	MET	A	106	120040	55760	118820	1.00	0.00	H
ATOM	1283	SD	MET	A	106	-4220	42070	115600	1.00	0.00	S		ATOM	1282	HG2	MET	A	106	120010	54240	119740	1.00	0.00	H
ATOM	1284	CE	MET	A	106	-3800	42550	117300	1.00	0.00	C		ATOM	1283	SD	MET	A	106	120200	53890	117380	1.00	0.00	S
ATOM	1285	HE1	MET	A	106	-2900	42030	117680	1.00	0.00	H		ATOM	1284	CE	MET	A	106	120610	52290	118110	1.00	0.00	C
ATOM	1286	HE2	MET	A	106	-4650	42540	118010	1.00	0.00	H		ATOM	1285	HE1	MET	A	106	119840	51580	117740	1.00	0.00	H
ATOM	1287	HE3	MET	A	106	-3430	43600	117350	1.00	0.00	H		ATOM	1286	HE2	MET	A	106	120390	52340	119200	1.00	0.00	H
ATOM	1288	C	MET	A	106	-7740	43580	112050	1.00	0.00	C		ATOM	1287	HE3	MET	A	106	121640	52020	117820	1.00	0.00	H
ATOM	1289	O	MET	A	106	-8730	43040	111610	1.00	0.00	O		ATOM	1288	C	MET	A	106	122160	57500	119900	1.00	0.00	C
ATOM	1290	N	GLU	A	107	-6910	44300	111150	1.00	0.00	N		ATOM	1289	O	MET	A	106	121380	58210	120480	1.00	0.00	O
ATOM	1291	HN	GLU	A	107	-6130	44760	111580	1.00	0.00	H		ATOM	1290	N	GLU	A	107	122940	58000	118930	1.00	0.00	N
ATOM	1292	CA	GLU	A	107	-6960	44510	109770	1.00	0.00	C		ATOM	1291	HN	GLU	A	107	123700	57410	118650	1.00	0.00	H
ATOM	1293	HA	GLU	A	107	-7870	45040	109540	1.00	0.00	H		ATOM	1292	CA	GLU	A	107	122830	59300	118350	1.00	0.00	C
ATOM	1294	CB	GLU	A	107	-5700	45280	109310	1.00	0.00	C		ATOM	1293	HA	GLU	A	107	122760	60060	119110	1.00	0.00	H
ATOM	1295	HB1	GLU	A	107	-5760	45490	108220	1.00	0.00	H		ATOM	1294	CB	GLU	A	107	124130	59540	117370	1.00	0.00	C
ATOM	1296	HB2	GLU	A	107	-4780	44670	109420	1.00	0.00	H		ATOM	1295	HB1	GLU	A	107	123840	60180	116500	1.00	0.00	H
ATOM	1297	CG	GLU	A	107	-5510	46650	110010	1.00	0.00	C		ATOM	1296	HB2	GLU	A	107	124370	58500	117070	1.00	0.00	H
ATOM	1298	HG1	GLU	A	107	-6490	47080	110310	1.00	0.00	H		ATOM	1297	CG	GLU	A	107	125340	60170	118090	1.00	0.00	C
ATOM	1299	HG2	GLU	A	107	-5080	47440	109360	1.00	0.00	H		ATOM	1298	HG1	GLU	A	107	125630	59520	118940	1.00	0.00	H
ATOM	1300	CD	GLU	A	107	-4580	46630	111250	1.00	0.00	C		ATOM	1299	HG2	GLU	A	107	125120	61240	118290	1.00	0.00	H
ATOM	1301	OE1	GLU	A	107	-4750	45700	112070	1.00	0.00	O		ATOM	1300	CD	GLU	A	107	126530	60020	117180	1.00	0.00	C
ATOM	1302	OE2	GLU	A	107	-3600	47400	111290	1.00	0.00	O		ATOM	1301	OE1	GLU	A	107	127660	60230	117760	1.00	0.00	O
ATOM	1303	C	GLU	A	107	-7160	43230	108990	1.00	0.00	C		ATOM	1302	OE2	GLU	A	107	126480	59670	115940	1.00	0.00	O
ATOM	1304	O	GLU	A	107	-6590	42170	109410	1.00	0.00	O		ATOM	1303	C	GLU	A	107	121550	59390	117590	1.00	0.00	C
ATOM	1305	N	GLY	A	108	-7960	43280	107920	1.00	0.00	N		ATOM	1304	O	GLU	A	107	120980	58500	117010	1.00	0.00	O
ATOM	1306	HN	GLY	A	108	-8160	44130	107450	1.00	0.00	H		ATOM	1305	N	GLY	A	108	120990	60640	117590	1.00	0.00	N
ATOM	1307	CA	GLY	A	108	-8610	42150	107340	1.00	0.00	C		ATOM	1306	HN	GLY	A	108	121510	61440	117880	1.00	0.00	H
ATOM	1308	HA1	GLY	A	108	-9550	42430	106890	1.00	0.00	H		ATOM	1307	CA	GLY	A	108	119670	61060	116960	1.00	0.00	C
ATOM	1309	HA2	GLY	A	108	-8510	41320	108030	1.00	0.00	H		ATOM	1308	HA1	GLY	A	108	119300	61970	117410	1.00	0.00	H
ATOM	1310	C	GLY	A	108	-7890	41740	106150	1.00	0.00	C		ATOM	1309	HA2	GLY	A	108	118970	60240	117060	1.00	0.00	H
ATOM	1311	O	GLY	A	108	-8480	41570	105040	1.00	0.00	O		ATOM	1310	C	GLY	A	108	119830	61530	115530	1.00	0.00	C
ATOM	1312	N	ASP	A	109	-6520	41520	106260	1.00	0.00	N		ATOM	1311	O	GLY	A	108	119340	62640	115270	1.00	0.00	O
ATOM	1313	HN	ASP	A	109	-5950	41830	107020	1.00	0.00	H		ATOM	1312	N	ASP	A	109	120420	60740	114620	1.00	0.00	N
ATOM	1314	CA	ASP	A	109	-5490	41170	105170	1.00	0.00	C		ATOM	1313	HN	ASP	A	109	120680	59800	114840	1.00	0.00	H
ATOM	1315	HA	ASP	A	109	-6060	41050	104260	1.00	0.00	H		ATOM	1314	CA	ASP	A	109	120700	61120	113280	1.00	0.00	C
ATOM	1316	CB	ASP	A	109	-4460	42380	105140	1.00	0.00	C		ATOM	1315	HA	ASP	A	109	121050	62140	113230	1.00	0.00	H
ATOM	1317	HB1	ASP	A	109	-5030	43330	105010	1.00	0.00	H		ATOM	1316	CB	ASP	A	109	121780	60210	112800	1.00	0.00	C
ATOM	1318	HB2	ASP	A	109	-4030	42200	104130	1.00	0.00	H		ATOM	1317	HB1	ASP	A	109	122640	60110	113500	1.00	0.00	H
ATOM	1319	CG	ASP	A	109	-3320	42530	106150	1.00	0.00	C		ATOM	1318	HB2	ASP	A	109	122260	60610	111880	1.00	0.00	H
ATOM	1320	OD1	ASP	A	109	-2420	43350	105930	1.00	0.00	O		ATOM	1319	CG	ASP	A	109	121420	58740	112420	1.00	0.00	C
ATOM	1321	OD2	ASP	A	109	-3330	41760	107110	1.00	0.00	O		ATOM	1320	OD1	ASP	A	109	120610	58060	113180	1.00	0.00	O
ATOM	1322	C	ASP	A	109	-4890	39760	105340	1.00	0.00	C		ATOM	1321	OD2	ASP	A	109	122250	58220	111660	1.00	0.00	O
ATOM	1323	O	ASP	A	109	-4180	39310	104450	1.00	0.00	O		ATOM	1322	C	ASP	A	109	119480	60950	112410	1.00	0.00	C
ATOM	1324	N	GLY	A	110	-5270	39020	106450	1.00	0.00	N		ATOM	1323	O	ASP	A	109	119340	61550	111370	1.00	0.00	O
ATOM	1325	HN	GLY	A	110	-5910	39470	107070	1.00	0.00	H		ATOM	1324	N	GLY	A	110	118520	60120	112870	1.00	0.00	N
ATOM	1326	CA	GLY	A	110	-4910	37630	106710	1.00	0.00	C		ATOM	1325	HN	GLY	A	110	118530	59730	113780	1.00	0.00	H
ATOM	1327	HA1	GLY	A	110	-4780	37110	105770	1.00	0.00	H		ATOM	1326	CA	GLY	A	110	117360	59870	112030	1.00	0.00	C
ATOM	1328	HA2	GLY	A	110	-5670	37120	107290	1.00	0.00	H		ATOM	1327	HA1	GLY	A	110	117290	60510	111160	1.00	0.00	H
ATOM	1329	C	GLY	A	110	-3680	37390	107520	1.00	0.00	C		ATOM	1328	HA2	GLY	A	110	116480	59920	112660	1.00	0.00	H
ATOM	1330	O	GLY	A	110	-3150	36280	107540	1.00	0.00	O		ATOM	1329	C	GLY	A	110	117310	58430	111300	1.00	0.00	C
ATOM	1331	N	ASN	A	111	-3090	38400	108210	1.00	0.00	N		ATOM	1330	O	GLY	A	110	116360	58070	110640	1.00	0.00	O
ATOM	1332	HN	ASN	A	111	-3380	39350	108110	1.00	0.00	H		ATOM	1331	N	ASN	A	111	118290	57600	111450	1.00	0.00	N
ATOM	1333	CA	ASN	A	111	-1860	38200	108930	1.00	0.00	C		ATOM	1332	HN	ASN	A	111	119100	57880	111980	1.00	0.00	H
ATOM	1334	HA	ASN	A	111	-1320	37320	108600	1.00	0.00	H		ATOM	1333	CA	ASN	A	111	118260	56160	111030	1.00	0.00	C
ATOM	1335	CB	ASN	A	111	-1000	39430	108730	1.00	0.00	C		ATOM	1334	HA	ASN	A	111	117450	55970	110340	1.00	0.00	H
ATOM	1336	HB1	ASN	A	111	-0.070	39360	109340	1.00	0.00	H		ATOM	1335	CB	ASN	A	111	119680	55890	110470	1.00	0.00	C
ATOM	1337	HB2	ASN	A	111	-1480	40420	108900	1.00	0.00	H		ATOM	1336	HB1	ASN	A	111	120320	55980	111370	1.00	0.00	H
ATOM	1338	CG	ASN	A	111	-0.530	39330	107260	1.00	0.00	C		ATOM	1337	HB2	ASN	A	111	119910	56770	109830	1.00	0.00	H
ATOM	1339	OD1	ASN	A	111	0.430	38600	106970	1.00	0.00	O		ATOM	1338	CG	ASN	A	111	119860	54580	109670	1.00	0.00	C
ATOM	1340	ND2	ASN	A	111	-1100	40170	106390	1.00	0.00	N		ATOM	1339	OD1	ASN	A	111	118860	54120	109010	1.00	0.00	O
ATOM	1341	HD21	ASN	A	111	-1830	40750	106740	1.00	0.00	H		ATOM	1340	ND2	ASN	A	111	121030	54030	109690	1.00	0.00	N
ATOM	1342	HD22	ASN	A	111	-0.620	40180	105510	1.00	0.00	H		ATOM	1341	HD21	ASN	A	111	121360	53420	108970	1.00	0.00	H
ATOM	1343	C	ASN	A	111	-2120	38060	110520	1.00	0.00	C		ATOM	1342	HD22	ASN	A	111	121730	54470	110250	1.00	0.00	H
ATOM	1344	O	ASN	A	111	-1170	37900	111310	1.00	0.00	O		ATOM	1343	C	ASN	A	111	118050	55260	112250	1.00	0.00	C
ATOM	1345	N	CYS	A	112	-3380	38180	110950	1.00	0.00	N		ATOM	1344	O	ASN	A	111	118080	54050	112110	1.00	0.00	O
ATOM	1346	HN	CYS	A	112	-4120	38140	110290	1.00	0.00	H		ATOM	1345	N	CYS	A	112	117940	55830	113460	1.00	0.00	N
ATOM	1347	CA	CYS	A	112	-3820	38460	112250	1.00	0.00	C		ATOM	1346	HN	CYS	A	112	118200	56790	113520	1.00	0.00	H
ATOM	1348	HA	CYS	A	112	-3440	39410	112610	1.00	0.00	H		ATOM	1347	CA	CYS	A	112	117720	55240	114780	1.00	0.00	C
ATOM	1349	CB	CYS	A	112	-5390	38660	112160	1.00	0.00	C		ATOM	1348	HA	CYS	A	112	118700	54910	115080	1.00	0.00	H
ATOM	1350	HB1	CYS	A	112	-5860	37670	111970	1.00	0.00	H		ATOM	1349	CB	CYS	A	112	117260	56460	115690	1.00	0.00	C
ATOM	1351	HB2	CYS	A	112	-5760	39440	111460	1.00	0.00	H		ATOM	1350	HB1	CYS	A	112	117130	56120	116740	1.00	0.00	H
ATOM	1352	SG	CYS	A	112	-6130	39230	113710	1.00	0.00	S		ATOM	1351	HB2	CYS	A	112	116220	56730	115380	1.00	0.00	H
ATOM	1353	HG1	CYS	A	112	-5310	38600	114530	1.00	0.00	H		ATOM	1352	SG	CYS	A	112	118280	57930	115520	1.00	0.00	S
ATOM	1354	C	CYS	A	112	-3410	37350	113290	1.00	0.00	C		ATOM	1353	HG1	CYS	A	112	119160	57450	116390	1.00	0.00	H
ATOM	1355	O	CYS	A	112	-2880	37700	114340	1.00	0.00	O		ATOM	1354	C	CYS	A	112	116850	54020	114970	1.00	0.00	C
ATOM	1356	N	GLN	A	113	-3600	36070	112960	1.00	0.00	N		ATOM	1355	O	CYS	A	112	117280	53010	115510	1.00	0.00	O
ATOM	1357	HN	GLN	A	113	-3830	35870	112010	1.00	0.00	H		ATOM	1356	N	GLN	A	113	115620	54090	114410	1.00	0.00	N
ATOM	1358	CA	GLN	A	113	-3240	35000	113880	1.00	0.00	C		ATOM	1357	HN	GLN	A	113	115390	54920	113910	1.00	0.00	H
ATOM	1359	HA	GLN	A	113	-3910	35100	114720	1.00	0.00	H		ATOM	1358	CA	GLN	A	113	114690	52940	114330	1.00	0.00	C
ATOM	1360	CB	GLN	A	113	-3610	33520	113420	1.00	0.00	C		ATOM	1359	HA	GLN	A	113	114530	52500	115310	1.00	0.00	H
ATOM	1361	HB1	GLN	A	113	-3050	33280	112490	1.00	0.00	H		ATOM	1360	CB	GLN	A	113	113220	53370	113950	1.00	0.00	C
ATOM	1362	HB2	GLN	A	113	-4710	33520	113280	1.00	0.00	H		ATOM	1361	HB1	GLN	A	113	112940	54260	114550	1.00	0.00	H
ATOM	1363	CG	GLN	A	113	-3230	32380	114450	1.00	0.00	C		ATOM	1362	HB2	GLN	A	113	112320	52750	114170	1.00	0.00	H
ATOM	1364	HG1	GLN	A	113	-3710	32640	115420	1.00	0.00	H		ATOM	1363	CG	GLN	A	113	113010	53910	112480	1.00	0.00	C
ATOM	1365	HG2	GLN	A	113	-2120	32300	114450	1.00	0.00	H		ATOM	1364	HG1	GLN	A	113	111910	54010	112320	1.00	0.00	H
ATOM	1366	CD	GLN	A	113	-3820	31010	114030	1.00	0.00	C		ATOM	1365	HG2	GLN	A	113	113250	53090	111760	1.00	0.00	H
ATOM	1367	OE1	GLN	A	113	-3420	30390	113040	1.00	0.00	O		ATOM	1366	CD	GLN	A	113	113630	55270	112110	1.00	0.00	C
ATOM	1368	NE2	GLN	A	113	-4880	30560	114750	1.00	0.00	N		ATOM	1367	OE1	GLN	A	113	114420	55850	112880	1.00	0.00	O
ATOM	1369	HE21	GLN	A	113	-5260	29650	114560	1.00	0.00	H		ATOM	1368	NE2	GLN	A	113	113360	55770	110880	1.00	0.00	N
ATOM	1370	HE22	GLN	A	113	-5220	31150	115490	1.00	0.00	H		ATOM	1369	HE21	GLN	A	113	113750	56660	110640	1.00	0.00	H
ATOM	1371	C	GLN	A	113	-1720	35050	114280	1.00	0.00	C		ATOM	1370	HE22	GLN	A	113	112650	55300	110370	1.00	0.00	H
ATOM	1372	O	GLN	A	113	-1420	35080	115490	1.00	0.00	O		ATOM	1371	C	GLN	A	113	115170	51720	113530	1.00	0.00	C
ATOM	1373	N	PHE	A	114	-0.800	35270	113400	1.00	0.00	N		ATOM	1372	O	GLN	A	113	115220	50630	114040	1.00	0.00	O
ATOM	1374	HN	PHE	A	114	-1080	35230	112440	1.00	0.00	H		ATOM	1373	N	PHE	A	114	115740	51980	112360	1.00	0.00	N
ATOM	1375	CA	PHE	A	114	0.620	35570	113850	1.00	0.00	C		ATOM	1374	HN	PHE	A	114	115790	52920	112030	1.00	0.00	H
ATOM	1376	HA	PHE	A	114	0.890	34680	114390	1.00	0.00	H		ATOM	1375	CA	PHE	A	114	116410	51000	111480	1.00	0.00	C
ATOM	1377	CB	PHE	A	114	1480	35590	112560	1.00	0.00	C		ATOM	1376	HA	PHE	A	114	115630	50290	111260	1.00	0.00	H
ATOM	1378	HB1	PHE	A	114	2540	35820	112800	1.00	0.00	H		ATOM	1377	CB	PHE	A	114	116970	51600	110130	1.00	0.00	C
ATOM	1379	HB2	PHE	A	114	1110	36430	111930	1.00	0.00	H		ATOM	1378	HB1	PHE	A	114	117310	50710	109570	1.00	0.00	H
ATOM	1380	CG	PHE	A	114	1400	34250	111930	1.00	0.00	C		ATOM	1379	HB2	PHE	A	114	117730	52400	110240	1.00	0.00	H
ATOM	1381	CD1	PHE	A	114	2010	33080	112420	1.00	0.00	C		ATOM	1380	CG	PHE	A	114	115800	52070	109360	1.00	0.00	C
ATOM	1382	HD1	PHE	A	114	2540	33100	113360	1.00	0.00	H		ATOM	1381	CD1	PHE	A	114	114940	50940	108980	1.00	0.00	C
ATOM	1383	CE1	PHE	A	114	2010	31940	111620	1.00	0.00	C		ATOM	1382	HD1	PHE	A	114	115220	49940	109280	1.00	0.00	H
ATOM	1384	HE1	PHE	A	114	2520	31060	111990	1.00	0.00	H		ATOM	1383	CE1	PHE	A	114	113700	51230	108350	1.00	0.00	C
ATOM	1385	CZ	PHE	A	114	1370	31930	110420	1.00	0.00	C		ATOM	1384	HE1	PHE	A	114	113050	50380	108230	1.00	0.00	H
ATOM	1386	HZ	PHE	A	114	1350	31110	109720	1.00	0.00	H		ATOM	1385	CZ	PHE	A	114	113360	52580	107950	1.00	0.00	C
ATOM	1387	CD2	PHE	A	114	0.780	34270	110660	1.00	0.00	C		ATOM	1386	HZ	PHE	A	114	112430	52750	107420	1.00	0.00	H
ATOM	1388	HD2	PHE	A	114	0.520	35210	110200	1.00	0.00	H		ATOM	1387	CD2	PHE	A	114	115300	53340	109310	1.00	0.00	C
ATOM	1389	CE2	PHE	A	114	0.760	33100	109980	1.00	0.00	C		ATOM	1388	HD2	PHE	A	114	115850	54190	109680	1.00	0.00	H
ATOM	1390	HE2	PHE	A	114	0.330	33070	108990	1.00	0.00	H		ATOM	1389	CE2	PHE	A	114	114140	53600	108540	1.00	0.00	C
ATOM	1391	C	PHE	A	114	0.950	36760	114640	1.00	0.00	C		ATOM	1390	HE2	PHE	A	114	113760	54600	108430	1.00	0.00	H
ATOM	1392	O	PHE	A	114	1620	36840	115620	1.00	0.00	O		ATOM	1391	C	PHE	A	114	117500	50230	112260	1.00	0.00	C
ATOM	1393	N	ARG	A	115	0.370	37900	114300	1.00	0.00	N		ATOM	1392	O	PHE	A	114	117620	49010	112170	1.00	0.00	O
ATOM	1394	HN	ARG	A	115	-0.070	37900	113410	1.00	0.00	H		ATOM	1393	N	ARG	A	115	118300	51030	112950	1.00	0.00	N
ATOM	1395	CA	ARG	A	115	0.280	39090	115130	1.00	0.00	C		ATOM	1394	HN	ARG	A	115	118110	51990	112770	1.00	0.00	H
ATOM	1396	HA	ARG	A	115	1220	39570	115390	1.00	0.00	H		ATOM	1395	CA	ARG	A	115	119410	50570	113750	1.00	0.00	C
ATOM	1397	CB	ARG	A	115	-0.510	40200	114330	1.00	0.00	C		ATOM	1396	HA	ARG	A	115	119960	49900	113110	1.00	0.00	H
ATOM	1398	HB1	ARG	A	115	-0.610	41070	115010	1.00	0.00	H		ATOM	1397	CB	ARG	A	115	120230	51690	114160	1.00	0.00	C
ATOM	1399	HB2	ARG	A	115	-1520	39750	114240	1.00	0.00	H		ATOM	1398	HB1	ARG	A	115	121040	51410	114870	1.00	0.00	H
ATOM	1400	CG	ARG	A	115	0.110	40660	112920	1.00	0.00	C		ATOM	1399	HB2	ARG	A	115	119600	52410	114720	1.00	0.00	H
ATOM	1401	HG1	ARG	A	115	0.270	39760	112290	1.00	0.00	H		ATOM	1400	CG	ARG	A	115	120900	52480	113050	1.00	0.00	C
ATOM	1402	HG2	ARG	A	115	1080	41120	113200	1.00	0.00	H		ATOM	1401	HG1	ARG	A	115	120210	53030	112360	1.00	0.00	H
ATOM	1403	CD	ARG	A	115	-0.740	41660	112140	1.00	0.00	C		ATOM	1402	HG2	ARG	A	115	121570	51850	112430	1.00	0.00	H
ATOM	1404	HD1	ARG	A	115	-1700	41220	111800	1.00	0.00	H		ATOM	1403	CD	ARG	A	115	121800	53610	113620	1.00	0.00	C
ATOM	1405	HD2	ARG	A	115	-0.200	42070	111250	1.00	0.00	H		ATOM	1404	HD1	ARG	A	115	121290	53970	114540	1.00	0.00	H
ATOM	1406	NE	ARG	A	115	-1040	42830	112950	1.00	0.00	N		ATOM	1405	HD2	ARG	A	115	121910	54460	112910	1.00	0.00	H
ATOM	1407	HE	ARG	A	115	-0.520	42950	113800	1.00	0.00	H		ATOM	1406	NE	ARG	A	115	123130	53050	114040	1.00	0.00	N
ATOM	1408	CZ	ARG	A	115	-2000	43680	112720	1.00	0.00	C		ATOM	1407	HE	ARG	A	115	123400	52200	113570	1.00	0.00	H
ATOM	1409	NH1	ARG	A	115	-2950	43670	111770	1.00	0.00	N		ATOM	1408	CZ	ARG	A	115	123920	53670	114960	1.00	0.00	C
ATOM	1410	HH11	ARG	A	115	-3050	43000	111040	1.00	0.00	H		ATOM	1409	NH1	ARG	A	115	123670	54840	115510	1.00	0.00	N
ATOM	1411	HH12	ARG	A	115	-3620	44410	111820	1.00	0.00	H		ATOM	1410	HH11	ARG	A	115	122830	55290	115240	1.00	0.00	H
ATOM	1412	NH2	ARG	A	115	-2150	44650	113610	1.00	0.00	N		ATOM	1411	HH12	ARG	A	115	124570	55240	115710	1.00	0.00	H
ATOM	1413	HH21	ARG	A	115	-1320	44780	114160	1.00	0.00	H		ATOM	1412	NH2	ARG	A	115	125110	53190	115270	1.00	0.00	N
ATOM	1414	HH22	ARG	A	115	-2950	45220	113460	1.00	0.00	H		ATOM	1413	HH21	ARG	A	115	125390	52300	114910	1.00	0.00	H
ATOM	1415	C	ARG	A	115	-0.390	38980	116480	1.00	0.00	C		ATOM	1414	HH22	ARG	A	115	125780	53730	115770	1.00	0.00	H
ATOM	1416	O	ARG	A	115	0.120	39380	117480	1.00	0.00	O		ATOM	1415	C	ARG	A	115	118860	49800	114960	1.00	0.00	C
ATOM	1417	N	ALA	A	116	-1550	38310	116630	1.00	0.00	N		ATOM	1416	O	ARG	A	115	119340	48690	115360	1.00	0.00	O
ATOM	1418	HN	ALA	A	116	-2090	37920	115900	1.00	0.00	H		ATOM	1417	N	ALA	A	116	117790	50330	115550	1.00	0.00	N
ATOM	1419	CA	ALA	A	116	-2090	38020	117940	1.00	0.00	C		ATOM	1418	HN	ALA	A	116	117450	51240	115330	1.00	0.00	H
ATOM	1420	HA	ALA	A	116	-2200	38940	118490	1.00	0.00	H		ATOM	1419	CA	ALA	A	116	117190	49660	116720	1.00	0.00	C
ATOM	1421	CB	ALA	A	116	-3500	37430	117660	1.00	0.00	C		ATOM	1420	HA	ALA	A	116	117920	49370	117450	1.00	0.00	H
ATOM	1422	HB1	ALA	A	116	-3930	37300	118670	1.00	0.00	H		ATOM	1421	CB	ALA	A	116	116350	50760	117510	1.00	0.00	C
ATOM	1423	HB2	ALA	A	116	-3440	36530	117000	1.00	0.00	H		ATOM	1422	HB1	ALA	A	116	116960	51690	117570	1.00	0.00	H
ATOM	1424	HB3	ALA	A	116	-4070	38270	117210	1.00	0.00	H		ATOM	1423	HB2	ALA	A	116	116080	50340	118510	1.00	0.00	H
ATOM	1425	C	ALA	A	116	-1190	37100	118770	1.00	0.00	C		ATOM	1424	HB3	ALA	A	116	115440	50930	116890	1.00	0.00	H
ATOM	1426	O	ALA	A	116	-1040	37230	119990	1.00	0.00	O		ATOM	1425	C	ALA	A	116	116480	48330	116390	1.00	0.00	C
ATOM	1427	N	LEU	A	117	-0.530	36100	118110	1.00	0.00	N		ATOM	1426	O	ALA	A	116	116530	47310	117060	1.00	0.00	O
ATOM	1428	HN	LEU	A	117	-0.760	35910	117160	1.00	0.00	H		ATOM	1427	N	LEU	A	117	115820	48230	115240	1.00	0.00	N
ATOM	1429	CA	LEU	A	117	0.450	35230	118630	1.00	0.00	C		ATOM	1428	HN	LEU	A	117	115550	49020	114690	1.00	0.00	H
ATOM	1430	HA	LEU	A	117	-0.050	34650	119390	1.00	0.00	H		ATOM	1429	CA	LEU	A	117	115380	46900	114750	1.00	0.00	C
ATOM	1431	CB	LEU	A	117	0.930	34160	117670	1.00	0.00	C		ATOM	1430	HA	LEU	A	117	114900	46340	115550	1.00	0.00	H
ATOM	1432	HB1	LEU	A	117	1990	33870	117880	1.00	0.00	H		ATOM	1431	CB	LEU	A	117	114410	47080	113520	1.00	0.00	C
ATOM	1433	HB2	LEU	A	117	0.900	34570	116640	1.00	0.00	H		ATOM	1432	HB1	LEU	A	117	114110	46080	113120	1.00	0.00	H
ATOM	1434	CG	LEU	A	117	0.130	32850	117640	1.00	0.00	C		ATOM	1433	HB2	LEU	A	117	115090	47490	112740	1.00	0.00	H
ATOM	1435	HG	LEU	A	117	-0.950	33080	117610	1.00	0.00	H		ATOM	1434	CG	LEU	A	117	113250	47970	113850	1.00	0.00	C
ATOM	1436	CD1	LEU	A	117	0.560	32020	116430	1.00	0.00	C		ATOM	1435	HG	LEU	A	117	113550	48810	114520	1.00	0.00	H
ATOM	1437	HD11	LEU	A	117	-0.160	31180	116540	1.00	0.00	H		ATOM	1436	CD1	LEU	A	117	112700	48520	112560	1.00	0.00	C
ATOM	1438	HD12	LEU	A	117	1620	31720	116350	1.00	0.00	H		ATOM	1437	HD11	LEU	A	117	113280	49320	112060	1.00	0.00	H
ATOM	1439	HD13	LEU	A	117	0.320	32580	115500	1.00	0.00	H		ATOM	1438	HD12	LEU	A	117	111750	49030	112790	1.00	0.00	H
ATOM	1440	CD2	LEU	A	117	0.480	32030	118920	1.00	0.00	C		ATOM	1439	HD13	LEU	A	117	112510	47710	111810	1.00	0.00	H
ATOM	1441	HD21	LEU	A	117	0.050	31010	118810	1.00	0.00	H		ATOM	1440	CD2	LEU	A	117	112160	47280	114650	1.00	0.00	C
ATOM	1442	HD22	LEU	A	117	0.020	32510	119810	1.00	0.00	H		ATOM	1441	HD21	LEU	A	117	112600	46830	115570	1.00	0.00	H
ATOM	1443	HD23	LEU	A	117	1570	31890	119030	1.00	0.00	H		ATOM	1442	HD22	LEU	A	117	111640	46500	114050	1.00	0.00	H
ATOM	1444	C	LEU	A	117	1610	35920	119310	1.00	0.00	C		ATOM	1443	HD23	LEU	A	117	111430	48050	114970	1.00	0.00	H
ATOM	1445	O	LEU	A	117	1960	35680	120450	1.00	0.00	O		ATOM	1444	C	LEU	A	117	116510	45990	114440	1.00	0.00	C
ATOM	1446	N	ALA	A	118	2230	36840	118620	1.00	0.00	N		ATOM	1445	O	LEU	A	117	116560	44790	114770	1.00	0.00	O
ATOM	1447	HN	ALA	A	118	1980	36930	117650	1.00	0.00	H		ATOM	1446	N	ALA	A	118	117620	46550	113810	1.00	0.00	N
ATOM	1448	CA	ALA	A	118	3210	37790	119090	1.00	0.00	C		ATOM	1447	HN	ALA	A	118	117640	47520	113570	1.00	0.00	H
ATOM	1449	HA	ALA	A	118	4050	37210	119450	1.00	0.00	H		ATOM	1448	CA	ALA	A	118	118810	45770	113500	1.00	0.00	C
ATOM	1450	CB	ALA	A	118	3600	38700	117950	1.00	0.00	C		ATOM	1449	HA	ALA	A	118	118510	44890	112950	1.00	0.00	H
ATOM	1451	HB1	ALA	A	118	3850	38230	116970	1.00	0.00	H		ATOM	1450	CB	ALA	A	118	119800	46580	112640	1.00	0.00	C
ATOM	1452	HB2	ALA	A	118	4490	39280	118270	1.00	0.00	H		ATOM	1451	HB1	ALA	A	118	120700	46000	112340	1.00	0.00	H
ATOM	1453	HB3	ALA	A	118	2770	39380	117670	1.00	0.00	H		ATOM	1452	HB2	ALA	A	118	120090	47480	113210	1.00	0.00	H
ATOM	1454	C	ALA	A	118	2860	38690	120270	1.00	0.00	C		ATOM	1453	HB3	ALA	A	118	119330	46960	111710	1.00	0.00	H
ATOM	1455	O	ALA	A	118	3590	38800	121300	1.00	0.00	O		ATOM	1454	C	ALA	A	118	119430	45090	114710	1.00	0.00	C
ATOM	1456	N	ASP	A	119	1650	39340	120220	1.00	0.00	N		ATOM	1455	O	ALA	A	118	119780	43910	114770	1.00	0.00	O
ATOM	1457	HN	ASP	A	119	1020	39230	119450	1.00	0.00	H		ATOM	1456	N	ASP	A	119	119520	45850	115720	1.00	0.00	N
ATOM	1458	CA	ASP	A	119	1120	40100	121290	1.00	0.00	C		ATOM	1457	HN	ASP	A	119	119290	46810	115810	1.00	0.00	H
ATOM	1459	HA	ASP	A	119	1920	40800	121460	1.00	0.00	H		ATOM	1458	CA	ASP	A	119	120010	45320	116980	1.00	0.00	C
ATOM	1460	CB	ASP	A	119	-0.190	40710	120810	1.00	0.00	C		ATOM	1459	HA	ASP	A	119	121010	45000	116740	1.00	0.00	H
ATOM	1461	HB1	ASP	A	119	-0.960	39930	120640	1.00	0.00	H		ATOM	1460	CB	ASP	A	119	120130	46440	117990	1.00	0.00	C
ATOM	1462	HB2	ASP	A	119	-0.010	41200	119820	1.00	0.00	H		ATOM	1461	HB1	ASP	A	119	119140	46830	118330	1.00	0.00	H
ATOM	1463	CG	ASP	A	119	-0.770	41750	121720	1.00	0.00	C		ATOM	1462	HB2	ASP	A	119	120770	47220	117520	1.00	0.00	H
ATOM	1464	OD1	ASP	A	119	0.100	42520	122210	1.00	0.00	O		ATOM	1463	CG	ASP	A	119	120990	46090	119220	1.00	0.00	C
ATOM	1465	OD2	ASP	A	119	-2010	41850	121940	1.00	0.00	O		ATOM	1464	OD1	ASP	A	119	120690	46530	120380	1.00	0.00	O
ATOM	1466	C	ASP	A	119	0.960	39340	122670	1.00	0.00	C		ATOM	1465	OD2	ASP	A	119	122120	45550	118950	1.00	0.00	O
ATOM	1467	O	ASP	A	119	1390	39730	123760	1.00	0.00	O		ATOM	1466	C	ASP	A	119	119170	44230	117540	1.00	0.00	C
ATOM	1468	N	GLN	A	120	0.410	38140	122450	1.00	0.00	N		ATOM	1467	O	ASP	A	119	119670	43210	118050	1.00	0.00	O
ATOM	1469	HN	GLN	A	120	0.220	38030	121480	1.00	0.00	H		ATOM	1468	N	GLN	A	120	117880	44380	117490	1.00	0.00	N
ATOM	1470	CA	GLN	A	120	0.330	37080	123450	1.00	0.00	C		ATOM	1469	HN	GLN	A	120	117430	45170	117060	1.00	0.00	H
ATOM	1471	HA	GLN	A	120	-0.200	37360	124340	1.00	0.00	H		ATOM	1470	CA	GLN	A	120	117010	43270	117890	1.00	0.00	C
ATOM	1472	CB	GLN	A	120	-0.510	35830	122880	1.00	0.00	C		ATOM	1471	HA	GLN	A	120	117140	43090	118950	1.00	0.00	H
ATOM	1473	HB1	GLN	A	120	-0.220	34900	123420	1.00	0.00	H		ATOM	1472	CB	GLN	A	120	115600	43770	117900	1.00	0.00	C
ATOM	1474	HB2	GLN	A	120	-0.270	35680	121810	1.00	0.00	H		ATOM	1473	HB1	GLN	A	120	114830	42980	117920	1.00	0.00	H
ATOM	1475	CG	GLN	A	120	-2050	36110	122970	1.00	0.00	C		ATOM	1474	HB2	GLN	A	120	115470	44380	116970	1.00	0.00	H
ATOM	1476	HG1	GLN	A	120	-2540	35160	122700	1.00	0.00	H		ATOM	1475	CG	GLN	A	120	115390	44760	119080	1.00	0.00	C
ATOM	1477	HG2	GLN	A	120	-2300	36950	122280	1.00	0.00	H		ATOM	1476	HG1	GLN	A	120	114450	45350	119020	1.00	0.00	H
ATOM	1478	CD	GLN	A	120	-2570	36460	124370	1.00	0.00	C		ATOM	1477	HG2	GLN	A	120	116170	45550	119040	1.00	0.00	H
ATOM	1479	OE1	GLN	A	120	-2460	35730	125360	1.00	0.00	O		ATOM	1478	CD	GLN	A	120	115400	44140	120510	1.00	0.00	C
ATOM	1480	NE2	GLN	A	120	-3270	37670	124470	1.00	0.00	N		ATOM	1479	OE1	GLN	A	120	114740	43160	120810	1.00	0.00	O
ATOM	1481	HE21	GLN	A	120	-3480	38220	123660	1.00	0.00	H		ATOM	1480	NE2	GLN	A	120	116250	44750	121410	1.00	0.00	N
ATOM	1482	HE22	GLN	A	120	-3470	37960	125410	1.00	0.00	H		ATOM	1481	HE21	GLN	A	120	116750	45610	121280	1.00	0.00	H
ATOM	1483	C	GLN	A	120	1730	36670	124020	1.00	0.00	C		ATOM	1482	HE22	GLN	A	120	116280	44520	122380	1.00	0.00	H
ATOM	1484	O	GLN	A	120	2060	37000	125150	1.00	0.00	O		ATOM	1483	C	GLN	A	120	117080	42020	117040	1.00	0.00	C
ATOM	1485	N	LEU	A	121	2490	35920	123210	1.00	0.00	N		ATOM	1484	O	GLN	A	120	117380	40910	117450	1.00	0.00	O
ATOM	1486	HN	LEU	A	121	2240	35880	122250	1.00	0.00	H		ATOM	1485	N	LEU	A	121	116730	42160	115780	1.00	0.00	N
ATOM	1487	CA	LEU	A	121	3710	35290	123630	1.00	0.00	C		ATOM	1486	HN	LEU	A	121	116430	43050	115450	1.00	0.00	H
ATOM	1488	HA	LEU	A	121	3440	34680	124480	1.00	0.00	H		ATOM	1487	CA	LEU	A	121	116460	41040	114830	1.00	0.00	C
ATOM	1489	CB	LEU	A	121	4270	34360	122590	1.00	0.00	C		ATOM	1488	HA	LEU	A	121	115720	40370	115240	1.00	0.00	H
ATOM	1490	HB1	LEU	A	121	5310	34120	122900	1.00	0.00	H		ATOM	1489	CB	LEU	A	121	115940	41640	113510	1.00	0.00	C
ATOM	1491	HB2	LEU	A	121	4350	34910	121630	1.00	0.00	H		ATOM	1490	HB1	LEU	A	121	115900	40840	112740	1.00	0.00	H
ATOM	1492	CG	LEU	A	121	3460	33060	122400	1.00	0.00	C		ATOM	1491	HB2	LEU	A	121	116730	42300	113100	1.00	0.00	H
ATOM	1493	HG	LEU	A	121	2370	33210	122240	1.00	0.00	H		ATOM	1492	CG	LEU	A	121	114530	42330	113580	1.00	0.00	C
ATOM	1494	CD1	LEU	A	121	3980	32340	121100	1.00	0.00	C		ATOM	1493	HG	LEU	A	121	114340	42870	114530	1.00	0.00	H
ATOM	1495	HD11	LEU	A	121	3830	32890	120140	1.00	0.00	H		ATOM	1494	CD1	LEU	A	121	114330	43270	112400	1.00	0.00	C
ATOM	1496	HD12	LEU	A	121	3540	31320	121000	1.00	0.00	H		ATOM	1495	HD11	LEU	A	121	113470	43970	112530	1.00	0.00	H
ATOM	1497	HD13	LEU	A	121	5070	32180	121170	1.00	0.00	H		ATOM	1496	HD12	LEU	A	121	114130	42780	111420	1.00	0.00	H
ATOM	1498	CD2	LEU	A	121	3550	32010	123590	1.00	0.00	C		ATOM	1497	HD13	LEU	A	121	115240	43900	112290	1.00	0.00	H
ATOM	1499	HD21	LEU	A	121	3040	31060	123320	1.00	0.00	H		ATOM	1498	CD2	LEU	A	121	113470	41210	113560	1.00	0.00	C
ATOM	1500	HD22	LEU	A	121	3000	32370	124480	1.00	0.00	H		ATOM	1499	HD21	LEU	A	121	113870	40430	112880	1.00	0.00	H
ATOM	1501	HD23	LEU	A	121	4600	31750	123830	1.00	0.00	H		ATOM	1500	HD22	LEU	A	121	112510	41570	113120	1.00	0.00	H
ATOM	1502	C	LEU	A	121	4820	36200	124150	1.00	0.00	C		ATOM	1501	HD23	LEU	A	121	113220	40750	114540	1.00	0.00	H
ATOM	1503	O	LEU	A	121	5470	35990	125260	1.00	0.00	O		ATOM	1502	C	LEU	A	121	117660	40180	114540	1.00	0.00	C
ATOM	1504	N	PHE	A	122	5060	37290	123380	1.00	0.00	N		ATOM	1503	O	LEU	A	121	117650	38980	114650	1.00	0.00	O
ATOM	1505	HN	PHE	A	122	4400	37510	122660	1.00	0.00	H		ATOM	1504	N	PHE	A	122	118850	40810	114290	1.00	0.00	N
ATOM	1506	CA	PHE	A	122	6170	38190	123520	1.00	0.00	C		ATOM	1505	HN	PHE	A	122	118970	41780	114510	1.00	0.00	H
ATOM	1507	HA	PHE	A	122	6970	37710	124060	1.00	0.00	H		ATOM	1506	CA	PHE	A	122	120020	40050	113860	1.00	0.00	C
ATOM	1508	CB	PHE	A	122	6930	38370	122190	1.00	0.00	C		ATOM	1507	HA	PHE	A	122	119720	39010	113800	1.00	0.00	H
ATOM	1509	HB1	PHE	A	122	7980	38740	122250	1.00	0.00	H		ATOM	1508	CB	PHE	A	122	120590	40480	112490	1.00	0.00	C
ATOM	1510	HB2	PHE	A	122	6390	39120	121570	1.00	0.00	H		ATOM	1509	HB1	PHE	A	122	121310	39740	112080	1.00	0.00	H
ATOM	1511	CG	PHE	A	122	6990	37120	121310	1.00	0.00	C		ATOM	1510	HB2	PHE	A	122	121030	41490	112610	1.00	0.00	H
ATOM	1512	CD1	PHE	A	122	6550	37250	119950	1.00	0.00	C		ATOM	1511	CG	PHE	A	122	119540	40660	111380	1.00	0.00	C
ATOM	1513	HD1	PHE	A	122	6090	38180	119650	1.00	0.00	H		ATOM	1512	CD1	PHE	A	122	119440	41860	110610	1.00	0.00	C
ATOM	1514	CE1	PHE	A	122	6630	36150	119070	1.00	0.00	C		ATOM	1513	HD1	PHE	A	122	120040	42740	110790	1.00	0.00	H
ATOM	1515	HE1	PHE	A	122	6370	36200	118020	1.00	0.00	H		ATOM	1514	CE1	PHE	A	122	118500	41970	109560	1.00	0.00	C
ATOM	1516	CZ	PHE	A	122	7260	34970	119510	1.00	0.00	C		ATOM	1515	HE1	PHE	A	122	118450	42900	109010	1.00	0.00	H
ATOM	1517	HZ	PHE	A	122	7380	34140	118830	1.00	0.00	H		ATOM	1516	CZ	PHE	A	122	117620	40870	109240	1.00	0.00	C
ATOM	1518	CD2	PHE	A	122	7420	35810	121740	1.00	0.00	C		ATOM	1517	HZ	PHE	A	122	116900	40990	108450	1.00	0.00	H
ATOM	1519	HD2	PHE	A	122	7670	35630	122780	1.00	0.00	H		ATOM	1518	CD2	PHE	A	122	118740	39590	111000	1.00	0.00	C
ATOM	1520	CE2	PHE	A	122	7620	34770	120820	1.00	0.00	C		ATOM	1519	HD2	PHE	A	122	118800	38630	111490	1.00	0.00	H
ATOM	1521	HE2	PHE	A	122	8030	33810	121100	1.00	0.00	H		ATOM	1520	CE2	PHE	A	122	117740	39650	109960	1.00	0.00	C
ATOM	1522	C	PHE	A	122	5960	39600	124150	1.00	0.00	C		ATOM	1521	HE2	PHE	A	122	117080	38840	109700	1.00	0.00	H
ATOM	1523	O	PHE	A	122	6920	40390	124380	1.00	0.00	O		ATOM	1522	C	PHE	A	122	23390	40250	114820	1.00	0.00	C
ATOM	1524	N	ARG	A	123	4700	39970	124380	1.00	0.00	N		ATOM	1523	O	PHE	A	122	24480	39780	114620	1.00	0.00	O
ATOM	1525	HN	ARG	A	123	4040	39230	124310	1.00	0.00	H		ATOM	1524	N	ARG	A	123	120990	41110	115870	1.00	0.00	N
ATOM	1526	CA	ARG	A	123	4190	41230	125000	1.00	0.00	C		ATOM	1525	HN	ARG	A	123	120190	41700	115960	1.00	0.00	H
ATOM	1527	HA	ARG	A	123	3120	41110	124990	1.00	0.00	H		ATOM	1526	CA	ARG	A	123	24250	41300	116900	1.00	0.00	C
ATOM	1528	CB	ARG	A	123	4750	41510	126400	1.00	0.00	C		ATOM	1527	HA	ARG	A	123	23840	41850	117740	1.00	0.00	H
ATOM	1529	HB1	ARG	A	123	4250	42360	126910	1.00	0.00	H		ATOM	1528	CB	ARG	A	123	24840	40020	117580	1.00	0.00	C
ATOM	1530	HB2	ARG	A	123	5850	41600	126360	1.00	0.00	H		ATOM	1529	HB1	ARG	A	123	25490	40170	118460	1.00	0.00	H
ATOM	1531	CG	ARG	A	123	4380	40270	127380	1.00	0.00	C		ATOM	1530	HB2	ARG	A	123	25500	39530	116830	1.00	0.00	H
ATOM	1532	HG1	ARG	A	123	5000	39390	127110	1.00	0.00	H		ATOM	1531	CG	ARG	A	123	23730	38980	117850	1.00	0.00	C
ATOM	1533	HG2	ARG	A	123	3330	39980	127180	1.00	0.00	H		ATOM	1532	HG1	ARG	A	123	23170	38670	116950	1.00	0.00	H
ATOM	1534	CD	ARG	A	123	4630	40530	128940	1.00	0.00	C		ATOM	1533	HG2	ARG	A	123	23030	39560	118480	1.00	0.00	H
ATOM	1535	HD1	ARG	A	123	4340	39640	129540	1.00	0.00	H		ATOM	1534	CD	ARG	A	123	24200	37770	118640	1.00	0.00	C
ATOM	1536	HD2	ARG	A	123	3930	41330	129260	1.00	0.00	H		ATOM	1535	HD1	ARG	A	123	24950	38020	119420	1.00	0.00	H
ATOM	1537	NE	ARG	A	123	6040	40980	129130	1.00	0.00	N		ATOM	1536	HD2	ARG	A	123	24720	37040	117990	1.00	0.00	H
ATOM	1538	HE	ARG	A	123	6260	41940	128970	1.00	0.00	H		ATOM	1537	NE	ARG	A	123	23010	37220	119360	1.00	0.00	N
ATOM	1539	CZ	ARG	A	123	7000	40190	129580	1.00	0.00	C		ATOM	1538	HE	ARG	A	123	22100	37480	119030	1.00	0.00	H
ATOM	1540	NH1	ARG	A	123	6930	38890	129480	1.00	0.00	N		ATOM	1539	CZ	ARG	A	123	23180	36260	120270	1.00	0.00	C
ATOM	1541	HH11	ARG	A	123	6200	38500	128920	1.00	0.00	H		ATOM	1540	NH1	ARG	A	123	24370	35890	120720	1.00	0.00	N
ATOM	1542	HH12	ARG	A	123	7670	38310	129810	1.00	0.00	H		ATOM	1541	HH11	ARG	A	123	25170	36330	120300	1.00	0.00	H
ATOM	1543	NH2	ARG	A	123	8130	40700	129990	1.00	0.00	N		ATOM	1542	HH12	ARG	A	123	24460	35160	121390	1.00	0.00	H
ATOM	1544	HH21	ARG	A	123	8120	41700	129950	1.00	0.00	H		ATOM	1543	NH2	ARG	A	123	22250	35650	120950	1.00	0.00	N
ATOM	1545	HH22	ARG	A	123	9000	40230	130140	1.00	0.00	H		ATOM	1544	HH21	ARG	A	123	21270	35770	120780	1.00	0.00	H
ATOM	1546	C	ARG	A	123	4370	42400	123980	1.00	0.00	C		ATOM	1545	HH22	ARG	A	123	22540	34970	121620	1.00	0.00	H
ATOM	1547	O	ARG	A	123	4720	43530	124310	1.00	0.00	O		ATOM	1546	C	ARG	A	123	25340	42290	116550	1.00	0.00	C
ATOM	1548	N	ASN	A	124	4170	42080	122630	1.00	0.00	N		ATOM	1547	O	ARG	A	123	26320	42490	117260	1.00	0.00	O
ATOM	1549	HN	ASN	A	124	3860	41170	122380	1.00	0.00	H		ATOM	1548	N	ASN	A	124	122920	43210	115590	1.00	0.00	N
ATOM	1550	CA	ASN	A	124	4510	43020	121570	1.00	0.00	C		ATOM	1549	HN	ASN	A	124	122060	43370	115120	1.00	0.00	H
ATOM	1551	HA	ASN	A	124	3850	43870	121660	1.00	0.00	H		ATOM	1550	CA	ASN	A	124	26150	44190	115210	1.00	0.00	C
ATOM	1552	CB	ASN	A	124	6020	43470	121630	1.00	0.00	C		ATOM	1551	HA	ASN	A	124	26720	44580	116050	1.00	0.00	H
ATOM	1553	HB1	ASN	A	124	6750	42640	121480	1.00	0.00	H		ATOM	1552	CB	ASN	A	124	27160	43480	114300	1.00	0.00	C
ATOM	1554	HB2	ASN	A	124	6210	44080	122540	1.00	0.00	H		ATOM	1553	HB1	ASN	A	124	26680	43180	113340	1.00	0.00	H
ATOM	1555	CG	ASN	A	124	6360	44510	120560	1.00	0.00	C		ATOM	1554	HB2	ASN	A	124	27470	42550	114820	1.00	0.00	H
ATOM	1556	OD1	ASN	A	124	5430	44940	119890	1.00	0.00	O		ATOM	1555	CG	ASN	A	124	28250	44480	114010	1.00	0.00	C
ATOM	1557	ND2	ASN	A	124	7580	44980	120400	1.00	0.00	N		ATOM	1556	OD1	ASN	A	124	28160	45690	114170	1.00	0.00	O
ATOM	1558	HD21	ASN	A	124	7690	45750	119770	1.00	0.00	H		ATOM	1557	ND2	ASN	A	124	29430	43910	113560	1.00	0.00	N
ATOM	1559	HD22	ASN	A	124	8360	44740	120990	1.00	0.00	H		ATOM	1558	HD21	ASN	A	124	30130	44500	113160	1.00	0.00	H
ATOM	1560	C	ASN	A	124	4110	42400	120230	1.00	0.00	C		ATOM	1559	HD22	ASN	A	124	29560	42920	113550	1.00	0.00	H
ATOM	1561	O	ASN	A	124	4500	41340	119760	1.00	0.00	O		ATOM	1560	C	ASN	A	124	123170	45350	114540	1.00	0.00	C
ATOM	1562	N	ALA	A	125	3180	43030	119500	1.00	0.00	N		ATOM	1561	O	ASN	A	124	122520	45150	113490	1.00	0.00	O
ATOM	1563	HN	ALA	A	125	2720	43880	119770	1.00	0.00	H		ATOM	1562	N	ALA	A	125	123290	46520	115150	1.00	0.00	N
ATOM	1564	CA	ALA	A	125	2570	42350	118360	1.00	0.00	C		ATOM	1563	HN	ALA	A	125	123770	46590	116020	1.00	0.00	H
ATOM	1565	HA	ALA	A	125	2520	41290	118570	1.00	0.00	H		ATOM	1564	CA	ALA	A	125	122680	47770	114740	1.00	0.00	C
ATOM	1566	CB	ALA	A	125	1170	42960	118120	1.00	0.00	C		ATOM	1565	HA	ALA	A	125	121650	47450	114730	1.00	0.00	H
ATOM	1567	HB1	ALA	A	125	0.590	42370	117390	1.00	0.00	H		ATOM	1566	CB	ALA	A	125	122990	48960	115630	1.00	0.00	C
ATOM	1568	HB2	ALA	A	125	1230	43970	117650	1.00	0.00	H		ATOM	1567	HB1	ALA	A	125	124070	49240	115600	1.00	0.00	H
ATOM	1569	HB3	ALA	A	125	0.620	43010	119090	1.00	0.00	H		ATOM	1568	HB2	ALA	A	125	122800	48620	116670	1.00	0.00	H
ATOM	1570	C	ALA	A	125	3460	42550	117080	1.00	0.00	C		ATOM	1569	HB3	ALA	A	125	122480	49910	115370	1.00	0.00	H
ATOM	1571	O	ALA	A	125	3360	41840	116100	1.00	0.00	O		ATOM	1570	C	ALA	A	125	123110	48080	113310	1.00	0.00	C
ATOM	1572	N	ASP	A	126	4470	43520	117100	1.00	0.00	N		ATOM	1571	O	ALA	A	125	122380	48700	112470	1.00	0.00	O
ATOM	1573	HN	ASP	A	126	4620	44140	117870	1.00	0.00	H		ATOM	1572	N	ASP	A	126	124380	47710	112930	1.00	0.00	N
ATOM	1574	CA	ASP	A	126	5410	43790	116030	1.00	0.00	C		ATOM	1573	HN	ASP	A	126	125010	47290	113580	1.00	0.00	H
ATOM	1575	HA	ASP	A	126	4850	44020	115140	1.00	0.00	H		ATOM	1574	CA	ASP	A	126	125040	48020	111670	1.00	0.00	C
ATOM	1576	CB	ASP	A	126	6190	45040	116510	1.00	0.00	C		ATOM	1575	HA	ASP	A	126	124810	49030	111350	1.00	0.00	H
ATOM	1577	HB1	ASP	A	126	7110	45220	115910	1.00	0.00	H		ATOM	1576	CB	ASP	A	126	28760	47830	111570	1.00	0.00	C
ATOM	1578	HB2	ASP	A	126	6480	44850	117570	1.00	0.00	H		ATOM	1577	HB1	ASP	A	126	29100	48050	110530	1.00	0.00	H
ATOM	1579	CG	ASP	A	126	5380	46220	116330	1.00	0.00	C		ATOM	1578	HB2	ASP	A	126	29110	46800	111760	1.00	0.00	H
ATOM	1580	OD1	ASP	A	126	5810	47340	116740	1.00	0.00	O		ATOM	1579	CG	ASP	A	126	29540	48740	112580	1.00	0.00	C
ATOM	1581	OD2	ASP	A	126	4200	46190	115710	1.00	0.00	O		ATOM	1580	OD1	ASP	A	126	30570	48300	113200	1.00	0.00	O
ATOM	1582	C	ASP	A	126	6470	42760	115690	1.00	0.00	C		ATOM	1581	OD2	ASP	A	126	29240	49920	112600	1.00	0.00	O
ATOM	1583	O	ASP	A	126	7430	43020	114920	1.00	0.00	O		ATOM	1582	C	ASP	A	126	124520	47110	110620	1.00	0.00	C
ATOM	1584	N	TYR	A	127	6310	41530	116260	1.00	0.00	N		ATOM	1583	O	ASP	A	126	124670	47330	109440	1.00	0.00	O
ATOM	1585	HN	TYR	A	127	5480	41580	116820	1.00	0.00	H		ATOM	1584	N	TYR	A	127	123650	46150	111000	1.00	0.00	N
ATOM	1586	CA	TYR	A	127	7100	40340	116090	1.00	0.00	C		ATOM	1585	HN	TYR	A	127	123490	45960	111970	1.00	0.00	H
ATOM	1587	HA	TYR	A	127	7950	40560	115460	1.00	0.00	H		ATOM	1586	CA	TYR	A	127	122830	45410	109960	1.00	0.00	C
ATOM	1588	CB	TYR	A	127	7590	39850	117500	1.00	0.00	C		ATOM	1587	HA	TYR	A	127	123320	45510	109000	1.00	0.00	H
ATOM	1589	HB1	TYR	A	127	8220	38970	117270	1.00	0.00	H		ATOM	1588	CB	TYR	A	127	122690	43920	110340	1.00	0.00	C
ATOM	1590	HB2	TYR	A	127	6730	39600	118160	1.00	0.00	H		ATOM	1589	HB1	TYR	A	127	122000	43300	109720	1.00	0.00	H
ATOM	1591	CG	TYR	A	127	8420	40860	118210	1.00	0.00	C		ATOM	1590	HB2	TYR	A	127	122420	43690	111390	1.00	0.00	H
ATOM	1592	CD1	TYR	A	127	8110	41190	119510	1.00	0.00	C		ATOM	1591	CG	TYR	A	127	26170	43080	110180	1.00	0.00	C
ATOM	1593	HD1	TYR	A	127	7300	40730	120050	1.00	0.00	H		ATOM	1592	CD1	TYR	A	127	26070	41750	110600	1.00	0.00	C
ATOM	1594	CE1	TYR	A	127	9020	41930	120250	1.00	0.00	C		ATOM	1593	HD1	TYR	A	127	25210	41440	111180	1.00	0.00	H
ATOM	1595	HE1	TYR	A	127	8730	42250	121240	1.00	0.00	H		ATOM	1594	CE1	TYR	A	127	27180	40870	110570	1.00	0.00	C
ATOM	1596	CZ	TYR	A	127	10250	42440	119790	1.00	0.00	C		ATOM	1595	HE1	TYR	A	127	27200	39880	111000	1.00	0.00	H
ATOM	1597	OH	TYR	A	127	11120	43160	120650	1.00	0.00	O		ATOM	1596	CZ	TYR	A	127	28410	41290	109920	1.00	0.00	C
ATOM	1598	HH	TYR	A	127	11960	43310	120220	1.00	0.00	H		ATOM	1597	OH	TYR	A	127	29300	40270	109660	1.00	0.00	O
ATOM	1599	CD2	TYR	A	127	9640	41370	117630	1.00	0.00	C		ATOM	1598	HH	TYR	A	127	29840	40580	108930	1.00	0.00	H
ATOM	1600	HD2	TYR	A	127	9800	41100	116600	1.00	0.00	H		ATOM	1599	CD2	TYR	A	127	27410	43430	109620	1.00	0.00	C
ATOM	1601	CE2	TYR	A	127	10540	42160	118440	1.00	0.00	C		ATOM	1600	HD2	TYR	A	127	27550	44460	109320	1.00	0.00	H
ATOM	1602	HE2	TYR	A	127	11470	42490	117980	1.00	0.00	H		ATOM	1601	CE2	TYR	A	127	28470	42560	109370	1.00	0.00	C
ATOM	1603	C	TYR	A	127	6400	39160	115360	1.00	0.00	C		ATOM	1602	HE2	TYR	A	127	29350	42790	108790	1.00	0.00	H
ATOM	1604	O	TYR	A	127	6730	37980	115570	1.00	0.00	O		ATOM	1603	C	TYR	A	127	121490	46020	109700	1.00	0.00	C
ATOM	1605	N	HSD	A	128	5480	39440	114440	1.00	0.00	N		ATOM	1604	O	TYR	A	127	120540	45330	109290	1.00	0.00	O
ATOM	1606	HN	HSD	A	128	5310	40400	114220	1.00	0.00	H		ATOM	1605	N	HSD	A	128	121360	47360	109820	1.00	0.00	N
ATOM	1607	CA	HSD	A	128	4810	38410	113540	1.00	0.00	C		ATOM	1606	HN	HSD	A	128	122170	47860	110110	1.00	0.00	H
ATOM	1608	HA	HSD	A	128	4250	37750	114180	1.00	0.00	H		ATOM	1607	CA	HSD	A	128	120200	48110	109520	1.00	0.00	C
ATOM	1609	CB	HSD	A	128	3850	39170	112600	1.00	0.00	C		ATOM	1608	HA	HSD	A	128	119330	47650	109960	1.00	0.00	H
ATOM	1610	HB1	HSD	A	128	4270	40160	112320	1.00	0.00	H		ATOM	1609	CB	HSD	A	128	120400	49590	109990	1.00	0.00	C
ATOM	1611	HB2	HSD	A	128	2950	39240	113250	1.00	0.00	H		ATOM	1610	HB1	HSD	A	128	120430	49620	111100	1.00	0.00	H
ATOM	1612	ND1	HSD	A	128	2740	39480	110370	1.00	0.00	N		ATOM	1611	HB2	HSD	A	128	119480	50190	109830	1.00	0.00	H
ATOM	1613	HD1	HSD	A	128	2480	40440	110480	1.00	0.00	H		ATOM	1612	ND1	HSD	A	128	122740	50740	110030	1.00	0.00	N
ATOM	1614	CG	HSD	A	128	3380	38680	111270	1.00	0.00	C		ATOM	1613	HD1	HSD	A	128	122940	50650	111000	1.00	0.00	H
ATOM	1615	CE1	HSD	A	128	2420	38700	109260	1.00	0.00	C		ATOM	1614	CG	HSD	A	128	121620	50340	109350	1.00	0.00	C
ATOM	1616	HE1	HSD	A	128	2050	39150	108340	1.00	0.00	H		ATOM	1615	CE1	HSD	A	128	123460	51640	109220	1.00	0.00	C
ATOM	1617	NE2	HSD	A	128	2800	37470	109420	1.00	0.00	N		ATOM	1616	HE1	HSD	A	128	124440	52010	109540	1.00	0.00	H
ATOM	1618	CD2	HSD	A	128	3450	37460	110690	1.00	0.00	C		ATOM	1617	NE2	HSD	A	128	122820	51740	108070	1.00	0.00	N
ATOM	1619	HD2	HSD	A	128	3770	36510	111090	1.00	0.00	H		ATOM	1618	CD2	HSD	A	128	121650	50960	108230	1.00	0.00	C
ATOM	1620	C	HSD	A	128	5720	37440	112780	1.00	0.00	C		ATOM	1619	HD2	HSD	A	128	120960	50870	107400	1.00	0.00	H
ATOM	1621	O	HSD	A	128	5560	36210	112860	1.00	0.00	O		ATOM	1620	C	HSD	A	128	119870	48130	108080	1.00	0.00	C
ATOM	1622	N	LYS	A	129	6780	38000	112170	1.00	0.00	N		ATOM	1621	O	HSD	A	128	118730	48440	107690	1.00	0.00	O
ATOM	1623	HN	LYS	A	129	6960	38970	112330	1.00	0.00	H		ATOM	1622	N	LYS	A	129	120850	48060	107170	1.00	0.00	N
ATOM	1624	CA	LYS	A	129	7810	37260	111520	1.00	0.00	C		ATOM	1623	HN	LYS	A	129	121760	47750	107440	1.00	0.00	H
ATOM	1625	HA	LYS	A	129	7350	36770	110670	1.00	0.00	H		ATOM	1624	CA	LYS	A	129	120620	48300	105730	1.00	0.00	C
ATOM	1626	CB	LYS	A	129	8890	38260	110920	1.00	0.00	C		ATOM	1625	HA	LYS	A	129	120090	49240	105720	1.00	0.00	H
ATOM	1627	HB1	LYS	A	129	9020	39020	111720	1.00	0.00	H		ATOM	1626	CB	LYS	A	129	122000	48420	105080	1.00	0.00	C
ATOM	1628	HB2	LYS	A	129	8460	38840	110080	1.00	0.00	H		ATOM	1627	HB1	LYS	A	129	121800	48600	104000	1.00	0.00	H
ATOM	1629	CG	LYS	A	129	10240	37660	110450	1.00	0.00	C		ATOM	1628	HB2	LYS	A	129	122620	47510	105190	1.00	0.00	H
ATOM	1630	HG1	LYS	A	129	10080	37100	109500	1.00	0.00	H		ATOM	1629	CG	LYS	A	129	122750	49720	105520	1.00	0.00	C
ATOM	1631	HG2	LYS	A	129	10700	37070	111260	1.00	0.00	H		ATOM	1630	HG1	LYS	A	129	122970	49600	106600	1.00	0.00	H
ATOM	1632	CD	LYS	A	129	11380	38690	110120	1.00	0.00	C		ATOM	1631	HG2	LYS	A	129	122130	50630	105410	1.00	0.00	H
ATOM	1633	HD1	LYS	A	129	11300	39030	109060	1.00	0.00	H		ATOM	1632	CD	LYS	A	129	124080	50050	104760	1.00	0.00	C
ATOM	1634	HD2	LYS	A	129	12330	38120	110090	1.00	0.00	H		ATOM	1633	HD1	LYS	A	129	123720	49980	103710	1.00	0.00	H
ATOM	1635	CE	LYS	A	129	11460	39730	111220	1.00	0.00	C		ATOM	1634	HD2	LYS	A	129	124810	49240	104980	1.00	0.00	H
ATOM	1636	HE1	LYS	A	129	11540	39140	112150	1.00	0.00	H		ATOM	1635	CE	LYS	A	129	124820	51380	105050	1.00	0.00	C
ATOM	1637	HE2	LYS	A	129	10570	40390	111190	1.00	0.00	H		ATOM	1636	HE1	LYS	A	129	124140	52210	104730	1.00	0.00	H
ATOM	1638	NZ	LYS	A	129	12690	40440	111110	1.00	0.00	N		ATOM	1637	HE2	LYS	A	129	125780	51550	104510	1.00	0.00	H
ATOM	1639	HZ1	LYS	A	129	12950	40650	110130	1.00	0.00	H		ATOM	1638	NZ	LYS	A	129	125140	51520	106490	1.00	0.00	N
ATOM	1640	HZ2	LYS	A	129	13390	39850	111600	1.00	0.00	H		ATOM	1639	HZ1	LYS	A	129	125450	50590	106850	1.00	0.00	H
ATOM	1641	HZ3	LYS	A	129	12640	41320	111670	1.00	0.00	H		ATOM	1640	HZ2	LYS	A	129	124270	51820	106970	1.00	0.00	H
ATOM	1642	C	LYS	A	129	8530	36160	112390	1.00	0.00	C		ATOM	1641	HZ3	LYS	A	129	125890	52240	106580	1.00	0.00	H
ATOM	1643	O	LYS	A	129	8690	35000	111910	1.00	0.00	O		ATOM	1642	C	LYS	A	129	119730	47260	105090	1.00	0.00	C
ATOM	1644	N	HSD	A	130	8840	36480	113660	1.00	0.00	N		ATOM	1643	O	LYS	A	129	118900	47560	104200	1.00	0.00	O
ATOM	1645	HN	HSD	A	130	8640	37300	114190	1.00	0.00	H		ATOM	1644	N	HSD	A	130	119820	45960	105500	1.00	0.00	N
ATOM	1646	CA	HSD	A	130	9580	35450	114440	1.00	0.00	C		ATOM	1645	HN	HSD	A	130	120550	45840	106170	1.00	0.00	H
ATOM	1647	HA	HSD	A	130	10440	35180	113850	1.00	0.00	H		ATOM	1646	CA	HSD	A	130	118910	44920	105080	1.00	0.00	C
ATOM	1648	CB	HSD	A	130	9990	36010	115830	1.00	0.00	C		ATOM	1647	HA	HSD	A	130	118810	45040	104010	1.00	0.00	H
ATOM	1649	HB1	HSD	A	130	9030	36210	116350	1.00	0.00	H		ATOM	1648	CB	HSD	A	130	119440	43570	105530	1.00	0.00	C
ATOM	1650	HB2	HSD	A	130	10510	36990	115710	1.00	0.00	H		ATOM	1649	HB1	HSD	A	130	119230	43520	106620	1.00	0.00	H
ATOM	1651	ND1	HSD	A	130	12160	34890	116640	1.00	0.00	N		ATOM	1650	HB2	HSD	A	130	120530	43540	105290	1.00	0.00	H
ATOM	1652	HD1	HSD	A	130	12860	35340	116100	1.00	0.00	H		ATOM	1651	ND1	HSD	A	130	119350	41730	103910	1.00	0.00	N
ATOM	1653	CG	HSD	A	130	10790	34980	116640	1.00	0.00	C		ATOM	1652	HD1	HSD	A	130	120180	42020	103430	1.00	0.00	H
ATOM	1654	CE1	HSD	A	130	12550	33930	117500	1.00	0.00	C		ATOM	1653	CG	HSD	A	130	118780	42380	104940	1.00	0.00	C
ATOM	1655	HE1	HSD	A	130	13560	33640	117780	1.00	0.00	H		ATOM	1654	CE1	HSD	A	130	118660	40600	103680	1.00	0.00	C
ATOM	1656	NE2	HSD	A	130	11520	33410	118120	1.00	0.00	N		ATOM	1655	HE1	HSD	A	130	118930	39900	102890	1.00	0.00	H
ATOM	1657	CD2	HSD	A	130	10410	34020	117550	1.00	0.00	C		ATOM	1656	NE2	HSD	A	130	117620	40450	104520	1.00	0.00	N
ATOM	1658	HD2	HSD	A	130	9430	33670	117880	1.00	0.00	H		ATOM	1657	CD2	HSD	A	130	117740	41570	105340	1.00	0.00	C
ATOM	1659	C	HSD	A	130	8800	34190	114660	1.00	0.00	C		ATOM	1658	HD2	HSD	A	130	117090	41740	106190	1.00	0.00	H
ATOM	1660	O	HSD	A	130	9240	33020	114550	1.00	0.00	O		ATOM	1659	C	HSD	A	130	117510	45110	105660	1.00	0.00	C
ATOM	1661	N	VAL	A	131	7510	34350	114970	1.00	0.00	N		ATOM	1660	O	HSD	A	130	116550	44600	105010	1.00	0.00	O
ATOM	1662	HN	VAL	A	131	7070	35240	115110	1.00	0.00	H		ATOM	1661	N	VAL	A	131	117280	45800	106830	1.00	0.00	N
ATOM	1663	CA	VAL	A	131	6570	33200	115070	1.00	0.00	C		ATOM	1662	HN	VAL	A	131	118070	46190	107290	1.00	0.00	H
ATOM	1664	HA	VAL	A	131	6980	32370	115630	1.00	0.00	H		ATOM	1663	CA	VAL	A	131	115950	46170	107270	1.00	0.00	C
ATOM	1665	CB	VAL	A	131	5350	33710	115850	1.00	0.00	C		ATOM	1664	HA	VAL	A	131	115320	45290	107240	1.00	0.00	H
ATOM	1666	HB	VAL	A	131	5700	33810	116900	1.00	0.00	H		ATOM	1665	CB	VAL	A	131	116080	46650	108720	1.00	0.00	C
ATOM	1667	CG1	VAL	A	131	4780	35080	115460	1.00	0.00	C		ATOM	1666	HB	VAL	A	131	116610	47630	108680	1.00	0.00	H
ATOM	1668	HG11	VAL	A	131	4130	34850	114590	1.00	0.00	H		ATOM	1667	CG1	VAL	A	131	114730	46810	109450	1.00	0.00	C
ATOM	1669	HG12	VAL	A	131	5360	35980	115190	1.00	0.00	H		ATOM	1668	HG11	VAL	A	131	114710	46900	110560	1.00	0.00	H
ATOM	1670	HG13	VAL	A	131	4150	35340	116340	1.00	0.00	H		ATOM	1669	HG12	VAL	A	131	113930	46110	109150	1.00	0.00	H
ATOM	1671	CG2	VAL	A	131	4290	32630	116000	1.00	0.00	C		ATOM	1670	HG13	VAL	A	131	114320	47780	109110	1.00	0.00	H
ATOM	1672	HG21	VAL	A	131	4740	31690	116370	1.00	0.00	H		ATOM	1671	CG2	VAL	A	131	116980	45770	109650	1.00	0.00	C
ATOM	1673	HG22	VAL	A	131	3860	32360	115010	1.00	0.00	H		ATOM	1672	HG21	VAL	A	131	116550	44760	109800	1.00	0.00	H
ATOM	1674	HG23	VAL	A	131	3520	32870	116760	1.00	0.00	H		ATOM	1673	HG22	VAL	A	131	117100	46180	110680	1.00	0.00	H
ATOM	1675	C	VAL	A	131	6220	32580	113740	1.00	0.00	C		ATOM	1674	HG23	VAL	A	131	117990	45680	109200	1.00	0.00	H
ATOM	1676	O	VAL	A	131	6010	31360	113710	1.00	0.00	O		ATOM	1675	C	VAL	A	131	115360	47250	106400	1.00	0.00	C
ATOM	1677	N	ARG	A	132	6050	33240	112540	1.00	0.00	N		ATOM	1676	O	VAL	A	131	114260	47120	105880	1.00	0.00	O
ATOM	1678	HN	ARG	A	132	6260	34210	112540	1.00	0.00	H		ATOM	1677	N	ARG	A	132	116090	48300	106140	1.00	0.00	N
ATOM	1679	CA	ARG	A	132	5820	32540	111280	1.00	0.00	C		ATOM	1678	HN	ARG	A	132	117000	48400	106530	1.00	0.00	H
ATOM	1680	HA	ARG	A	132	5020	31850	111520	1.00	0.00	H		ATOM	1679	CA	ARG	A	132	115650	49420	105310	1.00	0.00	C
ATOM	1681	CB	ARG	A	132	5330	33440	110080	1.00	0.00	C		ATOM	1680	HA	ARG	A	132	114820	49890	105830	1.00	0.00	H
ATOM	1682	HB1	ARG	A	132	5930	34370	109970	1.00	0.00	H		ATOM	1681	CB	ARG	A	132	116870	50380	105180	1.00	0.00	C
ATOM	1683	HB2	ARG	A	132	4370	33870	110430	1.00	0.00	H		ATOM	1682	HB1	ARG	A	132	117770	49830	104840	1.00	0.00	H
ATOM	1684	CG	ARG	A	132	5150	32770	108710	1.00	0.00	C		ATOM	1683	HB2	ARG	A	132	117110	50820	106170	1.00	0.00	H
ATOM	1685	HG1	ARG	A	132	4320	32030	108710	1.00	0.00	H		ATOM	1684	CG	ARG	A	132	116590	51500	104190	1.00	0.00	C
ATOM	1686	HG2	ARG	A	132	6060	32240	108340	1.00	0.00	H		ATOM	1685	HG1	ARG	A	132	116190	51060	103250	1.00	0.00	H
ATOM	1687	CD	ARG	A	132	4920	33790	107580	1.00	0.00	C		ATOM	1686	HG2	ARG	A	132	117570	51880	103810	1.00	0.00	H
ATOM	1688	HD1	ARG	A	132	4960	33250	106610	1.00	0.00	H		ATOM	1687	CD	ARG	A	132	115760	52740	104620	1.00	0.00	C
ATOM	1689	HD2	ARG	A	132	5700	34570	107470	1.00	0.00	H		ATOM	1688	HD1	ARG	A	132	114730	52370	104820	1.00	0.00	H
ATOM	1690	NE	ARG	A	132	3630	34550	107820	1.00	0.00	N		ATOM	1689	HD2	ARG	A	132	115600	53410	103740	1.00	0.00	H
ATOM	1691	HE	ARG	A	132	3680	35420	108310	1.00	0.00	H		ATOM	1690	NE	ARG	A	132	116400	53350	105820	1.00	0.00	N
ATOM	1692	CZ	ARG	A	132	2470	34350	107180	1.00	0.00	C		ATOM	1691	HE	ARG	A	132	117070	52830	106350	1.00	0.00	H
ATOM	1693	NH1	ARG	A	132	2140	33320	106420	1.00	0.00	N		ATOM	1692	CZ	ARG	A	132	116270	54630	106240	1.00	0.00	C
ATOM	1694	HH11	ARG	A	132	2630	32450	106470	1.00	0.00	H		ATOM	1693	NH1	ARG	A	132	115540	55500	105660	1.00	0.00	N
ATOM	1695	HH12	ARG	A	132	1180	33390	106140	1.00	0.00	H		ATOM	1694	HH11	ARG	A	132	114870	55200	104980	1.00	0.00	H
ATOM	1696	NH2	ARG	A	132	1690	35450	107230	1.00	0.00	N		ATOM	1695	HH12	ARG	A	132	115410	56430	106020	1.00	0.00	H
ATOM	1697	HH21	ARG	A	132	1920	36160	107890	1.00	0.00	H		ATOM	1696	NH2	ARG	A	132	116890	55070	107340	1.00	0.00	N
ATOM	1698	HH22	ARG	A	132	0.740	35390	106940	1.00	0.00	H		ATOM	1697	HH21	ARG	A	132	117390	54360	107850	1.00	0.00	H
ATOM	1699	C	ARG	A	132	7040	31730	110900	1.00	0.00	C		ATOM	1698	HH22	ARG	A	132	116620	55910	107800	1.00	0.00	H
ATOM	1700	O	ARG	A	132	6970	30560	110520	1.00	0.00	O		ATOM	1699	C	ARG	A	132	115120	49040	103970	1.00	0.00	C
ATOM	1701	N	LYS	A	133	8250	32340	111030	1.00	0.00	N		ATOM	1700	O	ARG	A	132	113950	49390	103540	1.00	0.00	O
ATOM	1702	HN	LYS	A	133	8430	33240	111420	1.00	0.00	H		ATOM	1701	N	LYS	A	133	115920	48320	103130	1.00	0.00	N
ATOM	1703	CA	LYS	A	133	9480	31760	110500	1.00	0.00	C		ATOM	1702	HN	LYS	A	133	116810	48120	103540	1.00	0.00	H
ATOM	1704	HA	LYS	A	133	9410	31520	109450	1.00	0.00	H		ATOM	1703	CA	LYS	A	133	115610	48030	101730	1.00	0.00	C
ATOM	1705	CB	LYS	A	133	10600	32810	110500	1.00	0.00	C		ATOM	1704	HA	LYS	A	133	115440	49010	101300	1.00	0.00	H
ATOM	1706	HB1	LYS	A	133	10210	33760	110080	1.00	0.00	H		ATOM	1705	CB	LYS	A	133	116850	47540	100980	1.00	0.00	C
ATOM	1707	HB2	LYS	A	133	11390	32420	109820	1.00	0.00	H		ATOM	1706	HB1	LYS	A	133	117630	48340	101040	1.00	0.00	H
ATOM	1708	CG	LYS	A	133	11260	33050	111840	1.00	0.00	C		ATOM	1707	HB2	LYS	A	133	116640	47500	99890	1.00	0.00	H
ATOM	1709	HG1	LYS	A	133	11610	32120	112330	1.00	0.00	H		ATOM	1708	CG	LYS	A	133	117520	46260	101380	1.00	0.00	C
ATOM	1710	HG2	LYS	A	133	10610	33570	112580	1.00	0.00	H		ATOM	1709	HG1	LYS	A	133	116830	45450	101030	1.00	0.00	H
ATOM	1711	CD	LYS	A	133	12540	33980	111710	1.00	0.00	C		ATOM	1710	HG2	LYS	A	133	117700	46120	102470	1.00	0.00	H
ATOM	1712	HD1	LYS	A	133	12090	34930	111380	1.00	0.00	H		ATOM	1711	CD	LYS	A	133	118910	46080	100600	1.00	0.00	C
ATOM	1713	HD2	LYS	A	133	13120	33390	110960	1.00	0.00	H		ATOM	1712	HD1	LYS	A	133	119620	46890	100890	1.00	0.00	H
ATOM	1714	CE	LYS	A	133	13340	34120	112970	1.00	0.00	C		ATOM	1713	HD2	LYS	A	133	118750	46100	99510	1.00	0.00	H
ATOM	1715	HE1	LYS	A	133	13660	33100	113280	1.00	0.00	H		ATOM	1714	CE	LYS	A	133	119580	44670	100860	1.00	0.00	C
ATOM	1716	HE2	LYS	A	133	12730	34620	113750	1.00	0.00	H		ATOM	1715	HE1	LYS	A	133	118960	43860	100420	1.00	0.00	H
ATOM	1717	NZ	LYS	A	133	14540	34910	112780	1.00	0.00	N		ATOM	1716	HE2	LYS	A	133	119730	44660	101960	1.00	0.00	H
ATOM	1718	HZ1	LYS	A	133	14360	35720	112140	1.00	0.00	H		ATOM	1717	NZ	LYS	A	133	120920	44640	100210	1.00	0.00	N
ATOM	1719	HZ2	LYS	A	133	15360	34430	112370	1.00	0.00	H		ATOM	1718	HZ1	LYS	A	133	121470	43790	100420	1.00	0.00	H
ATOM	1720	HZ3	LYS	A	133	14810	35370	113670	1.00	0.00	H		ATOM	1719	HZ2	LYS	A	133	121620	45370	100450	1.00	0.00	H
ATOM	1721	C	LYS	A	133	9830	30550	111260	1.00	0.00	C		ATOM	1720	HZ3	LYS	A	133	120700	44630	99190	1.00	0.00	H
ATOM	1722	O	LYS	A	133	10140	29520	110680	1.00	0.00	O		ATOM	1721	C	LYS	A	133	114480	47070	101570	1.00	0.00	C
ATOM	1723	N	HSD	A	134	9690	30530	112610	1.00	0.00	N		ATOM	1722	O	LYS	A	133	113640	47230	100730	1.00	0.00	O
ATOM	1724	HN	HSD	A	134	9500	31380	113100	1.00	0.00	H		ATOM	1723	N	HSD	A	134	114360	46080	102470	1.00	0.00	N
ATOM	1725	CA	HSD	A	134	9900	29290	113360	1.00	0.00	C		ATOM	1724	HN	HSD	A	134	115060	45910	103150	1.00	0.00	H
ATOM	1726	HA	HSD	A	134	10730	28740	112940	1.00	0.00	H		ATOM	1725	CA	HSD	A	134	113300	45090	102390	1.00	0.00	C
ATOM	1727	CB	HSD	A	134	10230	29560	114880	1.00	0.00	C		ATOM	1726	HA	HSD	A	134	113110	44880	101350	1.00	0.00	H
ATOM	1728	HB1	HSD	A	134	10260	28620	115470	1.00	0.00	H		ATOM	1727	CB	HSD	A	134	113710	43910	103130	1.00	0.00	C
ATOM	1729	HB2	HSD	A	134	9360	30140	115280	1.00	0.00	H		ATOM	1728	HB1	HSD	A	134	112940	43110	102980	1.00	0.00	H
ATOM	1730	ND1	HSD	A	134	11870	31360	115490	1.00	0.00	N		ATOM	1729	HB2	HSD	A	134	113970	43990	104200	1.00	0.00	H
ATOM	1731	HD1	HSD	A	134	11240	32110	115660	1.00	0.00	H		ATOM	1730	ND1	HSD	A	134	116110	43100	102760	1.00	0.00	N
ATOM	1732	CG	HSD	A	134	11610	30080	115030	1.00	0.00	C		ATOM	1731	HD1	HSD	A	134	116510	43540	103570	1.00	0.00	H
ATOM	1733	CE1	HSD	A	134	13250	31390	115800	1.00	0.00	C		ATOM	1732	CG	HSD	A	134	114810	43200	102390	1.00	0.00	C
ATOM	1734	HE1	HSD	A	134	13620	32260	116330	1.00	0.00	H		ATOM	1733	CE1	HSD	A	134	116750	42300	101870	1.00	0.00	C
ATOM	1735	NE2	HSD	A	134	13830	30220	115510	1.00	0.00	N		ATOM	1734	HE1	HSD	A	134	117830	42190	101990	1.00	0.00	H
ATOM	1736	CD2	HSD	A	134	12800	29400	115110	1.00	0.00	C		ATOM	1735	NE2	HSD	A	134	115920	41970	100920	1.00	0.00	N
ATOM	1737	HD2	HSD	A	134	13020	28340	115010	1.00	0.00	H		ATOM	1736	CD2	HSD	A	134	114670	42470	101290	1.00	0.00	C
ATOM	1738	C	HSD	A	134	8770	28260	113180	1.00	0.00	C		ATOM	1737	HD2	HSD	A	134	113890	42320	100560	1.00	0.00	H
ATOM	1739	O	HSD	A	134	8960	27080	113380	1.00	0.00	O		ATOM	1738	C	HSD	A	134	112020	45560	102990	1.00	0.00	C
ATOM	1740	N	VAL	A	135	7530	28760	112850	1.00	0.00	N		ATOM	1739	O	HSD	A	134	110940	45090	102540	1.00	0.00	O
ATOM	1741	HN	VAL	A	135	7400	29740	112690	1.00	0.00	H		ATOM	1740	N	VAL	A	135	111970	46530	103940	1.00	0.00	N
ATOM	1742	CA	VAL	A	135	6380	27820	112790	1.00	0.00	C		ATOM	1741	HN	VAL	A	135	112800	46780	104450	1.00	0.00	H
ATOM	1743	HA	VAL	A	135	6480	27120	113600	1.00	0.00	H		ATOM	1742	CA	VAL	A	135	110830	47310	104370	1.00	0.00	C
ATOM	1744	CB	VAL	A	135	5050	28510	113000	1.00	0.00	C		ATOM	1743	HA	VAL	A	135	110110	46530	104560	1.00	0.00	H
ATOM	1745	HB	VAL	A	135	5040	29530	112560	1.00	0.00	H		ATOM	1744	CB	VAL	A	135	111060	47980	105730	1.00	0.00	C
ATOM	1746	CG1	VAL	A	135	3810	27740	112460	1.00	0.00	C		ATOM	1745	HB	VAL	A	135	112090	48390	105620	1.00	0.00	H
ATOM	1747	HG11	VAL	A	135	3750	26710	112890	1.00	0.00	H		ATOM	1746	CG1	VAL	A	135	110100	49090	106070	1.00	0.00	C
ATOM	1748	HG12	VAL	A	135	3870	27830	111360	1.00	0.00	H		ATOM	1747	HG11	VAL	A	135	110260	49390	107130	1.00	0.00	H
ATOM	1749	HG13	VAL	A	135	2900	28310	112740	1.00	0.00	H		ATOM	1748	HG12	VAL	A	135	109040	48780	106030	1.00	0.00	H
ATOM	1750	CG2	VAL	A	135	4840	28550	114570	1.00	0.00	C		ATOM	1749	HG13	VAL	A	135	110390	49890	105350	1.00	0.00	H
ATOM	1751	HG21	VAL	A	135	5490	29300	115080	1.00	0.00	H		ATOM	1750	CG2	VAL	A	135	110930	46770	106680	1.00	0.00	C
ATOM	1752	HG22	VAL	A	135	5110	27530	114940	1.00	0.00	H		ATOM	1751	HG21	VAL	A	135	111910	46250	106580	1.00	0.00	H
ATOM	1753	HG23	VAL	A	135	3780	28660	114860	1.00	0.00	H		ATOM	1752	HG22	VAL	A	135	110040	46110	106630	1.00	0.00	H
ATOM	1754	C	VAL	A	135	6450	27110	111420	1.00	0.00	C		ATOM	1753	HG23	VAL	A	135	110810	47310	107640	1.00	0.00	H
ATOM	1755	O	VAL	A	135	6260	25890	111340	1.00	0.00	O		ATOM	1754	C	VAL	A	135	110220	48050	103270	1.00	0.00	C
ATOM	1756	N	VAL	A	136	6930	27690	110350	1.00	0.00	N		ATOM	1755	O	VAL	A	135	109040	47890	102960	1.00	0.00	O
ATOM	1757	HN	VAL	A	136	7100	28670	110410	1.00	0.00	H		ATOM	1756	N	VAL	A	136	111120	48790	102530	1.00	0.00	N
ATOM	1758	CA	VAL	A	136	7500	27020	109200	1.00	0.00	C		ATOM	1757	HN	VAL	A	136	112020	48960	102910	1.00	0.00	H
ATOM	1759	HA	VAL	A	136	6760	26390	108720	1.00	0.00	H		ATOM	1758	CA	VAL	A	136	110720	49490	101290	1.00	0.00	C
ATOM	1760	CB	VAL	A	136	7940	28020	108140	1.00	0.00	C		ATOM	1759	HA	VAL	A	136	109930	50130	101640	1.00	0.00	H
ATOM	1761	HB	VAL	A	136	8760	28590	108620	1.00	0.00	H		ATOM	1760	CB	VAL	A	136	111910	50330	100940	1.00	0.00	C
ATOM	1762	CG1	VAL	A	136	8450	27210	106860	1.00	0.00	C		ATOM	1761	HB	VAL	A	136	112830	49720	101010	1.00	0.00	H
ATOM	1763	HG11	VAL	A	136	9530	26950	106830	1.00	0.00	H		ATOM	1762	CG1	VAL	A	136	111700	51060	99560	1.00	0.00	C
ATOM	1764	HG12	VAL	A	136	8440	27950	106040	1.00	0.00	H		ATOM	1763	HG11	VAL	A	136	112360	51930	99390	1.00	0.00	H
ATOM	1765	HG13	VAL	A	136	7830	26300	106680	1.00	0.00	H		ATOM	1764	HG12	VAL	A	136	110640	51370	99480	1.00	0.00	H
ATOM	1766	CG2	VAL	A	136	6830	28930	107710	1.00	0.00	C		ATOM	1765	HG13	VAL	A	136	111810	50360	98710	1.00	0.00	H
ATOM	1767	HG21	VAL	A	136	6200	28380	106980	1.00	0.00	H		ATOM	1766	CG2	VAL	A	136	112110	51480	101900	1.00	0.00	C
ATOM	1768	HG22	VAL	A	136	7280	29740	107080	1.00	0.00	H		ATOM	1767	HG21	VAL	A	136	112360	51150	102930	1.00	0.00	H
ATOM	1769	HG23	VAL	A	136	6180	29380	108490	1.00	0.00	H		ATOM	1768	HG22	VAL	A	136	111170	52070	101960	1.00	0.00	H
ATOM	1770	C	VAL	A	136	8740	26100	109540	1.00	0.00	C		ATOM	1769	HG23	VAL	A	136	112960	52140	101620	1.00	0.00	H
ATOM	1771	O	VAL	A	136	8750	24940	109150	1.00	0.00	O		ATOM	1770	C	VAL	A	136	110160	48580	100280	1.00	0.00	C
ATOM	1772	N	LYS	A	137	9770	26470	110340	1.00	0.00	N		ATOM	1771	O	VAL	A	136	109160	48930	99620	1.00	0.00	O
ATOM	1773	HN	LYS	A	137	9810	27420	110630	1.00	0.00	H		ATOM	1772	N	LYS	A	137	110800	47420	100020	1.00	0.00	N
ATOM	1774	CA	LYS	A	137	10900	25650	110770	1.00	0.00	C		ATOM	1773	HN	LYS	A	137	111700	47240	100400	1.00	0.00	H
ATOM	1775	HA	LYS	A	137	11350	25190	109900	1.00	0.00	H		ATOM	1774	CA	LYS	A	137	110330	46400	99020	1.00	0.00	C
ATOM	1776	CB	LYS	A	137	11970	26380	111540	1.00	0.00	C		ATOM	1775	HA	LYS	A	137	110240	46900	98070	1.00	0.00	H
ATOM	1777	HB1	LYS	A	137	12750	25760	112030	1.00	0.00	H		ATOM	1776	CB	LYS	A	137	111370	45290	98940	1.00	0.00	C
ATOM	1778	HB2	LYS	A	137	11490	26980	112330	1.00	0.00	H		ATOM	1777	HB1	LYS	A	137	111620	44870	99930	1.00	0.00	H
ATOM	1779	CG	LYS	A	137	12730	27410	110610	1.00	0.00	C		ATOM	1778	HB2	LYS	A	137	112360	45670	98610	1.00	0.00	H
ATOM	1780	HG1	LYS	A	137	13370	27990	111310	1.00	0.00	H		ATOM	1779	CG	LYS	A	137	110880	44070	98070	1.00	0.00	C
ATOM	1781	HG2	LYS	A	137	11990	28030	110050	1.00	0.00	H		ATOM	1780	HG1	LYS	A	137	110050	43520	98560	1.00	0.00	H
ATOM	1782	CD	LYS	A	137	13580	26560	109660	1.00	0.00	C		ATOM	1781	HG2	LYS	A	137	111710	43340	97930	1.00	0.00	H
ATOM	1783	HD1	LYS	A	137	12970	26220	108790	1.00	0.00	H		ATOM	1782	CD	LYS	A	137	110450	44510	96630	1.00	0.00	C
ATOM	1784	HD2	LYS	A	137	13790	25630	110230	1.00	0.00	H		ATOM	1783	HD1	LYS	A	137	111160	45180	96110	1.00	0.00	H
ATOM	1785	CE	LYS	A	137	14920	27290	109350	1.00	0.00	C		ATOM	1784	HD2	LYS	A	137	109570	45180	96590	1.00	0.00	H
ATOM	1786	HE1	LYS	A	137	15560	26570	108810	1.00	0.00	H		ATOM	1785	CE	LYS	A	137	110290	43330	95660	1.00	0.00	C
ATOM	1787	HE2	LYS	A	137	15380	27600	110310	1.00	0.00	H		ATOM	1786	HE1	LYS	A	137	109480	42720	96120	1.00	0.00	H
ATOM	1788	NZ	LYS	A	137	14650	28480	108520	1.00	0.00	N		ATOM	1787	HE2	LYS	A	137	111230	42730	95670	1.00	0.00	H
ATOM	1789	HZ1	LYS	A	137	15540	28820	108100	1.00	0.00	H		ATOM	1788	NZ	LYS	A	137	109970	43760	94300	1.00	0.00	N
ATOM	1790	HZ2	LYS	A	137	14370	29280	109120	1.00	0.00	H		ATOM	1789	HZ1	LYS	A	137	110180	42950	93680	1.00	0.00	H
ATOM	1791	HZ3	LYS	A	137	13930	28350	107780	1.00	0.00	H		ATOM	1790	HZ2	LYS	A	137	110570	44570	94080	1.00	0.00	H
ATOM	1792	C	LYS	A	137	10410	24390	111580	1.00	0.00	C		ATOM	1791	HZ3	LYS	A	137	108960	43980	94270	1.00	0.00	H
ATOM	1793	O	LYS	A	137	10890	23310	111310	1.00	0.00	O		ATOM	1792	C	LYS	A	137	108980	45750	99440	1.00	0.00	C
ATOM	1794	N	GLN	A	138	9360	24490	112420	1.00	0.00	N		ATOM	1793	O	LYS	A	137	108030	45620	98650	1.00	0.00	O
ATOM	1795	HN	GLN	A	138	9020	25390	112680	1.00	0.00	H		ATOM	1794	N	GLN	A	138	108770	45400	100750	1.00	0.00	N
ATOM	1796	CA	GLN	A	138	8700	23440	113160	1.00	0.00	C		ATOM	1795	HN	GLN	A	138	109560	45510	101340	1.00	0.00	H
ATOM	1797	HA	GLN	A	138	9380	22850	113760	1.00	0.00	H		ATOM	1796	CA	GLN	A	138	107520	45050	101360	1.00	0.00	C
ATOM	1798	CB	GLN	A	138	7700	24130	114150	1.00	0.00	C		ATOM	1797	HA	GLN	A	138	107070	44230	100800	1.00	0.00	H
ATOM	1799	HB1	GLN	A	138	6980	24770	113590	1.00	0.00	H		ATOM	1798	CB	GLN	A	138	107790	44620	102880	1.00	0.00	C
ATOM	1800	HB2	GLN	A	138	8330	24870	114690	1.00	0.00	H		ATOM	1799	HB1	GLN	A	138	108230	45480	103440	1.00	0.00	H
ATOM	1801	CG	GLN	A	138	6960	23310	115200	1.00	0.00	C		ATOM	1800	HB2	GLN	A	138	108490	43770	102830	1.00	0.00	H
ATOM	1802	HG1	GLN	A	138	6340	22600	114610	1.00	0.00	H		ATOM	1801	CG	GLN	A	138	106510	44250	103680	1.00	0.00	C
ATOM	1803	HG2	GLN	A	138	6270	23830	115900	1.00	0.00	H		ATOM	1802	HG1	GLN	A	138	105830	45130	103700	1.00	0.00	H
ATOM	1804	CD	GLN	A	138	7870	22540	116150	1.00	0.00	C		ATOM	1803	HG2	GLN	A	138	106750	44210	104760	1.00	0.00	H
ATOM	1805	OE1	GLN	A	138	9020	22900	116360	1.00	0.00	O		ATOM	1804	CD	GLN	A	138	105920	42910	103210	1.00	0.00	C
ATOM	1806	NE2	GLN	A	138	7270	21470	116750	1.00	0.00	N		ATOM	1805	OE1	GLN	A	138	106470	42170	102390	1.00	0.00	O
ATOM	1807	HE21	GLN	A	138	6270	21420	116650	1.00	0.00	H		ATOM	1806	NE2	GLN	A	138	104800	42560	103780	1.00	0.00	N
ATOM	1808	HE22	GLN	A	138	7760	21060	117520	1.00	0.00	H		ATOM	1807	HE21	GLN	A	138	104350	43180	104410	1.00	0.00	H
ATOM	1809	C	GLN	A	138	7940	22500	112260	1.00	0.00	C		ATOM	1808	HE22	GLN	A	138	104250	41820	103390	1.00	0.00	H
ATOM	1810	O	GLN	A	138	8030	21280	112460	1.00	0.00	O		ATOM	1809	C	GLN	A	138	106440	46070	101270	1.00	0.00	C
ATOM	1811	N	LEU	A	139	7170	23060	111340	1.00	0.00	N		ATOM	1810	O	GLN	A	138	105310	45760	100930	1.00	0.00	O
ATOM	1812	HN	LEU	A	139	7020	24040	111240	1.00	0.00	H		ATOM	1811	N	LEU	A	139	106710	47380	101560	1.00	0.00	N
ATOM	1813	CA	LEU	A	139	6320	22310	110480	1.00	0.00	C		ATOM	1812	HN	LEU	A	139	107590	47610	101950	1.00	0.00	H
ATOM	1814	HA	LEU	A	139	5590	21740	111030	1.00	0.00	H		ATOM	1813	CA	LEU	A	139	105820	48500	101410	1.00	0.00	C
ATOM	1815	CB	LEU	A	139	5510	23340	109630	1.00	0.00	C		ATOM	1814	HA	LEU	A	139	104920	48270	101960	1.00	0.00	H
ATOM	1816	HB1	LEU	A	139	6190	24180	109350	1.00	0.00	H		ATOM	1815	CB	LEU	A	139	106420	49830	102030	1.00	0.00	C
ATOM	1817	HB2	LEU	A	139	4700	23820	110220	1.00	0.00	H		ATOM	1816	HB1	LEU	A	139	107470	49740	101680	1.00	0.00	H
ATOM	1818	CG	LEU	A	139	4940	22760	108300	1.00	0.00	C		ATOM	1817	HB2	LEU	A	139	106420	49800	103140	1.00	0.00	H
ATOM	1819	HG	LEU	A	139	5730	22300	107660	1.00	0.00	H		ATOM	1818	CG	LEU	A	139	105930	51130	101390	1.00	0.00	C
ATOM	1820	CD1	LEU	A	139	3880	21590	108550	1.00	0.00	C		ATOM	1819	HG	LEU	A	139	106020	51140	100290	1.00	0.00	H
ATOM	1821	HD11	LEU	A	139	3090	21920	109260	1.00	0.00	H		ATOM	1820	CD1	LEU	A	139	104510	51460	101900	1.00	0.00	C
ATOM	1822	HD12	LEU	A	139	4430	20740	109000	1.00	0.00	H		ATOM	1821	HD11	LEU	A	139	104060	52390	101480	1.00	0.00	H
ATOM	1823	HD13	LEU	A	139	3460	21230	107580	1.00	0.00	H		ATOM	1822	HD12	LEU	A	139	104480	51600	103000	1.00	0.00	H
ATOM	1824	CD2	LEU	A	139	4340	23860	107440	1.00	0.00	C		ATOM	1823	HD13	LEU	A	139	103770	50670	101640	1.00	0.00	H
ATOM	1825	HD21	LEU	A	139	3840	23490	106520	1.00	0.00	H		ATOM	1824	CD2	LEU	A	139	106880	52290	101730	1.00	0.00	C
ATOM	1826	HD22	LEU	A	139	5100	24610	107130	1.00	0.00	H		ATOM	1825	HD21	LEU	A	139	107850	52340	101200	1.00	0.00	H
ATOM	1827	HD23	LEU	A	139	3480	24330	107960	1.00	0.00	H		ATOM	1826	HD22	LEU	A	139	107060	52230	102830	1.00	0.00	H
ATOM	1828	C	LEU	A	139	7160	21420	109630	1.00	0.00	C		ATOM	1827	HD23	LEU	A	139	106350	53270	101670	1.00	0.00	H
ATOM	1829	O	LEU	A	139	6820	20270	109320	1.00	0.00	O		ATOM	1828	C	LEU	A	139	105380	48620	99970	1.00	0.00	C
ATOM	1830	N	LYS	A	140	8260	21920	109170	1.00	0.00	N		ATOM	1829	O	LEU	A	139	104150	48750	99710	1.00	0.00	O
ATOM	1831	HN	LYS	A	140	8500	22880	109310	1.00	0.00	H		ATOM	1830	N	LYS	A	140	106290	48420	98990	1.00	0.00	N
ATOM	1832	CA	LYS	A	140	9280	21220	108390	1.00	0.00	C		ATOM	1831	HN	LYS	A	140	107260	48500	99210	1.00	0.00	H
ATOM	1833	HA	LYS	A	140	8810	20850	107490	1.00	0.00	H		ATOM	1832	CA	LYS	A	140	106040	48520	97560	1.00	0.00	C
ATOM	1834	CB	LYS	A	140	10380	22240	107940	1.00	0.00	C		ATOM	1833	HA	LYS	A	140	105500	49440	97420	1.00	0.00	H
ATOM	1835	HB1	LYS	A	140	10770	22730	108860	1.00	0.00	H		ATOM	1834	CB	LYS	A	140	107390	48440	96720	1.00	0.00	C
ATOM	1836	HB2	LYS	A	140	9880	23000	107310	1.00	0.00	H		ATOM	1835	HB1	LYS	A	140	108000	47690	97250	1.00	0.00	H
ATOM	1837	CG	LYS	A	140	11680	21830	107240	1.00	0.00	C		ATOM	1836	HB2	LYS	A	140	107770	49490	96790	1.00	0.00	H
ATOM	1838	HG1	LYS	A	140	11340	21470	106240	1.00	0.00	H		ATOM	1837	CG	LYS	A	140	107360	47950	95250	1.00	0.00	C
ATOM	1839	HG2	LYS	A	140	12140	20960	107760	1.00	0.00	H		ATOM	1838	HG1	LYS	A	140	106640	48640	94760	1.00	0.00	H
ATOM	1840	CD	LYS	A	140	12740	23000	107290	1.00	0.00	C		ATOM	1839	HG2	LYS	A	140	107120	46880	95110	1.00	0.00	H
ATOM	1841	HD1	LYS	A	140	12890	23250	108370	1.00	0.00	H		ATOM	1840	CD	LYS	A	140	108700	48070	94580	1.00	0.00	C
ATOM	1842	HD2	LYS	A	140	12290	23850	106730	1.00	0.00	H		ATOM	1841	HD1	LYS	A	140	109480	47510	95150	1.00	0.00	H
ATOM	1843	CE	LYS	A	140	14170	22530	106770	1.00	0.00	C		ATOM	1842	HD2	LYS	A	140	108970	49130	94420	1.00	0.00	H
ATOM	1844	HE1	LYS	A	140	14560	21790	107500	1.00	0.00	H		ATOM	1843	CE	LYS	A	140	108690	47370	93220	1.00	0.00	C
ATOM	1845	HE2	LYS	A	140	14860	23400	106770	1.00	0.00	H		ATOM	1844	HE1	LYS	A	140	108030	47750	92410	1.00	0.00	H
ATOM	1846	NZ	LYS	A	140	14050	22020	105390	1.00	0.00	N		ATOM	1845	HE2	LYS	A	140	108370	46310	93360	1.00	0.00	H
ATOM	1847	HZ1	LYS	A	140	13790	21020	105460	1.00	0.00	H		ATOM	1846	NZ	LYS	A	140	110080	47440	92590	1.00	0.00	N
ATOM	1848	HZ2	LYS	A	140	14990	22090	104950	1.00	0.00	H		ATOM	1847	HZ1	LYS	A	140	109950	47320	91560	1.00	0.00	H
ATOM	1849	HZ3	LYS	A	140	13280	22580	104960	1.00	0.00	H		ATOM	1848	HZ2	LYS	A	140	110780	46800	93010	1.00	0.00	H
ATOM	1850	C	LYS	A	140	9970	20050	109060	1.00	0.00	C		ATOM	1849	HZ3	LYS	A	140	110380	48430	92700	1.00	0.00	H
ATOM	1851	O	LYS	A	140	10060	18980	108450	1.00	0.00	O		ATOM	1850	C	LYS	A	140	105050	47460	97070	1.00	0.00	C
ATOM	1852	N	GLN	A	141	10400	20210	110290	1.00	0.00	N		ATOM	1851	O	LYS	A	140	104040	47700	96430	1.00	0.00	O
ATOM	1853	HN	GLN	A	141	10450	21150	110630	1.00	0.00	H		ATOM	1852	N	GLN	A	141	105280	46200	97520	1.00	0.00	N
ATOM	1854	CA	GLN	A	141	10860	19170	111180	1.00	0.00	C		ATOM	1853	HN	GLN	A	141	106120	46040	98020	1.00	0.00	H
ATOM	1855	HA	GLN	A	141	11560	18600	110580	1.00	0.00	H		ATOM	1854	CA	GLN	A	141	104350	45070	97320	1.00	0.00	C
ATOM	1856	CB	GLN	A	141	11460	19830	112360	1.00	0.00	C		ATOM	1855	HA	GLN	A	141	104260	44880	96260	1.00	0.00	H
ATOM	1857	HB1	GLN	A	141	11520	19090	113190	1.00	0.00	H		ATOM	1856	CB	GLN	A	141	104920	43810	97950	1.00	0.00	C
ATOM	1858	HB2	GLN	A	141	10680	20550	112690	1.00	0.00	H		ATOM	1857	HB1	GLN	A	141	104220	42970	97770	1.00	0.00	H
ATOM	1859	CG	GLN	A	141	12830	20490	112210	1.00	0.00	C		ATOM	1858	HB2	GLN	A	141	105120	43900	99040	1.00	0.00	H
ATOM	1860	HG1	GLN	A	141	12850	21090	111270	1.00	0.00	H		ATOM	1859	CG	GLN	A	141	106260	43280	97290	1.00	0.00	C
ATOM	1861	HG2	GLN	A	141	13640	19730	112210	1.00	0.00	H		ATOM	1860	HG1	GLN	A	141	106270	42170	97330	1.00	0.00	H
ATOM	1862	CD	GLN	A	141	13150	21370	113430	1.00	0.00	C		ATOM	1861	HG2	GLN	A	141	107080	43620	97970	1.00	0.00	H
ATOM	1863	OE1	GLN	A	141	12540	21170	114510	1.00	0.00	O		ATOM	1862	CD	GLN	A	141	106550	43720	95870	1.00	0.00	C
ATOM	1864	NE2	GLN	A	141	14030	22380	113240	1.00	0.00	N		ATOM	1863	OE1	GLN	A	141	107550	44340	95470	1.00	0.00	O
ATOM	1865	HE21	GLN	A	141	14200	22970	114030	1.00	0.00	H		ATOM	1864	NE2	GLN	A	141	105780	43080	94990	1.00	0.00	N
ATOM	1866	HE22	GLN	A	141	14650	22360	112460	1.00	0.00	H		ATOM	1865	HE21	GLN	A	141	105990	43160	94010	1.00	0.00	H
ATOM	1867	C	GLN	A	141	9790	18110	111590	1.00	0.00	C		ATOM	1866	HE22	GLN	A	141	105220	42310	95280	1.00	0.00	H
ATOM	1868	O	GLN	A	141	10110	16920	111590	1.00	0.00	O		ATOM	1867	C	GLN	A	141	103010	45220	98040	1.00	0.00	C
ATOM	1869	N	GLN	A	142	8620	18560	111840	1.00	0.00	N		ATOM	1868	O	GLN	A	141	101950	44950	97490	1.00	0.00	O
ATOM	1870	HN	GLN	A	142	8400	19530	111710	1.00	0.00	H		ATOM	1869	N	GLN	A	142	103000	45690	99320	1.00	0.00	N
ATOM	1871	CA	GLN	A	142	7510	17760	112350	1.00	0.00	C		ATOM	1870	HN	GLN	A	142	103870	46070	99640	1.00	0.00	H
ATOM	1872	HA	GLN	A	142	7790	16760	112650	1.00	0.00	H		ATOM	1871	CA	GLN	A	142	101910	45720	100250	1.00	0.00	C
ATOM	1873	CB	GLN	A	142	6960	18450	113580	1.00	0.00	C		ATOM	1872	HA	GLN	A	142	101050	45270	99770	1.00	0.00	H
ATOM	1874	HB1	GLN	A	142	6140	17820	113980	1.00	0.00	H		ATOM	1873	CB	GLN	A	142	102270	44880	101500	1.00	0.00	C
ATOM	1875	HB2	GLN	A	142	6520	19440	113340	1.00	0.00	H		ATOM	1874	HB1	GLN	A	142	101490	45050	102270	1.00	0.00	H
ATOM	1876	CG	GLN	A	142	7950	18440	114770	1.00	0.00	C		ATOM	1875	HB2	GLN	A	142	103290	45150	101850	1.00	0.00	H
ATOM	1877	HG1	GLN	A	142	7430	18740	115700	1.00	0.00	H		ATOM	1876	CG	GLN	A	142	102170	43350	101340	1.00	0.00	C
ATOM	1878	HG2	GLN	A	142	8740	19210	114700	1.00	0.00	H		ATOM	1877	HG1	GLN	A	142	102030	42830	102310	1.00	0.00	H
ATOM	1879	CD	GLN	A	142	8520	17010	114980	1.00	0.00	C		ATOM	1878	HG2	GLN	A	142	103100	42960	100880	1.00	0.00	H
ATOM	1880	OE1	GLN	A	142	7860	16000	115020	1.00	0.00	O		ATOM	1879	CD	GLN	A	142	100990	42880	100530	1.00	0.00	C
ATOM	1881	NE2	GLN	A	142	9860	16980	115200	1.00	0.00	N		ATOM	1880	OE1	GLN	A	142	99830	43330	100590	1.00	0.00	O
ATOM	1882	HE21	GLN	A	142	10350	16130	115390	1.00	0.00	H		ATOM	1881	NE2	GLN	A	142	101220	41850	99670	1.00	0.00	N
ATOM	1883	HE22	GLN	A	142	10400	17800	114980	1.00	0.00	H		ATOM	1882	HE21	GLN	A	142	102130	41440	99650	1.00	0.00	H
ATOM	1884	C	GLN	A	142	6370	17450	111470	1.00	0.00	C		ATOM	1883	HE22	GLN	A	142	100510	41590	99020	1.00	0.00	H
ATOM	1885	O	GLN	A	142	5260	17130	111860	1.00	0.00	O		ATOM	1884	C	GLN	A	142	101400	47070	100560	1.00	0.00	C
ATOM	1886	N	ARG	A	143	6680	17480	110130	1.00	0.00	N		ATOM	1885	O	GLN	A	142	100820	47340	101600	1.00	0.00	O
ATOM	1887	HN	ARG	A	143	7600	17820	109970	1.00	0.00	H		ATOM	1886	N	ARG	A	143	101530	48050	99610	1.00	0.00	N
ATOM	1888	CA	ARG	A	143	5870	17270	109010	1.00	0.00	C		ATOM	1887	HN	ARG	A	143	102160	47880	98860	1.00	0.00	H
ATOM	1889	HA	ARG	A	143	5200	18110	108920	1.00	0.00	H		ATOM	1888	CA	ARG	A	143	100950	49330	99680	1.00	0.00	C
ATOM	1890	CB	ARG	A	143	6580	17430	107630	1.00	0.00	C		ATOM	1889	HA	ARG	A	143	101350	49790	100580	1.00	0.00	H
ATOM	1891	HB1	ARG	A	143	6950	18470	107590	1.00	0.00	H		ATOM	1890	CB	ARG	A	143	101340	50160	98450	1.00	0.00	C
ATOM	1892	HB2	ARG	A	143	5780	17370	106860	1.00	0.00	H		ATOM	1891	HB1	ARG	A	143	102440	50300	98420	1.00	0.00	H
ATOM	1893	CG	ARG	A	143	7810	16460	107480	1.00	0.00	C		ATOM	1892	HB2	ARG	A	143	101030	51220	98560	1.00	0.00	H
ATOM	1894	HG1	ARG	A	143	7510	15490	107940	1.00	0.00	H		ATOM	1893	CG	ARG	A	143	100910	49510	97150	1.00	0.00	C
ATOM	1895	HG2	ARG	A	143	8680	16950	107970	1.00	0.00	H		ATOM	1894	HG1	ARG	A	143	99880	49140	96960	1.00	0.00	H
ATOM	1896	CD	ARG	A	143	8170	16240	105980	1.00	0.00	C		ATOM	1895	HG2	ARG	A	143	101610	48750	96760	1.00	0.00	H
ATOM	1897	HD1	ARG	A	143	9170	15760	105930	1.00	0.00	H		ATOM	1896	CD	ARG	A	143	101060	50580	96000	1.00	0.00	C
ATOM	1898	HD2	ARG	A	143	8130	17250	105510	1.00	0.00	H		ATOM	1897	HD1	ARG	A	143	101150	50050	95030	1.00	0.00	H
ATOM	1899	NE	ARG	A	143	7160	15350	105330	1.00	0.00	N		ATOM	1898	HD2	ARG	A	143	102010	51100	96230	1.00	0.00	H
ATOM	1900	HE	ARG	A	143	6340	15150	105870	1.00	0.00	H		ATOM	1899	NE	ARG	A	143	99950	51570	96040	1.00	0.00	N
ATOM	1901	CZ	ARG	A	143	7210	15050	104020	1.00	0.00	C		ATOM	1900	HE	ARG	A	143	99340	51660	96830	1.00	0.00	H
ATOM	1902	NH1	ARG	A	143	8270	15250	103240	1.00	0.00	N		ATOM	1901	CZ	ARG	A	143	99820	52580	95220	1.00	0.00	C
ATOM	1903	HH11	ARG	A	143	9090	15600	103700	1.00	0.00	H		ATOM	1902	NH1	ARG	A	143	100570	52800	94140	1.00	0.00	N
ATOM	1904	HH12	ARG	A	143	8270	14930	102300	1.00	0.00	H		ATOM	1903	HH11	ARG	A	143	101260	52210	93720	1.00	0.00	H
ATOM	1905	NH2	ARG	A	143	6170	14550	103450	1.00	0.00	N		ATOM	1904	HH12	ARG	A	143	100240	53580	93620	1.00	0.00	H
ATOM	1906	HH21	ARG	A	143	5380	14320	104010	1.00	0.00	H		ATOM	1905	NH2	ARG	A	143	98890	53430	95440	1.00	0.00	N
ATOM	1907	HH22	ARG	A	143	6110	14530	102450	1.00	0.00	H		ATOM	1906	HH21	ARG	A	143	98370	53280	96280	1.00	0.00	H
ATOM	1908	C	ARG	A	143	5010	16030	109030	1.00	0.00	C		ATOM	1907	HH22	ARG	A	143	99020	54320	95020	1.00	0.00	H
ATOM	1909	O	ARG	A	143	3810	16130	108680	1.00	0.00	O		ATOM	1908	C	ARG	A	143	99420	49340	99800	1.00	0.00	C
ATOM	1910	N	LYS	A	144	5530	14870	109450	1.00	0.00	N		ATOM	1909	O	ARG	A	143	98880	50140	100570	1.00	0.00	O
ATOM	1911	HN	LYS	A	144	6490	14840	109730	1.00	0.00	H		ATOM	1910	N	LYS	A	144	98650	48450	99140	1.00	0.00	N
ATOM	1912	CA	LYS	A	144	4790	13580	109530	1.00	0.00	C		ATOM	1911	HN	LYS	A	144	99000	47870	98400	1.00	0.00	H
ATOM	1913	HA	LYS	A	144	4270	13490	108590	1.00	0.00	H		ATOM	1912	CA	LYS	A	144	97230	48470	99310	1.00	0.00	C
ATOM	1914	CB	LYS	A	144	5790	12400	109630	1.00	0.00	C		ATOM	1913	HA	LYS	A	144	96950	49520	99240	1.00	0.00	H
ATOM	1915	HB1	LYS	A	144	6440	12620	110500	1.00	0.00	H		ATOM	1914	CB	LYS	A	144	96440	47790	98110	1.00	0.00	C
ATOM	1916	HB2	LYS	A	144	6290	12330	108650	1.00	0.00	H		ATOM	1915	HB1	LYS	A	144	95360	47880	98370	1.00	0.00	H
ATOM	1917	CG	LYS	A	144	5220	11020	109990	1.00	0.00	C		ATOM	1916	HB2	LYS	A	144	96660	46700	98190	1.00	0.00	H
ATOM	1918	HG1	LYS	A	144	4770	11050	111010	1.00	0.00	H		ATOM	1917	CG	LYS	A	144	96660	48360	96710	1.00	0.00	C
ATOM	1919	HG2	LYS	A	144	5970	10210	110110	1.00	0.00	H		ATOM	1918	HG1	LYS	A	144	96100	47710	96010	1.00	0.00	H
ATOM	1920	CD	LYS	A	144	4130	10460	109100	1.00	0.00	C		ATOM	1919	HG2	LYS	A	144	97770	48360	96620	1.00	0.00	H
ATOM	1921	HD1	LYS	A	144	3370	11280	109100	1.00	0.00	H		ATOM	1920	CD	LYS	A	144	96280	49820	96510	1.00	0.00	C
ATOM	1922	HD2	LYS	A	144	3690	9520	109500	1.00	0.00	H		ATOM	1921	HD1	LYS	A	144	96630	50200	95530	1.00	0.00	H
ATOM	1923	CE	LYS	A	144	4590	10190	107630	1.00	0.00	C		ATOM	1922	HD2	LYS	A	144	96700	50500	97290	1.00	0.00	H
ATOM	1924	HE1	LYS	A	144	5400	9430	107700	1.00	0.00	H		ATOM	1923	CE	LYS	A	144	94780	50130	96550	1.00	0.00	C
ATOM	1925	HE2	LYS	A	144	4930	11180	107250	1.00	0.00	H		ATOM	1924	HE1	LYS	A	144	94290	49950	97540	1.00	0.00	H
ATOM	1926	NZ	LYS	A	144	3440	9690	106950	1.00	0.00	N		ATOM	1925	HE2	LYS	A	144	94180	49610	95770	1.00	0.00	H
ATOM	1927	HZ1	LYS	A	144	2850	10530	106810	1.00	0.00	H		ATOM	1926	NZ	LYS	A	144	94650	51560	96250	1.00	0.00	N
ATOM	1928	HZ2	LYS	A	144	2960	8930	107470	1.00	0.00	H		ATOM	1927	HZ1	LYS	A	144	93650	51840	96130	1.00	0.00	H
ATOM	1929	HZ3	LYS	A	144	3700	9390	105990	1.00	0.00	H		ATOM	1928	HZ2	LYS	A	144	95180	51740	95380	1.00	0.00	H
ATOM	1930	C	LYS	A	144	3810	13660	110660	1.00	0.00	C		ATOM	1929	HZ3	LYS	A	144	95150	52060	97010	1.00	0.00	H
ATOM	1931	O	LYS	A	144	2660	13210	110510	1.00	0.00	O		ATOM	1930	C	LYS	A	144	96830	47990	100730	1.00	0.00	C
ATOM	1932	N	LEU	A	145	4190	14280	111840	1.00	0.00	N		ATOM	1931	O	LYS	A	144	96050	48620	101470	1.00	0.00	O
ATOM	1933	HN	LEU	A	145	5100	14680	111940	1.00	0.00	H		ATOM	1932	N	LEU	A	145	97520	46930	101230	1.00	0.00	N
ATOM	1934	CA	LEU	A	145	3330	14450	113020	1.00	0.00	C		ATOM	1933	HN	LEU	A	145	98180	46390	100720	1.00	0.00	H
ATOM	1935	HA	LEU	A	145	3090	13430	113250	1.00	0.00	H		ATOM	1934	CA	LEU	A	145	97340	46380	102610	1.00	0.00	C
ATOM	1936	CB	LEU	A	145	4040	15170	114140	1.00	0.00	C		ATOM	1935	HA	LEU	A	145	96300	46130	102730	1.00	0.00	H
ATOM	1937	HB1	LEU	A	145	4430	16150	113780	1.00	0.00	H		ATOM	1936	CB	LEU	A	145	98220	45110	102780	1.00	0.00	C
ATOM	1938	HB2	LEU	A	145	4890	14520	114440	1.00	0.00	H		ATOM	1937	HB1	LEU	A	145	99250	45320	102410	1.00	0.00	H
ATOM	1939	CG	LEU	A	145	3320	15510	115530	1.00	0.00	C		ATOM	1938	HB2	LEU	A	145	97800	44360	102080	1.00	0.00	H
ATOM	1940	HG	LEU	A	145	2690	16390	115290	1.00	0.00	H		ATOM	1939	CG	LEU	A	145	98330	44490	104190	1.00	0.00	C
ATOM	1941	CD1	LEU	A	145	2350	14520	116120	1.00	0.00	C		ATOM	1940	HG	LEU	A	145	98460	45350	104890	1.00	0.00	H
ATOM	1942	HD11	LEU	A	145	1720	15050	116870	1.00	0.00	H		ATOM	1941	CD1	LEU	A	145	97070	43810	104740	1.00	0.00	C
ATOM	1943	HD12	LEU	A	145	3030	13750	116550	1.00	0.00	H		ATOM	1942	HD11	LEU	A	145	96230	44530	104730	1.00	0.00	H
ATOM	1944	HD13	LEU	A	145	1730	14130	115290	1.00	0.00	H		ATOM	1943	HD12	LEU	A	145	97140	43480	105800	1.00	0.00	H
ATOM	1945	CD2	LEU	A	145	4280	16020	116580	1.00	0.00	C		ATOM	1944	HD13	LEU	A	145	96770	42990	104050	1.00	0.00	H
ATOM	1946	HD21	LEU	A	145	4820	16930	116230	1.00	0.00	H		ATOM	1945	CD2	LEU	A	145	99480	43590	104250	1.00	0.00	C
ATOM	1947	HD22	LEU	A	145	5070	15290	116880	1.00	0.00	H		ATOM	1946	HD21	LEU	A	145	100460	44070	104050	1.00	0.00	H
ATOM	1948	HD23	LEU	A	145	3800	16390	117510	1.00	0.00	H		ATOM	1947	HD22	LEU	A	145	99350	42800	103480	1.00	0.00	H
ATOM	1949	C	LEU	A	145	2010	15230	112710	1.00	0.00	C		ATOM	1948	HD23	LEU	A	145	99580	43090	105230	1.00	0.00	H
ATOM	1950	O	LEU	A	145	0.880	14850	113080	1.00	0.00	O		ATOM	1949	C	LEU	A	145	97580	47440	103710	1.00	0.00	C
ATOM	1951	N	TYR	A	146	2110	16290	111880	1.00	0.00	N		ATOM	1950	O	LEU	A	145	96900	47450	104750	1.00	0.00	O
ATOM	1952	HN	TYR	A	146	3020	16540	111560	1.00	0.00	H		ATOM	1951	N	TYR	A	146	98570	48370	103420	1.00	0.00	N
ATOM	1953	CA	TYR	A	146	1040	17170	111550	1.00	0.00	C		ATOM	1952	HN	TYR	A	146	99110	48130	102610	1.00	0.00	H
ATOM	1954	HA	TYR	A	146	0.290	17040	112310	1.00	0.00	H		ATOM	1953	CA	TYR	A	146	99060	49300	104390	1.00	0.00	C
ATOM	1955	CB	TYR	A	146	1520	18600	111480	1.00	0.00	C		ATOM	1954	HA	TYR	A	146	98840	48910	105370	1.00	0.00	H
ATOM	1956	HB1	TYR	A	146	0.670	19300	111310	1.00	0.00	H		ATOM	1955	CB	TYR	A	146	100620	49480	104150	1.00	0.00	C
ATOM	1957	HB2	TYR	A	146	2250	18800	110660	1.00	0.00	H		ATOM	1956	HB1	TYR	A	146	100840	50300	104870	1.00	0.00	H
ATOM	1958	CG	TYR	A	146	2180	19140	112740	1.00	0.00	C		ATOM	1957	HB2	TYR	A	146	100860	49850	103130	1.00	0.00	H
ATOM	1959	CD1	TYR	A	146	3140	20190	112530	1.00	0.00	C		ATOM	1958	CG	TYR	A	146	101460	48290	104470	1.00	0.00	C
ATOM	1960	HD1	TYR	A	146	3430	20520	111550	1.00	0.00	H		ATOM	1959	CD1	TYR	A	146	100950	47370	105420	1.00	0.00	C
ATOM	1961	CE1	TYR	A	146	3880	20720	113540	1.00	0.00	C		ATOM	1960	HD1	TYR	A	146	100050	47520	105990	1.00	0.00	H
ATOM	1962	HE1	TYR	A	146	4690	21410	113330	1.00	0.00	H		ATOM	1961	CE1	TYR	A	146	101640	46240	105690	1.00	0.00	C
ATOM	1963	CZ	TYR	A	146	3720	20260	114830	1.00	0.00	C		ATOM	1962	HE1	TYR	A	146	101180	45580	106400	1.00	0.00	H
ATOM	1964	OH	TYR	A	146	4240	20860	116010	1.00	0.00	O		ATOM	1963	CZ	TYR	A	146	102880	45900	105100	1.00	0.00	C
ATOM	1965	HH	TYR	A	146	3850	20530	116820	1.00	0.00	H		ATOM	1964	OH	TYR	A	146	103560	44740	105390	1.00	0.00	O
ATOM	1966	CD2	TYR	A	146	1930	18740	114020	1.00	0.00	C		ATOM	1965	HH	TYR	A	146	103000	44340	106060	1.00	0.00	H
ATOM	1967	HD2	TYR	A	146	1120	18060	114230	1.00	0.00	H		ATOM	1966	CD2	TYR	A	146	102690	47940	103850	1.00	0.00	C
ATOM	1968	CE2	TYR	A	146	2620	19370	115100	1.00	0.00	C		ATOM	1967	HD2	TYR	A	146	103040	48660	103120	1.00	0.00	H
ATOM	1969	HE2	TYR	A	146	2260	19260	116120	1.00	0.00	H		ATOM	1968	CE2	TYR	A	146	103410	46800	104160	1.00	0.00	C
ATOM	1970	C	TYR	A	146	0.430	16820	110250	1.00	0.00	C		ATOM	1969	HE2	TYR	A	146	104310	46610	103590	1.00	0.00	H
ATOM	1971	O	TYR	A	146	-0.390	17500	109710	1.00	0.00	O		ATOM	1970	C	TYR	A	146	98360	50680	104320	1.00	0.00	C
ATOM	1972	N	GLU	A	147	0.890	15630	109750	1.00	0.00	N		ATOM	1971	O	TYR	A	146	98490	51460	105280	1.00	0.00	O
ATOM	1973	HN	GLU	A	147	1570	15110	110260	1.00	0.00	H		ATOM	1972	N	GLU	A	147	97530	50910	103290	1.00	0.00	N
ATOM	1974	CA	GLU	A	147	0.480	15110	108410	1.00	0.00	C		ATOM	1973	HN	GLU	A	147	97460	50210	102590	1.00	0.00	H
ATOM	1975	HA	GLU	A	147	0.680	15920	107730	1.00	0.00	H		ATOM	1974	CA	GLU	A	147	96970	52190	102960	1.00	0.00	C
ATOM	1976	CB	GLU	A	147	1270	13810	108020	1.00	0.00	C		ATOM	1975	HA	GLU	A	147	97850	52770	102750	1.00	0.00	H
ATOM	1977	HB1	GLU	A	147	1090	13030	108780	1.00	0.00	H		ATOM	1976	CB	GLU	A	147	96110	51910	101710	1.00	0.00	C
ATOM	1978	HB2	GLU	A	147	2340	14110	107910	1.00	0.00	H		ATOM	1977	HB1	GLU	A	147	95320	51190	102020	1.00	0.00	H
ATOM	1979	CG	GLU	A	147	0.800	13130	106700	1.00	0.00	C		ATOM	1978	HB2	GLU	A	147	96820	51430	101000	1.00	0.00	H
ATOM	1980	HG1	GLU	A	147	0.700	13850	105860	1.00	0.00	H		ATOM	1979	CG	GLU	A	147	95400	53090	101000	1.00	0.00	C
ATOM	1981	HG2	GLU	A	147	-0.210	12650	106770	1.00	0.00	H		ATOM	1980	HG1	GLU	A	147	96200	53790	100650	1.00	0.00	H
ATOM	1982	CD	GLU	A	147	1730	12130	106040	1.00	0.00	C		ATOM	1981	HG2	GLU	A	147	94710	53660	101660	1.00	0.00	H
ATOM	1983	OE1	GLU	A	147	1210	11080	105540	1.00	0.00	O		ATOM	1982	CD	GLU	A	147	94750	52630	99690	1.00	0.00	C
ATOM	1984	OE2	GLU	A	147	3000	12300	106030	1.00	0.00	O		ATOM	1983	OE1	GLU	A	147	93520	52570	99560	1.00	0.00	O
ATOM	1985	C	GLU	A	147	-1040	14920	108200	1.00	0.00	C		ATOM	1984	OE2	GLU	A	147	95480	52310	98730	1.00	0.00	O
ATOM	1986	O	GLU	A	147	-1530	15290	107160	1.00	0.00	O		ATOM	1985	C	GLU	A	147	96230	53070	104030	1.00	0.00	C
ATOM	1987	N	GLU	A	148	-1760	14330	109180	1.00	0.00	N		ATOM	1986	O	GLU	A	147	96440	54290	104180	1.00	0.00	O
ATOM	1988	HN	GLU	A	148	-1380	13910	110000	1.00	0.00	H		ATOM	1987	N	GLU	A	148	95370	52420	104850	1.00	0.00	N
ATOM	1989	CA	GLU	A	148	-3220	14140	108960	1.00	0.00	C		ATOM	1988	HN	GLU	A	148	95310	51430	104780	1.00	0.00	H
ATOM	1990	HA	GLU	A	148	-3500	14360	107940	1.00	0.00	H		ATOM	1989	CA	GLU	A	148	94630	52990	106030	1.00	0.00	C
ATOM	1991	CB	GLU	A	148	-3590	12640	109240	1.00	0.00	C		ATOM	1990	HA	GLU	A	148	94310	53990	105750	1.00	0.00	H
ATOM	1992	HB1	GLU	A	148	-4680	12500	109080	1.00	0.00	H		ATOM	1991	CB	GLU	A	148	93340	52220	106430	1.00	0.00	C
ATOM	1993	HB2	GLU	A	148	-3440	12300	110280	1.00	0.00	H		ATOM	1992	HB1	GLU	A	148	93620	51300	106990	1.00	0.00	H
ATOM	1994	CG	GLU	A	148	-2810	11730	108240	1.00	0.00	C		ATOM	1993	HB2	GLU	A	148	92850	52010	105460	1.00	0.00	H
ATOM	1995	HG1	GLU	A	148	-1770	11480	108530	1.00	0.00	H		ATOM	1994	CG	GLU	A	148	92270	52980	107300	1.00	0.00	C
[truncated: 121,468 more rows]

## Sheet: OTU11_delta21_WT_d
OTU11_delta21_WT_production_d.pdb													OTU11_delta21_WT_production_final_d.pdb
TITLE	Title	in	water										REMARK	GENERATED	BY	TRJCONV
REMARK	THIS	IS	A	SIMULATION	BOX								TITLE	Title	in	water	t=	100000000000	step=	500000000
CRYST1	102818	102818	129961	90.00	90.00	60.00	P	1	1				REMARK	THIS	IS	A	SIMULATION	BOX
MODEL	1												CRYST1	99707	99707	138167	90.00	90.00	60.00	P	1	1
ATOM	1	N	THR	A	22	39100	34570	124320	1.00	0.00	N		MODEL	1
ATOM	2	HT1	THR	A	22	39770	33770	124370	1.00	0.00	H		ATOM	1	N	THR	A	22	79430	6020	99660	1.00	0.00	N
ATOM	3	HT2	THR	A	22	38130	34190	124320	1.00	0.00	H		ATOM	2	HT1	THR	A	22	79250	5180	100240	1.00	0.00	H
ATOM	4	HT3	THR	A	22	39200	35050	125240	1.00	0.00	H		ATOM	3	HT2	THR	A	22	78950	5810	98760	1.00	0.00	H
ATOM	5	CA	THR	A	22	39270	35500	123250	1.00	0.00	C		ATOM	4	HT3	THR	A	22	78960	6820	100110	1.00	0.00	H
ATOM	6	HA	THR	A	22	38650	36340	123530	1.00	0.00	H		ATOM	5	CA	THR	A	22	80880	6250	99450	1.00	0.00	C
ATOM	7	CB	THR	A	22	40770	35770	123130	1.00	0.00	C		ATOM	6	HA	THR	A	22	80970	6580	98430	1.00	0.00	H
ATOM	8	HB	THR	A	22	40970	36230	122140	1.00	0.00	H		ATOM	7	CB	THR	A	22	81550	7370	100340	1.00	0.00	C
ATOM	9	OG1	THR	A	22	41580	34630	123100	1.00	0.00	O		ATOM	8	HB	THR	A	22	81560	7030	101400	1.00	0.00	H
ATOM	10	HG1	THR	A	22	42260	34820	122450	1.00	0.00	H		ATOM	9	OG1	THR	A	22	80850	8610	100290	1.00	0.00	O
ATOM	11	CG2	THR	A	22	41380	36710	124230	1.00	0.00	C		ATOM	10	HG1	THR	A	22	81050	9110	101080	1.00	0.00	H
ATOM	12	HG21	THR	A	22	40800	37630	124430	1.00	0.00	H		ATOM	11	CG2	THR	A	22	83010	7580	99950	1.00	0.00	C
ATOM	13	HG22	THR	A	22	42340	37060	123790	1.00	0.00	H		ATOM	12	HG21	THR	A	22	83320	8320	100710	1.00	0.00	H
ATOM	14	HG23	THR	A	22	41520	36200	125210	1.00	0.00	H		ATOM	13	HG22	THR	A	22	83100	8020	98930	1.00	0.00	H
ATOM	15	C	THR	A	22	38690	34930	121950	1.00	0.00	C		ATOM	14	HG23	THR	A	22	83620	6690	100190	1.00	0.00	H
ATOM	16	O	THR	A	22	37960	34010	122050	1.00	0.00	O		ATOM	15	C	THR	A	22	81610	4980	99510	1.00	0.00	C
ATOM	17	N	SER	A	23	38940	35490	120740	1.00	0.00	N		ATOM	16	O	THR	A	22	82120	4570	100540	1.00	0.00	O
ATOM	18	HN	SER	A	23	39550	36280	120610	1.00	0.00	H		ATOM	17	N	SER	A	23	81660	4340	98330	1.00	0.00	N
ATOM	19	CA	SER	A	23	38550	34960	119450	1.00	0.00	C		ATOM	18	HN	SER	A	23	81130	4700	97560	1.00	0.00	H
ATOM	20	HA	SER	A	23	39050	35580	118710	1.00	0.00	H		ATOM	19	CA	SER	A	23	82230	3030	97930	1.00	0.00	C
ATOM	21	CB	SER	A	23	39260	33640	119050	1.00	0.00	C		ATOM	20	HA	SER	A	23	81490	2270	98120	1.00	0.00	H
ATOM	22	HB1	SER	A	23	39080	33430	117980	1.00	0.00	H		ATOM	21	CB	SER	A	23	82530	3060	96450	1.00	0.00	C
ATOM	23	HB2	SER	A	23	38920	32830	119730	1.00	0.00	H		ATOM	22	HB1	SER	A	23	83180	2230	96100	1.00	0.00	H
ATOM	24	OG	SER	A	23	40700	33730	119090	1.00	0.00	O		ATOM	23	HB2	SER	A	23	82980	4070	96300	1.00	0.00	H
ATOM	25	HG1	SER	A	23	40970	33480	119970	1.00	0.00	H		ATOM	24	OG	SER	A	23	81380	3010	95660	1.00	0.00	O
ATOM	26	C	SER	A	23	37010	34830	119200	1.00	0.00	C		ATOM	25	HG1	SER	A	23	80930	3840	95850	1.00	0.00	H
ATOM	27	O	SER	A	23	36480	33730	119140	1.00	0.00	O		ATOM	26	C	SER	A	23	83420	2520	98680	1.00	0.00	C
ATOM	28	N	ALA	A	24	36350	36010	119180	1.00	0.00	N		ATOM	27	O	SER	A	23	84470	3220	98750	1.00	0.00	O
ATOM	29	HN	ALA	A	24	36810	36890	119240	1.00	0.00	H		ATOM	28	N	ALA	A	24	83340	1250	99080	1.00	0.00	N
ATOM	30	CA	ALA	A	24	34910	36070	118910	1.00	0.00	C		ATOM	29	HN	ALA	A	24	82510	0.710	99210	1.00	0.00	H
ATOM	31	HA	ALA	A	24	34420	35220	119370	1.00	0.00	H		ATOM	30	CA	ALA	A	24	84540	0.590	99730	1.00	0.00	C
ATOM	32	CB	ALA	A	24	34280	37360	119500	1.00	0.00	C		ATOM	31	HA	ALA	A	24	85140	1360	100180	1.00	0.00	H
ATOM	33	HB1	ALA	A	24	34400	37320	120600	1.00	0.00	H		ATOM	32	CB	ALA	A	24	134000	85770	100710	1.00	0.00	C
ATOM	34	HB2	ALA	A	24	33200	37380	119260	1.00	0.00	H		ATOM	33	HB1	ALA	A	24	133630	84860	100180	1.00	0.00	H
ATOM	35	HB3	ALA	A	24	34820	38260	119130	1.00	0.00	H		ATOM	34	HB2	ALA	A	24	133390	86160	101550	1.00	0.00	H
ATOM	36	C	ALA	A	24	34670	36040	117420	1.00	0.00	C		ATOM	35	HB3	ALA	A	24	134960	85440	101160	1.00	0.00	H
ATOM	37	O	ALA	A	24	35480	36380	116590	1.00	0.00	O		ATOM	36	C	ALA	A	24	85430	0.010	98610	1.00	0.00	C
ATOM	38	N	SER	A	25	33390	35730	117090	1.00	0.00	N		ATOM	37	O	ALA	A	24	134780	86050	97510	1.00	0.00	O
ATOM	39	HN	SER	A	25	32820	35370	117820	1.00	0.00	H		ATOM	38	N	SER	A	25	86820	-0.120	98790	1.00	0.00	N
ATOM	40	CA	SER	A	25	32800	35610	115720	1.00	0.00	C		ATOM	39	HN	SER	A	25	87270	0.150	99630	1.00	0.00	H
ATOM	41	HA	SER	A	25	33400	34910	115160	1.00	0.00	H		ATOM	40	CA	SER	A	25	137530	85600	97850	1.00	0.00	C
ATOM	42	CB	SER	A	25	31320	35230	115790	1.00	0.00	C		ATOM	41	HA	SER	A	25	137280	86050	96900	1.00	0.00	H
ATOM	43	HB1	SER	A	25	30700	35950	116360	1.00	0.00	H		ATOM	42	CB	SER	A	25	139060	85740	98260	1.00	0.00	C
ATOM	44	HB2	SER	A	25	31340	34240	116290	1.00	0.00	H		ATOM	43	HB1	SER	A	25	139280	85160	99190	1.00	0.00	H
ATOM	45	OG	SER	A	25	30800	34990	114470	1.00	0.00	O		ATOM	44	HB2	SER	A	25	139210	86820	98460	1.00	0.00	H
ATOM	46	HG1	SER	A	25	31270	34250	114100	1.00	0.00	H		ATOM	45	OG	SER	A	25	139930	85280	97180	1.00	0.00	O
ATOM	47	C	SER	A	25	32950	36930	115000	1.00	0.00	C		ATOM	46	HG1	SER	A	25	139790	85940	96500	1.00	0.00	H
ATOM	48	O	SER	A	25	32720	38020	115460	1.00	0.00	O		ATOM	47	C	SER	A	25	137260	84050	97690	1.00	0.00	C
ATOM	49	N	SER	A	26	33240	36800	113640	1.00	0.00	N		ATOM	48	O	SER	A	25	137380	83570	96570	1.00	0.00	O
ATOM	50	HN	SER	A	26	33600	35970	113230	1.00	0.00	H		ATOM	49	N	SER	A	26	136840	83290	98720	1.00	0.00	N
ATOM	51	CA	SER	A	26	33070	37990	112890	1.00	0.00	C		ATOM	50	HN	SER	A	26	136650	83670	99620	1.00	0.00	H
ATOM	52	HA	SER	A	26	33030	38890	113490	1.00	0.00	H		ATOM	51	CA	SER	A	26	136560	81880	98610	1.00	0.00	C
ATOM	53	CB	SER	A	26	34290	38300	111980	1.00	0.00	C		ATOM	52	HA	SER	A	26	137410	81460	98090	1.00	0.00	H
ATOM	54	HB1	SER	A	26	35220	38490	112560	1.00	0.00	H		ATOM	53	CB	SER	A	26	136430	81140	99910	1.00	0.00	C
ATOM	55	HB2	SER	A	26	34090	39180	111330	1.00	0.00	H		ATOM	54	HB1	SER	A	26	136420	80060	99620	1.00	0.00	H
ATOM	56	OG	SER	A	26	34440	37240	110970	1.00	0.00	O		ATOM	55	HB2	SER	A	26	135550	81480	100500	1.00	0.00	H
ATOM	57	HG1	SER	A	26	35400	37130	110940	1.00	0.00	H		ATOM	56	OG	SER	A	26	137670	81200	100630	1.00	0.00	O
ATOM	58	C	SER	A	26	31840	37940	111990	1.00	0.00	C		ATOM	57	HG1	SER	A	26	137470	81090	101560	1.00	0.00	H
ATOM	59	O	SER	A	26	31630	38830	111180	1.00	0.00	O		ATOM	58	C	SER	A	26	135380	81600	97680	1.00	0.00	C
ATOM	60	N	ASN	A	27	31000	36900	112100	1.00	0.00	N		ATOM	59	O	SER	A	26	134310	82200	97740	1.00	0.00	O
ATOM	61	HN	ASN	A	27	31100	36260	112860	1.00	0.00	H		ATOM	60	N	ASN	A	27	135460	80450	97000	1.00	0.00	N
ATOM	62	CA	ASN	A	27	29860	36670	111300	1.00	0.00	C		ATOM	61	HN	ASN	A	27	136260	79850	97000	1.00	0.00	H
ATOM	63	HA	ASN	A	27	30180	36590	110280	1.00	0.00	H		ATOM	62	CA	ASN	A	27	134340	79720	96340	1.00	0.00	C
ATOM	64	CB	ASN	A	27	29220	35340	111760	1.00	0.00	C		ATOM	63	HA	ASN	A	27	133950	80280	95500	1.00	0.00	H
ATOM	65	HB1	ASN	A	27	29040	35280	112850	1.00	0.00	H		ATOM	64	CB	ASN	A	27	134960	78370	95840	1.00	0.00	C
ATOM	66	HB2	ASN	A	27	29870	34490	111460	1.00	0.00	H		ATOM	65	HB1	ASN	A	27	135430	77960	96760	1.00	0.00	H
ATOM	67	CG	ASN	A	27	27880	34900	111170	1.00	0.00	C		ATOM	66	HB2	ASN	A	27	135770	78690	95160	1.00	0.00	H
ATOM	68	OD1	ASN	A	27	26890	35110	111850	1.00	0.00	O		ATOM	67	CG	ASN	A	27	134090	77390	95150	1.00	0.00	C
ATOM	69	ND2	ASN	A	27	27870	34250	109980	1.00	0.00	N		ATOM	68	OD1	ASN	A	27	133710	76400	95850	1.00	0.00	O
ATOM	70	HD21	ASN	A	27	26940	33980	109710	1.00	0.00	H		ATOM	69	ND2	ASN	A	27	133600	77580	93900	1.00	0.00	N
ATOM	71	HD22	ASN	A	27	28670	34170	109390	1.00	0.00	H		ATOM	70	HD21	ASN	A	27	132940	76930	93530	1.00	0.00	H
ATOM	72	C	ASN	A	27	28880	37810	111060	1.00	0.00	C		ATOM	71	HD22	ASN	A	27	133870	78360	93340	1.00	0.00	H
ATOM	73	O	ASN	A	27	28640	38730	111860	1.00	0.00	O		ATOM	72	C	ASN	A	27	133270	79420	97310	1.00	0.00	C
ATOM	74	N	SER	A	28	28160	37830	109880	1.00	0.00	N		ATOM	73	O	ASN	A	27	133510	79140	98470	1.00	0.00	O
ATOM	75	HN	SER	A	28	28260	37100	109200	1.00	0.00	H		ATOM	74	N	SER	A	28	132080	79420	96840	1.00	0.00	N
ATOM	76	CA	SER	A	28	27250	38930	109540	1.00	0.00	C		ATOM	75	HN	SER	A	28	131880	79730	95910	1.00	0.00	H
ATOM	77	HA	SER	A	28	27640	39860	109910	1.00	0.00	H		ATOM	76	CA	SER	A	28	130840	79300	97640	1.00	0.00	C
ATOM	78	CB	SER	A	28	27010	39150	108040	1.00	0.00	C		ATOM	77	HA	SER	A	28	130950	79940	98490	1.00	0.00	H
ATOM	79	HB1	SER	A	28	26530	38220	107660	1.00	0.00	H		ATOM	78	CB	SER	A	28	129640	79730	96820	1.00	0.00	C
ATOM	80	HB2	SER	A	28	27950	39350	107480	1.00	0.00	H		ATOM	79	HB1	SER	A	28	128690	79630	97390	1.00	0.00	H
ATOM	81	OG	SER	A	28	26020	40140	107670	1.00	0.00	O		ATOM	80	HB2	SER	A	28	129630	79030	95960	1.00	0.00	H
ATOM	82	HG1	SER	A	28	26290	40970	108080	1.00	0.00	H		ATOM	81	OG	SER	A	28	129760	81030	96210	1.00	0.00	O
ATOM	83	C	SER	A	28	25860	38770	110130	1.00	0.00	C		ATOM	82	HG1	SER	A	28	129400	81630	96870	1.00	0.00	H
ATOM	84	O	SER	A	28	25300	39740	110470	1.00	0.00	O		ATOM	83	C	SER	A	28	130620	77890	98240	1.00	0.00	C
ATOM	85	N	SER	A	29	25290	37520	110090	1.00	0.00	N		ATOM	84	O	SER	A	28	129990	77820	99290	1.00	0.00	O
ATOM	86	HN	SER	A	29	25750	36820	109550	1.00	0.00	H		ATOM	85	N	SER	A	29	131100	76810	97510	1.00	0.00	N
ATOM	87	CA	SER	A	29	24090	37280	110990	1.00	0.00	C		ATOM	86	HN	SER	A	29	131630	76930	96680	1.00	0.00	H
ATOM	88	HA	SER	A	29	23250	37850	110630	1.00	0.00	H		ATOM	87	CA	SER	A	29	130860	75450	97990	1.00	0.00	C
ATOM	89	CB	SER	A	29	23680	35810	110870	1.00	0.00	C		ATOM	88	HA	SER	A	29	129890	75410	98460	1.00	0.00	H
ATOM	90	HB1	SER	A	29	24550	35140	111070	1.00	0.00	H		ATOM	89	CB	SER	A	29	130920	74400	96870	1.00	0.00	C
ATOM	91	HB2	SER	A	29	23530	35610	109780	1.00	0.00	H		ATOM	90	HB1	SER	A	29	131980	74280	96550	1.00	0.00	H
ATOM	92	OG	SER	A	29	22620	35450	111700	1.00	0.00	O		ATOM	91	HB2	SER	A	29	130360	74690	95950	1.00	0.00	H
ATOM	93	HG1	SER	A	29	22920	35410	112610	1.00	0.00	H		ATOM	92	OG	SER	A	29	130490	73110	97290	1.00	0.00	O
ATOM	94	C	SER	A	29	24370	37680	112520	1.00	0.00	C		ATOM	93	HG1	SER	A	29	131290	72580	97390	1.00	0.00	H
ATOM	95	O	SER	A	29	23520	38310	113140	1.00	0.00	O		ATOM	94	C	SER	A	29	131910	75110	99060	1.00	0.00	C
ATOM	96	N	PHE	A	30	25540	37250	113090	1.00	0.00	N		ATOM	95	O	SER	A	29	131640	74330	99980	1.00	0.00	O
ATOM	97	HN	PHE	A	30	26140	36680	112540	1.00	0.00	H		ATOM	96	N	PHE	A	30	133110	75730	98940	1.00	0.00	N
ATOM	98	CA	PHE	A	30	25870	37460	114470	1.00	0.00	C		ATOM	97	HN	PHE	A	30	133380	76250	98140	1.00	0.00	H
ATOM	99	HA	PHE	A	30	25110	37040	115110	1.00	0.00	H		ATOM	98	CA	PHE	A	30	134150	75590	99970	1.00	0.00	C
ATOM	100	CB	PHE	A	30	27230	36960	114890	1.00	0.00	C		ATOM	99	HA	PHE	A	30	134300	74560	100270	1.00	0.00	H
ATOM	101	HB1	PHE	A	30	28120	37350	114350	1.00	0.00	H		ATOM	100	CB	PHE	A	30	135480	76270	99340	1.00	0.00	C
ATOM	102	HB2	PHE	A	30	27260	35880	114660	1.00	0.00	H		ATOM	101	HB1	PHE	A	30	135210	77310	99040	1.00	0.00	H
ATOM	103	CG	PHE	A	30	27440	36910	116360	1.00	0.00	C		ATOM	102	HB2	PHE	A	30	135710	75720	98400	1.00	0.00	H
ATOM	104	CD1	PHE	A	30	26580	36340	117270	1.00	0.00	C		ATOM	103	CG	PHE	A	30	136750	76370	100130	1.00	0.00	C
ATOM	105	HD1	PHE	A	30	25720	35880	116810	1.00	0.00	H		ATOM	104	CD1	PHE	A	30	137130	77530	100810	1.00	0.00	C
ATOM	106	CE1	PHE	A	30	26880	36320	118640	1.00	0.00	C		ATOM	105	HD1	PHE	A	30	136440	78360	100870	1.00	0.00	H
ATOM	107	HE1	PHE	A	30	26300	35750	119340	1.00	0.00	H		ATOM	106	CE1	PHE	A	30	138380	77520	101460	1.00	0.00	C
ATOM	108	CZ	PHE	A	30	28100	36820	119080	1.00	0.00	C		ATOM	107	HE1	PHE	A	30	138690	78330	102110	1.00	0.00	H
ATOM	109	HZ	PHE	A	30	28390	36730	120120	1.00	0.00	H		ATOM	108	CZ	PHE	A	30	139170	76430	101470	1.00	0.00	C
ATOM	110	CD2	PHE	A	30	28670	37480	116840	1.00	0.00	C		ATOM	109	HZ	PHE	A	30	140110	76520	102000	1.00	0.00	H
ATOM	111	HD2	PHE	A	30	29420	37610	116080	1.00	0.00	H		ATOM	110	CD2	PHE	A	30	137690	75320	99990	1.00	0.00	C
ATOM	112	CE2	PHE	A	30	28970	37460	118210	1.00	0.00	C		ATOM	111	HD2	PHE	A	30	137370	74490	99370	1.00	0.00	H
ATOM	113	HE2	PHE	A	30	29940	37770	118560	1.00	0.00	H		ATOM	112	CE2	PHE	A	30	138960	75320	100720	1.00	0.00	C
ATOM	114	C	PHE	A	30	25940	39000	114780	1.00	0.00	C		ATOM	113	HE2	PHE	A	30	139830	74700	100550	1.00	0.00	H
ATOM	115	O	PHE	A	30	25490	39480	115880	1.00	0.00	O		ATOM	114	C	PHE	A	30	133730	76210	101290	1.00	0.00	C
ATOM	116	N	SER	A	31	26490	39740	113770	1.00	0.00	N		ATOM	115	O	PHE	A	30	133750	75630	102330	1.00	0.00	O
ATOM	117	HN	SER	A	31	26900	39440	112920	1.00	0.00	H		ATOM	116	N	SER	A	31	133210	77420	101230	1.00	0.00	N
ATOM	118	CA	SER	A	31	26690	41180	114040	1.00	0.00	C		ATOM	117	HN	SER	A	31	133200	77950	100380	1.00	0.00	H
ATOM	119	HA	SER	A	31	27060	41360	115040	1.00	0.00	H		ATOM	118	CA	SER	A	31	132660	78190	102360	1.00	0.00	C
ATOM	120	CB	SER	A	31	27760	41820	113130	1.00	0.00	C		ATOM	119	HA	SER	A	31	133440	78210	103100	1.00	0.00	H
ATOM	121	HB1	SER	A	31	28710	41280	113310	1.00	0.00	H		ATOM	120	CB	SER	A	31	132240	79630	101930	1.00	0.00	C
ATOM	122	HB2	SER	A	31	27960	42910	113220	1.00	0.00	H		ATOM	121	HB1	SER	A	31	131530	79640	101080	1.00	0.00	H
ATOM	123	OG	SER	A	31	27570	41540	111710	1.00	0.00	O		ATOM	122	HB2	SER	A	31	133260	80000	101680	1.00	0.00	H
ATOM	124	HG1	SER	A	31	26980	42220	111370	1.00	0.00	H		ATOM	123	OG	SER	A	31	131620	80430	102940	1.00	0.00	O
ATOM	125	C	SER	A	31	25420	41990	113820	1.00	0.00	C		ATOM	124	HG1	SER	A	31	132230	80600	103660	1.00	0.00	H
ATOM	126	O	SER	A	31	25320	43100	114190	1.00	0.00	O		ATOM	125	C	SER	A	31	131430	77400	102960	1.00	0.00	C
ATOM	127	N	SER	A	32	24370	41360	113260	1.00	0.00	N		ATOM	126	O	SER	A	31	131280	77250	104160	1.00	0.00	O
ATOM	128	HN	SER	A	32	24580	40460	112900	1.00	0.00	H		ATOM	127	N	SER	A	32	130500	76930	102100	1.00	0.00	N
ATOM	129	CA	SER	A	32	23070	42030	112950	1.00	0.00	C		ATOM	128	HN	SER	A	32	130450	77260	101160	1.00	0.00	H
ATOM	130	HA	SER	A	32	23350	43070	112920	1.00	0.00	H		ATOM	129	CA	SER	A	32	129400	76170	102600	1.00	0.00	C
ATOM	131	CB	SER	A	32	22570	41560	111470	1.00	0.00	C		ATOM	130	HA	SER	A	32	129040	76710	103460	1.00	0.00	H
ATOM	132	HB1	SER	A	32	23260	41960	110700	1.00	0.00	H		ATOM	131	CB	SER	A	32	128230	76190	101550	1.00	0.00	C
ATOM	133	HB2	SER	A	32	21650	42130	111220	1.00	0.00	H		ATOM	132	HB1	SER	A	32	128650	76000	100530	1.00	0.00	H
ATOM	134	OG	SER	A	32	22360	40200	111270	1.00	0.00	O		ATOM	133	HB2	SER	A	32	127660	77140	101590	1.00	0.00	H
ATOM	135	HG1	SER	A	32	23210	39750	111210	1.00	0.00	H		ATOM	134	OG	SER	A	32	127170	75240	101800	1.00	0.00	O
ATOM	136	C	SER	A	32	21930	41710	113970	1.00	0.00	C		ATOM	135	HG1	SER	A	32	127040	75200	102750	1.00	0.00	H
ATOM	137	O	SER	A	32	20830	42250	113920	1.00	0.00	O		ATOM	136	C	SER	A	32	129690	74820	103110	1.00	0.00	C
ATOM	138	N	SER	A	33	22260	40760	114880	1.00	0.00	N		ATOM	137	O	SER	A	32	129120	74410	104110	1.00	0.00	O
ATOM	139	HN	SER	A	33	23170	40360	114770	1.00	0.00	H		ATOM	138	N	SER	A	33	130680	74050	102560	1.00	0.00	N
ATOM	140	CA	SER	A	33	21400	40210	115880	1.00	0.00	C		ATOM	139	HN	SER	A	33	131120	74210	101680	1.00	0.00	H
ATOM	141	HA	SER	A	33	20410	40600	115730	1.00	0.00	H		ATOM	140	CA	SER	A	33	131200	72900	103260	1.00	0.00	C
ATOM	142	CB	SER	A	33	21290	38680	115700	1.00	0.00	C		ATOM	141	HA	SER	A	33	130380	72260	103550	1.00	0.00	H
ATOM	143	HB1	SER	A	33	20780	38440	114740	1.00	0.00	H		ATOM	142	CB	SER	A	33	132230	72020	102410	1.00	0.00	C
ATOM	144	HB2	SER	A	33	20660	38110	116410	1.00	0.00	H		ATOM	143	HB1	SER	A	33	132550	71180	103060	1.00	0.00	H
ATOM	145	OG	SER	A	33	22610	38080	115600	1.00	0.00	O		ATOM	144	HB2	SER	A	33	133090	72660	102080	1.00	0.00	H
ATOM	146	HG1	SER	A	33	22850	37960	114680	1.00	0.00	H		ATOM	145	OG	SER	A	33	131680	71320	101310	1.00	0.00	O
ATOM	147	C	SER	A	33	21810	40580	117260	1.00	0.00	C		ATOM	146	HG1	SER	A	33	131380	72030	100730	1.00	0.00	H
ATOM	148	O	SER	A	33	21160	40140	118180	1.00	0.00	O		ATOM	147	C	SER	A	33	131850	73270	104640	1.00	0.00	C
ATOM	149	N	VAL	A	34	22790	41370	117440	1.00	0.00	N		ATOM	148	O	SER	A	33	131650	72570	105630	1.00	0.00	O
ATOM	150	HN	VAL	A	34	23370	41740	116710	1.00	0.00	H		ATOM	149	N	VAL	A	34	132730	74340	104780	1.00	0.00	N
ATOM	151	CA	VAL	A	34	23210	41880	118760	1.00	0.00	C		ATOM	150	HN	VAL	A	34	133020	74950	104040	1.00	0.00	H
ATOM	152	HA	VAL	A	34	23580	41020	119300	1.00	0.00	H		ATOM	151	CA	VAL	A	34	133400	74740	106000	1.00	0.00	C
ATOM	153	CB	VAL	A	34	24300	42980	118650	1.00	0.00	C		ATOM	152	HA	VAL	A	34	134040	73960	106400	1.00	0.00	H
ATOM	154	HB	VAL	A	34	23960	43780	117950	1.00	0.00	H		ATOM	153	CB	VAL	A	34	134370	75890	105820	1.00	0.00	C
ATOM	155	CG1	VAL	A	34	24640	43660	120030	1.00	0.00	C		ATOM	154	HB	VAL	A	34	133870	76630	105160	1.00	0.00	H
ATOM	156	HG11	VAL	A	34	25450	44390	119820	1.00	0.00	H		ATOM	155	CG1	VAL	A	34	134740	76660	107160	1.00	0.00	C
ATOM	157	HG12	VAL	A	34	24990	42960	120820	1.00	0.00	H		ATOM	156	HG11	VAL	A	34	135420	77470	106830	1.00	0.00	H
ATOM	158	HG13	VAL	A	34	23760	44290	120290	1.00	0.00	H		ATOM	157	HG12	VAL	A	34	135220	76020	107940	1.00	0.00	H
ATOM	159	CG2	VAL	A	34	25500	42420	118000	1.00	0.00	C		ATOM	158	HG13	VAL	A	34	133870	77130	107660	1.00	0.00	H
ATOM	160	HG21	VAL	A	34	25400	41640	117220	1.00	0.00	H		ATOM	159	CG2	VAL	A	34	135720	75530	105210	1.00	0.00	C
ATOM	161	HG22	VAL	A	34	25920	41780	118810	1.00	0.00	H		ATOM	160	HG21	VAL	A	34	136190	74840	105940	1.00	0.00	H
ATOM	162	HG23	VAL	A	34	26140	43290	117720	1.00	0.00	H		ATOM	161	HG22	VAL	A	34	136420	76400	105110	1.00	0.00	H
ATOM	163	C	VAL	A	34	22080	42440	119680	1.00	0.00	C		ATOM	162	HG23	VAL	A	34	135560	75090	104200	1.00	0.00	H
ATOM	164	O	VAL	A	34	22110	42200	120870	1.00	0.00	O		ATOM	163	C	VAL	A	34	132310	75000	107090	1.00	0.00	C
ATOM	165	N	ALA	A	35	21060	43170	119210	1.00	0.00	N		ATOM	164	O	VAL	A	34	132430	74560	108200	1.00	0.00	O
ATOM	166	HN	ALA	A	35	21050	43470	118260	1.00	0.00	H		ATOM	165	N	ALA	A	35	131270	75730	106700	1.00	0.00	N
ATOM	167	CA	ALA	A	35	20040	43730	119930	1.00	0.00	C		ATOM	166	HN	ALA	A	35	131180	76180	105810	1.00	0.00	H
ATOM	168	HA	ALA	A	35	20450	44160	120830	1.00	0.00	H		ATOM	167	CA	ALA	A	35	130140	76170	107590	1.00	0.00	C
ATOM	169	CB	ALA	A	35	19250	44730	119050	1.00	0.00	C		ATOM	168	HA	ALA	A	35	130570	76740	108400	1.00	0.00	H
ATOM	170	HB1	ALA	A	35	18490	44210	118430	1.00	0.00	H		ATOM	169	CB	ALA	A	35	129240	77090	106660	1.00	0.00	C
ATOM	171	HB2	ALA	A	35	19870	45290	118310	1.00	0.00	H		ATOM	170	HB1	ALA	A	35	129780	78020	106370	1.00	0.00	H
ATOM	172	HB3	ALA	A	35	18740	45410	119770	1.00	0.00	H		ATOM	171	HB2	ALA	A	35	128310	77450	107150	1.00	0.00	H
ATOM	173	C	ALA	A	35	19030	42630	120300	1.00	0.00	C		ATOM	172	HB3	ALA	A	35	128970	76400	105840	1.00	0.00	H
ATOM	174	O	ALA	A	35	18490	42600	121370	1.00	0.00	O		ATOM	173	C	ALA	A	35	129400	74970	108220	1.00	0.00	C
ATOM	175	N	ASP	A	36	18800	41680	119380	1.00	0.00	N		ATOM	174	O	ALA	A	35	129160	74760	109430	1.00	0.00	O
ATOM	176	HN	ASP	A	36	19050	41720	118410	1.00	0.00	H		ATOM	175	N	ASP	A	36	129090	74010	107370	1.00	0.00	N
ATOM	177	CA	ASP	A	36	18010	40500	119670	1.00	0.00	C		ATOM	176	HN	ASP	A	36	129190	74190	106390	1.00	0.00	H
ATOM	178	HA	ASP	A	36	17060	40860	120050	1.00	0.00	H		ATOM	177	CA	ASP	A	36	128370	72810	107780	1.00	0.00	C
ATOM	179	CB	ASP	A	36	17720	39710	118390	1.00	0.00	C		ATOM	178	HA	ASP	A	36	127570	73030	108470	1.00	0.00	H
ATOM	180	HB1	ASP	A	36	18490	38920	118200	1.00	0.00	H		ATOM	179	CB	ASP	A	36	127770	72160	106470	1.00	0.00	C
ATOM	181	HB2	ASP	A	36	17780	40450	117560	1.00	0.00	H		ATOM	180	HB1	ASP	A	36	127550	71100	106730	1.00	0.00	H
ATOM	182	CG	ASP	A	36	16360	39000	118400	1.00	0.00	C		ATOM	181	HB2	ASP	A	36	128590	72260	105720	1.00	0.00	H
ATOM	183	OD1	ASP	A	36	16080	38200	117420	1.00	0.00	O		ATOM	182	CG	ASP	A	36	126660	72910	105860	1.00	0.00	C
ATOM	184	OD2	ASP	A	36	15620	39150	119360	1.00	0.00	O		ATOM	183	OD1	ASP	A	36	126380	74090	106210	1.00	0.00	O
ATOM	185	C	ASP	A	36	18590	39620	120820	1.00	0.00	C		ATOM	184	OD2	ASP	A	36	126050	72340	104910	1.00	0.00	O
ATOM	186	O	ASP	A	36	17920	39090	121690	1.00	0.00	O		ATOM	185	C	ASP	A	36	129260	71790	108510	1.00	0.00	C
ATOM	187	N	THR	A	37	19900	39550	120860	1.00	0.00	N		ATOM	186	O	ASP	A	36	128760	70900	109200	1.00	0.00	O
ATOM	188	HN	THR	A	37	20350	40020	120110	1.00	0.00	H		ATOM	187	N	THR	A	37	130620	71780	108370	1.00	0.00	N
ATOM	189	CA	THR	A	37	20660	38910	121970	1.00	0.00	C		ATOM	188	HN	THR	A	37	131010	72400	107710	1.00	0.00	H
ATOM	190	HA	THR	A	37	20180	38000	122280	1.00	0.00	H		ATOM	189	CA	THR	A	37	131490	70940	109120	1.00	0.00	C
ATOM	191	CB	THR	A	37	22090	38540	121620	1.00	0.00	C		ATOM	190	HA	THR	A	37	131250	69900	108970	1.00	0.00	H
ATOM	192	HB	THR	A	37	22690	39390	121220	1.00	0.00	H		ATOM	191	CB	THR	A	37	132890	71190	108570	1.00	0.00	C
ATOM	193	OG1	THR	A	37	22130	37460	120680	1.00	0.00	O		ATOM	192	HB	THR	A	37	133180	72250	108770	1.00	0.00	H
ATOM	194	HG1	THR	A	37	22790	37620	120000	1.00	0.00	H		ATOM	193	OG1	THR	A	37	133080	70790	107190	1.00	0.00	O
ATOM	195	CG2	THR	A	37	22860	38020	122890	1.00	0.00	C		ATOM	194	HG1	THR	A	37	132660	71500	106700	1.00	0.00	H
ATOM	196	HG21	THR	A	37	23900	37700	122670	1.00	0.00	H		ATOM	195	CG2	THR	A	37	133980	70330	109270	1.00	0.00	C
ATOM	197	HG22	THR	A	37	22250	37290	123480	1.00	0.00	H		ATOM	196	HG21	THR	A	37	133770	69240	109220	1.00	0.00	H
ATOM	198	HG23	THR	A	37	23030	38900	123560	1.00	0.00	H		ATOM	197	HG22	THR	A	37	134190	70700	110300	1.00	0.00	H
ATOM	199	C	THR	A	37	20580	39800	123240	1.00	0.00	C		ATOM	198	HG23	THR	A	37	134940	70570	108770	1.00	0.00	H
ATOM	200	O	THR	A	37	20410	39310	124370	1.00	0.00	O		ATOM	199	C	THR	A	37	131470	71200	110620	1.00	0.00	C
ATOM	201	N	ASP	A	38	20600	41120	123050	1.00	0.00	N		ATOM	200	O	THR	A	37	131430	70260	111420	1.00	0.00	O
ATOM	202	HN	ASP	A	38	20740	41530	122160	1.00	0.00	H		ATOM	201	N	ASP	A	38	131390	72480	111020	1.00	0.00	N
ATOM	203	CA	ASP	A	38	20510	42000	124200	1.00	0.00	C		ATOM	202	HN	ASP	A	38	131460	73210	110340	1.00	0.00	H
ATOM	204	HA	ASP	A	38	21270	41770	124930	1.00	0.00	H		ATOM	203	CA	ASP	A	38	131360	72940	112320	1.00	0.00	C
ATOM	205	CB	ASP	A	38	20790	43430	123650	1.00	0.00	C		ATOM	204	HA	ASP	A	38	132090	72540	113020	1.00	0.00	H
ATOM	206	HB1	ASP	A	38	19920	43560	122980	1.00	0.00	H		ATOM	205	CB	ASP	A	38	131480	74540	112330	1.00	0.00	C
ATOM	207	HB2	ASP	A	38	21760	43350	123110	1.00	0.00	H		ATOM	206	HB1	ASP	A	38	131210	75010	113290	1.00	0.00	H
ATOM	208	CG	ASP	A	38	20800	44550	124670	1.00	0.00	C		ATOM	207	HB2	ASP	A	38	130870	74980	111510	1.00	0.00	H
ATOM	209	OD1	ASP	A	38	20780	44220	125930	1.00	0.00	O		ATOM	208	CG	ASP	A	38	132930	74960	112250	1.00	0.00	C
ATOM	210	OD2	ASP	A	38	20880	45760	124320	1.00	0.00	O		ATOM	209	OD1	ASP	A	38	133260	76120	112590	1.00	0.00	O
ATOM	211	C	ASP	A	38	19160	41900	124850	1.00	0.00	C		ATOM	210	OD2	ASP	A	38	133730	74040	112070	1.00	0.00	O
ATOM	212	O	ASP	A	38	19070	41810	126070	1.00	0.00	O		ATOM	211	C	ASP	A	38	130040	72630	112990	1.00	0.00	C
ATOM	213	N	ASP	A	39	18020	41920	124110	1.00	0.00	N		ATOM	212	O	ASP	A	38	130030	72210	114140	1.00	0.00	O
ATOM	214	HN	ASP	A	39	17920	42050	123130	1.00	0.00	H		ATOM	213	N	ASP	A	39	128900	72730	112330	1.00	0.00	N
ATOM	215	CA	ASP	A	39	16680	41620	124700	1.00	0.00	C		ATOM	214	HN	ASP	A	39	129040	73290	111520	1.00	0.00	H
ATOM	216	HA	ASP	A	39	16510	42180	125610	1.00	0.00	H		ATOM	215	CA	ASP	A	39	127660	72150	112640	1.00	0.00	C
ATOM	217	CB	ASP	A	39	15620	42030	123670	1.00	0.00	C		ATOM	216	HA	ASP	A	39	127340	72500	113620	1.00	0.00	H
ATOM	218	HB1	ASP	A	39	14620	41750	124070	1.00	0.00	H		ATOM	217	CB	ASP	A	39	126590	72500	111520	1.00	0.00	C
ATOM	219	HB2	ASP	A	39	15940	41630	122680	1.00	0.00	H		ATOM	218	HB1	ASP	A	39	125580	72060	111690	1.00	0.00	H
ATOM	220	CG	ASP	A	39	15600	43540	123530	1.00	0.00	C		ATOM	219	HB2	ASP	A	39	127050	72230	110550	1.00	0.00	H
ATOM	221	OD1	ASP	A	39	16330	44300	124320	1.00	0.00	O		ATOM	220	CG	ASP	A	39	126360	73970	111420	1.00	0.00	C
ATOM	222	OD2	ASP	A	39	14830	43970	122710	1.00	0.00	O		ATOM	221	OD1	ASP	A	39	125540	74250	110500	1.00	0.00	O
ATOM	223	C	ASP	A	39	16450	40220	125180	1.00	0.00	C		ATOM	222	OD2	ASP	A	39	126800	74750	112330	1.00	0.00	O
ATOM	224	O	ASP	A	39	15860	39990	126250	1.00	0.00	O		ATOM	223	C	ASP	A	39	127600	70630	112940	1.00	0.00	C
ATOM	225	N	ASP	A	40	16970	39150	124510	1.00	0.00	N		ATOM	224	O	ASP	A	39	127120	70200	113990	1.00	0.00	O
ATOM	226	HN	ASP	A	40	17400	39250	123620	1.00	0.00	H		ATOM	225	N	ASP	A	40	128170	69800	112080	1.00	0.00	N
ATOM	227	CA	ASP	A	40	16890	37790	125060	1.00	0.00	C		ATOM	226	HN	ASP	A	40	128520	70100	111190	1.00	0.00	H
ATOM	228	HA	ASP	A	40	15860	37570	125320	1.00	0.00	H		ATOM	227	CA	ASP	A	40	128240	68400	112450	1.00	0.00	C
ATOM	229	CB	ASP	A	40	17380	36670	124040	1.00	0.00	C		ATOM	228	HA	ASP	A	40	127250	68030	112660	1.00	0.00	H
ATOM	230	HB1	ASP	A	40	17340	35640	124460	1.00	0.00	H		ATOM	229	CB	ASP	A	40	128830	67720	111150	1.00	0.00	C
ATOM	231	HB2	ASP	A	40	18470	36760	123890	1.00	0.00	H		ATOM	230	HB1	ASP	A	40	129150	66680	111330	1.00	0.00	H
ATOM	232	CG	ASP	A	40	16630	36490	122780	1.00	0.00	C		ATOM	231	HB2	ASP	A	40	129720	68280	110780	1.00	0.00	H
ATOM	233	OD1	ASP	A	40	17300	35830	121950	1.00	0.00	O		ATOM	232	CG	ASP	A	40	127770	67640	109990	1.00	0.00	C
ATOM	234	OD2	ASP	A	40	15480	36880	122550	1.00	0.00	O		ATOM	233	OD1	ASP	A	40	126560	67780	110300	1.00	0.00	O
ATOM	235	C	ASP	A	40	17630	37610	126400	1.00	0.00	C		ATOM	234	OD2	ASP	A	40	128080	67340	108830	1.00	0.00	O
ATOM	236	O	ASP	A	40	17010	37040	127370	1.00	0.00	O		ATOM	235	C	ASP	A	40	129130	67990	113580	1.00	0.00	C
ATOM	237	N	GLN	A	41	18840	38210	126610	1.00	0.00	N		ATOM	236	O	ASP	A	40	128680	67240	114490	1.00	0.00	O
ATOM	238	HN	GLN	A	41	19280	38570	125790	1.00	0.00	H		ATOM	237	N	GLN	A	41	130340	68510	113640	1.00	0.00	N
ATOM	239	CA	GLN	A	41	19580	38070	127830	1.00	0.00	C		ATOM	238	HN	GLN	A	41	130780	69030	112910	1.00	0.00	H
ATOM	240	HA	GLN	A	41	19500	37040	128150	1.00	0.00	H		ATOM	239	CA	GLN	A	41	131160	68460	114780	1.00	0.00	C
ATOM	241	CB	GLN	A	41	21090	38410	127520	1.00	0.00	C		ATOM	240	HA	GLN	A	41	131520	67490	115080	1.00	0.00	H
ATOM	242	HB1	GLN	A	41	21620	38190	128470	1.00	0.00	H		ATOM	241	CB	GLN	A	41	132550	69220	114660	1.00	0.00	C
ATOM	243	HB2	GLN	A	41	21210	39450	127170	1.00	0.00	H		ATOM	242	HB1	GLN	A	41	133100	69320	115620	1.00	0.00	H
ATOM	244	CG	GLN	A	41	21720	37400	126520	1.00	0.00	C		ATOM	243	HB2	GLN	A	41	132370	70250	114300	1.00	0.00	H
ATOM	245	HG1	GLN	A	41	22790	37650	126360	1.00	0.00	H		ATOM	244	CG	GLN	A	41	133570	68480	113580	1.00	0.00	C
ATOM	246	HG2	GLN	A	41	21180	37490	125550	1.00	0.00	H		ATOM	245	HG1	GLN	A	41	134650	68520	113820	1.00	0.00	H
ATOM	247	CD	GLN	A	41	21560	35910	126900	1.00	0.00	C		ATOM	246	HG2	GLN	A	41	133440	69140	112690	1.00	0.00	H
ATOM	248	OE1	GLN	A	41	20890	35130	126280	1.00	0.00	O		ATOM	247	CD	GLN	A	41	133220	67050	113230	1.00	0.00	C
ATOM	249	NE2	GLN	A	41	22060	35540	128140	1.00	0.00	N		ATOM	248	OE1	GLN	A	41	133630	66220	114010	1.00	0.00	O
ATOM	250	HE21	GLN	A	41	21870	34610	128440	1.00	0.00	H		ATOM	249	NE2	GLN	A	41	132560	66670	112120	1.00	0.00	N
ATOM	251	HE22	GLN	A	41	22340	36360	128650	1.00	0.00	H		ATOM	250	HE21	GLN	A	41	132500	65680	111960	1.00	0.00	H
ATOM	252	C	GLN	A	41	19050	38980	128980	1.00	0.00	C		ATOM	251	HE22	GLN	A	41	132300	67390	111480	1.00	0.00	H
ATOM	253	O	GLN	A	41	19130	38700	130110	1.00	0.00	O		ATOM	252	C	GLN	A	41	130530	68970	116080	1.00	0.00	C
ATOM	254	N	THR	A	42	18470	40130	128580	1.00	0.00	N		ATOM	253	O	GLN	A	41	130650	68410	117110	1.00	0.00	O
ATOM	255	HN	THR	A	42	18400	40300	127600	1.00	0.00	H		ATOM	254	N	THR	A	42	129680	70050	115980	1.00	0.00	N
ATOM	256	CA	THR	A	42	17670	41040	129400	1.00	0.00	C		ATOM	255	HN	THR	A	42	129650	70630	115180	1.00	0.00	H
ATOM	257	HA	THR	A	42	18250	41400	130240	1.00	0.00	H		ATOM	256	CA	THR	A	42	128920	70630	117090	1.00	0.00	C
ATOM	258	CB	THR	A	42	16960	42170	128660	1.00	0.00	C		ATOM	257	HA	THR	A	42	129650	70760	117870	1.00	0.00	H
ATOM	259	HB	THR	A	42	16390	41900	127750	1.00	0.00	H		ATOM	258	CB	THR	A	42	128370	72040	116890	1.00	0.00	C
ATOM	260	OG1	THR	A	42	17970	43010	128190	1.00	0.00	O		ATOM	259	HB	THR	A	42	127850	72150	115910	1.00	0.00	H
ATOM	261	HG1	THR	A	42	18260	42640	127360	1.00	0.00	H		ATOM	260	OG1	THR	A	42	129320	73010	116740	1.00	0.00	O
ATOM	262	CG2	THR	A	42	16120	43000	129640	1.00	0.00	C		ATOM	261	HG1	THR	A	42	129670	73120	115850	1.00	0.00	H
ATOM	263	HG21	THR	A	42	16640	43060	130620	1.00	0.00	H		ATOM	262	CG2	THR	A	42	127370	72510	118000	1.00	0.00	C
ATOM	264	HG22	THR	A	42	15090	42600	129570	1.00	0.00	H		ATOM	263	HG21	THR	A	42	127060	73540	117750	1.00	0.00	H
ATOM	265	HG23	THR	A	42	16060	44070	129330	1.00	0.00	H		ATOM	264	HG22	THR	A	42	127860	72540	118990	1.00	0.00	H
ATOM	266	C	THR	A	42	16480	40260	130000	1.00	0.00	C		ATOM	265	HG23	THR	A	42	126440	71900	118030	1.00	0.00	H
ATOM	267	O	THR	A	42	16230	40410	131190	1.00	0.00	O		ATOM	266	C	THR	A	42	127830	69710	117550	1.00	0.00	C
ATOM	268	N	ILE	A	43	15760	39430	129210	1.00	0.00	N		ATOM	267	O	THR	A	42	127550	69480	118760	1.00	0.00	O
ATOM	269	HN	ILE	A	43	15940	39350	128230	1.00	0.00	H		ATOM	268	N	ILE	A	43	127140	69020	116600	1.00	0.00	N
ATOM	270	CA	ILE	A	43	14730	38530	129680	1.00	0.00	C		ATOM	269	HN	ILE	A	43	127050	69290	115640	1.00	0.00	H
ATOM	271	HA	ILE	A	43	14050	39090	130310	1.00	0.00	H		ATOM	270	CA	ILE	A	43	126200	67950	116870	1.00	0.00	C
ATOM	272	CB	ILE	A	43	13860	37940	128550	1.00	0.00	C		ATOM	271	HA	ILE	A	43	125460	68160	117620	1.00	0.00	H
ATOM	273	HB	ILE	A	43	14600	37540	127820	1.00	0.00	H		ATOM	272	CB	ILE	A	43	125430	67410	115600	1.00	0.00	C
ATOM	274	CG2	ILE	A	43	13060	36730	129090	1.00	0.00	C		ATOM	273	HB	ILE	A	43	126160	67200	114790	1.00	0.00	H
ATOM	275	HG21	ILE	A	43	12200	36470	128430	1.00	0.00	H		ATOM	274	CG2	ILE	A	43	124750	65990	115840	1.00	0.00	C
ATOM	276	HG22	ILE	A	43	12670	36950	130110	1.00	0.00	H		ATOM	275	HG21	ILE	A	43	124410	65570	114860	1.00	0.00	H
ATOM	277	HG23	ILE	A	43	13810	35910	129040	1.00	0.00	H		ATOM	276	HG22	ILE	A	43	123960	66130	116610	1.00	0.00	H
ATOM	278	CG1	ILE	A	43	12890	38980	127930	1.00	0.00	C		ATOM	277	HG23	ILE	A	43	125420	65190	116200	1.00	0.00	H
ATOM	279	HG11	ILE	A	43	13370	39970	128080	1.00	0.00	H		ATOM	278	CG1	ILE	A	43	124380	68450	115090	1.00	0.00	C
ATOM	280	HG12	ILE	A	43	11990	38880	128580	1.00	0.00	H		ATOM	279	HG11	ILE	A	43	123990	68120	114110	1.00	0.00	H
ATOM	281	CD	ILE	A	43	12590	38690	126500	1.00	0.00	C		ATOM	280	HG12	ILE	A	43	125000	69320	114770	1.00	0.00	H
ATOM	282	HD1	ILE	A	43	12080	37720	126300	1.00	0.00	H		ATOM	281	CD	ILE	A	43	123230	68880	116050	1.00	0.00	C
ATOM	283	HD2	ILE	A	43	13560	38700	125960	1.00	0.00	H		ATOM	282	HD1	ILE	A	43	123510	69290	117040	1.00	0.00	H
ATOM	284	HD3	ILE	A	43	11980	39510	126050	1.00	0.00	H		ATOM	283	HD2	ILE	A	43	122560	68050	116360	1.00	0.00	H
ATOM	285	C	ILE	A	43	15320	37490	130690	1.00	0.00	C		ATOM	284	HD3	ILE	A	43	122750	69660	115430	1.00	0.00	H
ATOM	286	O	ILE	A	43	14660	37130	131680	1.00	0.00	O		ATOM	285	C	ILE	A	43	126870	66780	117620	1.00	0.00	C
ATOM	287	N	ALA	A	44	16560	37000	130380	1.00	0.00	N		ATOM	286	O	ILE	A	43	126360	66210	118530	1.00	0.00	O
ATOM	288	HN	ALA	A	44	17010	37380	129580	1.00	0.00	H		ATOM	287	N	ALA	A	44	128040	66310	117150	1.00	0.00	N
ATOM	289	CA	ALA	A	44	17080	35970	131110	1.00	0.00	C		ATOM	288	HN	ALA	A	44	128440	66760	116350	1.00	0.00	H
ATOM	290	HA	ALA	A	44	16360	35170	131130	1.00	0.00	H		ATOM	289	CA	ALA	A	44	128790	65210	117780	1.00	0.00	C
ATOM	291	CB	ALA	A	44	18330	35350	130400	1.00	0.00	C		ATOM	290	HA	ALA	A	44	128150	64340	117690	1.00	0.00	H
ATOM	292	HB1	ALA	A	44	18900	36100	129810	1.00	0.00	H		ATOM	291	CB	ALA	A	44	130030	64890	116870	1.00	0.00	C
ATOM	293	HB2	ALA	A	44	17890	34740	129580	1.00	0.00	H		ATOM	292	HB1	ALA	A	44	130720	65750	116980	1.00	0.00	H
ATOM	294	HB3	ALA	A	44	18970	34690	131020	1.00	0.00	H		ATOM	293	HB2	ALA	A	44	129780	64860	115790	1.00	0.00	H
ATOM	295	C	ALA	A	44	17390	36420	132540	1.00	0.00	C		ATOM	294	HB3	ALA	A	44	130460	63890	117050	1.00	0.00	H
ATOM	296	O	ALA	A	44	17210	35680	133470	1.00	0.00	O		ATOM	295	C	ALA	A	44	129120	65520	119190	1.00	0.00	C
ATOM	297	N	ARG	A	45	17760	37690	132710	1.00	0.00	N		ATOM	296	O	ALA	A	44	129010	64670	120100	1.00	0.00	O
ATOM	298	HN	ARG	A	45	17850	38250	131890	1.00	0.00	H		ATOM	297	N	ARG	A	45	129410	66770	119540	1.00	0.00	N
ATOM	299	CA	ARG	A	45	17800	38400	133990	1.00	0.00	C		ATOM	298	HN	ARG	A	45	129340	67420	118780	1.00	0.00	H
ATOM	300	HA	ARG	A	45	18440	37760	134580	1.00	0.00	H		ATOM	299	CA	ARG	A	45	129620	67340	120890	1.00	0.00	C
ATOM	301	CB	ARG	A	45	18400	39800	133820	1.00	0.00	C		ATOM	300	HA	ARG	A	45	130360	66730	121380	1.00	0.00	H
ATOM	302	HB1	ARG	A	45	18580	40340	134780	1.00	0.00	H		ATOM	301	CB	ARG	A	45	130250	68760	120920	1.00	0.00	C
ATOM	303	HB2	ARG	A	45	17670	40300	133150	1.00	0.00	H		ATOM	302	HB1	ARG	A	45	130330	69080	121990	1.00	0.00	H
ATOM	304	CG	ARG	A	45	19810	39780	133100	1.00	0.00	C		ATOM	303	HB2	ARG	A	45	129570	69410	120330	1.00	0.00	H
ATOM	305	HG1	ARG	A	45	19880	39020	132290	1.00	0.00	H		ATOM	304	CG	ARG	A	45	131650	69050	120340	1.00	0.00	C
ATOM	306	HG2	ARG	A	45	20570	39410	133820	1.00	0.00	H		ATOM	305	HG1	ARG	A	45	131740	70160	120260	1.00	0.00	H
ATOM	307	CD	ARG	A	45	20470	41170	132750	1.00	0.00	C		ATOM	306	HG2	ARG	A	45	131670	68670	119300	1.00	0.00	H
ATOM	308	HD1	ARG	A	45	20640	41660	133730	1.00	0.00	H		ATOM	307	CD	ARG	A	45	132860	68550	121070	1.00	0.00	C
ATOM	309	HD2	ARG	A	45	19690	41610	132090	1.00	0.00	H		ATOM	308	HD1	ARG	A	45	132890	68990	122090	1.00	0.00	H
ATOM	310	NE	ARG	A	45	21770	40940	131930	1.00	0.00	N		ATOM	309	HD2	ARG	A	45	133830	68830	120600	1.00	0.00	H
ATOM	311	HE	ARG	A	45	22440	40290	132280	1.00	0.00	H		ATOM	310	NE	ARG	A	45	132850	67060	121230	1.00	0.00	N
ATOM	312	CZ	ARG	A	45	21950	41180	130690	1.00	0.00	C		ATOM	311	HE	ARG	A	45	133060	66740	122150	1.00	0.00	H
ATOM	313	NH1	ARG	A	45	21000	41770	129990	1.00	0.00	N		ATOM	312	CZ	ARG	A	45	133090	66080	120290	1.00	0.00	C
ATOM	314	HH11	ARG	A	45	20490	42490	130460	1.00	0.00	H		ATOM	313	NH1	ARG	A	45	133280	66420	119030	1.00	0.00	N
ATOM	315	HH12	ARG	A	45	21170	41790	129000	1.00	0.00	H		ATOM	314	HH11	ARG	A	45	133410	67380	118780	1.00	0.00	H
ATOM	316	NH2	ARG	A	45	22930	40710	129950	1.00	0.00	N		ATOM	315	HH12	ARG	A	45	133290	65710	118320	1.00	0.00	H
ATOM	317	HH21	ARG	A	45	23740	40330	130390	1.00	0.00	H		ATOM	316	NH2	ARG	A	45	133310	64880	120750	1.00	0.00	N
ATOM	318	HH22	ARG	A	45	23010	41070	129020	1.00	0.00	H		ATOM	317	HH21	ARG	A	45	133240	64870	121740	1.00	0.00	H
ATOM	319	C	ARG	A	45	16350	38570	134610	1.00	0.00	C		ATOM	318	HH22	ARG	A	45	133600	64150	120130	1.00	0.00	H
ATOM	320	O	ARG	A	45	16150	38320	135800	1.00	0.00	O		ATOM	319	C	ARG	A	45	128340	67200	121760	1.00	0.00	C
ATOM	321	N	ILE	A	46	15300	38940	133830	1.00	0.00	N		ATOM	320	O	ARG	A	45	128330	66740	122910	1.00	0.00	O
ATOM	322	HN	ILE	A	46	15360	39200	132870	1.00	0.00	H		ATOM	321	N	ILE	A	46	127210	67630	121160	1.00	0.00	N
ATOM	323	CA	ILE	A	46	13950	39120	134480	1.00	0.00	C		ATOM	322	HN	ILE	A	46	127290	68130	120300	1.00	0.00	H
ATOM	324	HA	ILE	A	46	13990	39800	135320	1.00	0.00	H		ATOM	323	CA	ILE	A	46	125880	67660	121740	1.00	0.00	C
ATOM	325	CB	ILE	A	46	12790	39350	133590	1.00	0.00	C		ATOM	324	HA	ILE	A	46	125800	68280	122620	1.00	0.00	H
ATOM	326	HB	ILE	A	46	12610	38450	132970	1.00	0.00	H		ATOM	325	CB	ILE	A	46	124910	68230	120800	1.00	0.00	C
ATOM	327	CG2	ILE	A	46	11540	39780	134290	1.00	0.00	C		ATOM	326	HB	ILE	A	46	125040	67740	119810	1.00	0.00	H
ATOM	328	HG21	ILE	A	46	10710	39730	133560	1.00	0.00	H		ATOM	327	CG2	ILE	A	46	123470	67810	121090	1.00	0.00	C
ATOM	329	HG22	ILE	A	46	11690	40740	134820	1.00	0.00	H		ATOM	328	HG21	ILE	A	46	123170	66740	121020	1.00	0.00	H
ATOM	330	HG23	ILE	A	46	11360	39050	135110	1.00	0.00	H		ATOM	329	HG22	ILE	A	46	122670	68300	120500	1.00	0.00	H
ATOM	331	CG1	ILE	A	46	13150	40440	132560	1.00	0.00	C		ATOM	330	HG23	ILE	A	46	123110	68080	122100	1.00	0.00	H
ATOM	332	HG11	ILE	A	46	14120	40120	132140	1.00	0.00	H		ATOM	331	CG1	ILE	A	46	125030	69720	120820	1.00	0.00	C
ATOM	333	HG12	ILE	A	46	13230	41420	133080	1.00	0.00	H		ATOM	332	HG11	ILE	A	46	126090	70010	120670	1.00	0.00	H
ATOM	334	CD	ILE	A	46	12100	40500	131360	1.00	0.00	C		ATOM	333	HG12	ILE	A	46	124580	70060	121770	1.00	0.00	H
ATOM	335	HD1	ILE	A	46	12510	41280	130680	1.00	0.00	H		ATOM	334	CD	ILE	A	46	124360	70410	119620	1.00	0.00	C
ATOM	336	HD2	ILE	A	46	11140	40910	131750	1.00	0.00	H		ATOM	335	HD1	ILE	A	46	124960	70160	118720	1.00	0.00	H
ATOM	337	HD3	ILE	A	46	11970	39550	130810	1.00	0.00	H		ATOM	336	HD2	ILE	A	46	124260	71510	119740	1.00	0.00	H
ATOM	338	C	ILE	A	46	13530	37830	135230	1.00	0.00	C		ATOM	337	HD3	ILE	A	46	123340	70020	119440	1.00	0.00	H
ATOM	339	O	ILE	A	46	13250	37830	136410	1.00	0.00	O		ATOM	338	C	ILE	A	46	125410	66200	122140	1.00	0.00	C
ATOM	340	N	LEU	A	47	13580	36690	134540	1.00	0.00	N		ATOM	339	O	ILE	A	46	124870	65950	123220	1.00	0.00	O
ATOM	341	HN	LEU	A	47	13990	36770	133640	1.00	0.00	H		ATOM	340	N	LEU	A	47	125660	65250	121240	1.00	0.00	N
ATOM	342	CA	LEU	A	47	13420	35320	135050	1.00	0.00	C		ATOM	341	HN	LEU	A	47	126120	65570	120420	1.00	0.00	H
ATOM	343	HA	LEU	A	47	12490	35250	135600	1.00	0.00	H		ATOM	342	CA	LEU	A	47	125330	63850	121460	1.00	0.00	C
ATOM	344	CB	LEU	A	47	13520	34320	133890	1.00	0.00	C		ATOM	343	HA	LEU	A	47	124400	63810	122000	1.00	0.00	H
ATOM	345	HB1	LEU	A	47	13280	33320	134330	1.00	0.00	H		ATOM	344	CB	LEU	A	47	125320	63110	120120	1.00	0.00	C
ATOM	346	HB2	LEU	A	47	14580	34290	133560	1.00	0.00	H		ATOM	345	HB1	LEU	A	47	125190	62020	120300	1.00	0.00	H
ATOM	347	CG	LEU	A	47	12520	34540	132710	1.00	0.00	C		ATOM	346	HB2	LEU	A	47	126300	63270	119640	1.00	0.00	H
ATOM	348	HG	LEU	A	47	13000	35130	131900	1.00	0.00	H		ATOM	347	CG	LEU	A	47	124200	63590	119180	1.00	0.00	C
ATOM	349	CD1	LEU	A	47	12230	33280	131970	1.00	0.00	C		ATOM	348	HG	LEU	A	47	124410	64640	118880	1.00	0.00	H
ATOM	350	HD11	LEU	A	47	11970	32420	132620	1.00	0.00	H		ATOM	349	CD1	LEU	A	47	124290	62670	117970	1.00	0.00	C
ATOM	351	HD12	LEU	A	47	13160	32980	131450	1.00	0.00	H		ATOM	350	HD11	LEU	A	47	123960	61650	118250	1.00	0.00	H
ATOM	352	HD13	LEU	A	47	11380	33310	131260	1.00	0.00	H		ATOM	351	HD12	LEU	A	47	125320	62670	117560	1.00	0.00	H
ATOM	353	CD2	LEU	A	47	11210	35260	133090	1.00	0.00	C		ATOM	352	HD13	LEU	A	47	123570	63070	117230	1.00	0.00	H
ATOM	354	HD21	LEU	A	47	10730	34600	133840	1.00	0.00	H		ATOM	353	CD2	LEU	A	47	122750	63710	119700	1.00	0.00	C
ATOM	355	HD22	LEU	A	47	10460	35360	132280	1.00	0.00	H		ATOM	354	HD21	LEU	A	47	122050	63760	118830	1.00	0.00	H
ATOM	356	HD23	LEU	A	47	11310	36330	133370	1.00	0.00	H		ATOM	355	HD22	LEU	A	47	122710	64570	120400	1.00	0.00	H
ATOM	357	C	LEU	A	47	14540	34920	136160	1.00	0.00	C		ATOM	356	HD23	LEU	A	47	122540	62810	120320	1.00	0.00	H
ATOM	358	O	LEU	A	47	14240	34270	137140	1.00	0.00	O		ATOM	357	C	LEU	A	47	126270	63170	122510	1.00	0.00	C
ATOM	359	N	ALA	A	48	15850	35370	136060	1.00	0.00	N		ATOM	358	O	LEU	A	47	125880	62470	123420	1.00	0.00	O
ATOM	360	HN	ALA	A	48	16140	35980	135330	1.00	0.00	H		ATOM	359	N	ALA	A	48	127580	63610	122520	1.00	0.00	N
ATOM	361	CA	ALA	A	48	16750	35040	137140	1.00	0.00	C		ATOM	360	HN	ALA	A	48	127960	64270	121870	1.00	0.00	H
ATOM	362	HA	ALA	A	48	16560	34010	137390	1.00	0.00	H		ATOM	361	CA	ALA	A	48	128640	63270	123390	1.00	0.00	C
ATOM	363	CB	ALA	A	48	18270	35200	136740	1.00	0.00	C		ATOM	362	HA	ALA	A	48	128840	62210	123390	1.00	0.00	H
ATOM	364	HB1	ALA	A	48	18410	36250	136430	1.00	0.00	H		ATOM	363	CB	ALA	A	48	129990	63830	123040	1.00	0.00	C
ATOM	365	HB2	ALA	A	48	18460	34610	135810	1.00	0.00	H		ATOM	364	HB1	ALA	A	48	130020	64930	123130	1.00	0.00	H
ATOM	366	HB3	ALA	A	48	18970	34930	137560	1.00	0.00	H		ATOM	365	HB2	ALA	A	48	130430	63510	122070	1.00	0.00	H
ATOM	367	C	ALA	A	48	16420	35980	138390	1.00	0.00	C		ATOM	366	HB3	ALA	A	48	130710	63460	123810	1.00	0.00	H
ATOM	368	O	ALA	A	48	16720	35550	139500	1.00	0.00	O		ATOM	367	C	ALA	A	48	128240	63620	124820	1.00	0.00	C
ATOM	369	N	GLU	A	49	15820	37170	138320	1.00	0.00	N		ATOM	368	O	ALA	A	48	128480	62860	125800	1.00	0.00	O
ATOM	370	HN	GLU	A	49	15820	37590	137410	1.00	0.00	H		ATOM	369	N	GLU	A	49	127660	64820	124890	1.00	0.00	N
ATOM	371	CA	GLU	A	49	15400	37830	139520	1.00	0.00	C		ATOM	370	HN	GLU	A	49	127580	65500	124160	1.00	0.00	H
ATOM	372	HA	GLU	A	49	16220	37950	140210	1.00	0.00	H		ATOM	371	CA	GLU	A	49	127110	65250	126160	1.00	0.00	C
ATOM	373	CB	GLU	A	49	14850	39240	139140	1.00	0.00	C		ATOM	372	HA	GLU	A	49	127850	65350	126930	1.00	0.00	H
ATOM	374	HB1	GLU	A	49	14280	39690	139980	1.00	0.00	H		ATOM	373	CB	GLU	A	49	126600	66720	126010	1.00	0.00	C
ATOM	375	HB2	GLU	A	49	14150	39240	138280	1.00	0.00	H		ATOM	374	HB1	GLU	A	49	125790	66610	125250	1.00	0.00	H
ATOM	376	CG	GLU	A	49	15980	40180	138870	1.00	0.00	C		ATOM	375	HB2	GLU	A	49	127440	67370	125690	1.00	0.00	H
ATOM	377	HG1	GLU	A	49	16680	39860	138070	1.00	0.00	H		ATOM	376	CG	GLU	A	49	125880	67310	127210	1.00	0.00	C
ATOM	378	HG2	GLU	A	49	16490	40350	139850	1.00	0.00	H		ATOM	377	HG1	GLU	A	49	126450	67180	128160	1.00	0.00	H
ATOM	379	CD	GLU	A	49	15360	41480	138440	1.00	0.00	C		ATOM	378	HG2	GLU	A	49	124960	66740	127480	1.00	0.00	H
ATOM	380	OE1	GLU	A	49	14830	41560	137290	1.00	0.00	O		ATOM	379	CD	GLU	A	49	125370	68680	126930	1.00	0.00	C
ATOM	381	OE2	GLU	A	49	15330	42490	139220	1.00	0.00	O		ATOM	380	OE1	GLU	A	49	126260	69560	126730	1.00	0.00	O
ATOM	382	C	GLU	A	49	14280	37000	140170	1.00	0.00	C		ATOM	381	OE2	GLU	A	49	124140	68900	126870	1.00	0.00	O
ATOM	383	O	GLU	A	49	14210	36910	141390	1.00	0.00	O		ATOM	382	C	GLU	A	49	125940	64310	126680	1.00	0.00	C
ATOM	384	N	ASP	A	50	13400	36330	139310	1.00	0.00	N		ATOM	383	O	GLU	A	49	125870	63870	127820	1.00	0.00	O
ATOM	385	HN	ASP	A	50	13350	36590	138350	1.00	0.00	H		ATOM	384	N	ASP	A	50	124990	64010	125730	1.00	0.00	N
ATOM	386	CA	ASP	A	50	12470	35330	139750	1.00	0.00	C		ATOM	385	HN	ASP	A	50	125030	64420	124820	1.00	0.00	H
ATOM	387	HA	ASP	A	50	11920	35740	140590	1.00	0.00	H		ATOM	386	CA	ASP	A	50	123820	63220	126010	1.00	0.00	C
ATOM	388	CB	ASP	A	50	11410	35030	138710	1.00	0.00	C		ATOM	387	HA	ASP	A	50	123410	63690	126900	1.00	0.00	H
ATOM	389	HB1	ASP	A	50	10850	34140	139070	1.00	0.00	H		ATOM	388	CB	ASP	A	50	122860	63280	124840	1.00	0.00	C
ATOM	390	HB2	ASP	A	50	11870	34770	137740	1.00	0.00	H		ATOM	389	HB1	ASP	A	50	123060	62460	124120	1.00	0.00	H
ATOM	391	CG	ASP	A	50	10350	36150	138450	1.00	0.00	C		ATOM	390	HB2	ASP	A	50	123120	64230	124320	1.00	0.00	H
ATOM	392	OD1	ASP	A	50	9500	35990	137600	1.00	0.00	O		ATOM	391	CG	ASP	A	50	121410	63070	125350	1.00	0.00	C
ATOM	393	OD2	ASP	A	50	10480	37180	139130	1.00	0.00	O		ATOM	392	OD1	ASP	A	50	121090	63760	126360	1.00	0.00	O
ATOM	394	C	ASP	A	50	13040	34080	140350	1.00	0.00	C		ATOM	393	OD2	ASP	A	50	120540	62360	124760	1.00	0.00	O
ATOM	395	O	ASP	A	50	12560	33600	141350	1.00	0.00	O		ATOM	394	C	ASP	A	50	124120	61740	126340	1.00	0.00	C
ATOM	396	N	GLU	A	51	14120	33580	139840	1.00	0.00	N		ATOM	395	O	ASP	A	50	123570	61200	127300	1.00	0.00	O
ATOM	397	HN	GLU	A	51	14410	33980	138980	1.00	0.00	H		ATOM	396	N	GLU	A	51	125150	61170	125680	1.00	0.00	N
ATOM	398	CA	GLU	A	51	14910	32530	140460	1.00	0.00	C		ATOM	397	HN	GLU	A	51	125490	61680	124880	1.00	0.00	H
ATOM	399	HA	GLU	A	51	14290	31660	140610	1.00	0.00	H		ATOM	398	CA	GLU	A	51	125790	60000	125940	1.00	0.00	C
ATOM	400	CB	GLU	A	51	16020	32130	139470	1.00	0.00	C		ATOM	399	HA	GLU	A	51	125050	59220	126010	1.00	0.00	H
ATOM	401	HB1	GLU	A	51	16500	33000	138970	1.00	0.00	H		ATOM	400	CB	GLU	A	51	126710	59590	124790	1.00	0.00	C
ATOM	402	HB2	GLU	A	51	15500	31590	138650	1.00	0.00	H		ATOM	401	HB1	GLU	A	51	127460	60400	124610	1.00	0.00	H
ATOM	403	CG	GLU	A	51	17160	31210	140040	1.00	0.00	C		ATOM	402	HB2	GLU	A	51	126150	59520	123830	1.00	0.00	H
ATOM	404	HG1	GLU	A	51	16750	30240	140380	1.00	0.00	H		ATOM	403	CG	GLU	A	51	127660	58420	125110	1.00	0.00	C
ATOM	405	HG2	GLU	A	51	17520	31770	140930	1.00	0.00	H		ATOM	404	HG1	GLU	A	51	127060	57620	125570	1.00	0.00	H
ATOM	406	CD	GLU	A	51	18260	30910	139080	1.00	0.00	C		ATOM	405	HG2	GLU	A	51	128470	58670	125840	1.00	0.00	H
ATOM	407	OE1	GLU	A	51	19400	31400	139260	1.00	0.00	O		ATOM	406	CD	GLU	A	51	128370	57710	123940	1.00	0.00	C
ATOM	408	OE2	GLU	A	51	17990	30110	138200	1.00	0.00	O		ATOM	407	OE1	GLU	A	51	128210	58080	122750	1.00	0.00	O
ATOM	409	C	GLU	A	51	15460	32890	141870	1.00	0.00	C		ATOM	408	OE2	GLU	A	51	129080	56710	124220	1.00	0.00	O
ATOM	410	O	GLU	A	51	15340	32120	142830	1.00	0.00	O		ATOM	409	C	GLU	A	51	126470	60080	127290	1.00	0.00	C
ATOM	411	N	SER	A	52	16080	34090	141930	1.00	0.00	N		ATOM	410	O	GLU	A	51	126330	59120	128080	1.00	0.00	O
ATOM	412	HN	SER	A	52	16400	34480	141070	1.00	0.00	H		ATOM	411	N	SER	A	52	127170	61190	127680	1.00	0.00	N
ATOM	413	CA	SER	A	52	16580	34680	143140	1.00	0.00	C		ATOM	412	HN	SER	A	52	127210	62010	127120	1.00	0.00	H
ATOM	414	HA	SER	A	52	17280	33970	143550	1.00	0.00	H		ATOM	413	CA	SER	A	52	127730	61310	129000	1.00	0.00	C
ATOM	415	CB	SER	A	52	17280	35950	142860	1.00	0.00	C		ATOM	414	HA	SER	A	52	128260	60420	129300	1.00	0.00	H
ATOM	416	HB1	SER	A	52	17820	36220	143790	1.00	0.00	H		ATOM	415	CB	SER	A	52	128640	62520	129200	1.00	0.00	C
ATOM	417	HB2	SER	A	52	16620	36810	142600	1.00	0.00	H		ATOM	416	HB1	SER	A	52	129130	62590	130200	1.00	0.00	H
ATOM	418	OG	SER	A	52	18290	35730	141810	1.00	0.00	O		ATOM	417	HB2	SER	A	52	127960	63380	129020	1.00	0.00	H
ATOM	419	HG1	SER	A	52	17820	35730	140970	1.00	0.00	H		ATOM	418	OG	SER	A	52	129730	62590	128250	1.00	0.00	O
ATOM	420	C	SER	A	52	15530	34940	144230	1.00	0.00	C		ATOM	419	HG1	SER	A	52	129320	62510	127390	1.00	0.00	H
ATOM	421	O	SER	A	52	15880	34720	145390	1.00	0.00	O		ATOM	420	C	SER	A	52	126720	61370	130150	1.00	0.00	C
ATOM	422	N	LEU	A	53	14330	35410	143840	1.00	0.00	N		ATOM	421	O	SER	A	52	126960	61080	131340	1.00	0.00	O
ATOM	423	HN	LEU	A	53	14130	35710	142910	1.00	0.00	H		ATOM	422	N	LEU	A	53	125510	61900	129870	1.00	0.00	N
ATOM	424	CA	LEU	A	53	13220	35550	144800	1.00	0.00	C		ATOM	423	HN	LEU	A	53	125320	62240	128950	1.00	0.00	H
ATOM	425	HA	LEU	A	53	13220	34670	145420	1.00	0.00	H		ATOM	424	CA	LEU	A	53	124490	62190	130940	1.00	0.00	C
ATOM	426	CB	LEU	A	53	13330	36890	145540	1.00	0.00	C		ATOM	425	HA	LEU	A	53	124850	62230	131960	1.00	0.00	H
ATOM	427	HB1	LEU	A	53	13380	37760	144850	1.00	0.00	H		ATOM	426	CB	LEU	A	53	123950	63600	130620	1.00	0.00	C
ATOM	428	HB2	LEU	A	53	14240	36930	146170	1.00	0.00	H		ATOM	427	HB1	LEU	A	53	123080	63810	131280	1.00	0.00	H
ATOM	429	CG	LEU	A	53	12070	37300	146440	1.00	0.00	C		ATOM	428	HB2	LEU	A	53	123450	63590	129630	1.00	0.00	H
ATOM	430	HG	LEU	A	53	11290	37520	145690	1.00	0.00	H		ATOM	429	CG	LEU	A	53	124940	64770	130710	1.00	0.00	C
ATOM	431	CD1	LEU	A	53	11580	36130	147300	1.00	0.00	C		ATOM	430	HG	LEU	A	53	125800	64670	130000	1.00	0.00	H
ATOM	432	HD11	LEU	A	53	12360	35760	148010	1.00	0.00	H		ATOM	431	CD1	LEU	A	53	124340	66140	130280	1.00	0.00	C
ATOM	433	HD12	LEU	A	53	11230	35300	146660	1.00	0.00	H		ATOM	432	HD11	LEU	A	53	124120	66060	129190	1.00	0.00	H
ATOM	434	HD13	LEU	A	53	10720	36400	147950	1.00	0.00	H		ATOM	433	HD12	LEU	A	53	125160	66840	130540	1.00	0.00	H
ATOM	435	CD2	LEU	A	53	12310	38550	147230	1.00	0.00	C		ATOM	434	HD13	LEU	A	53	123360	66250	130790	1.00	0.00	H
ATOM	436	HD21	LEU	A	53	11410	38830	147820	1.00	0.00	H		ATOM	435	CD2	LEU	A	53	125590	64890	132070	1.00	0.00	C
ATOM	437	HD22	LEU	A	53	12490	39320	146460	1.00	0.00	H		ATOM	436	HD21	LEU	A	53	126130	65860	132120	1.00	0.00	H
ATOM	438	HD23	LEU	A	53	13100	38500	148010	1.00	0.00	H		ATOM	437	HD22	LEU	A	53	126280	64040	132230	1.00	0.00	H
ATOM	439	C	LEU	A	53	11910	35650	144010	1.00	0.00	C		ATOM	438	HD23	LEU	A	53	124820	64840	132860	1.00	0.00	H
ATOM	440	O	LEU	A	53	11770	36570	143170	1.00	0.00	O		ATOM	439	C	LEU	A	53	123440	61130	131060	1.00	0.00	C
ATOM	441	N	ARG	A	54	10930	34780	144200	1.00	0.00	N		ATOM	440	O	LEU	A	53	122630	61180	132000	1.00	0.00	O
ATOM	442	HN	ARG	A	54	10980	33950	144750	1.00	0.00	H		ATOM	441	N	ARG	A	54	123310	60200	130080	1.00	0.00	N
ATOM	443	CA	ARG	A	54	9650	34960	143540	1.00	0.00	C		ATOM	442	HN	ARG	A	54	123690	60310	129170	1.00	0.00	H
ATOM	444	HA	ARG	A	54	9860	35320	142550	1.00	0.00	H		ATOM	443	CA	ARG	A	54	122710	58840	130290	1.00	0.00	C
ATOM	445	CB	ARG	A	54	8780	33660	143380	1.00	0.00	C		ATOM	444	HA	ARG	A	54	122700	58350	129330	1.00	0.00	H
ATOM	446	HB1	ARG	A	54	7800	33940	142950	1.00	0.00	H		ATOM	445	CB	ARG	A	54	123530	57870	131240	1.00	0.00	C
ATOM	447	HB2	ARG	A	54	8510	33160	144340	1.00	0.00	H		ATOM	446	HB1	ARG	A	54	123190	56820	131260	1.00	0.00	H
ATOM	448	CG	ARG	A	54	9320	32510	142490	1.00	0.00	C		ATOM	447	HB2	ARG	A	54	123450	58300	132260	1.00	0.00	H
ATOM	449	HG1	ARG	A	54	10130	31940	143000	1.00	0.00	H		ATOM	448	CG	ARG	A	54	124980	57720	130970	1.00	0.00	C
ATOM	450	HG2	ARG	A	54	9650	32900	141500	1.00	0.00	H		ATOM	449	HG1	ARG	A	54	125430	58720	130820	1.00	0.00	H
ATOM	451	CD	ARG	A	54	8410	31250	142210	1.00	0.00	C		ATOM	450	HG2	ARG	A	54	125060	57250	129970	1.00	0.00	H
ATOM	452	HD1	ARG	A	54	8010	30810	143150	1.00	0.00	H		ATOM	451	CD	ARG	A	54	125720	56930	132020	1.00	0.00	C
ATOM	453	HD2	ARG	A	54	8870	30490	141550	1.00	0.00	H		ATOM	452	HD1	ARG	A	54	126710	56520	131700	1.00	0.00	H
ATOM	454	NE	ARG	A	54	7250	31830	141420	1.00	0.00	N		ATOM	453	HD2	ARG	A	54	125090	56060	132300	1.00	0.00	H
ATOM	455	HE	ARG	A	54	7320	32780	141120	1.00	0.00	H		ATOM	454	NE	ARG	A	54	125950	57970	133140	1.00	0.00	N
ATOM	456	CZ	ARG	A	54	6120	31160	141100	1.00	0.00	C		ATOM	455	HE	ARG	A	54	125680	58930	133020	1.00	0.00	H
ATOM	457	NH1	ARG	A	54	5790	29960	141360	1.00	0.00	N		ATOM	456	CZ	ARG	A	54	126320	57630	134390	1.00	0.00	C
ATOM	458	HH11	ARG	A	54	6400	29340	141850	1.00	0.00	H		ATOM	457	NH1	ARG	A	54	126740	56340	134690	1.00	0.00	N
ATOM	459	HH12	ARG	A	54	5060	29620	140770	1.00	0.00	H		ATOM	458	HH11	ARG	A	54	126650	55620	133990	1.00	0.00	H
ATOM	460	NH2	ARG	A	54	5240	31890	140450	1.00	0.00	N		ATOM	459	HH12	ARG	A	54	127120	56100	135580	1.00	0.00	H
ATOM	461	HH21	ARG	A	54	5590	32810	140320	1.00	0.00	H		ATOM	460	NH2	ARG	A	54	126320	58490	135360	1.00	0.00	N
ATOM	462	HH22	ARG	A	54	4470	31450	139980	1.00	0.00	H		ATOM	461	HH21	ARG	A	54	125970	59410	135200	1.00	0.00	H
ATOM	463	C	ARG	A	54	8720	35910	144250	1.00	0.00	C		ATOM	462	HH22	ARG	A	54	126400	58180	136310	1.00	0.00	H
ATOM	464	O	ARG	A	54	8690	35950	145430	1.00	0.00	O		ATOM	463	C	ARG	A	54	121250	58860	130630	1.00	0.00	C
ATOM	465	N	ARG	A	55	7980	36660	143500	1.00	0.00	N		ATOM	464	O	ARG	A	54	120680	58070	131390	1.00	0.00	O
ATOM	466	HN	ARG	A	55	8000	36600	142500	1.00	0.00	H		ATOM	465	N	ARG	A	55	120570	59890	130060	1.00	0.00	N
ATOM	467	CA	ARG	A	55	6860	37440	144010	1.00	0.00	C		ATOM	466	HN	ARG	A	55	120970	60480	129360	1.00	0.00	H
ATOM	468	HA	ARG	A	55	6930	37420	145090	1.00	0.00	H		ATOM	467	CA	ARG	A	55	119330	60340	130470	1.00	0.00	C
ATOM	469	CB	ARG	A	55	7030	38990	143460	1.00	0.00	C		ATOM	468	HA	ARG	A	55	119070	60180	131510	1.00	0.00	H
ATOM	470	HB1	ARG	A	55	6060	39450	143760	1.00	0.00	H		ATOM	469	CB	ARG	A	55	119380	61900	130590	1.00	0.00	C
ATOM	471	HB2	ARG	A	55	7120	39090	142360	1.00	0.00	H		ATOM	470	HB1	ARG	A	55	119830	62200	131550	1.00	0.00	H
ATOM	472	CG	ARG	A	55	8020	39910	144220	1.00	0.00	C		ATOM	471	HB2	ARG	A	55	118340	62290	130660	1.00	0.00	H
ATOM	473	HG1	ARG	A	55	7910	39520	145250	1.00	0.00	H		ATOM	472	CG	ARG	A	55	120250	62700	129600	1.00	0.00	C
ATOM	474	HG2	ARG	A	55	7730	40970	144100	1.00	0.00	H		ATOM	473	HG1	ARG	A	55	119670	62630	128650	1.00	0.00	H
ATOM	475	CD	ARG	A	55	9430	39790	143760	1.00	0.00	C		ATOM	474	HG2	ARG	A	55	121270	62290	129440	1.00	0.00	H
ATOM	476	HD1	ARG	A	55	9420	40150	142700	1.00	0.00	H		ATOM	475	CD	ARG	A	55	120250	64210	129940	1.00	0.00	C
ATOM	477	HD2	ARG	A	55	9660	38720	143910	1.00	0.00	H		ATOM	476	HD1	ARG	A	55	120790	64390	130890	1.00	0.00	H
ATOM	478	NE	ARG	A	55	10360	40610	144550	1.00	0.00	N		ATOM	477	HD2	ARG	A	55	119180	64530	129990	1.00	0.00	H
ATOM	479	HE	ARG	A	55	9980	41180	145270	1.00	0.00	H		ATOM	478	NE	ARG	A	55	120840	65050	128840	1.00	0.00	N
ATOM	480	CZ	ARG	A	55	11630	40800	144210	1.00	0.00	C		ATOM	479	HE	ARG	A	55	121000	64540	127990	1.00	0.00	H
ATOM	481	NH1	ARG	A	55	12120	40400	143060	1.00	0.00	N		ATOM	480	CZ	ARG	A	55	120670	66350	128580	1.00	0.00	C
ATOM	482	HH11	ARG	A	55	13120	40440	142950	1.00	0.00	H		ATOM	481	NH1	ARG	A	55	120240	67200	129540	1.00	0.00	N
ATOM	483	HH12	ARG	A	55	11660	39690	142530	1.00	0.00	H		ATOM	482	HH11	ARG	A	55	120360	68180	129360	1.00	0.00	H
ATOM	484	NH2	ARG	A	55	12390	41470	145030	1.00	0.00	N		ATOM	483	HH12	ARG	A	55	120030	66770	130410	1.00	0.00	H
ATOM	485	HH21	ARG	A	55	12080	41500	145980	1.00	0.00	H		ATOM	484	NH2	ARG	A	55	120980	66700	127390	1.00	0.00	N
ATOM	486	HH22	ARG	A	55	13190	41870	144600	1.00	0.00	H		ATOM	485	HH21	ARG	A	55	121310	65940	126820	1.00	0.00	H
ATOM	487	C	ARG	A	55	5570	36790	143440	1.00	0.00	C		ATOM	486	HH22	ARG	A	55	120860	67680	127260	1.00	0.00	H
ATOM	488	O	ARG	A	55	5510	36120	142390	1.00	0.00	O		ATOM	487	C	ARG	A	55	118170	59810	129710	1.00	0.00	C
ATOM	489	N	GLU	A	56	4420	37060	144120	1.00	0.00	N		ATOM	488	O	ARG	A	55	118210	59660	128500	1.00	0.00	O
ATOM	490	HN	GLU	A	56	4380	37790	144790	1.00	0.00	H		ATOM	489	N	GLU	A	56	117030	59440	130330	1.00	0.00	N
ATOM	491	CA	GLU	A	56	3170	36560	143750	1.00	0.00	C		ATOM	490	HN	GLU	A	56	117080	59410	131330	1.00	0.00	H
ATOM	492	HA	GLU	A	56	3320	35750	143050	1.00	0.00	H		ATOM	491	CA	GLU	A	56	115750	59100	129790	1.00	0.00	C
ATOM	493	CB	GLU	A	56	2360	35910	144950	1.00	0.00	C		ATOM	492	HA	GLU	A	56	115870	58170	129250	1.00	0.00	H
ATOM	494	HB1	GLU	A	56	2590	36490	145860	1.00	0.00	H		ATOM	493	CB	GLU	A	56	114690	58870	130970	1.00	0.00	C
ATOM	495	HB2	GLU	A	56	2870	34930	145090	1.00	0.00	H		ATOM	494	HB1	GLU	A	56	113690	58830	130500	1.00	0.00	H
ATOM	496	CG	GLU	A	56	0.840	35840	144870	1.00	0.00	C		ATOM	495	HB2	GLU	A	56	114620	59810	131550	1.00	0.00	H
ATOM	497	HG1	GLU	A	56	0.670	35400	143870	1.00	0.00	H		ATOM	496	CG	GLU	A	56	115130	57720	131820	1.00	0.00	C
ATOM	498	HG2	GLU	A	56	0.370	36830	145010	1.00	0.00	H		ATOM	497	HG1	GLU	A	56	115880	58050	132560	1.00	0.00	H
ATOM	499	CD	GLU	A	56	0.310	34960	145900	1.00	0.00	C		ATOM	498	HG2	GLU	A	56	115610	57020	131090	1.00	0.00	H
ATOM	500	OE1	GLU	A	56	0.710	33760	145970	1.00	0.00	O		ATOM	499	CD	GLU	A	56	113970	56970	132490	1.00	0.00	C
ATOM	501	OE2	GLU	A	56	-0.530	35440	146740	1.00	0.00	O		ATOM	500	OE1	GLU	A	56	114120	55730	132560	1.00	0.00	O
ATOM	502	C	GLU	A	56	2290	37540	142930	1.00	0.00	C		ATOM	501	OE2	GLU	A	56	113000	57570	133000	1.00	0.00	O
ATOM	503	O	GLU	A	56	2090	38740	143240	1.00	0.00	O		ATOM	502	C	GLU	A	56	115190	60100	128880	1.00	0.00	C
ATOM	504	N	GLY	A	57	1660	37070	141850	1.00	0.00	N		ATOM	503	O	GLU	A	56	115230	61290	129130	1.00	0.00	O
ATOM	505	HN	GLY	A	57	1620	36080	141730	1.00	0.00	H		ATOM	504	N	GLY	A	57	114610	59620	127740	1.00	0.00	N
ATOM	506	CA	GLY	A	57	0.820	37790	140910	1.00	0.00	C		ATOM	505	HN	GLY	A	57	114630	58670	127440	1.00	0.00	H
ATOM	507	HA1	GLY	A	57	0.600	37220	140030	1.00	0.00	H		ATOM	506	CA	GLY	A	57	113810	60500	126860	1.00	0.00	C
ATOM	508	HA2	GLY	A	57	1320	38710	140640	1.00	0.00	H		ATOM	507	HA1	GLY	A	57	113540	59820	126070	1.00	0.00	H
ATOM	509	C	GLY	A	57	-0.530	38200	141530	1.00	0.00	C		ATOM	508	HA2	GLY	A	57	114430	61350	126620	1.00	0.00	H
ATOM	510	O	GLY	A	57	-1010	37820	142580	1.00	0.00	O		ATOM	509	C	GLY	A	57	112520	60930	127580	1.00	0.00	C
ATOM	511	N	LYS	A	58	-1230	39050	140730	1.00	0.00	N		ATOM	510	O	GLY	A	57	112250	60690	128750	1.00	0.00	O
ATOM	512	HN	LYS	A	58	-0.830	39290	139850	1.00	0.00	H		ATOM	511	N	LYS	A	58	111710	61680	126880	1.00	0.00	N
ATOM	513	CA	LYS	A	58	-2420	39810	141220	1.00	0.00	C		ATOM	512	HN	LYS	A	58	111890	61730	125900	1.00	0.00	H
ATOM	514	HA	LYS	A	58	-2680	39430	142200	1.00	0.00	H		ATOM	513	CA	LYS	A	58	110640	62650	127150	1.00	0.00	C
ATOM	515	CB	LYS	A	58	-2170	41380	141280	1.00	0.00	C		ATOM	514	HA	LYS	A	58	111100	63450	127710	1.00	0.00	H
ATOM	516	HB1	LYS	A	58	-3170	41860	141300	1.00	0.00	H		ATOM	515	CB	LYS	A	58	110090	63250	125790	1.00	0.00	C
ATOM	517	HB2	LYS	A	58	-1810	41670	140270	1.00	0.00	H		ATOM	516	HB1	LYS	A	58	109780	62460	125080	1.00	0.00	H
ATOM	518	CG	LYS	A	58	-1340	41930	142450	1.00	0.00	C		ATOM	517	HB2	LYS	A	58	111000	63580	125250	1.00	0.00	H
ATOM	519	HG1	LYS	A	58	-1790	41500	143370	1.00	0.00	H		ATOM	518	CG	LYS	A	58	109040	64330	125930	1.00	0.00	C
ATOM	520	HG2	LYS	A	58	-1420	43040	142530	1.00	0.00	H		ATOM	519	HG1	LYS	A	58	108260	64120	126690	1.00	0.00	H
ATOM	521	CD	LYS	A	58	0.100	41620	142330	1.00	0.00	C		ATOM	520	HG2	LYS	A	58	108540	64470	124940	1.00	0.00	H
ATOM	522	HD1	LYS	A	58	0.580	42020	141410	1.00	0.00	H		ATOM	521	CD	LYS	A	58	109650	65780	126270	1.00	0.00	C
ATOM	523	HD2	LYS	A	58	0.140	40520	142190	1.00	0.00	H		ATOM	522	HD1	LYS	A	58	110310	65610	127150	1.00	0.00	H
ATOM	524	CE	LYS	A	58	0.890	42010	143570	1.00	0.00	C		ATOM	523	HD2	LYS	A	58	108800	66440	126530	1.00	0.00	H
ATOM	525	HE1	LYS	A	58	0.470	41580	144510	1.00	0.00	H		ATOM	524	CE	LYS	A	58	110450	66390	125080	1.00	0.00	C
ATOM	526	HE2	LYS	A	58	0.890	43120	143600	1.00	0.00	H		ATOM	525	HE1	LYS	A	58	109710	66520	124250	1.00	0.00	H
ATOM	527	NZ	LYS	A	58	2260	41510	143560	1.00	0.00	N		ATOM	526	HE2	LYS	A	58	111300	65740	124790	1.00	0.00	H
ATOM	528	HZ1	LYS	A	58	2210	40470	143570	1.00	0.00	H		ATOM	527	NZ	LYS	A	58	110860	67780	125410	1.00	0.00	N
ATOM	529	HZ2	LYS	A	58	2840	41930	144300	1.00	0.00	H		ATOM	528	HZ1	LYS	A	58	111840	67740	125760	1.00	0.00	H
ATOM	530	HZ3	LYS	A	58	2640	41630	142600	1.00	0.00	H		ATOM	529	HZ2	LYS	A	58	110230	68100	126170	1.00	0.00	H
ATOM	531	C	LYS	A	58	-3750	39530	140380	1.00	0.00	C		ATOM	530	HZ3	LYS	A	58	110760	68320	124520	1.00	0.00	H
ATOM	532	O	LYS	A	58	-4790	39680	141010	1.00	0.00	O		ATOM	531	C	LYS	A	58	109540	62070	127960	1.00	0.00	C
ATOM	533	N	LEU	A	59	-3740	39040	139160	1.00	0.00	N		ATOM	532	O	LYS	A	58	109030	62740	128880	1.00	0.00	O
ATOM	534	HN	LEU	A	59	-2950	39090	138560	1.00	0.00	H		ATOM	533	N	LEU	A	59	109100	60920	127540	1.00	0.00	N
ATOM	535	CA	LEU	A	59	-5040	38680	138500	1.00	0.00	C		ATOM	534	HN	LEU	A	59	109530	60420	126800	1.00	0.00	H
ATOM	536	HA	LEU	A	59	-5750	39460	138720	1.00	0.00	H		ATOM	535	CA	LEU	A	59	108040	60190	128280	1.00	0.00	C
ATOM	537	CB	LEU	A	59	-4930	38490	136970	1.00	0.00	C		ATOM	536	HA	LEU	A	59	107480	60870	128910	1.00	0.00	H
ATOM	538	HB1	LEU	A	59	-5930	38360	136500	1.00	0.00	H		ATOM	537	CB	LEU	A	59	107270	59310	127250	1.00	0.00	C
ATOM	539	HB2	LEU	A	59	-4260	37640	136700	1.00	0.00	H		ATOM	538	HB1	LEU	A	59	106590	58550	127670	1.00	0.00	H
ATOM	540	CG	LEU	A	59	-4170	39710	136210	1.00	0.00	C		ATOM	539	HB2	LEU	A	59	108060	58840	126620	1.00	0.00	H
ATOM	541	HG	LEU	A	59	-3270	39870	136840	1.00	0.00	H		ATOM	540	CG	LEU	A	59	106350	59980	126210	1.00	0.00	C
ATOM	542	CD1	LEU	A	59	-3880	39200	134790	1.00	0.00	C		ATOM	541	HG	LEU	A	59	107020	60700	125690	1.00	0.00	H
ATOM	543	HD11	LEU	A	59	-3260	38280	134830	1.00	0.00	H		ATOM	542	CD1	LEU	A	59	105790	58970	125150	1.00	0.00	C
ATOM	544	HD12	LEU	A	59	-3270	39960	134250	1.00	0.00	H		ATOM	543	HD11	LEU	A	59	104960	58390	125600	1.00	0.00	H
ATOM	545	HD13	LEU	A	59	-4790	39070	134170	1.00	0.00	H		ATOM	544	HD12	LEU	A	59	106630	58260	125010	1.00	0.00	H
ATOM	546	CD2	LEU	A	59	-4970	41090	136240	1.00	0.00	C		ATOM	545	HD13	LEU	A	59	105310	59360	124230	1.00	0.00	H
ATOM	547	HD21	LEU	A	59	-5940	40920	135730	1.00	0.00	H		ATOM	546	CD2	LEU	A	59	105130	60760	126800	1.00	0.00	C
ATOM	548	HD22	LEU	A	59	-4420	42000	135940	1.00	0.00	H		ATOM	547	HD21	LEU	A	59	104340	60120	127250	1.00	0.00	H
ATOM	549	HD23	LEU	A	59	-5190	41310	137310	1.00	0.00	H		ATOM	548	HD22	LEU	A	59	104670	61310	125950	1.00	0.00	H
ATOM	550	C	LEU	A	59	-5670	37350	139050	1.00	0.00	C		ATOM	549	HD23	LEU	A	59	105550	61460	127550	1.00	0.00	H
ATOM	551	O	LEU	A	59	-6880	37230	139110	1.00	0.00	O		ATOM	550	C	LEU	A	59	108650	59220	129270	1.00	0.00	C
ATOM	552	N	GLY	A	60	-4800	36370	139540	1.00	0.00	N		ATOM	551	O	LEU	A	59	107970	58730	130210	1.00	0.00	O
ATOM	553	HN	GLY	A	60	-3830	36620	139480	1.00	0.00	H		ATOM	552	N	GLY	A	60	109900	58850	129010	1.00	0.00	N
ATOM	554	CA	GLY	A	60	-5240	35010	139840	1.00	0.00	C		ATOM	553	HN	GLY	A	60	110420	59300	128280	1.00	0.00	H
ATOM	555	HA1	GLY	A	60	-4400	34360	140040	1.00	0.00	H		ATOM	554	CA	GLY	A	60	110660	57820	129680	1.00	0.00	C
ATOM	556	HA2	GLY	A	60	-5850	34660	139020	1.00	0.00	H		ATOM	555	HA1	GLY	A	60	110730	58010	130740	1.00	0.00	H
ATOM	557	C	GLY	A	60	-5830	34900	141170	1.00	0.00	C		ATOM	556	HA2	GLY	A	60	111670	57730	129320	1.00	0.00	H
ATOM	558	O	GLY	A	60	-6740	34160	141530	1.00	0.00	O		ATOM	557	C	GLY	A	60	109990	56440	129490	1.00	0.00	C
ATOM	559	N	LYS	A	61	-5360	35760	142030	1.00	0.00	N		ATOM	558	O	GLY	A	60	109760	56050	128420	1.00	0.00	O
ATOM	560	HN	LYS	A	61	-4580	36320	141760	1.00	0.00	H		ATOM	559	N	LYS	A	61	109650	55700	130580	1.00	0.00	N
ATOM	561	CA	LYS	A	61	-5840	35770	143440	1.00	0.00	C		ATOM	560	HN	LYS	A	61	109970	55980	131480	1.00	0.00	H
ATOM	562	HA	LYS	A	61	-5750	34810	143940	1.00	0.00	H		ATOM	561	CA	LYS	A	61	109290	54330	130500	1.00	0.00	C
ATOM	563	CB	LYS	A	61	-5000	36880	144170	1.00	0.00	C		ATOM	562	HA	LYS	A	61	109580	53860	129580	1.00	0.00	H
ATOM	564	HB1	LYS	A	61	-5240	36970	145250	1.00	0.00	H		ATOM	563	CB	LYS	A	61	109960	53690	131790	1.00	0.00	C
ATOM	565	HB2	LYS	A	61	-5360	37850	143760	1.00	0.00	H		ATOM	564	HB1	LYS	A	61	109640	52630	131900	1.00	0.00	H
ATOM	566	CG	LYS	A	61	-3530	36700	143960	1.00	0.00	C		ATOM	565	HB2	LYS	A	61	109680	54320	132670	1.00	0.00	H
ATOM	567	HG1	LYS	A	61	-3000	37440	144600	1.00	0.00	H		ATOM	566	CG	LYS	A	61	111470	53830	131890	1.00	0.00	C
ATOM	568	HG2	LYS	A	61	-3240	37050	142950	1.00	0.00	H		ATOM	567	HG1	LYS	A	61	111920	53430	132820	1.00	0.00	H
ATOM	569	CD	LYS	A	61	-2910	35280	144300	1.00	0.00	C		ATOM	568	HG2	LYS	A	61	111800	54890	131930	1.00	0.00	H
ATOM	570	HD1	LYS	A	61	-1810	35320	144160	1.00	0.00	H		ATOM	569	CD	LYS	A	61	112090	53100	130680	1.00	0.00	C
ATOM	571	HD2	LYS	A	61	-3370	34550	143590	1.00	0.00	H		ATOM	570	HD1	LYS	A	61	112010	53700	129750	1.00	0.00	H
ATOM	572	CE	LYS	A	61	-3340	34830	145680	1.00	0.00	C		ATOM	571	HD2	LYS	A	61	111470	52190	130610	1.00	0.00	H
ATOM	573	HE1	LYS	A	61	-4390	34480	145560	1.00	0.00	H		ATOM	572	CE	LYS	A	61	113570	52730	130930	1.00	0.00	C
ATOM	574	HE2	LYS	A	61	-3210	35540	146510	1.00	0.00	H		ATOM	573	HE1	LYS	A	61	113950	51950	130230	1.00	0.00	H
ATOM	575	NZ	LYS	A	61	-2520	33690	146150	1.00	0.00	N		ATOM	574	HE2	LYS	A	61	113810	52450	131980	1.00	0.00	H
ATOM	576	HZ1	LYS	A	61	-1580	34080	146370	1.00	0.00	H		ATOM	575	NZ	LYS	A	61	114530	53890	130730	1.00	0.00	N
ATOM	577	HZ2	LYS	A	61	-2330	32970	145420	1.00	0.00	H		ATOM	576	HZ1	LYS	A	61	114260	54470	129910	1.00	0.00	H
ATOM	578	HZ3	LYS	A	61	-2980	33290	146990	1.00	0.00	H		ATOM	577	HZ2	LYS	A	61	115500	53520	130620	1.00	0.00	H
ATOM	579	C	LYS	A	61	-7250	36240	143550	1.00	0.00	C		ATOM	578	HZ3	LYS	A	61	114500	54530	131550	1.00	0.00	H
ATOM	580	O	LYS	A	61	-7990	35870	144530	1.00	0.00	O		ATOM	579	C	LYS	A	61	107800	54150	130570	1.00	0.00	C
ATOM	581	N	ARG	A	62	-7830	36950	142520	1.00	0.00	N		ATOM	580	O	LYS	A	61	107300	53080	130940	1.00	0.00	O
ATOM	582	HN	ARG	A	62	-7200	37130	141760	1.00	0.00	H		ATOM	581	N	ARG	A	62	106990	55190	130360	1.00	0.00	N
ATOM	583	CA	ARG	A	62	-9260	37340	142490	1.00	0.00	C		ATOM	582	HN	ARG	A	62	107310	56130	130260	1.00	0.00	H
ATOM	584	HA	ARG	A	62	-9570	37730	143450	1.00	0.00	H		ATOM	583	CA	ARG	A	62	105580	55210	130370	1.00	0.00	C
ATOM	585	CB	ARG	A	62	-9420	38400	141370	1.00	0.00	C		ATOM	584	HA	ARG	A	62	105230	55040	131380	1.00	0.00	H
ATOM	586	HB1	ARG	A	62	-10500	38550	141160	1.00	0.00	H		ATOM	585	CB	ARG	A	62	105100	56660	130040	1.00	0.00	C
ATOM	587	HB2	ARG	A	62	-9100	38130	140350	1.00	0.00	H		ATOM	586	HB1	ARG	A	62	104030	56480	129770	1.00	0.00	H
ATOM	588	CG	ARG	A	62	-8750	39790	141750	1.00	0.00	C		ATOM	587	HB2	ARG	A	62	105620	57110	129180	1.00	0.00	H
ATOM	589	HG1	ARG	A	62	-9030	40580	141020	1.00	0.00	H		ATOM	588	CG	ARG	A	62	105240	57640	131260	1.00	0.00	C
ATOM	590	HG2	ARG	A	62	-7680	39500	141810	1.00	0.00	H		ATOM	589	HG1	ARG	A	62	104820	58620	130940	1.00	0.00	H
ATOM	591	CD	ARG	A	62	-9010	40510	143120	1.00	0.00	C		ATOM	590	HG2	ARG	A	62	106320	57880	131390	1.00	0.00	H
ATOM	592	HD1	ARG	A	62	-8610	41550	143180	1.00	0.00	H		ATOM	591	CD	ARG	A	62	104590	57270	132650	1.00	0.00	C
ATOM	593	HD2	ARG	A	62	-8430	39950	143880	1.00	0.00	H		ATOM	592	HD1	ARG	A	62	104660	58010	133470	1.00	0.00	H
ATOM	594	NE	ARG	A	62	-10510	40510	143250	1.00	0.00	N		ATOM	593	HD2	ARG	A	62	105030	56290	132950	1.00	0.00	H
ATOM	595	HE	ARG	A	62	-11060	40410	142430	1.00	0.00	H		ATOM	594	NE	ARG	A	62	103180	56980	132420	1.00	0.00	N
ATOM	596	CZ	ARG	A	62	-11150	40370	144410	1.00	0.00	C		ATOM	595	HE	ARG	A	62	102910	56510	131580	1.00	0.00	H
ATOM	597	NH1	ARG	A	62	-10390	40140	145500	1.00	0.00	N		ATOM	596	CZ	ARG	A	62	102270	56890	133400	1.00	0.00	C
ATOM	598	HH11	ARG	A	62	-9400	40190	145570	1.00	0.00	H		ATOM	597	NH1	ARG	A	62	102400	57310	134610	1.00	0.00	N
ATOM	599	HH12	ARG	A	62	-10810	40390	146380	1.00	0.00	H		ATOM	598	HH11	ARG	A	62	103290	57650	134890	1.00	0.00	H
ATOM	600	NH2	ARG	A	62	-12450	40480	144560	1.00	0.00	N		ATOM	599	HH12	ARG	A	62	101670	57070	135260	1.00	0.00	H
ATOM	601	HH21	ARG	A	62	-13010	40730	143760	1.00	0.00	H		ATOM	600	NH2	ARG	A	62	101090	56380	133010	1.00	0.00	N
ATOM	602	HH22	ARG	A	62	-12750	40430	145510	1.00	0.00	H		ATOM	601	HH21	ARG	A	62	101200	55800	132200	1.00	0.00	H
ATOM	603	C	ARG	A	62	-10200	36200	142190	1.00	0.00	C		ATOM	602	HH22	ARG	A	62	100440	56130	133720	1.00	0.00	H
ATOM	604	O	ARG	A	62	-11380	36180	142560	1.00	0.00	O		ATOM	603	C	ARG	A	62	104930	54100	129460	1.00	0.00	C
ATOM	605	N	LEU	A	63	-9690	35190	141450	1.00	0.00	N		ATOM	604	O	ARG	A	62	104180	53290	129960	1.00	0.00	O
ATOM	606	HN	LEU	A	63	-8740	35240	141160	1.00	0.00	H		ATOM	605	N	LEU	A	63	105390	53970	128160	1.00	0.00	N
ATOM	607	CA	LEU	A	63	-10400	33970	141140	1.00	0.00	C		ATOM	606	HN	LEU	A	63	106150	54470	127740	1.00	0.00	H
ATOM	608	HA	LEU	A	63	-11460	34160	141060	1.00	0.00	H		ATOM	607	CA	LEU	A	63	104900	52970	127270	1.00	0.00	C
ATOM	609	CB	LEU	A	63	-10040	33370	139730	1.00	0.00	C		ATOM	608	HA	LEU	A	63	103910	52610	127510	1.00	0.00	H
ATOM	610	HB1	LEU	A	63	-10440	32350	139570	1.00	0.00	H		ATOM	609	CB	LEU	A	63	104920	53540	125810	1.00	0.00	C
ATOM	611	HB2	LEU	A	63	-8950	33130	139720	1.00	0.00	H		ATOM	610	HB1	LEU	A	63	104330	52830	125190	1.00	0.00	H
ATOM	612	CG	LEU	A	63	-10360	34250	138510	1.00	0.00	C		ATOM	611	HB2	LEU	A	63	105960	53540	125430	1.00	0.00	H
ATOM	613	HG	LEU	A	63	-11230	34880	138770	1.00	0.00	H		ATOM	612	CG	LEU	A	63	104410	54990	125640	1.00	0.00	C
ATOM	614	CD1	LEU	A	63	-9150	35120	137990	1.00	0.00	C		ATOM	613	HG	LEU	A	63	105010	55710	126230	1.00	0.00	H
ATOM	615	HD11	LEU	A	63	-9230	36120	138470	1.00	0.00	H		ATOM	614	CD1	LEU	A	63	104490	55520	124240	1.00	0.00	C
ATOM	616	HD12	LEU	A	63	-9160	35260	136890	1.00	0.00	H		ATOM	615	HD11	LEU	A	63	105550	55630	123950	1.00	0.00	H
ATOM	617	HD13	LEU	A	63	-8180	34630	138230	1.00	0.00	H		ATOM	616	HD12	LEU	A	63	104020	56470	123930	1.00	0.00	H
ATOM	618	CD2	LEU	A	63	-10790	33370	137310	1.00	0.00	C		ATOM	617	HD13	LEU	A	63	104140	54690	123590	1.00	0.00	H
ATOM	619	HD21	LEU	A	63	-11490	32520	137480	1.00	0.00	H		ATOM	618	CD2	LEU	A	63	102910	55050	125990	1.00	0.00	C
ATOM	620	HD22	LEU	A	63	-9900	32930	136810	1.00	0.00	H		ATOM	619	HD21	LEU	A	63	102360	54440	125250	1.00	0.00	H
ATOM	621	HD23	LEU	A	63	-11260	34100	136620	1.00	0.00	H		ATOM	620	HD22	LEU	A	63	102390	56040	126030	1.00	0.00	H
ATOM	622	C	LEU	A	63	-10240	32800	142100	1.00	0.00	C		ATOM	621	HD23	LEU	A	63	102740	54680	127020	1.00	0.00	H
ATOM	623	O	LEU	A	63	-10510	31660	141920	1.00	0.00	O		ATOM	622	C	LEU	A	63	105650	51640	127390	1.00	0.00	C
ATOM	624	N	SER	A	64	-9770	33170	143310	1.00	0.00	N		ATOM	623	O	LEU	A	63	105560	50890	126420	1.00	0.00	O
ATOM	625	HN	SER	A	64	-9370	34060	143500	1.00	0.00	H		ATOM	624	N	SER	A	64	106290	51350	128500	1.00	0.00	N
ATOM	626	CA	SER	A	64	-9670	32190	144390	1.00	0.00	C		ATOM	625	HN	SER	A	64	106350	52110	129140	1.00	0.00	H
ATOM	627	HA	SER	A	64	-8970	31470	143990	1.00	0.00	H		ATOM	626	CA	SER	A	64	106780	49960	128910	1.00	0.00	C
ATOM	628	CB	SER	A	64	-9070	32790	145690	1.00	0.00	C		ATOM	627	HA	SER	A	64	107720	49660	128470	1.00	0.00	H
ATOM	629	HB1	SER	A	64	-9050	32060	146520	1.00	0.00	H		ATOM	628	CB	SER	A	64	107160	49800	130390	1.00	0.00	C
ATOM	630	HB2	SER	A	64	-9700	33580	146160	1.00	0.00	H		ATOM	629	HB1	SER	A	64	108160	50280	130360	1.00	0.00	H
ATOM	631	OG	SER	A	64	-7790	33350	145410	1.00	0.00	O		ATOM	630	HB2	SER	A	64	107210	48750	130740	1.00	0.00	H
ATOM	632	HG1	SER	A	64	-7960	34270	145230	1.00	0.00	H		ATOM	631	OG	SER	A	64	106320	50540	131320	1.00	0.00	O
ATOM	633	C	SER	A	64	-10970	31420	144750	1.00	0.00	C		ATOM	632	HG1	SER	A	64	106760	51390	131430	1.00	0.00	H
ATOM	634	O	SER	A	64	-12050	31990	144520	1.00	0.00	O		ATOM	633	C	SER	A	64	105900	48770	128450	1.00	0.00	C
ATOM	635	N	HSD	A	65	-10890	30160	145240	1.00	0.00	N		ATOM	634	O	SER	A	64	104710	48810	128540	1.00	0.00	O
ATOM	636	HN	HSD	A	65	-10010	29680	145250	1.00	0.00	H		ATOM	635	N	HSD	A	65	106530	47650	128020	1.00	0.00	N
ATOM	637	CA	HSD	A	65	-12080	29380	145640	1.00	0.00	C		ATOM	636	HN	HSD	A	65	107520	47550	128050	1.00	0.00	H
ATOM	638	HA	HSD	A	65	-11710	28470	146090	1.00	0.00	H		ATOM	637	CA	HSD	A	65	105910	46390	127560	1.00	0.00	C
ATOM	639	CB	HSD	A	65	-13060	29900	146720	1.00	0.00	C		ATOM	638	HA	HSD	A	65	106720	45690	127420	1.00	0.00	H
ATOM	640	HB1	HSD	A	65	-12410	30470	147420	1.00	0.00	H		ATOM	639	CB	HSD	A	65	105210	45660	128750	1.00	0.00	C
ATOM	641	HB2	HSD	A	65	-13530	29030	147230	1.00	0.00	H		ATOM	640	HB1	HSD	A	65	104880	44650	128420	1.00	0.00	H
ATOM	642	ND1	HSD	A	65	-15160	30620	145610	1.00	0.00	N		ATOM	641	HB2	HSD	A	65	104290	46190	129100	1.00	0.00	H
ATOM	643	HD1	HSD	A	65	-15240	29910	144910	1.00	0.00	H		ATOM	642	ND1	HSD	A	65	106750	44070	130050	1.00	0.00	N
ATOM	644	CG	HSD	A	65	-14090	30910	146440	1.00	0.00	C		ATOM	643	HD1	HSD	A	65	106760	43340	129360	1.00	0.00	H
ATOM	645	CE1	HSD	A	65	-16010	31690	145620	1.00	0.00	C		ATOM	644	CG	HSD	A	65	106100	45290	129880	1.00	0.00	C
ATOM	646	HE1	HSD	A	65	-16830	31660	144900	1.00	0.00	H		ATOM	645	CE1	HSD	A	65	107210	44020	131340	1.00	0.00	C
ATOM	647	NE2	HSD	A	65	-15530	32680	146360	1.00	0.00	N		ATOM	646	HE1	HSD	A	65	107810	43140	131580	1.00	0.00	H
ATOM	648	CD2	HSD	A	65	-14360	32100	146950	1.00	0.00	C		ATOM	647	NE2	HSD	A	65	106970	45140	131960	1.00	0.00	N
ATOM	649	HD2	HSD	A	65	-13760	32730	147600	1.00	0.00	H		ATOM	648	CD2	HSD	A	65	106240	45910	131050	1.00	0.00	C
ATOM	650	C	HSD	A	65	-12830	28800	144530	1.00	0.00	C		ATOM	649	HD2	HSD	A	65	105810	46840	131390	1.00	0.00	H
ATOM	651	O	HSD	A	65	-13750	27960	144730	1.00	0.00	O		ATOM	650	C	HSD	A	65	104990	46440	126340	1.00	0.00	C
ATOM	652	N	LEU	A	66	-12640	29230	143260	1.00	0.00	N		ATOM	651	O	HSD	A	65	104770	45430	125700	1.00	0.00	O
ATOM	653	HN	LEU	A	66	-11890	29830	143010	1.00	0.00	H		ATOM	652	N	LEU	A	66	104300	47600	126000	1.00	0.00	N
ATOM	654	CA	LEU	A	66	-13490	28790	142130	1.00	0.00	C		ATOM	653	HN	LEU	A	66	104570	48400	126540	1.00	0.00	H
ATOM	655	HA	LEU	A	66	-14490	28630	142510	1.00	0.00	H		ATOM	654	CA	LEU	A	66	103300	47890	125010	1.00	0.00	C
ATOM	656	CB	LEU	A	66	-13680	30030	141200	1.00	0.00	C		ATOM	655	HA	LEU	A	66	102420	47280	125170	1.00	0.00	H
ATOM	657	HB1	LEU	A	66	-14260	29600	140360	1.00	0.00	H		ATOM	656	CB	LEU	A	66	102760	49340	124970	1.00	0.00	C
ATOM	658	HB2	LEU	A	66	-12700	30260	140750	1.00	0.00	H		ATOM	657	HB1	LEU	A	66	102000	49310	124150	1.00	0.00	H
ATOM	659	CG	LEU	A	66	-14360	31220	141830	1.00	0.00	C		ATOM	658	HB2	LEU	A	66	103590	50010	124670	1.00	0.00	H
ATOM	660	HG	LEU	A	66	-13810	31520	142750	1.00	0.00	H		ATOM	659	CG	LEU	A	66	102070	50090	126160	1.00	0.00	C
ATOM	661	CD1	LEU	A	66	-14330	32480	140890	1.00	0.00	C		ATOM	660	HG	LEU	A	66	102740	50070	127050	1.00	0.00	H
ATOM	662	HD11	LEU	A	66	-14910	33270	141410	1.00	0.00	H		ATOM	661	CD1	LEU	A	66	101660	51420	125780	1.00	0.00	C
ATOM	663	HD12	LEU	A	66	-14630	32380	139820	1.00	0.00	H		ATOM	662	HD11	LEU	A	66	101020	51970	126500	1.00	0.00	H
ATOM	664	HD13	LEU	A	66	-13280	32830	140880	1.00	0.00	H		ATOM	663	HD12	LEU	A	66	101040	51290	124870	1.00	0.00	H
ATOM	665	CD2	LEU	A	66	-15850	31000	142120	1.00	0.00	C		ATOM	664	HD13	LEU	A	66	102600	51940	125500	1.00	0.00	H
ATOM	666	HD21	LEU	A	66	-16340	30980	141120	1.00	0.00	H		ATOM	665	CD2	LEU	A	66	100840	49260	126760	1.00	0.00	C
ATOM	667	HD22	LEU	A	66	-16300	31850	142670	1.00	0.00	H		ATOM	666	HD21	LEU	A	66	101090	48200	126990	1.00	0.00	H
ATOM	668	HD23	LEU	A	66	-15990	30050	142680	1.00	0.00	H		ATOM	667	HD22	LEU	A	66	99970	49390	126080	1.00	0.00	H
ATOM	669	C	LEU	A	66	-12980	27560	141410	1.00	0.00	C		ATOM	668	HD23	LEU	A	66	100390	49730	127660	1.00	0.00	H
ATOM	670	O	LEU	A	66	-11790	27200	141400	1.00	0.00	O		ATOM	669	C	LEU	A	66	103770	47520	123600	1.00	0.00	C
ATOM	671	N	ASP	A	67	-13940	26930	140730	1.00	0.00	N		ATOM	670	O	LEU	A	66	104870	47820	123140	1.00	0.00	O
ATOM	672	HN	ASP	A	67	-14890	27240	140780	1.00	0.00	H		ATOM	671	N	ASP	A	67	102860	46890	122830	1.00	0.00	N
ATOM	673	CA	ASP	A	67	-13680	25710	140040	1.00	0.00	C		ATOM	672	HN	ASP	A	67	102000	46520	123170	1.00	0.00	H
ATOM	674	HA	ASP	A	67	-13050	25180	140740	1.00	0.00	H		ATOM	673	CA	ASP	A	67	103190	46290	121490	1.00	0.00	C
ATOM	675	CB	ASP	A	67	-14930	24820	139700	1.00	0.00	C		ATOM	674	HA	ASP	A	67	104130	45800	121660	1.00	0.00	H
ATOM	676	HB1	ASP	A	67	-14610	23980	139060	1.00	0.00	H		ATOM	675	CB	ASP	A	67	102160	45150	121070	1.00	0.00	C
ATOM	677	HB2	ASP	A	67	-15650	25350	139040	1.00	0.00	H		ATOM	676	HB1	ASP	A	67	102120	44270	121740	1.00	0.00	H
ATOM	678	CG	ASP	A	67	-15640	24210	140900	1.00	0.00	C		ATOM	677	HB2	ASP	A	67	102360	44730	120050	1.00	0.00	H
ATOM	679	OD1	ASP	A	67	-16660	23520	140650	1.00	0.00	O		ATOM	678	CG	ASP	A	67	100740	45760	120990	1.00	0.00	C
ATOM	680	OD2	ASP	A	67	-15080	24250	142020	1.00	0.00	O		ATOM	679	OD1	ASP	A	67	99860	45030	120490	1.00	0.00	O
ATOM	681	C	ASP	A	67	-12920	25840	138730	1.00	0.00	C		ATOM	680	OD2	ASP	A	67	100490	46930	121310	1.00	0.00	O
ATOM	682	O	ASP	A	67	-13190	26730	137850	1.00	0.00	O		ATOM	681	C	ASP	A	67	103490	47370	120460	1.00	0.00	C
ATOM	683	N	SER	A	68	-11900	24990	138550	1.00	0.00	N		ATOM	682	O	ASP	A	67	102890	48480	120420	1.00	0.00	O
ATOM	684	HN	SER	A	68	-11680	24330	139260	1.00	0.00	H		ATOM	683	N	SER	A	68	104530	47000	119600	1.00	0.00	N
ATOM	685	CA	SER	A	68	-11110	24990	137330	1.00	0.00	C		ATOM	684	HN	SER	A	68	104950	46100	119590	1.00	0.00	H
ATOM	686	HA	SER	A	68	-11480	25760	136670	1.00	0.00	H		ATOM	685	CA	SER	A	68	104920	47930	118580	1.00	0.00	C
ATOM	687	CB	SER	A	68	-9700	25520	137720	1.00	0.00	C		ATOM	686	HA	SER	A	68	104080	48550	118270	1.00	0.00	H
ATOM	688	HB1	SER	A	68	-9770	26530	138180	1.00	0.00	H		ATOM	687	CB	SER	A	68	106000	48950	119040	1.00	0.00	C
ATOM	689	HB2	SER	A	68	-9120	25780	136810	1.00	0.00	H		ATOM	688	HB1	SER	A	68	105600	49540	119890	1.00	0.00	H
ATOM	690	OG	SER	A	68	-9030	24670	138600	1.00	0.00	O		ATOM	689	HB2	SER	A	68	106260	49760	118330	1.00	0.00	H
ATOM	691	HG1	SER	A	68	-8560	23990	138120	1.00	0.00	H		ATOM	690	OG	SER	A	68	107160	48270	119510	1.00	0.00	O
ATOM	692	C	SER	A	68	-11090	23690	136570	1.00	0.00	C		ATOM	691	HG1	SER	A	68	106970	47810	120330	1.00	0.00	H
ATOM	693	O	SER	A	68	-11580	22740	137010	1.00	0.00	O		ATOM	692	C	SER	A	68	105440	47290	117280	1.00	0.00	C
ATOM	694	N	ILE	A	69	-10620	23720	135340	1.00	0.00	N		ATOM	693	O	SER	A	68	105680	46060	117170	1.00	0.00	O
ATOM	695	HN	ILE	A	69	-10310	24590	134960	1.00	0.00	H		ATOM	694	N	ILE	A	69	105580	48130	116230	1.00	0.00	N
ATOM	696	CA	ILE	A	69	-10520	22470	134560	1.00	0.00	C		ATOM	695	HN	ILE	A	69	105410	49110	116200	1.00	0.00	H
ATOM	697	HA	ILE	A	69	-10500	21680	135300	1.00	0.00	H		ATOM	696	CA	ILE	A	69	105910	47540	114900	1.00	0.00	C
ATOM	698	CB	ILE	A	69	-11680	22270	133580	1.00	0.00	C		ATOM	697	HA	ILE	A	69	106410	46630	115200	1.00	0.00	H
ATOM	699	HB	ILE	A	69	-12610	22280	134190	1.00	0.00	H		ATOM	698	CB	ILE	A	69	104670	47020	114150	1.00	0.00	C
ATOM	700	CG2	ILE	A	69	-11910	23470	132650	1.00	0.00	C		ATOM	699	HB	ILE	A	69	104030	46530	114910	1.00	0.00	H
ATOM	701	HG21	ILE	A	69	-12810	23420	132000	1.00	0.00	H		ATOM	700	CG2	ILE	A	69	103850	48240	113610	1.00	0.00	C
ATOM	702	HG22	ILE	A	69	-11030	23630	131990	1.00	0.00	H		ATOM	701	HG21	ILE	A	69	102820	47960	113300	1.00	0.00	H
ATOM	703	HG23	ILE	A	69	-12100	24380	133250	1.00	0.00	H		ATOM	702	HG22	ILE	A	69	104350	48840	112820	1.00	0.00	H
ATOM	704	CG1	ILE	A	69	-11610	20880	132860	1.00	0.00	C		ATOM	703	HG23	ILE	A	69	103850	48860	114530	1.00	0.00	H
ATOM	705	HG11	ILE	A	69	-11270	20110	133580	1.00	0.00	H		ATOM	704	CG1	ILE	A	69	104900	46110	112890	1.00	0.00	C
ATOM	706	HG12	ILE	A	69	-10810	20850	132080	1.00	0.00	H		ATOM	705	HG11	ILE	A	69	105590	46560	112140	1.00	0.00	H
ATOM	707	CD	ILE	A	69	-13000	20490	132190	1.00	0.00	C		ATOM	706	HG12	ILE	A	69	103890	45910	112460	1.00	0.00	H
ATOM	708	HD1	ILE	A	69	-13030	19450	131800	1.00	0.00	H		ATOM	707	CD	ILE	A	69	105390	44690	113220	1.00	0.00	C
ATOM	709	HD2	ILE	A	69	-13180	21120	131290	1.00	0.00	H		ATOM	708	HD1	ILE	A	69	104770	44160	113980	1.00	0.00	H
ATOM	710	HD3	ILE	A	69	-13810	20670	132930	1.00	0.00	H		ATOM	709	HD2	ILE	A	69	106440	44760	113590	1.00	0.00	H
ATOM	711	C	ILE	A	69	-9170	22340	133840	1.00	0.00	C		ATOM	710	HD3	ILE	A	69	105390	44160	112240	1.00	0.00	H
ATOM	712	O	ILE	A	69	-8680	23280	133240	1.00	0.00	O		ATOM	711	C	ILE	A	69	106880	48390	114080	1.00	0.00	C
ATOM	713	N	PRO	A	70	-8390	21200	133840	1.00	0.00	N		ATOM	712	O	ILE	A	69	106510	49520	113900	1.00	0.00	O
ATOM	714	CD	PRO	A	70	-8550	20000	134650	1.00	0.00	C		ATOM	713	N	PRO	A	70	108100	47940	113670	1.00	0.00	N
ATOM	715	HD1	PRO	A	70	-9540	19520	134440	1.00	0.00	H		ATOM	714	CD	PRO	A	70	108540	46560	113640	1.00	0.00	C
ATOM	716	HD2	PRO	A	70	-8430	20370	135680	1.00	0.00	H		ATOM	715	HD1	PRO	A	70	107920	45970	112930	1.00	0.00	H
ATOM	717	CA	PRO	A	70	-7270	21090	132820	1.00	0.00	C		ATOM	716	HD2	PRO	A	70	108420	46020	114610	1.00	0.00	H
ATOM	718	HA	PRO	A	70	-6660	21980	132780	1.00	0.00	H		ATOM	717	CA	PRO	A	70	108830	48660	112600	1.00	0.00	C
ATOM	719	CB	PRO	A	70	-6460	20020	133470	1.00	0.00	C		ATOM	718	HA	PRO	A	70	109170	49590	113020	1.00	0.00	H
ATOM	720	HB1	PRO	A	70	-5720	20560	134090	1.00	0.00	H		ATOM	719	CB	PRO	A	70	110040	47740	112290	1.00	0.00	C
ATOM	721	HB2	PRO	A	70	-5960	19430	132670	1.00	0.00	H		ATOM	720	HB1	PRO	A	70	110950	48360	112120	1.00	0.00	H
ATOM	722	CG	PRO	A	70	-7400	19070	134290	1.00	0.00	C		ATOM	721	HB2	PRO	A	70	109830	47140	111380	1.00	0.00	H
ATOM	723	HG1	PRO	A	70	-7810	18310	133590	1.00	0.00	H		ATOM	722	CG	PRO	A	70	110050	46650	113330	1.00	0.00	C
ATOM	724	HG2	PRO	A	70	-6880	18650	135170	1.00	0.00	H		ATOM	723	HG1	PRO	A	70	110430	45680	112930	1.00	0.00	H
ATOM	725	C	PRO	A	70	-7660	20860	131420	1.00	0.00	C		ATOM	724	HG2	PRO	A	70	110590	46920	114270	1.00	0.00	H
ATOM	726	O	PRO	A	70	-8650	20290	131170	1.00	0.00	O		ATOM	725	C	PRO	A	70	108110	49060	111380	1.00	0.00	C
ATOM	727	N	HSD	A	71	-6930	21400	130460	1.00	0.00	N		ATOM	726	O	PRO	A	70	107220	48340	110960	1.00	0.00	O
ATOM	728	HN	HSD	A	71	-6260	22080	130760	1.00	0.00	H		ATOM	727	N	HSD	A	71	108530	50150	110750	1.00	0.00	N
ATOM	729	CA	HSD	A	71	-7280	21350	129050	1.00	0.00	C		ATOM	728	HN	HSD	A	71	109220	50690	111230	1.00	0.00	H
ATOM	730	HA	HSD	A	71	-8300	21700	129050	1.00	0.00	H		ATOM	729	CA	HSD	A	71	107680	50790	109660	1.00	0.00	C
ATOM	731	CB	HSD	A	71	-6260	22310	128300	1.00	0.00	C		ATOM	730	HA	HSD	A	71	107010	50090	109180	1.00	0.00	H
ATOM	732	HB1	HSD	A	71	-5210	22090	128600	1.00	0.00	H		ATOM	731	CB	HSD	A	71	106730	51880	110470	1.00	0.00	C
ATOM	733	HB2	HSD	A	71	-6560	23350	128530	1.00	0.00	H		ATOM	732	HB1	HSD	A	71	107440	52550	110990	1.00	0.00	H
ATOM	734	ND1	HSD	A	71	-7430	22550	126110	1.00	0.00	N		ATOM	733	HB2	HSD	A	71	106190	51300	111250	1.00	0.00	H
ATOM	735	HD1	HSD	A	71	-8180	23110	126470	1.00	0.00	H		ATOM	734	ND1	HSD	A	71	104770	51850	108830	1.00	0.00	N
ATOM	736	CG	HSD	A	71	-6370	22140	126880	1.00	0.00	C		ATOM	735	HD1	HSD	A	71	104550	50870	108810	1.00	0.00	H
ATOM	737	CE1	HSD	A	71	-7140	22270	124810	1.00	0.00	C		ATOM	736	CG	HSD	A	71	105780	52500	109490	1.00	0.00	C
ATOM	738	HE1	HSD	A	71	-7800	22500	123970	1.00	0.00	H		ATOM	737	CE1	HSD	A	71	104210	52770	107970	1.00	0.00	C
ATOM	739	NE2	HSD	A	71	-5960	21730	124700	1.00	0.00	N		ATOM	738	HE1	HSD	A	71	103360	52510	107350	1.00	0.00	H
ATOM	740	CD2	HSD	A	71	-5460	21680	126000	1.00	0.00	C		ATOM	739	NE2	HSD	A	71	104840	53950	107990	1.00	0.00	N
ATOM	741	HD2	HSD	A	71	-4630	21030	126240	1.00	0.00	H		ATOM	740	CD2	HSD	A	71	105770	53770	109020	1.00	0.00	C
ATOM	742	C	HSD	A	71	-7390	19890	128380	1.00	0.00	C		ATOM	741	HD2	HSD	A	71	106440	54560	109320	1.00	0.00	H
ATOM	743	O	HSD	A	71	-6650	18950	128730	1.00	0.00	O		ATOM	742	C	HSD	A	71	108570	51400	108590	1.00	0.00	C
ATOM	744	N	THR	A	72	-8260	19750	127380	1.00	0.00	N		ATOM	743	O	HSD	A	71	109580	52030	108850	1.00	0.00	O
ATOM	745	HN	THR	A	72	-8980	20420	127190	1.00	0.00	H		ATOM	744	N	THR	A	72	108230	51380	107270	1.00	0.00	N
ATOM	746	CA	THR	A	72	-8250	18460	126640	1.00	0.00	C		ATOM	745	HN	THR	A	72	107490	50780	106990	1.00	0.00	H
ATOM	747	HA	THR	A	72	-7330	17930	126860	1.00	0.00	H		ATOM	746	CA	THR	A	72	108880	52180	106240	1.00	0.00	C
ATOM	748	CB	THR	A	72	-9500	17510	126890	1.00	0.00	C		ATOM	747	HA	THR	A	72	109780	52660	106600	1.00	0.00	H
ATOM	749	HB	THR	A	72	-10460	18000	126610	1.00	0.00	H		ATOM	748	CB	THR	A	72	109460	51330	105000	1.00	0.00	C
ATOM	750	OG1	THR	A	72	-9680	17240	128260	1.00	0.00	O		ATOM	749	HB	THR	A	72	110200	51970	104480	1.00	0.00	H
ATOM	751	HG1	THR	A	72	-10040	18030	128680	1.00	0.00	H		ATOM	750	OG1	THR	A	72	108420	50890	104090	1.00	0.00	O
ATOM	752	CG2	THR	A	72	-9350	16170	126170	1.00	0.00	C		ATOM	751	HG1	THR	A	72	108130	51730	103720	1.00	0.00	H
ATOM	753	HG21	THR	A	72	-10020	15440	126670	1.00	0.00	H		ATOM	752	CG2	THR	A	72	110300	50090	105520	1.00	0.00	C
ATOM	754	HG22	THR	A	72	-8400	15610	126300	1.00	0.00	H		ATOM	753	HG21	THR	A	72	109610	49490	106160	1.00	0.00	H
ATOM	755	HG23	THR	A	72	-9570	16190	125080	1.00	0.00	H		ATOM	754	HG22	THR	A	72	111160	50420	106140	1.00	0.00	H
ATOM	756	C	THR	A	72	-8280	18790	125240	1.00	0.00	C		ATOM	755	HG23	THR	A	72	110440	49520	104580	1.00	0.00	H
ATOM	757	O	THR	A	72	-9200	19430	124810	1.00	0.00	O		ATOM	756	C	THR	A	72	107910	53220	105720	1.00	0.00	C
ATOM	758	N	PRO	A	73	-7200	18470	124370	1.00	0.00	N		ATOM	757	O	THR	A	72	106700	52900	105700	1.00	0.00	O
ATOM	759	CD	PRO	A	73	-5890	17950	124880	1.00	0.00	C		ATOM	758	N	PRO	A	73	108370	54430	105350	1.00	0.00	N
ATOM	760	HD1	PRO	A	73	-6040	16960	125360	1.00	0.00	H		ATOM	759	CD	PRO	A	73	109730	54970	105500	1.00	0.00	C
ATOM	761	HD2	PRO	A	73	-5470	18570	125710	1.00	0.00	H		ATOM	760	HD1	PRO	A	73	110450	54380	104910	1.00	0.00	H
ATOM	762	CA	PRO	A	73	-7110	18880	122930	1.00	0.00	C		ATOM	761	HD2	PRO	A	73	110110	54870	106540	1.00	0.00	H
ATOM	763	HA	PRO	A	73	-6980	19940	122780	1.00	0.00	H		ATOM	762	CA	PRO	A	73	107600	55260	104380	1.00	0.00	C
ATOM	764	CB	PRO	A	73	-5820	18250	122500	1.00	0.00	C		ATOM	763	HA	PRO	A	73	106910	55910	104890	1.00	0.00	H
ATOM	765	HB1	PRO	A	73	-5390	18860	121680	1.00	0.00	H		ATOM	764	CB	PRO	A	73	108660	56250	103870	1.00	0.00	C
ATOM	766	HB2	PRO	A	73	-5970	17230	122090	1.00	0.00	H		ATOM	765	HB1	PRO	A	73	108220	57270	103760	1.00	0.00	H
ATOM	767	CG	PRO	A	73	-4940	18130	123710	1.00	0.00	C		ATOM	766	HB2	PRO	A	73	109080	55780	102950	1.00	0.00	H
ATOM	768	HG1	PRO	A	73	-4290	17240	123660	1.00	0.00	H		ATOM	767	CG	PRO	A	73	109710	56350	105040	1.00	0.00	C
ATOM	769	HG2	PRO	A	73	-4350	19050	123910	1.00	0.00	H		ATOM	768	HG1	PRO	A	73	110680	56740	104660	1.00	0.00	H
ATOM	770	C	PRO	A	73	-8340	18420	122110	1.00	0.00	C		ATOM	769	HG2	PRO	A	73	109370	56990	105880	1.00	0.00	H
ATOM	771	O	PRO	A	73	-8730	17280	122330	1.00	0.00	O		ATOM	770	C	PRO	A	73	106810	54650	103230	1.00	0.00	C
ATOM	772	N	ARG	A	74	-8780	19310	121160	1.00	0.00	N		ATOM	771	O	PRO	A	73	107220	53560	102830	1.00	0.00	O
ATOM	773	HN	ARG	A	74	-8360	20200	121010	1.00	0.00	H		ATOM	772	N	ARG	A	74	105680	55250	102740	1.00	0.00	N
ATOM	774	CA	ARG	A	74	-9820	19000	120240	1.00	0.00	C		ATOM	773	HN	ARG	A	74	105330	56080	103150	1.00	0.00	H
ATOM	775	HA	ARG	A	74	-9870	17930	120070	1.00	0.00	H		ATOM	774	CA	ARG	A	74	105050	54900	101490	1.00	0.00	C
ATOM	776	CB	ARG	A	74	-11220	19570	120720	1.00	0.00	C		ATOM	775	HA	ARG	A	74	105430	53950	101150	1.00	0.00	H
ATOM	777	HB1	ARG	A	74	-11280	19530	121830	1.00	0.00	H		ATOM	776	CB	ARG	A	74	103520	54680	101720	1.00	0.00	C
ATOM	778	HB2	ARG	A	74	-11960	18870	120280	1.00	0.00	H		ATOM	777	HB1	ARG	A	74	103270	53800	102350	1.00	0.00	H
ATOM	779	CG	ARG	A	74	-11700	21040	120350	1.00	0.00	C		ATOM	778	HB2	ARG	A	74	103150	54490	100690	1.00	0.00	H
ATOM	780	HG1	ARG	A	74	-11930	21070	119270	1.00	0.00	H		ATOM	779	CG	ARG	A	74	102730	55820	102470	1.00	0.00	C
ATOM	781	HG2	ARG	A	74	-10820	21710	120490	1.00	0.00	H		ATOM	780	HG1	ARG	A	74	102900	56780	101950	1.00	0.00	H
ATOM	782	CD	ARG	A	74	-12960	21360	121160	1.00	0.00	C		ATOM	781	HG2	ARG	A	74	103000	55890	103550	1.00	0.00	H
ATOM	783	HD1	ARG	A	74	-12830	21550	122250	1.00	0.00	H		ATOM	782	CD	ARG	A	74	101230	55530	102380	1.00	0.00	C
ATOM	784	HD2	ARG	A	74	-13680	20540	120960	1.00	0.00	H		ATOM	783	HD1	ARG	A	74	100960	54970	103300	1.00	0.00	H
ATOM	785	NE	ARG	A	74	-13460	22620	120520	1.00	0.00	N		ATOM	784	HD2	ARG	A	74	100900	55070	101420	1.00	0.00	H
ATOM	786	HE	ARG	A	74	-12890	23440	120550	1.00	0.00	H		ATOM	785	NE	ARG	A	74	100570	56870	102530	1.00	0.00	N
ATOM	787	CZ	ARG	A	74	-14500	22770	119770	1.00	0.00	C		ATOM	786	HE	ARG	A	74	101190	57610	102790	1.00	0.00	H
ATOM	788	NH1	ARG	A	74	-15450	21890	119670	1.00	0.00	N		ATOM	787	CZ	ARG	A	74	99280	57190	102200	1.00	0.00	C
ATOM	789	HH11	ARG	A	74	-15630	21270	120430	1.00	0.00	H		ATOM	788	NH1	ARG	A	74	98430	56290	101720	1.00	0.00	N
ATOM	790	HH12	ARG	A	74	-16270	22220	119200	1.00	0.00	H		ATOM	789	HH11	ARG	A	74	98500	55300	101830	1.00	0.00	H
ATOM	791	NH2	ARG	A	74	-14690	23760	118960	1.00	0.00	N		ATOM	790	HH12	ARG	A	74	97550	56710	101480	1.00	0.00	H
ATOM	792	HH21	ARG	A	74	-14190	24620	119050	1.00	0.00	H		ATOM	791	NH2	ARG	A	74	98910	58420	102180	1.00	0.00	N
ATOM	793	HH22	ARG	A	74	-15300	23580	118190	1.00	0.00	H		ATOM	792	HH21	ARG	A	74	99450	59000	102790	1.00	0.00	H
ATOM	794	C	ARG	A	74	-9520	19560	118840	1.00	0.00	C		ATOM	793	HH22	ARG	A	74	97990	58730	101930	1.00	0.00	H
ATOM	795	O	ARG	A	74	-8930	20620	118720	1.00	0.00	O		ATOM	794	C	ARG	A	74	105360	55950	100450	1.00	0.00	C
ATOM	796	N	VAL	A	75	-9940	18860	117760	1.00	0.00	N		ATOM	795	O	ARG	A	74	105870	57050	100670	1.00	0.00	O
ATOM	797	HN	VAL	A	75	-10540	18080	117930	1.00	0.00	H		ATOM	796	N	VAL	A	75	105170	55560	99150	1.00	0.00	N
ATOM	798	CA	VAL	A	75	-9560	19040	116320	1.00	0.00	C		ATOM	797	HN	VAL	A	75	105140	54600	98880	1.00	0.00	H
ATOM	799	HA	VAL	A	75	-8480	18920	116330	1.00	0.00	H		ATOM	798	CA	VAL	A	75	105260	56600	98000	1.00	0.00	C
ATOM	800	CB	VAL	A	75	-10220	17970	115460	1.00	0.00	C		ATOM	799	HA	VAL	A	75	106100	57220	98250	1.00	0.00	H
ATOM	801	HB	VAL	A	75	-11300	17940	115680	1.00	0.00	H		ATOM	800	CB	VAL	A	75	105690	55990	96670	1.00	0.00	C
ATOM	802	CG1	VAL	A	75	-10160	18140	113910	1.00	0.00	C		ATOM	801	HB	VAL	A	75	106510	55270	96880	1.00	0.00	H
ATOM	803	HG11	VAL	A	75	-10710	17340	113350	1.00	0.00	H		ATOM	802	CG1	VAL	A	75	104470	55300	95940	1.00	0.00	C
ATOM	804	HG12	VAL	A	75	-9080	18130	113630	1.00	0.00	H		ATOM	803	HG11	VAL	A	75	104730	55000	94900	1.00	0.00	H
ATOM	805	HG13	VAL	A	75	-10660	19070	113580	1.00	0.00	H		ATOM	804	HG12	VAL	A	75	103580	55930	95730	1.00	0.00	H
ATOM	806	CG2	VAL	A	75	-9680	16540	115790	1.00	0.00	C		ATOM	805	HG13	VAL	A	75	104180	54370	96480	1.00	0.00	H
ATOM	807	HG21	VAL	A	75	-8580	16430	115760	1.00	0.00	H		ATOM	806	CG2	VAL	A	75	106300	56970	95660	1.00	0.00	C
ATOM	808	HG22	VAL	A	75	-10140	15700	115210	1.00	0.00	H		ATOM	807	HG21	VAL	A	75	106480	56450	94700	1.00	0.00	H
ATOM	809	HG23	VAL	A	75	-9870	16280	116850	1.00	0.00	H		ATOM	808	HG22	VAL	A	75	107310	57340	95910	1.00	0.00	H
ATOM	810	C	VAL	A	75	-9820	20450	115770	1.00	0.00	C		ATOM	809	HG23	VAL	A	75	105720	57910	95520	1.00	0.00	H
ATOM	811	O	VAL	A	75	-9010	21020	115070	1.00	0.00	O		ATOM	810	C	VAL	A	75	103930	57430	97900	1.00	0.00	C
ATOM	812	N	ASN	A	76	-10910	21050	116250	1.00	0.00	N		ATOM	811	O	VAL	A	75	103810	58530	97330	1.00	0.00	O
ATOM	813	HN	ASN	A	76	-11340	20620	117040	1.00	0.00	H		ATOM	812	N	ASN	A	76	102840	56890	98450	1.00	0.00	N
ATOM	814	CA	ASN	A	76	-11530	22310	115830	1.00	0.00	C		ATOM	813	HN	ASN	A	76	102870	55940	98770	1.00	0.00	H
ATOM	815	HA	ASN	A	76	-11940	22130	114850	1.00	0.00	H		ATOM	814	CA	ASN	A	76	101610	57650	98410	1.00	0.00	C
ATOM	816	CB	ASN	A	76	-12810	22590	116760	1.00	0.00	C		ATOM	815	HA	ASN	A	76	101570	58130	97440	1.00	0.00	H
ATOM	817	HB1	ASN	A	76	-13370	23460	116360	1.00	0.00	H		ATOM	816	CB	ASN	A	76	100430	56610	98460	1.00	0.00	C
ATOM	818	HB2	ASN	A	76	-12490	22700	117810	1.00	0.00	H		ATOM	817	HB1	ASN	A	76	100340	56140	99460	1.00	0.00	H
ATOM	819	CG	ASN	A	76	-13660	21350	116580	1.00	0.00	C		ATOM	818	HB2	ASN	A	76	100860	55820	97810	1.00	0.00	H
ATOM	820	OD1	ASN	A	76	-13560	20450	117430	1.00	0.00	O		ATOM	819	CG	ASN	A	76	99070	57060	98020	1.00	0.00	C
ATOM	821	ND2	ASN	A	76	-14430	21320	115440	1.00	0.00	N		ATOM	820	OD1	ASN	A	76	98910	58250	97720	1.00	0.00	O
ATOM	822	HD21	ASN	A	76	-14520	22090	114800	1.00	0.00	H		ATOM	821	ND2	ASN	A	76	98030	56180	98100	1.00	0.00	N
ATOM	823	HD22	ASN	A	76	-14910	20470	115220	1.00	0.00	H		ATOM	822	HD21	ASN	A	76	97110	56570	98130	1.00	0.00	H
ATOM	824	C	ASN	A	76	-10610	23520	115760	1.00	0.00	C		ATOM	823	HD22	ASN	A	76	98200	55230	98370	1.00	0.00	H
ATOM	825	O	ASN	A	76	-9790	23740	116660	1.00	0.00	O		ATOM	824	C	ASN	A	76	101530	58740	99460	1.00	0.00	C
ATOM	826	N	ARG	A	77	-10790	24320	114720	1.00	0.00	N		ATOM	825	O	ASN	A	76	102170	58770	100520	1.00	0.00	O
ATOM	827	HN	ARG	A	77	-11420	24140	113970	1.00	0.00	H		ATOM	826	N	ARG	A	77	100800	59830	99100	1.00	0.00	N
ATOM	828	CA	ARG	A	77	-10020	25540	114640	1.00	0.00	C		ATOM	827	HN	ARG	A	77	100390	59810	98190	1.00	0.00	H
ATOM	829	HA	ARG	A	77	-9790	25920	115620	1.00	0.00	H		ATOM	828	CA	ARG	A	77	100660	60980	99910	1.00	0.00	C
ATOM	830	CB	ARG	A	77	-8700	25250	113760	1.00	0.00	C		ATOM	829	HA	ARG	A	77	101100	60800	100880	1.00	0.00	H
ATOM	831	HB1	ARG	A	77	-8270	26260	113580	1.00	0.00	H		ATOM	830	CB	ARG	A	77	101440	62190	99210	1.00	0.00	C
ATOM	832	HB2	ARG	A	77	-9080	24770	112830	1.00	0.00	H		ATOM	831	HB1	ARG	A	77	101240	63180	99660	1.00	0.00	H
ATOM	833	CG	ARG	A	77	-7460	24530	114370	1.00	0.00	C		ATOM	832	HB2	ARG	A	77	101110	62200	98150	1.00	0.00	H
ATOM	834	HG1	ARG	A	77	-6660	24430	113610	1.00	0.00	H		ATOM	833	CG	ARG	A	77	102990	61980	99280	1.00	0.00	C
ATOM	835	HG2	ARG	A	77	-7820	23480	114520	1.00	0.00	H		ATOM	834	HG1	ARG	A	77	103430	62720	98580	1.00	0.00	H
ATOM	836	CD	ARG	A	77	-6990	25150	115630	1.00	0.00	C		ATOM	835	HG2	ARG	A	77	103270	60990	98860	1.00	0.00	H
ATOM	837	HD1	ARG	A	77	-7790	25370	116360	1.00	0.00	H		ATOM	836	CD	ARG	A	77	103640	62120	100650	1.00	0.00	C
ATOM	838	HD2	ARG	A	77	-6530	26160	115560	1.00	0.00	H		ATOM	837	HD1	ARG	A	77	103140	61310	101220	1.00	0.00	H
ATOM	839	NE	ARG	A	77	-5980	24260	116270	1.00	0.00	N		ATOM	838	HD2	ARG	A	77	103430	63070	101180	1.00	0.00	H
ATOM	840	HE	ARG	A	77	-5040	24400	115940	1.00	0.00	H		ATOM	839	NE	ARG	A	77	105060	61880	100460	1.00	0.00	N
ATOM	841	CZ	ARG	A	77	-6240	23210	117050	1.00	0.00	C		ATOM	840	HE	ARG	A	77	105660	62630	100170	1.00	0.00	H
ATOM	842	NH1	ARG	A	77	-7410	22820	117460	1.00	0.00	N		ATOM	841	CZ	ARG	A	77	105660	60690	100530	1.00	0.00	C
ATOM	843	HH11	ARG	A	77	-8280	23210	117150	1.00	0.00	H		ATOM	842	NH1	ARG	A	77	104970	59600	100640	1.00	0.00	N
ATOM	844	HH12	ARG	A	77	-7560	22120	118160	1.00	0.00	H		ATOM	843	HH11	ARG	A	77	104070	59570	100210	1.00	0.00	H
ATOM	845	NH2	ARG	A	77	-5160	22510	117440	1.00	0.00	N		ATOM	844	HH12	ARG	A	77	105520	58770	100730	1.00	0.00	H
ATOM	846	HH21	ARG	A	77	-4300	22640	116940	1.00	0.00	H		ATOM	845	NH2	ARG	A	77	106940	60680	100360	1.00	0.00	N
ATOM	847	HH22	ARG	A	77	-5200	21820	118170	1.00	0.00	H		ATOM	846	HH21	ARG	A	77	107490	61490	100150	1.00	0.00	H
ATOM	848	C	ARG	A	77	-10850	26600	113920	1.00	0.00	C		ATOM	847	HH22	ARG	A	77	107420	59850	100630	1.00	0.00	H
ATOM	849	O	ARG	A	77	-10390	27670	113460	1.00	0.00	O		ATOM	848	C	ARG	A	77	99240	61280	100120	1.00	0.00	C
ATOM	850	N	GLU	A	78	-12140	26350	113810	1.00	0.00	N		ATOM	849	O	ARG	A	77	98870	62050	101010	1.00	0.00	O
ATOM	851	HN	GLU	A	78	-12520	25660	114410	1.00	0.00	H		ATOM	850	N	GLU	A	78	98360	60640	99320	1.00	0.00	N
ATOM	852	CA	GLU	A	78	-13110	27280	113180	1.00	0.00	C		ATOM	851	HN	GLU	A	78	98650	60020	98600	1.00	0.00	H
ATOM	853	HA	GLU	A	78	-12600	27660	112310	1.00	0.00	H		ATOM	852	CA	GLU	A	78	96940	61040	99380	1.00	0.00	C
ATOM	854	CB	GLU	A	78	-14360	26460	112840	1.00	0.00	C		ATOM	853	HA	GLU	A	78	96880	62070	99070	1.00	0.00	H
ATOM	855	HB1	GLU	A	78	-14070	25550	112270	1.00	0.00	H		ATOM	854	CB	GLU	A	78	96060	60290	98340	1.00	0.00	C
ATOM	856	HB2	GLU	A	78	-15070	27050	112230	1.00	0.00	H		ATOM	855	HB1	GLU	A	78	94980	60550	98420	1.00	0.00	H
ATOM	857	CG	GLU	A	78	-15200	25990	114080	1.00	0.00	C		ATOM	856	HB2	GLU	A	78	96160	59210	98550	1.00	0.00	H
ATOM	858	HG1	GLU	A	78	-15980	26770	114220	1.00	0.00	H		ATOM	857	CG	GLU	A	78	96590	60440	96940	1.00	0.00	C
ATOM	859	HG2	GLU	A	78	-14660	25850	115040	1.00	0.00	H		ATOM	858	HG1	GLU	A	78	97430	59760	96650	1.00	0.00	H
ATOM	860	CD	GLU	A	78	-15980	24730	113740	1.00	0.00	C		ATOM	859	HG2	GLU	A	78	96990	61470	96880	1.00	0.00	H
ATOM	861	OE1	GLU	A	78	-15500	23670	114280	1.00	0.00	O		ATOM	860	CD	GLU	A	78	95550	60240	95900	1.00	0.00	C
ATOM	862	OE2	GLU	A	78	-16960	24680	113000	1.00	0.00	O		ATOM	861	OE1	GLU	A	78	95120	59040	95660	1.00	0.00	O
ATOM	863	C	GLU	A	78	-13640	28350	114070	1.00	0.00	C		ATOM	862	OE2	GLU	A	78	95100	61240	95390	1.00	0.00	O
ATOM	864	O	GLU	A	78	-13540	28190	115310	1.00	0.00	O		ATOM	863	C	GLU	A	78	96150	61030	100720	1.00	0.00	C
ATOM	865	N	ILE	A	79	-14210	29390	113530	1.00	0.00	N		ATOM	864	O	GLU	A	78	96390	60200	101590	1.00	0.00	O
ATOM	866	HN	ILE	A	79	-14360	29370	112540	1.00	0.00	H		ATOM	865	N	ILE	A	79	95200	61940	100830	1.00	0.00	N
ATOM	867	CA	ILE	A	79	-14600	30510	114320	1.00	0.00	C		ATOM	866	HN	ILE	A	79	94910	62560	100100	1.00	0.00	H
ATOM	868	HA	ILE	A	79	-14250	30360	115330	1.00	0.00	H		ATOM	867	CA	ILE	A	79	94550	62060	102220	1.00	0.00	C
ATOM	869	CB	ILE	A	79	-14020	31810	113910	1.00	0.00	C		ATOM	868	HA	ILE	A	79	95250	61730	102970	1.00	0.00	H
ATOM	870	HB	ILE	A	79	-14580	32180	113020	1.00	0.00	H		ATOM	869	CB	ILE	A	79	94120	63520	102490	1.00	0.00	C
ATOM	871	CG2	ILE	A	79	-14200	32900	114990	1.00	0.00	C		ATOM	870	HB	ILE	A	79	93460	63850	101660	1.00	0.00	H
ATOM	872	HG21	ILE	A	79	-13500	32780	115850	1.00	0.00	H		ATOM	871	CG2	ILE	A	79	93380	63870	103850	1.00	0.00	C
ATOM	873	HG22	ILE	A	79	-15250	33050	115320	1.00	0.00	H		ATOM	872	HG21	ILE	A	79	92440	63270	103840	1.00	0.00	H
ATOM	874	HG23	ILE	A	79	-13930	33900	114600	1.00	0.00	H		ATOM	873	HG22	ILE	A	79	93230	64970	103830	1.00	0.00	H
ATOM	875	CG1	ILE	A	79	-12560	31610	113520	1.00	0.00	C		ATOM	874	HG23	ILE	A	79	94030	63590	104710	1.00	0.00	H
ATOM	876	HG11	ILE	A	79	-12500	30970	112620	1.00	0.00	H		ATOM	875	CG1	ILE	A	79	95280	64550	102310	1.00	0.00	C
ATOM	877	HG12	ILE	A	79	-12090	31090	114390	1.00	0.00	H		ATOM	876	HG11	ILE	A	79	94980	65610	102460	1.00	0.00	H
ATOM	878	CD	ILE	A	79	-11820	32910	113180	1.00	0.00	C		ATOM	877	HG12	ILE	A	79	95580	64520	101240	1.00	0.00	H
ATOM	879	HD1	ILE	A	79	-12510	33610	112660	1.00	0.00	H		ATOM	878	CD	ILE	A	79	96470	64390	103200	1.00	0.00	C
ATOM	880	HD2	ILE	A	79	-10970	32770	112490	1.00	0.00	H		ATOM	879	HD1	ILE	A	79	96740	63320	103080	1.00	0.00	H
ATOM	881	HD3	ILE	A	79	-11510	33380	114130	1.00	0.00	H		ATOM	880	HD2	ILE	A	79	96230	64530	104270	1.00	0.00	H
ATOM	882	C	ILE	A	79	-16120	30710	114330	1.00	0.00	C		ATOM	881	HD3	ILE	A	79	97250	65130	102910	1.00	0.00	H
ATOM	883	O	ILE	A	79	-16810	30870	113310	1.00	0.00	O		ATOM	882	C	ILE	A	79	93390	61080	102410	1.00	0.00	C
ATOM	884	N	PRO	A	80	-16690	30760	115520	1.00	0.00	N		ATOM	883	O	ILE	A	79	92570	60800	101520	1.00	0.00	O
ATOM	885	CD	PRO	A	80	-16100	30130	116740	1.00	0.00	C		ATOM	884	N	PRO	A	80	93190	60570	103640	1.00	0.00	N
ATOM	886	HD1	PRO	A	80	-15180	30670	117060	1.00	0.00	H		ATOM	885	CD	PRO	A	80	94220	60540	104700	1.00	0.00	C
ATOM	887	HD2	PRO	A	80	-15800	29070	116550	1.00	0.00	H		ATOM	886	HD1	PRO	A	80	94410	61580	105040	1.00	0.00	H
ATOM	888	CA	PRO	A	80	-18050	31190	115850	1.00	0.00	C		ATOM	887	HD2	PRO	A	80	95140	60060	104310	1.00	0.00	H
ATOM	889	HA	PRO	A	80	-18720	30390	115570	1.00	0.00	H		ATOM	888	CA	PRO	A	80	91920	59800	103960	1.00	0.00	C
ATOM	890	CB	PRO	A	80	-18100	31250	117380	1.00	0.00	C		ATOM	889	HA	PRO	A	80	92160	58800	103630	1.00	0.00	H
ATOM	891	HB1	PRO	A	80	-19110	31190	117860	1.00	0.00	H		ATOM	890	CB	PRO	A	80	91990	59840	105480	1.00	0.00	C
ATOM	892	HB2	PRO	A	80	-17640	32210	117690	1.00	0.00	H		ATOM	891	HB1	PRO	A	80	91450	58960	105890	1.00	0.00	H
ATOM	893	CG	PRO	A	80	-17160	30160	117820	1.00	0.00	C		ATOM	892	HB2	PRO	A	80	91650	60810	105890	1.00	0.00	H
ATOM	894	HG1	PRO	A	80	-16770	30410	118830	1.00	0.00	H		ATOM	893	CG	PRO	A	80	93500	59700	105780	1.00	0.00	C
ATOM	895	HG2	PRO	A	80	-17770	29230	117810	1.00	0.00	H		ATOM	894	HG1	PRO	A	80	93720	60010	106820	1.00	0.00	H
ATOM	896	C	PRO	A	80	-18570	32450	115130	1.00	0.00	C		ATOM	895	HG2	PRO	A	80	93820	58660	105560	1.00	0.00	H
ATOM	897	O	PRO	A	80	-17810	33390	114800	1.00	0.00	O		ATOM	896	C	PRO	A	80	90450	60180	103440	1.00	0.00	C
ATOM	898	N	ASP	A	81	-19910	32550	114900	1.00	0.00	N		ATOM	897	O	PRO	A	80	90080	61360	103420	1.00	0.00	O
ATOM	899	HN	ASP	A	81	-20500	31840	115280	1.00	0.00	H		ATOM	898	N	ASP	A	81	89630	59220	103040	1.00	0.00	N
ATOM	900	CA	ASP	A	81	-20550	33650	114200	1.00	0.00	C		ATOM	899	HN	ASP	A	81	89940	58270	103090	1.00	0.00	H
ATOM	901	HA	ASP	A	81	-20000	33890	113310	1.00	0.00	H		ATOM	900	CA	ASP	A	81	88220	59450	102750	1.00	0.00	C
ATOM	902	CB	ASP	A	81	-21890	33280	113550	1.00	0.00	C		ATOM	901	HA	ASP	A	81	88200	60250	102020	1.00	0.00	H
ATOM	903	HB1	ASP	A	81	-22630	33230	114380	1.00	0.00	H		ATOM	902	CB	ASP	A	81	87600	58140	102200	1.00	0.00	C
ATOM	904	HB2	ASP	A	81	-21800	32340	112970	1.00	0.00	H		ATOM	903	HB1	ASP	A	81	86510	58240	102000	1.00	0.00	H
ATOM	905	CG	ASP	A	81	-22510	34300	112630	1.00	0.00	C		ATOM	904	HB2	ASP	A	81	87780	57370	102980	1.00	0.00	H
ATOM	906	OD1	ASP	A	81	-23740	34160	112310	1.00	0.00	O		ATOM	905	CG	ASP	A	81	88270	57760	100920	1.00	0.00	C
ATOM	907	OD2	ASP	A	81	-21760	35120	112030	1.00	0.00	O		ATOM	906	OD1	ASP	A	81	88890	58650	100220	1.00	0.00	O
ATOM	908	C	ASP	A	81	-20530	34940	115030	1.00	0.00	C		ATOM	907	OD2	ASP	A	81	88100	56630	100390	1.00	0.00	O
ATOM	909	O	ASP	A	81	-20580	34800	116240	1.00	0.00	O		ATOM	908	C	ASP	A	81	87420	59810	103950	1.00	0.00	C
ATOM	910	N	ILE	A	82	-20560	36140	114410	1.00	0.00	N		ATOM	909	O	ASP	A	81	87740	59420	105100	1.00	0.00	O
ATOM	911	HN	ILE	A	82	-20690	36230	113430	1.00	0.00	H		ATOM	910	N	ILE	A	82	86410	60690	103740	1.00	0.00	N
ATOM	912	CA	ILE	A	82	-20200	37350	115010	1.00	0.00	C		ATOM	911	HN	ILE	A	82	86210	60960	102800	1.00	0.00	H
ATOM	913	HA	ILE	A	82	-19300	37140	115560	1.00	0.00	H		ATOM	912	CA	ILE	A	82	85720	61400	104810	1.00	0.00	C
ATOM	914	CB	ILE	A	82	-19920	38550	114080	1.00	0.00	C		ATOM	913	HA	ILE	A	82	86480	62020	105260	1.00	0.00	H
ATOM	915	HB	ILE	A	82	-19010	38240	113540	1.00	0.00	H		ATOM	914	CB	ILE	A	82	84720	62300	104140	1.00	0.00	C
ATOM	916	CG2	ILE	A	82	-21140	38680	113220	1.00	0.00	C		ATOM	915	HB	ILE	A	82	84210	61780	103300	1.00	0.00	H
ATOM	917	HG21	ILE	A	82	-22040	38910	113820	1.00	0.00	H		ATOM	916	CG2	ILE	A	82	83570	62880	105060	1.00	0.00	C
ATOM	918	HG22	ILE	A	82	-21290	37880	112460	1.00	0.00	H		ATOM	917	HG21	ILE	A	82	83960	63210	106050	1.00	0.00	H
ATOM	919	HG23	ILE	A	82	-20980	39570	112570	1.00	0.00	H		ATOM	918	HG22	ILE	A	82	82860	62070	105330	1.00	0.00	H
ATOM	920	CG1	ILE	A	82	-19510	39820	114900	1.00	0.00	C		ATOM	919	HG23	ILE	A	82	83020	63690	104530	1.00	0.00	H
ATOM	921	HG11	ILE	A	82	-20270	40090	115670	1.00	0.00	H		ATOM	920	CG1	ILE	A	82	85510	63490	103470	1.00	0.00	C
ATOM	922	HG12	ILE	A	82	-19370	40650	114180	1.00	0.00	H		ATOM	921	HG11	ILE	A	82	86370	63100	102900	1.00	0.00	H
ATOM	923	CD	ILE	A	82	-18100	39540	115510	1.00	0.00	C		ATOM	922	HG12	ILE	A	82	85980	64010	104330	1.00	0.00	H
ATOM	924	HD1	ILE	A	82	-17300	39290	114790	1.00	0.00	H		ATOM	923	CD	ILE	A	82	84690	64320	102570	1.00	0.00	C
ATOM	925	HD2	ILE	A	82	-18130	38680	116210	1.00	0.00	H		ATOM	924	HD1	ILE	A	82	85070	65330	102290	1.00	0.00	H
ATOM	926	HD3	ILE	A	82	-17740	40420	116100	1.00	0.00	H		ATOM	925	HD2	ILE	A	82	83680	64570	102960	1.00	0.00	H
ATOM	927	C	ILE	A	82	-21140	37670	116190	1.00	0.00	C		ATOM	926	HD3	ILE	A	82	84660	63800	101590	1.00	0.00	H
ATOM	928	O	ILE	A	82	-20690	38070	117260	1.00	0.00	O		ATOM	927	C	ILE	A	82	85000	60570	105800	1.00	0.00	C
ATOM	929	N	ASN	A	83	-22450	37430	115990	1.00	0.00	N		ATOM	928	O	ILE	A	82	85030	60850	107020	1.00	0.00	O
ATOM	930	HN	ASN	A	83	-22770	37150	115090	1.00	0.00	H		ATOM	929	N	ASN	A	83	84390	59510	105360	1.00	0.00	N
ATOM	931	CA	ASN	A	83	-23360	37860	117020	1.00	0.00	C		ATOM	930	HN	ASN	A	83	84300	59480	104370	1.00	0.00	H
ATOM	932	HA	ASN	A	83	-23080	38860	117330	1.00	0.00	H		ATOM	931	CA	ASN	A	83	83800	58570	106300	1.00	0.00	C
ATOM	933	CB	ASN	A	83	-24870	37820	116560	1.00	0.00	C		ATOM	932	HA	ASN	A	83	83120	59030	107000	1.00	0.00	H
ATOM	934	HB1	ASN	A	83	-25670	37920	117320	1.00	0.00	H		ATOM	933	CB	ASN	A	83	83070	57450	105490	1.00	0.00	C
ATOM	935	HB2	ASN	A	83	-24930	36840	116040	1.00	0.00	H		ATOM	934	HB1	ASN	A	83	82700	56600	106100	1.00	0.00	H
ATOM	936	CG	ASN	A	83	-25090	38970	115590	1.00	0.00	C		ATOM	935	HB2	ASN	A	83	83840	57060	104780	1.00	0.00	H
ATOM	937	OD1	ASN	A	83	-24230	39820	115390	1.00	0.00	O		ATOM	936	CG	ASN	A	83	81820	58020	104830	1.00	0.00	C
ATOM	938	ND2	ASN	A	83	-26370	39150	115170	1.00	0.00	N		ATOM	937	OD1	ASN	A	83	81320	59150	105100	1.00	0.00	O
ATOM	939	HD21	ASN	A	83	-26570	39820	114460	1.00	0.00	H		ATOM	938	ND2	ASN	A	83	81160	57200	103990	1.00	0.00	N
ATOM	940	HD22	ASN	A	83	-27070	38470	115410	1.00	0.00	H		ATOM	939	HD21	ASN	A	83	81660	56400	103660	1.00	0.00	H
ATOM	941	C	ASN	A	83	-23160	37050	118350	1.00	0.00	C		ATOM	940	HD22	ASN	A	83	80330	57480	103510	1.00	0.00	H
ATOM	942	O	ASN	A	83	-23200	37540	119440	1.00	0.00	O		ATOM	941	C	ASN	A	83	84750	57830	107200	1.00	0.00	C
ATOM	943	N	ASP	A	84	-23110	35700	118200	1.00	0.00	N		ATOM	942	O	ASN	A	83	84540	57860	108400	1.00	0.00	O
ATOM	944	HN	ASP	A	84	-23180	35260	117310	1.00	0.00	H		ATOM	943	N	ASP	A	84	85860	57310	106670	1.00	0.00	N
ATOM	945	CA	ASP	A	84	-22950	34770	119260	1.00	0.00	C		ATOM	944	HN	ASP	A	84	86050	57470	105700	1.00	0.00	H
ATOM	946	HA	ASP	A	84	-23740	34840	119990	1.00	0.00	H		ATOM	945	CA	ASP	A	84	86970	56650	107370	1.00	0.00	C
ATOM	947	CB	ASP	A	84	-23160	33240	118810	1.00	0.00	C		ATOM	946	HA	ASP	A	84	86570	55810	107900	1.00	0.00	H
ATOM	948	HB1	ASP	A	84	-22790	32500	119560	1.00	0.00	H		ATOM	947	CB	ASP	A	84	87960	56160	106200	1.00	0.00	C
ATOM	949	HB2	ASP	A	84	-22510	33150	117910	1.00	0.00	H		ATOM	948	HB1	ASP	A	84	88870	55770	106700	1.00	0.00	H
ATOM	950	CG	ASP	A	84	-24460	32960	118310	1.00	0.00	C		ATOM	949	HB2	ASP	A	84	88270	57050	105620	1.00	0.00	H
ATOM	951	OD1	ASP	A	84	-25360	33780	118180	1.00	0.00	O		ATOM	950	CG	ASP	A	84	87380	55080	105340	1.00	0.00	C
ATOM	952	OD2	ASP	A	84	-24700	31730	118030	1.00	0.00	O		ATOM	951	OD1	ASP	A	84	87900	54850	104230	1.00	0.00	O
ATOM	953	C	ASP	A	84	-21540	34930	119890	1.00	0.00	C		ATOM	952	OD2	ASP	A	84	86500	54360	105860	1.00	0.00	O
ATOM	954	O	ASP	A	84	-21420	34800	121110	1.00	0.00	O		ATOM	953	C	ASP	A	84	87700	57510	108340	1.00	0.00	C
ATOM	955	N	ALA	A	85	-20460	35110	119050	1.00	0.00	N		ATOM	954	O	ASP	A	84	88020	57010	109460	1.00	0.00	O
ATOM	956	HN	ALA	A	85	-20550	34960	118070	1.00	0.00	H		ATOM	955	N	ALA	A	85	87970	58820	108100	1.00	0.00	N
ATOM	957	CA	ALA	A	85	-19110	35360	119500	1.00	0.00	C		ATOM	956	HN	ALA	A	85	87510	59160	107280	1.00	0.00	H
ATOM	958	HA	ALA	A	85	-18740	34540	120100	1.00	0.00	H		ATOM	957	CA	ALA	A	85	88660	59780	108870	1.00	0.00	C
ATOM	959	CB	ALA	A	85	-18300	35580	118260	1.00	0.00	C		ATOM	958	HA	ALA	A	85	89690	59460	108930	1.00	0.00	H
ATOM	960	HB1	ALA	A	85	-18670	36410	117630	1.00	0.00	H		ATOM	959	CB	ALA	A	85	88610	61130	108140	1.00	0.00	C
ATOM	961	HB2	ALA	A	85	-18190	34690	117610	1.00	0.00	H		ATOM	960	HB1	ALA	A	85	87590	61580	108200	1.00	0.00	H
ATOM	962	HB3	ALA	A	85	-17230	35820	118460	1.00	0.00	H		ATOM	961	HB2	ALA	A	85	88880	61070	107060	1.00	0.00	H
ATOM	963	C	ALA	A	85	-19110	36570	120420	1.00	0.00	C		ATOM	962	HB3	ALA	A	85	89320	61840	108610	1.00	0.00	H
ATOM	964	O	ALA	A	85	-18410	36670	121490	1.00	0.00	O		ATOM	963	C	ALA	A	85	88130	60160	110270	1.00	0.00	C
ATOM	965	N	THR	A	86	-19930	37630	120070	1.00	0.00	N		ATOM	964	O	ALA	A	85	88850	60280	111250	1.00	0.00	O
ATOM	966	HN	THR	A	86	-20470	37540	119240	1.00	0.00	H		ATOM	965	N	THR	A	86	86740	60280	110330	1.00	0.00	N
ATOM	967	CA	THR	A	86	-20070	38900	120830	1.00	0.00	C		ATOM	966	HN	THR	A	86	86100	60190	109580	1.00	0.00	H
ATOM	968	HA	THR	A	86	-19040	39170	121010	1.00	0.00	H		ATOM	967	CA	THR	A	86	86040	60430	111630	1.00	0.00	C
ATOM	969	CB	THR	A	86	-20750	39990	119950	1.00	0.00	C		ATOM	968	HA	THR	A	86	86470	61280	112140	1.00	0.00	H
ATOM	970	HB	THR	A	86	-21760	39640	119650	1.00	0.00	H		ATOM	969	CB	THR	A	86	84530	60820	111600	1.00	0.00	C
ATOM	971	OG1	THR	A	86	-20100	40240	118730	1.00	0.00	O		ATOM	970	HB	THR	A	86	84090	60900	112610	1.00	0.00	H
ATOM	972	HG1	THR	A	86	-20180	39400	118280	1.00	0.00	H		ATOM	971	OG1	THR	A	86	83680	60130	110740	1.00	0.00	O
ATOM	973	CG2	THR	A	86	-20790	41330	120680	1.00	0.00	C		ATOM	972	HG1	THR	A	86	82890	59810	111180	1.00	0.00	H
ATOM	974	HG21	THR	A	86	-21330	42080	120070	1.00	0.00	H		ATOM	973	CG2	THR	A	86	84590	62200	110930	1.00	0.00	C
ATOM	975	HG22	THR	A	86	-19810	41790	120910	1.00	0.00	H		ATOM	974	HG21	THR	A	86	85280	62940	111400	1.00	0.00	H
ATOM	976	HG23	THR	A	86	-21310	41280	121670	1.00	0.00	H		ATOM	975	HG22	THR	A	86	83550	62590	110850	1.00	0.00	H
ATOM	977	C	THR	A	86	-20760	38610	122150	1.00	0.00	C		ATOM	976	HG23	THR	A	86	84900	62010	109880	1.00	0.00	H
ATOM	978	O	THR	A	86	-20390	39070	123220	1.00	0.00	O		ATOM	977	C	THR	A	86	86240	59240	112580	1.00	0.00	C
ATOM	979	N	LEU	A	87	-21850	37800	122170	1.00	0.00	N		ATOM	978	O	THR	A	86	86600	59340	113750	1.00	0.00	O
ATOM	980	HN	LEU	A	87	-22400	37660	121350	1.00	0.00	H		ATOM	979	N	LEU	A	87	86070	58020	112080	1.00	0.00	N
ATOM	981	CA	LEU	A	87	-22520	37320	123320	1.00	0.00	C		ATOM	980	HN	LEU	A	87	85830	57950	111110	1.00	0.00	H
ATOM	982	HA	LEU	A	87	-22900	38150	123890	1.00	0.00	H		ATOM	981	CA	LEU	A	87	86190	56710	112780	1.00	0.00	C
ATOM	983	CB	LEU	A	87	-23780	36400	122870	1.00	0.00	C		ATOM	982	HA	LEU	A	87	85600	56860	113660	1.00	0.00	H
ATOM	984	HB1	LEU	A	87	-23600	35510	122230	1.00	0.00	H		ATOM	983	CB	LEU	A	87	85590	55500	111980	1.00	0.00	C
ATOM	985	HB2	LEU	A	87	-24390	37110	122260	1.00	0.00	H		ATOM	984	HB1	LEU	A	87	85560	54690	112730	1.00	0.00	H
ATOM	986	CG	LEU	A	87	-24640	36040	124150	1.00	0.00	C		ATOM	985	HB2	LEU	A	87	86240	55070	111190	1.00	0.00	H
ATOM	987	HG	LEU	A	87	-24460	36790	124950	1.00	0.00	H		ATOM	986	CG	LEU	A	87	84200	55780	111350	1.00	0.00	C
ATOM	988	CD1	LEU	A	87	-26100	36080	123810	1.00	0.00	C		ATOM	987	HG	LEU	A	87	84160	56710	110740	1.00	0.00	H
ATOM	989	HD11	LEU	A	87	-26730	35820	124690	1.00	0.00	H		ATOM	988	CD1	LEU	A	87	84070	54690	110360	1.00	0.00	C
ATOM	990	HD12	LEU	A	87	-26340	35370	122990	1.00	0.00	H		ATOM	989	HD11	LEU	A	87	84250	53750	110930	1.00	0.00	H
ATOM	991	HD13	LEU	A	87	-26540	37030	123450	1.00	0.00	H		ATOM	990	HD12	LEU	A	87	84840	54790	109570	1.00	0.00	H
ATOM	992	CD2	LEU	A	87	-24240	34610	124640	1.00	0.00	C		ATOM	991	HD13	LEU	A	87	83120	54820	109810	1.00	0.00	H
ATOM	993	HD21	LEU	A	87	-23150	34510	124810	1.00	0.00	H		ATOM	992	CD2	LEU	A	87	83110	55900	112360	1.00	0.00	C
ATOM	994	HD22	LEU	A	87	-24740	33940	123910	1.00	0.00	H		ATOM	993	HD21	LEU	A	87	83270	56660	113150	1.00	0.00	H
ATOM	995	HD23	LEU	A	87	-24800	34530	125600	1.00	0.00	H		ATOM	994	HD22	LEU	A	87	82990	54970	112950	1.00	0.00	H
ATOM	996	C	LEU	A	87	-21650	36570	124260	1.00	0.00	C		ATOM	995	HD23	LEU	A	87	82170	56190	111830	1.00	0.00	H
ATOM	997	O	LEU	A	87	-21700	36890	125480	1.00	0.00	O		ATOM	996	C	LEU	A	87	87620	56460	113220	1.00	0.00	C
ATOM	998	N	ASP	A	88	-20750	35670	123710	1.00	0.00	N		ATOM	997	O	LEU	A	87	87830	56070	114380	1.00	0.00	O
ATOM	999	HN	ASP	A	88	-20760	35380	122750	1.00	0.00	H		ATOM	998	N	ASP	A	88	88590	56830	112350	1.00	0.00	N
ATOM	1000	CA	ASP	A	88	-19810	34960	124540	1.00	0.00	C		ATOM	999	HN	ASP	A	88	88350	57160	111440	1.00	0.00	H
ATOM	1001	HA	ASP	A	88	-20370	34290	125190	1.00	0.00	H		ATOM	1000	CA	ASP	A	88	90000	56860	112600	1.00	0.00	C
ATOM	1002	CB	ASP	A	88	-18920	34120	123620	1.00	0.00	C		ATOM	1001	HA	ASP	A	88	90330	55910	112970	1.00	0.00	H
ATOM	1003	HB1	ASP	A	88	-18420	34730	122840	1.00	0.00	H		ATOM	1002	CB	ASP	A	88	90820	57320	111400	1.00	0.00	C
ATOM	1004	HB2	ASP	A	88	-19620	33450	123080	1.00	0.00	H		ATOM	1003	HB1	ASP	A	88	91800	57820	111540	1.00	0.00	H
ATOM	1005	CG	ASP	A	88	-17900	33200	124280	1.00	0.00	C		ATOM	1004	HB2	ASP	A	88	90230	58030	110790	1.00	0.00	H
ATOM	1006	OD1	ASP	A	88	-18040	32790	125470	1.00	0.00	O		ATOM	1005	CG	ASP	A	88	91130	56170	110460	1.00	0.00	C
ATOM	1007	OD2	ASP	A	88	-17000	32660	123540	1.00	0.00	O		ATOM	1006	OD1	ASP	A	88	91010	54980	110860	1.00	0.00	O
ATOM	1008	C	ASP	A	88	-18930	35880	125400	1.00	0.00	C		ATOM	1007	OD2	ASP	A	88	91710	56450	109350	1.00	0.00	O
ATOM	1009	O	ASP	A	88	-18750	35660	126590	1.00	0.00	O		ATOM	1008	C	ASP	A	88	90420	57850	113670	1.00	0.00	C
ATOM	1010	N	HSD	A	89	-18440	37010	124850	1.00	0.00	N		ATOM	1009	O	ASP	A	88	91300	57560	114480	1.00	0.00	O
ATOM	1011	HN	HSD	A	89	-18500	37020	123850	1.00	0.00	H		ATOM	1010	N	HSD	A	89	89850	59080	113720	1.00	0.00	N
ATOM	1012	CA	HSD	A	89	-17880	38080	125540	1.00	0.00	C		ATOM	1011	HN	HSD	A	89	89290	59340	112930	1.00	0.00	H
ATOM	1013	HA	HSD	A	89	-16970	37620	125910	1.00	0.00	H		ATOM	1012	CA	HSD	A	89	90040	60180	114650	1.00	0.00	C
ATOM	1014	CB	HSD	A	89	-17280	39130	124500	1.00	0.00	C		ATOM	1013	HA	HSD	A	89	91100	60320	114820	1.00	0.00	H
ATOM	1015	HB1	HSD	A	89	-18050	39670	123910	1.00	0.00	H		ATOM	1014	CB	HSD	A	89	89510	61570	114210	1.00	0.00	C
ATOM	1016	HB2	HSD	A	89	-16690	38620	123700	1.00	0.00	H		ATOM	1015	HB1	HSD	A	89	88420	61550	114020	1.00	0.00	H
ATOM	1017	ND1	HSD	A	89	-15060	40120	125310	1.00	0.00	N		ATOM	1016	HB2	HSD	A	89	90030	61620	113230	1.00	0.00	H
ATOM	1018	HD1	HSD	A	89	-14490	39410	124900	1.00	0.00	H		ATOM	1017	ND1	HSD	A	89	89160	63080	116240	1.00	0.00	N
ATOM	1019	CG	HSD	A	89	-16420	40160	125300	1.00	0.00	C		ATOM	1018	HD1	HSD	A	89	88380	62580	116610	1.00	0.00	H
ATOM	1020	CE1	HSD	A	89	-14620	41190	125980	1.00	0.00	C		ATOM	1019	CG	HSD	A	89	89830	62690	115100	1.00	0.00	C
ATOM	1021	HE1	HSD	A	89	-13570	41480	126090	1.00	0.00	H		ATOM	1020	CE1	HSD	A	89	89860	64070	116880	1.00	0.00	C
ATOM	1022	NE2	HSD	A	89	-15610	41960	126360	1.00	0.00	N		ATOM	1021	HE1	HSD	A	89	89610	64490	117850	1.00	0.00	H
ATOM	1023	CD2	HSD	A	89	-16750	41250	125970	1.00	0.00	C		ATOM	1022	NE2	HSD	A	89	90860	64470	116070	1.00	0.00	N
ATOM	1024	HD2	HSD	A	89	-17740	41660	126150	1.00	0.00	H		ATOM	1023	CD2	HSD	A	89	90860	63570	114990	1.00	0.00	C
ATOM	1025	C	HSD	A	89	-18700	38780	126520	1.00	0.00	C		ATOM	1024	HD2	HSD	A	89	91610	63640	114210	1.00	0.00	H
ATOM	1026	O	HSD	A	89	-18340	39100	127650	1.00	0.00	O		ATOM	1025	C	HSD	A	89	89620	59790	116060	1.00	0.00	C
ATOM	1027	N	GLU	A	90	-19950	39170	126190	1.00	0.00	N		ATOM	1026	O	HSD	A	89	90260	60290	117030	1.00	0.00	O
ATOM	1028	HN	GLU	A	90	-20200	39060	125230	1.00	0.00	H		ATOM	1027	N	GLU	A	90	88520	58960	116280	1.00	0.00	N
ATOM	1029	CA	GLU	A	90	-20930	39870	127100	1.00	0.00	C		ATOM	1028	HN	GLU	A	90	87910	58780	115510	1.00	0.00	H
ATOM	1030	HA	GLU	A	90	-20570	40860	127370	1.00	0.00	H		ATOM	1029	CA	GLU	A	90	88070	58350	117490	1.00	0.00	C
ATOM	1031	CB	GLU	A	90	-22230	40170	126360	1.00	0.00	C		ATOM	1030	HA	GLU	A	90	88040	59090	118270	1.00	0.00	H
ATOM	1032	HB1	GLU	A	90	-22900	40720	127060	1.00	0.00	H		ATOM	1031	CB	GLU	A	90	86610	57850	117390	1.00	0.00	C
ATOM	1033	HB2	GLU	A	90	-22750	39220	126080	1.00	0.00	H		ATOM	1032	HB1	GLU	A	90	86510	57450	116350	1.00	0.00	H
ATOM	1034	CG	GLU	A	90	-22140	41030	125110	1.00	0.00	C		ATOM	1033	HB2	GLU	A	90	86000	58780	117400	1.00	0.00	H
ATOM	1035	HG1	GLU	A	90	-22260	40360	124230	1.00	0.00	H		ATOM	1034	CG	GLU	A	90	86070	56750	118290	1.00	0.00	C
ATOM	1036	HG2	GLU	A	90	-21130	41500	125090	1.00	0.00	H		ATOM	1035	HG1	GLU	A	90	86300	57090	119330	1.00	0.00	H
ATOM	1037	CD	GLU	A	90	-23200	41960	124880	1.00	0.00	C		ATOM	1036	HG2	GLU	A	90	86600	55780	118170	1.00	0.00	H
ATOM	1038	OE1	GLU	A	90	-23950	41850	123850	1.00	0.00	O		ATOM	1037	CD	GLU	A	90	84600	56470	118140	1.00	0.00	C
ATOM	1039	OE2	GLU	A	90	-23350	42910	125710	1.00	0.00	O		ATOM	1038	OE1	GLU	A	90	83800	57210	118800	1.00	0.00	O
ATOM	1040	C	GLU	A	90	-21140	39110	128370	1.00	0.00	C		ATOM	1039	OE2	GLU	A	90	84270	55580	117300	1.00	0.00	O
ATOM	1041	O	GLU	A	90	-21290	39680	129440	1.00	0.00	O		ATOM	1040	C	GLU	A	90	89100	57350	118010	1.00	0.00	C
ATOM	1042	N	LEU	A	91	-21300	37770	128280	1.00	0.00	N		ATOM	1041	O	GLU	A	90	89420	57300	119190	1.00	0.00	O
ATOM	1043	HN	LEU	A	91	-21200	37310	127390	1.00	0.00	H		ATOM	1042	N	LEU	A	91	89660	56520	117110	1.00	0.00	N
ATOM	1044	CA	LEU	A	91	-21450	36870	129410	1.00	0.00	C		ATOM	1043	HN	LEU	A	91	89360	56490	116160	1.00	0.00	H
ATOM	1045	HA	LEU	A	91	-22310	37150	129990	1.00	0.00	H		ATOM	1044	CA	LEU	A	91	90770	55600	117430	1.00	0.00	C
ATOM	1046	CB	LEU	A	91	-21850	35500	128770	1.00	0.00	C		ATOM	1045	HA	LEU	A	91	90510	55050	118330	1.00	0.00	H
ATOM	1047	HB1	LEU	A	91	-20950	34970	128400	1.00	0.00	H		ATOM	1046	CB	LEU	A	91	90950	54600	116200	1.00	0.00	C
ATOM	1048	HB2	LEU	A	91	-22580	35680	127950	1.00	0.00	H		ATOM	1047	HB1	LEU	A	91	91250	55280	115380	1.00	0.00	H
ATOM	1049	CG	LEU	A	91	-22720	34560	129650	1.00	0.00	C		ATOM	1048	HB2	LEU	A	91	90000	54120	115910	1.00	0.00	H
ATOM	1050	HG	LEU	A	91	-23560	35150	130060	1.00	0.00	H		ATOM	1049	CG	LEU	A	91	91970	53480	116330	1.00	0.00	C
ATOM	1051	CD1	LEU	A	91	-23360	33500	128680	1.00	0.00	C		ATOM	1050	HG	LEU	A	91	92940	54010	116470	1.00	0.00	H
ATOM	1052	HD11	LEU	A	91	-23820	34060	127840	1.00	0.00	H		ATOM	1051	CD1	LEU	A	91	91780	52600	117580	1.00	0.00	C
ATOM	1053	HD12	LEU	A	91	-24190	32900	129120	1.00	0.00	H		ATOM	1052	HD11	LEU	A	91	90740	52200	117640	1.00	0.00	H
ATOM	1054	HD13	LEU	A	91	-22500	32960	128250	1.00	0.00	H		ATOM	1053	HD12	LEU	A	91	92050	53220	118460	1.00	0.00	H
ATOM	1055	CD2	LEU	A	91	-22060	33970	130890	1.00	0.00	C		ATOM	1054	HD13	LEU	A	91	92470	51730	117670	1.00	0.00	H
ATOM	1056	HD21	LEU	A	91	-22600	33270	131560	1.00	0.00	H		ATOM	1055	CD2	LEU	A	91	92060	52640	115040	1.00	0.00	C
ATOM	1057	HD22	LEU	A	91	-21680	34740	131600	1.00	0.00	H		ATOM	1056	HD21	LEU	A	91	92790	51810	115170	1.00	0.00	H
ATOM	1058	HD23	LEU	A	91	-21090	33540	130560	1.00	0.00	H		ATOM	1057	HD22	LEU	A	91	92320	53330	114200	1.00	0.00	H
ATOM	1059	C	LEU	A	91	-20170	36850	130230	1.00	0.00	C		ATOM	1058	HD23	LEU	A	91	91080	52150	114860	1.00	0.00	H
ATOM	1060	O	LEU	A	91	-20340	37030	131430	1.00	0.00	O		ATOM	1059	C	LEU	A	91	92100	56240	117840	1.00	0.00	C
ATOM	1061	N	LEU	A	92	-18950	36770	129680	1.00	0.00	N		ATOM	1060	O	LEU	A	91	92580	55940	118910	1.00	0.00	O
ATOM	1062	HN	LEU	A	92	-18900	36700	128690	1.00	0.00	H		ATOM	1061	N	LEU	A	92	92590	57190	117090	1.00	0.00	N
ATOM	1063	CA	LEU	A	92	-17670	36770	130340	1.00	0.00	C		ATOM	1062	HN	LEU	A	92	92110	57300	116220	1.00	0.00	H
ATOM	1064	HA	LEU	A	92	-17630	35960	131050	1.00	0.00	H		ATOM	1063	CA	LEU	A	92	93720	57960	117380	1.00	0.00	C
ATOM	1065	CB	LEU	A	92	-16520	36400	129320	1.00	0.00	C		ATOM	1064	HA	LEU	A	92	94550	57280	117530	1.00	0.00	H
ATOM	1066	HB1	LEU	A	92	-16670	37050	128430	1.00	0.00	H		ATOM	1065	CB	LEU	A	92	94070	59110	116310	1.00	0.00	C
ATOM	1067	HB2	LEU	A	92	-16610	35340	129030	1.00	0.00	H		ATOM	1066	HB1	LEU	A	92	93150	59700	116090	1.00	0.00	H
ATOM	1068	CG	LEU	A	92	-15030	36560	129870	1.00	0.00	C		ATOM	1067	HB2	LEU	A	92	94200	58560	115360	1.00	0.00	H
ATOM	1069	HG	LEU	A	92	-14930	37580	130310	1.00	0.00	H		ATOM	1068	CG	LEU	A	92	95350	59940	116560	1.00	0.00	C
ATOM	1070	CD1	LEU	A	92	-14710	35640	131090	1.00	0.00	C		ATOM	1069	HG	LEU	A	92	95240	60470	117530	1.00	0.00	H
ATOM	1071	HD11	LEU	A	92	-15320	35880	131990	1.00	0.00	H		ATOM	1070	CD1	LEU	A	92	96630	59240	116680	1.00	0.00	C
ATOM	1072	HD12	LEU	A	92	-13620	35670	131270	1.00	0.00	H		ATOM	1071	HD11	LEU	A	92	97440	59980	116860	1.00	0.00	H
ATOM	1073	HD13	LEU	A	92	-14920	34630	130680	1.00	0.00	H		ATOM	1072	HD12	LEU	A	92	96890	58700	115750	1.00	0.00	H
ATOM	1074	CD2	LEU	A	92	-14080	36290	128730	1.00	0.00	C		ATOM	1073	HD13	LEU	A	92	96780	58560	117540	1.00	0.00	H
ATOM	1075	HD21	LEU	A	92	-14210	35320	128210	1.00	0.00	H		ATOM	1074	CD2	LEU	A	92	95480	60960	115470	1.00	0.00	C
ATOM	1076	HD22	LEU	A	92	-13030	36280	129080	1.00	0.00	H		ATOM	1075	HD21	LEU	A	92	96480	61430	115370	1.00	0.00	H
ATOM	1077	HD23	LEU	A	92	-14300	36960	127880	1.00	0.00	H		ATOM	1076	HD22	LEU	A	92	94710	61760	115470	1.00	0.00	H
ATOM	1078	C	LEU	A	92	-17320	38050	131060	1.00	0.00	C		ATOM	1077	HD23	LEU	A	92	95190	60440	114530	1.00	0.00	H
ATOM	1079	O	LEU	A	92	-16670	38150	132100	1.00	0.00	O		ATOM	1078	C	LEU	A	92	93550	58680	118680	1.00	0.00	C
ATOM	1080	N	SER	A	93	-17780	39160	130520	1.00	0.00	N		ATOM	1079	O	LEU	A	92	94450	58600	119540	1.00	0.00	O
ATOM	1081	HN	SER	A	93	-18160	39060	129610	1.00	0.00	H		ATOM	1080	N	SER	A	93	92470	59430	118950	1.00	0.00	N
ATOM	1082	CA	SER	A	93	-17470	40510	130890	1.00	0.00	C		ATOM	1081	HN	SER	A	93	91760	59710	118310	1.00	0.00	H
ATOM	1083	HA	SER	A	93	-16400	40540	130780	1.00	0.00	H		ATOM	1082	CA	SER	A	93	92200	59980	120250	1.00	0.00	C
ATOM	1084	CB	SER	A	93	-18070	41550	129950	1.00	0.00	C		ATOM	1083	HA	SER	A	93	93120	60470	120540	1.00	0.00	H
ATOM	1085	HB1	SER	A	93	-19140	41660	130210	1.00	0.00	H		ATOM	1084	CB	SER	A	93	91000	60930	120340	1.00	0.00	C
ATOM	1086	HB2	SER	A	93	-18010	41170	128900	1.00	0.00	H		ATOM	1085	HB1	SER	A	93	91310	61740	119660	1.00	0.00	H
ATOM	1087	OG	SER	A	93	-17380	42760	130130	1.00	0.00	O		ATOM	1086	HB2	SER	A	93	90780	61270	121380	1.00	0.00	H
ATOM	1088	HG1	SER	A	93	-16490	42640	129790	1.00	0.00	H		ATOM	1087	OG	SER	A	93	89790	60420	119760	1.00	0.00	O
ATOM	1089	C	SER	A	93	-18030	40780	132300	1.00	0.00	C		ATOM	1088	HG1	SER	A	93	89950	60170	118850	1.00	0.00	H
ATOM	1090	O	SER	A	93	-17430	41540	133020	1.00	0.00	O		ATOM	1089	C	SER	A	93	92040	58980	121360	1.00	0.00	C
ATOM	1091	N	GLY	A	94	-19100	40060	132620	1.00	0.00	N		ATOM	1090	O	SER	A	93	92540	59330	122450	1.00	0.00	O
ATOM	1092	HN	GLY	A	94	-19450	39370	132000	1.00	0.00	H		ATOM	1091	N	GLY	A	94	91410	57790	121140	1.00	0.00	N
ATOM	1093	CA	GLY	A	94	-19660	40190	133940	1.00	0.00	C		ATOM	1092	HN	GLY	A	94	90970	57570	120270	1.00	0.00	H
ATOM	1094	HA1	GLY	A	94	-20670	39830	133900	1.00	0.00	H		ATOM	1093	CA	GLY	A	94	91310	56670	122080	1.00	0.00	C
ATOM	1095	HA2	GLY	A	94	-19500	41220	134250	1.00	0.00	H		ATOM	1094	HA1	GLY	A	94	90790	55830	121650	1.00	0.00	H
ATOM	1096	C	GLY	A	94	-19010	39380	134950	1.00	0.00	C		ATOM	1095	HA2	GLY	A	94	90830	56990	123000	1.00	0.00	H
ATOM	1097	O	GLY	A	94	-19110	39680	136130	1.00	0.00	O		ATOM	1096	C	GLY	A	94	92690	56250	122550	1.00	0.00	C
ATOM	1098	N	ARG	A	95	-18500	38180	134540	1.00	0.00	N		ATOM	1097	O	GLY	A	94	92950	56290	123750	1.00	0.00	O
ATOM	1099	HN	ARG	A	95	-18470	37860	133600	1.00	0.00	H		ATOM	1098	N	ARG	A	95	93580	56040	121610	1.00	0.00	N
ATOM	1100	CA	ARG	A	95	-17650	37390	135410	1.00	0.00	C		ATOM	1099	HN	ARG	A	95	93310	56090	120650	1.00	0.00	H
ATOM	1101	HA	ARG	A	95	-18210	37160	136300	1.00	0.00	H		ATOM	1100	CA	ARG	A	95	95010	55650	121870	1.00	0.00	C
ATOM	1102	CB	ARG	A	95	-17250	36140	134620	1.00	0.00	C		ATOM	1101	HA	ARG	A	95	94940	54770	122480	1.00	0.00	H
ATOM	1103	HB1	ARG	A	95	-16430	35640	135180	1.00	0.00	H		ATOM	1102	CB	ARG	A	95	95730	55290	120590	1.00	0.00	C
ATOM	1104	HB2	ARG	A	95	-16800	36520	133680	1.00	0.00	H		ATOM	1103	HB1	ARG	A	95	96830	55220	120750	1.00	0.00	H
ATOM	1105	CG	ARG	A	95	-18360	35110	134370	1.00	0.00	C		ATOM	1104	HB2	ARG	A	95	95480	56090	119860	1.00	0.00	H
ATOM	1106	HG1	ARG	A	95	-17940	34360	133680	1.00	0.00	H		ATOM	1105	CG	ARG	A	95	95130	54010	119960	1.00	0.00	C
ATOM	1107	HG2	ARG	A	95	-19210	35600	133840	1.00	0.00	H		ATOM	1106	HG1	ARG	A	95	94030	54120	120010	1.00	0.00	H
ATOM	1108	CD	ARG	A	95	-18870	34370	135610	1.00	0.00	C		ATOM	1107	HG2	ARG	A	95	95380	53220	120700	1.00	0.00	H
ATOM	1109	HD1	ARG	A	95	-19000	35140	136390	1.00	0.00	H		ATOM	1108	CD	ARG	A	95	95510	53780	118550	1.00	0.00	C
ATOM	1110	HD2	ARG	A	95	-18110	33640	135960	1.00	0.00	H		ATOM	1109	HD1	ARG	A	95	96610	53690	118430	1.00	0.00	H
ATOM	1111	NE	ARG	A	95	-20090	33600	135300	1.00	0.00	N		ATOM	1110	HD2	ARG	A	95	95020	54530	117890	1.00	0.00	H
ATOM	1112	HE	ARG	A	95	-21000	33970	135490	1.00	0.00	H		ATOM	1111	NE	ARG	A	95	95120	52400	118310	1.00	0.00	N
ATOM	1113	CZ	ARG	A	95	-20100	32550	134510	1.00	0.00	C		ATOM	1112	HE	ARG	A	95	94910	51760	119040	1.00	0.00	H
ATOM	1114	NH1	ARG	A	95	-19020	31840	134180	1.00	0.00	N		ATOM	1113	CZ	ARG	A	95	95390	51870	117170	1.00	0.00	C
ATOM	1115	HH11	ARG	A	95	-18100	32010	134550	1.00	0.00	H		ATOM	1114	NH1	ARG	A	95	95830	52440	116120	1.00	0.00	N
ATOM	1116	HH12	ARG	A	95	-19120	30920	133810	1.00	0.00	H		ATOM	1115	HH11	ARG	A	95	96370	53280	116210	1.00	0.00	H
ATOM	1117	NH2	ARG	A	95	-21220	32160	134030	1.00	0.00	N		ATOM	1116	HH12	ARG	A	95	96000	51860	115330	1.00	0.00	H
ATOM	1118	HH21	ARG	A	95	-22020	32660	134350	1.00	0.00	H		ATOM	1117	NH2	ARG	A	95	95190	50570	116980	1.00	0.00	N
ATOM	1119	HH22	ARG	A	95	-21230	31260	133590	1.00	0.00	H		ATOM	1118	HH21	ARG	A	95	94760	49990	117670	1.00	0.00	H
ATOM	1120	C	ARG	A	95	-16470	38190	135850	1.00	0.00	C		ATOM	1119	HH22	ARG	A	95	95470	50130	116130	1.00	0.00	H
ATOM	1121	O	ARG	A	95	-16240	38340	137040	1.00	0.00	O		ATOM	1120	C	ARG	A	95	95860	56520	122690	1.00	0.00	C
ATOM	1122	N	LEU	A	96	-15790	38840	134890	1.00	0.00	N		ATOM	1121	O	ARG	A	95	96560	56010	123560	1.00	0.00	O
ATOM	1123	HN	LEU	A	96	-16040	38720	133930	1.00	0.00	H		ATOM	1122	N	LEU	A	96	95830	57790	122450	1.00	0.00	N
ATOM	1124	CA	LEU	A	96	-14530	39640	135110	1.00	0.00	C		ATOM	1123	HN	LEU	A	96	95260	58100	121690	1.00	0.00	H
ATOM	1125	HA	LEU	A	96	-13800	39080	135680	1.00	0.00	H		ATOM	1124	CA	LEU	A	96	96590	58740	123210	1.00	0.00	C
ATOM	1126	CB	LEU	A	96	-14060	40160	133760	1.00	0.00	C		ATOM	1125	HA	LEU	A	96	97630	58490	123330	1.00	0.00	H
ATOM	1127	HB1	LEU	A	96	-13290	40950	133920	1.00	0.00	H		ATOM	1126	CB	LEU	A	96	96470	60110	122500	1.00	0.00	C
ATOM	1128	HB2	LEU	A	96	-14800	40640	133070	1.00	0.00	H		ATOM	1127	HB1	LEU	A	96	97110	60810	123090	1.00	0.00	H
ATOM	1129	CG	LEU	A	96	-13250	39180	132780	1.00	0.00	C		ATOM	1128	HB2	LEU	A	96	95400	60400	122490	1.00	0.00	H
ATOM	1130	HG	LEU	A	96	-13940	38600	132130	1.00	0.00	H		ATOM	1129	CG	LEU	A	96	97030	60140	121090	1.00	0.00	C
ATOM	1131	CD1	LEU	A	96	-12400	39970	131780	1.00	0.00	C		ATOM	1130	HG	LEU	A	96	96820	59220	120500	1.00	0.00	H
ATOM	1132	HD11	LEU	A	96	-11800	39270	131170	1.00	0.00	H		ATOM	1131	CD1	LEU	A	96	96230	61230	120260	1.00	0.00	C
ATOM	1133	HD12	LEU	A	96	-11710	40580	132400	1.00	0.00	H		ATOM	1132	HD11	LEU	A	96	95170	60960	120080	1.00	0.00	H
ATOM	1134	HD13	LEU	A	96	-12990	40690	131170	1.00	0.00	H		ATOM	1133	HD12	LEU	A	96	96760	61290	119290	1.00	0.00	H
ATOM	1135	CD2	LEU	A	96	-12420	38090	133540	1.00	0.00	C		ATOM	1134	HD13	LEU	A	96	96350	62190	120820	1.00	0.00	H
ATOM	1136	HD21	LEU	A	96	-11940	37430	132790	1.00	0.00	H		ATOM	1135	CD2	LEU	A	96	98490	60440	121170	1.00	0.00	C
ATOM	1137	HD22	LEU	A	96	-13140	37480	134140	1.00	0.00	H		ATOM	1136	HD21	LEU	A	96	98990	59640	121770	1.00	0.00	H
ATOM	1138	HD23	LEU	A	96	-11660	38630	134150	1.00	0.00	H		ATOM	1137	HD22	LEU	A	96	98590	61480	121550	1.00	0.00	H
ATOM	1139	C	LEU	A	96	-14830	40760	136020	1.00	0.00	C		ATOM	1138	HD23	LEU	A	96	98930	60400	120150	1.00	0.00	H
ATOM	1140	O	LEU	A	96	-14070	40950	136960	1.00	0.00	O		ATOM	1139	C	LEU	A	96	96130	58770	124600	1.00	0.00	C
ATOM	1141	N	ALA	A	97	-15970	41430	135800	1.00	0.00	N		ATOM	1140	O	LEU	A	96	96910	58720	125530	1.00	0.00	O
ATOM	1142	HN	ALA	A	97	-16500	41190	134990	1.00	0.00	H		ATOM	1141	N	ALA	A	97	94780	58820	124740	1.00	0.00	N
ATOM	1143	CA	ALA	A	97	-16550	42520	136580	1.00	0.00	C		ATOM	1142	HN	ALA	A	97	94260	58480	123960	1.00	0.00	H
ATOM	1144	HA	ALA	A	97	-15840	43320	136650	1.00	0.00	H		ATOM	1143	CA	ALA	A	97	94080	58970	125970	1.00	0.00	C
ATOM	1145	CB	ALA	A	97	-17910	42960	136080	1.00	0.00	C		ATOM	1144	HA	ALA	A	97	94530	59760	126570	1.00	0.00	H
ATOM	1146	HB1	ALA	A	97	-17720	43240	135020	1.00	0.00	H		ATOM	1145	CB	ALA	A	97	92530	59130	125840	1.00	0.00	C
ATOM	1147	HB2	ALA	A	97	-18310	43880	136570	1.00	0.00	H		ATOM	1146	HB1	ALA	A	97	92110	59250	126860	1.00	0.00	H
ATOM	1148	HB3	ALA	A	97	-18690	42170	136170	1.00	0.00	H		ATOM	1147	HB2	ALA	A	97	92080	58250	125330	1.00	0.00	H
ATOM	1149	C	ALA	A	97	-16720	42060	138010	1.00	0.00	C		ATOM	1148	HB3	ALA	A	97	92380	60060	125250	1.00	0.00	H
ATOM	1150	O	ALA	A	97	-16290	42780	138890	1.00	0.00	O		ATOM	1149	C	ALA	A	97	94280	57770	126900	1.00	0.00	C
ATOM	1151	N	THR	A	98	-17240	40880	138280	1.00	0.00	N		ATOM	1150	O	ALA	A	97	94560	57970	128020	1.00	0.00	O
ATOM	1152	HN	THR	A	98	-17590	40350	137500	1.00	0.00	H		ATOM	1151	N	THR	A	98	94270	56550	126360	1.00	0.00	N
ATOM	1153	CA	THR	A	98	-17420	40280	139570	1.00	0.00	C		ATOM	1152	HN	THR	A	98	94010	56450	125410	1.00	0.00	H
ATOM	1154	HA	THR	A	98	-18010	40950	140180	1.00	0.00	H		ATOM	1153	CA	THR	A	98	94490	55250	127100	1.00	0.00	C
ATOM	1155	CB	THR	A	98	-18100	38900	139540	1.00	0.00	C		ATOM	1154	HA	THR	A	98	93660	55310	127780	1.00	0.00	H
ATOM	1156	HB	THR	A	98	-17590	38060	139030	1.00	0.00	H		ATOM	1155	CB	THR	A	98	94350	54010	126210	1.00	0.00	C
ATOM	1157	OG1	THR	A	98	-19460	39020	139070	1.00	0.00	O		ATOM	1156	HB	THR	A	98	95140	54070	125430	1.00	0.00	H
ATOM	1158	HG1	THR	A	98	-19400	39470	138220	1.00	0.00	H		ATOM	1157	OG1	THR	A	98	93090	54060	125530	1.00	0.00	O
ATOM	1159	CG2	THR	A	98	-18330	38450	141040	1.00	0.00	C		ATOM	1158	HG1	THR	A	98	93310	53540	124750	1.00	0.00	H
ATOM	1160	HG21	THR	A	98	-18560	39360	141630	1.00	0.00	H		ATOM	1159	CG2	THR	A	98	94290	52650	127020	1.00	0.00	C
ATOM	1161	HG22	THR	A	98	-17450	38090	141620	1.00	0.00	H		ATOM	1160	HG21	THR	A	98	95260	52550	127560	1.00	0.00	H
ATOM	1162	HG23	THR	A	98	-19100	37670	141130	1.00	0.00	H		ATOM	1161	HG22	THR	A	98	94120	51810	126310	1.00	0.00	H
ATOM	1163	C	THR	A	98	-16130	40150	140340	1.00	0.00	C		ATOM	1162	HG23	THR	A	98	93430	52700	127710	1.00	0.00	H
ATOM	1164	O	THR	A	98	-16020	40350	141570	1.00	0.00	O		ATOM	1163	C	THR	A	98	95790	55170	127850	1.00	0.00	C
ATOM	1165	N	TYR	A	99	-15060	39690	139560	1.00	0.00	N		ATOM	1164	O	THR	A	98	95840	54860	129040	1.00	0.00	O
ATOM	1166	HN	TYR	A	99	-15220	39390	138620	1.00	0.00	H		ATOM	1165	N	TYR	A	99	96830	55560	127140	1.00	0.00	N
ATOM	1167	CA	TYR	A	99	-13680	39510	140010	1.00	0.00	C		ATOM	1166	HN	TYR	A	99	96800	55680	126150	1.00	0.00	H
ATOM	1168	HA	TYR	A	99	-13690	39020	140970	1.00	0.00	H		ATOM	1167	CA	TYR	A	99	98210	55590	127600	1.00	0.00	C
ATOM	1169	CB	TYR	A	99	-12860	38730	138970	1.00	0.00	C		ATOM	1168	HA	TYR	A	99	98320	54830	128360	1.00	0.00	H
ATOM	1170	HB1	TYR	A	99	-11840	38520	139330	1.00	0.00	H		ATOM	1169	CB	TYR	A	99	99150	55210	126410	1.00	0.00	C
ATOM	1171	HB2	TYR	A	99	-12900	39280	138010	1.00	0.00	H		ATOM	1170	HB1	TYR	A	99	100200	55140	126760	1.00	0.00	H
ATOM	1172	CG	TYR	A	99	-13550	37400	138530	1.00	0.00	C		ATOM	1171	HB2	TYR	A	99	99020	56080	125740	1.00	0.00	H
ATOM	1173	CD1	TYR	A	99	-13270	36980	137240	1.00	0.00	C		ATOM	1172	CG	TYR	A	99	98700	53860	125910	1.00	0.00	C
ATOM	1174	HD1	TYR	A	99	-12630	37620	136650	1.00	0.00	H		ATOM	1173	CD1	TYR	A	99	98860	53620	124520	1.00	0.00	C
ATOM	1175	CE1	TYR	A	99	-13880	35780	136790	1.00	0.00	C		ATOM	1174	HD1	TYR	A	99	99130	54480	123920	1.00	0.00	H
ATOM	1176	HE1	TYR	A	99	-13650	35500	135770	1.00	0.00	H		ATOM	1175	CE1	TYR	A	99	98510	52430	123940	1.00	0.00	C
ATOM	1177	CZ	TYR	A	99	-14640	35030	137610	1.00	0.00	C		ATOM	1176	HE1	TYR	A	99	98560	52290	122870	1.00	0.00	H
ATOM	1178	OH	TYR	A	99	-15330	33960	137030	1.00	0.00	O		ATOM	1177	CZ	TYR	A	99	98250	51330	124810	1.00	0.00	C
ATOM	1179	HH	TYR	A	99	-15760	33460	137720	1.00	0.00	H		ATOM	1178	OH	TYR	A	99	98110	50040	124290	1.00	0.00	O
ATOM	1180	CD2	TYR	A	99	-14310	36660	139390	1.00	0.00	C		ATOM	1179	HH	TYR	A	99	98880	49890	123740	1.00	0.00	H
ATOM	1181	HD2	TYR	A	99	-14470	37080	140380	1.00	0.00	H		ATOM	1180	CD2	TYR	A	99	98470	52820	126780	1.00	0.00	C
ATOM	1182	CE2	TYR	A	99	-14950	35510	138900	1.00	0.00	C		ATOM	1181	HD2	TYR	A	99	98370	52860	127850	1.00	0.00	H
ATOM	1183	HE2	TYR	A	99	-15690	34970	139470	1.00	0.00	H		ATOM	1182	CE2	TYR	A	99	98150	51530	126250	1.00	0.00	C
ATOM	1184	C	TYR	A	99	-12920	40830	140210	1.00	0.00	C		ATOM	1183	HE2	TYR	A	99	98040	50680	126900	1.00	0.00	H
ATOM	1185	O	TYR	A	99	-11960	40880	141000	1.00	0.00	O		ATOM	1184	C	TYR	A	99	98670	56940	128130	1.00	0.00	C
ATOM	1186	N	GLY	A	100	-13410	41940	139570	1.00	0.00	N		ATOM	1185	O	TYR	A	99	99850	57240	128330	1.00	0.00	O
ATOM	1187	HN	GLY	A	100	-14360	41910	139290	1.00	0.00	H		ATOM	1186	N	GLY	A	100	97710	57880	128400	1.00	0.00	N
ATOM	1188	CA	GLY	A	100	-12850	43240	139730	1.00	0.00	C		ATOM	1187	HN	GLY	A	100	96760	57690	128180	1.00	0.00	H
ATOM	1189	HA1	GLY	A	100	-12370	43350	140690	1.00	0.00	H		ATOM	1188	CA	GLY	A	100	97880	59210	129010	1.00	0.00	C
ATOM	1190	HA2	GLY	A	100	-13590	44000	139520	1.00	0.00	H		ATOM	1189	HA1	GLY	A	100	98350	59030	129960	1.00	0.00	H
ATOM	1191	C	GLY	A	100	-11800	43480	138610	1.00	0.00	C		ATOM	1190	HA2	GLY	A	100	96910	59680	128990	1.00	0.00	H
ATOM	1192	O	GLY	A	100	-10800	44130	138780	1.00	0.00	O		ATOM	1191	C	GLY	A	100	98880	60130	128310	1.00	0.00	C
ATOM	1193	N	LEU	A	101	-12050	42860	137450	1.00	0.00	N		ATOM	1192	O	GLY	A	100	99730	60780	128930	1.00	0.00	O
ATOM	1194	HN	LEU	A	101	-12850	42270	137430	1.00	0.00	H		ATOM	1193	N	LEU	A	101	98750	60260	126990	1.00	0.00	N
ATOM	1195	CA	LEU	A	101	-11180	42750	136310	1.00	0.00	C		ATOM	1194	HN	LEU	A	101	98060	59630	126650	1.00	0.00	H
ATOM	1196	HA	LEU	A	101	-10340	43410	136500	1.00	0.00	H		ATOM	1195	CA	LEU	A	101	99590	61010	126060	1.00	0.00	C
ATOM	1197	CB	LEU	A	101	-10630	41300	136020	1.00	0.00	C		ATOM	1196	HA	LEU	A	101	100480	61330	126600	1.00	0.00	H
ATOM	1198	HB1	LEU	A	101	-9810	41500	135300	1.00	0.00	H		ATOM	1197	CB	LEU	A	101	100010	60170	124810	1.00	0.00	C
ATOM	1199	HB2	LEU	A	101	-11450	40760	135490	1.00	0.00	H		ATOM	1198	HB1	LEU	A	101	100590	60800	124110	1.00	0.00	H
ATOM	1200	CG	LEU	A	101	-10070	40510	137270	1.00	0.00	C		ATOM	1199	HB2	LEU	A	101	99130	59720	124310	1.00	0.00	H
ATOM	1201	HG	LEU	A	101	-10870	40620	138040	1.00	0.00	H		ATOM	1200	CG	LEU	A	101	100760	58840	125100	1.00	0.00	C
ATOM	1202	CD1	LEU	A	101	-9650	39100	136880	1.00	0.00	C		ATOM	1201	HG	LEU	A	101	100140	58120	125680	1.00	0.00	H
ATOM	1203	HD11	LEU	A	101	-9080	38590	137690	1.00	0.00	H		ATOM	1202	CD1	LEU	A	101	101190	58170	123810	1.00	0.00	C
ATOM	1204	HD12	LEU	A	101	-9050	39220	135950	1.00	0.00	H		ATOM	1203	HD11	LEU	A	101	100340	58010	123110	1.00	0.00	H
ATOM	1205	HD13	LEU	A	101	-10570	38540	136650	1.00	0.00	H		ATOM	1204	HD12	LEU	A	101	101480	57120	124030	1.00	0.00	H
ATOM	1206	CD2	LEU	A	101	-8920	41150	137980	1.00	0.00	C		ATOM	1205	HD13	LEU	A	101	102010	58780	123370	1.00	0.00	H
ATOM	1207	HD21	LEU	A	101	-9020	42220	138240	1.00	0.00	H		ATOM	1206	CD2	LEU	A	101	102030	59180	125860	1.00	0.00	C
ATOM	1208	HD22	LEU	A	101	-8050	41070	137290	1.00	0.00	H		ATOM	1207	HD21	LEU	A	101	102750	59750	125240	1.00	0.00	H
ATOM	1209	HD23	LEU	A	101	-8740	40660	138960	1.00	0.00	H		ATOM	1208	HD22	LEU	A	101	102400	58180	126180	1.00	0.00	H
ATOM	1210	C	LEU	A	101	-11790	43240	135040	1.00	0.00	C		ATOM	1209	HD23	LEU	A	101	101820	59710	126820	1.00	0.00	H
ATOM	1211	O	LEU	A	101	-12960	43390	134980	1.00	0.00	O		ATOM	1210	C	LEU	A	101	98880	62300	125680	1.00	0.00	C
ATOM	1212	N	ALA	A	102	-11020	43650	134040	1.00	0.00	N		ATOM	1211	O	LEU	A	101	97670	62280	125390	1.00	0.00	O
ATOM	1213	HN	ALA	A	102	-10030	43760	134130	1.00	0.00	H		ATOM	1212	N	ALA	A	102	99610	63470	125780	1.00	0.00	N
ATOM	1214	CA	ALA	A	102	-11580	43980	132820	1.00	0.00	C		ATOM	1213	HN	ALA	A	102	100590	63480	125960	1.00	0.00	H
ATOM	1215	HA	ALA	A	102	-12510	43470	132650	1.00	0.00	H		ATOM	1214	CA	ALA	A	102	99070	64790	125580	1.00	0.00	C
ATOM	1216	CB	ALA	A	102	-11500	45560	132780	1.00	0.00	C		ATOM	1215	HA	ALA	A	102	98020	64760	125320	1.00	0.00	H
ATOM	1217	HB1	ALA	A	102	-10450	45820	133010	1.00	0.00	H		ATOM	1216	CB	ALA	A	102	99430	65600	126860	1.00	0.00	C
ATOM	1218	HB2	ALA	A	102	-12100	46010	133600	1.00	0.00	H		ATOM	1217	HB1	ALA	A	102	100500	65720	127120	1.00	0.00	H
ATOM	1219	HB3	ALA	A	102	-11930	45970	131840	1.00	0.00	H		ATOM	1218	HB2	ALA	A	102	99010	65210	127810	1.00	0.00	H
ATOM	1220	C	ALA	A	102	-10660	43550	131640	1.00	0.00	C		ATOM	1219	HB3	ALA	A	102	99130	66670	126730	1.00	0.00	H
ATOM	1221	O	ALA	A	102	-9610	42930	131870	1.00	0.00	O		ATOM	1220	C	ALA	A	102	99850	65360	124400	1.00	0.00	C
ATOM	1222	N	GLU	A	103	-10960	43800	130340	1.00	0.00	N		ATOM	1221	O	ALA	A	102	101070	65240	124340	1.00	0.00	O
ATOM	1223	HN	GLU	A	103	-11740	44300	129970	1.00	0.00	H		ATOM	1222	N	GLU	A	103	99180	65920	123360	1.00	0.00	N
ATOM	1224	CA	GLU	A	103	-10120	43230	129330	1.00	0.00	C		ATOM	1223	HN	GLU	A	103	98180	65970	123360	1.00	0.00	H
ATOM	1225	HA	GLU	A	103	-9360	42600	129780	1.00	0.00	H		ATOM	1224	CA	GLU	A	103	99850	66660	122310	1.00	0.00	C
ATOM	1226	CB	GLU	A	103	-10930	42290	128410	1.00	0.00	C		ATOM	1225	HA	GLU	A	103	100710	66100	121960	1.00	0.00	H
ATOM	1227	HB1	GLU	A	103	-11540	42990	127800	1.00	0.00	H		ATOM	1226	CB	GLU	A	103	98930	66870	121060	1.00	0.00	C
ATOM	1228	HB2	GLU	A	103	-11470	41520	128990	1.00	0.00	H		ATOM	1227	HB1	GLU	A	103	99400	67600	120370	1.00	0.00	H
ATOM	1229	CG	GLU	A	103	-10040	41630	127350	1.00	0.00	C		ATOM	1228	HB2	GLU	A	103	97970	67320	121370	1.00	0.00	H
ATOM	1230	HG1	GLU	A	103	-9450	40810	127830	1.00	0.00	H		ATOM	1229	CG	GLU	A	103	98680	65520	120310	1.00	0.00	C
ATOM	1231	HG2	GLU	A	103	-9410	42300	126720	1.00	0.00	H		ATOM	1230	HG1	GLU	A	103	98690	64720	121080	1.00	0.00	H
ATOM	1232	CD	GLU	A	103	-10950	40980	126300	1.00	0.00	C		ATOM	1231	HG2	GLU	A	103	99520	65310	119610	1.00	0.00	H
ATOM	1233	OE1	GLU	A	103	-11380	39850	126520	1.00	0.00	O		ATOM	1232	CD	GLU	A	103	97390	65520	119510	1.00	0.00	C
ATOM	1234	OE2	GLU	A	103	-11150	41560	125180	1.00	0.00	O		ATOM	1233	OE1	GLU	A	103	97330	65890	118310	1.00	0.00	O
ATOM	1235	C	GLU	A	103	-9340	44340	128540	1.00	0.00	C		ATOM	1234	OE2	GLU	A	103	96320	65300	120110	1.00	0.00	O
ATOM	1236	O	GLU	A	103	-10010	45270	128110	1.00	0.00	O		ATOM	1235	C	GLU	A	103	100340	68040	122730	1.00	0.00	C
ATOM	1237	N	LEU	A	104	-8010	44210	128280	1.00	0.00	N		ATOM	1236	O	GLU	A	103	99620	68870	123270	1.00	0.00	O
ATOM	1238	HN	LEU	A	104	-7380	43540	128660	1.00	0.00	H		ATOM	1237	N	LEU	A	104	101590	68350	122540	1.00	0.00	N
ATOM	1239	CA	LEU	A	104	-7300	45160	127420	1.00	0.00	C		ATOM	1238	HN	LEU	A	104	102200	67670	122140	1.00	0.00	H
ATOM	1240	HA	LEU	A	104	-7620	46150	127690	1.00	0.00	H		ATOM	1239	CA	LEU	A	104	102180	69680	122770	1.00	0.00	C
ATOM	1241	CB	LEU	A	104	-5770	45170	127850	1.00	0.00	C		ATOM	1240	HA	LEU	A	104	101700	70170	123600	1.00	0.00	H
ATOM	1242	HB1	LEU	A	104	-5480	44100	127810	1.00	0.00	H		ATOM	1241	CB	LEU	A	104	103690	69640	122900	1.00	0.00	C
ATOM	1243	HB2	LEU	A	104	-5660	45540	128890	1.00	0.00	H		ATOM	1242	HB1	LEU	A	104	104120	69010	122100	1.00	0.00	H
ATOM	1244	CG	LEU	A	104	-4880	45960	126910	1.00	0.00	C		ATOM	1243	HB2	LEU	A	104	103970	69040	123800	1.00	0.00	H
ATOM	1245	HG	LEU	A	104	-5010	45540	125890	1.00	0.00	H		ATOM	1244	CG	LEU	A	104	104470	70980	122970	1.00	0.00	C
ATOM	1246	CD1	LEU	A	104	-5170	47490	127060	1.00	0.00	C		ATOM	1245	HG	LEU	A	104	104520	71380	121930	1.00	0.00	H
ATOM	1247	HD11	LEU	A	104	-4460	48120	126480	1.00	0.00	H		ATOM	1246	CD1	LEU	A	104	103810	71980	123860	1.00	0.00	C
ATOM	1248	HD12	LEU	A	104	-5070	47700	128150	1.00	0.00	H		ATOM	1247	HD11	LEU	A	104	102850	72270	123390	1.00	0.00	H
ATOM	1249	HD13	LEU	A	104	-6230	47700	126800	1.00	0.00	H		ATOM	1248	HD12	LEU	A	104	104480	72850	124040	1.00	0.00	H
ATOM	1250	CD2	LEU	A	104	-3370	45780	127270	1.00	0.00	C		ATOM	1249	HD13	LEU	A	104	103650	71480	124840	1.00	0.00	H
ATOM	1251	HD21	LEU	A	104	-3250	46080	128330	1.00	0.00	H		ATOM	1250	CD2	LEU	A	104	105970	70730	123270	1.00	0.00	C
ATOM	1252	HD22	LEU	A	104	-2760	46450	126620	1.00	0.00	H		ATOM	1251	HD21	LEU	A	104	106480	71680	123560	1.00	0.00	H
ATOM	1253	HD23	LEU	A	104	-3070	44740	127030	1.00	0.00	H		ATOM	1252	HD22	LEU	A	104	106600	70220	122520	1.00	0.00	H
ATOM	1254	C	LEU	A	104	-7580	44960	125900	1.00	0.00	C		ATOM	1253	HD23	LEU	A	104	105970	70150	124220	1.00	0.00	H
ATOM	1255	O	LEU	A	104	-7180	44000	125250	1.00	0.00	O		ATOM	1254	C	LEU	A	104	101830	70460	121480	1.00	0.00	C
ATOM	1256	N	GLN	A	105	-8280	45900	125220	1.00	0.00	N		ATOM	1255	O	LEU	A	104	102370	70240	120360	1.00	0.00	O
ATOM	1257	HN	GLN	A	105	-8440	46720	125750	1.00	0.00	H		ATOM	1256	N	GLN	A	105	100920	71500	121540	1.00	0.00	N
ATOM	1258	CA	GLN	A	105	-8500	45950	123820	1.00	0.00	C		ATOM	1257	HN	GLN	A	105	100430	71650	122390	1.00	0.00	H
ATOM	1259	HA	GLN	A	105	-8830	44990	123450	1.00	0.00	H		ATOM	1258	CA	GLN	A	105	100670	72500	120470	1.00	0.00	C
ATOM	1260	CB	GLN	A	105	-9650	46940	123480	1.00	0.00	C		ATOM	1259	HA	GLN	A	105	100610	71870	119600	1.00	0.00	H
ATOM	1261	HB1	GLN	A	105	-9900	47000	122400	1.00	0.00	H		ATOM	1260	CB	GLN	A	105	99420	73370	120550	1.00	0.00	C
ATOM	1262	HB2	GLN	A	105	-9300	47980	123600	1.00	0.00	H		ATOM	1261	HB1	GLN	A	105	99580	74200	119830	1.00	0.00	H
ATOM	1263	CG	GLN	A	105	-10960	46850	124270	1.00	0.00	C		ATOM	1262	HB2	GLN	A	105	99580	73830	121550	1.00	0.00	H
ATOM	1264	HG1	GLN	A	105	-11710	47590	123930	1.00	0.00	H		ATOM	1263	CG	GLN	A	105	98100	72570	120270	1.00	0.00	C
ATOM	1265	HG2	GLN	A	105	-10750	47150	125320	1.00	0.00	H		ATOM	1264	HG1	GLN	A	105	97330	73310	119960	1.00	0.00	H
ATOM	1266	CD	GLN	A	105	-11550	45460	124190	1.00	0.00	C		ATOM	1265	HG2	GLN	A	105	97780	72070	121210	1.00	0.00	H
ATOM	1267	OE1	GLN	A	105	-12170	45060	123190	1.00	0.00	O		ATOM	1266	CD	GLN	A	105	98190	71460	119230	1.00	0.00	C
ATOM	1268	NE2	GLN	A	105	-11290	44630	125150	1.00	0.00	N		ATOM	1267	OE1	GLN	A	105	98330	71660	118030	1.00	0.00	O
ATOM	1269	HE21	GLN	A	105	-11630	43700	125040	1.00	0.00	H		ATOM	1268	NE2	GLN	A	105	98030	70200	119640	1.00	0.00	N
ATOM	1270	HE22	GLN	A	105	-10560	44790	125820	1.00	0.00	H		ATOM	1269	HE21	GLN	A	105	98090	69500	118930	1.00	0.00	H
ATOM	1271	C	GLN	A	105	-7290	46270	122990	1.00	0.00	C		ATOM	1270	HE22	GLN	A	105	97680	70110	120570	1.00	0.00	H
ATOM	1272	O	GLN	A	105	-6800	47400	122980	1.00	0.00	O		ATOM	1271	C	GLN	A	105	101850	73400	120170	1.00	0.00	C
ATOM	1273	N	MET	A	106	-6810	45270	122180	1.00	0.00	N		ATOM	1272	O	GLN	A	105	102560	73810	121070	1.00	0.00	O
ATOM	1274	HN	MET	A	106	-7240	44370	122230	1.00	0.00	H		ATOM	1273	N	MET	A	106	102160	73690	118870	1.00	0.00	N
ATOM	1275	CA	MET	A	106	-5630	45430	121280	1.00	0.00	C		ATOM	1274	HN	MET	A	106	101580	73370	118130	1.00	0.00	H
ATOM	1276	HA	MET	A	106	-5240	46410	121520	1.00	0.00	H		ATOM	1275	CA	MET	A	106	103300	74550	118430	1.00	0.00	C
ATOM	1277	CB	MET	A	106	-4550	44280	121420	1.00	0.00	C		ATOM	1276	HA	MET	A	106	103750	74890	119360	1.00	0.00	H
ATOM	1278	HB1	MET	A	106	-3840	44190	120580	1.00	0.00	H		ATOM	1277	CB	MET	A	106	104210	73790	117420	1.00	0.00	C
ATOM	1279	HB2	MET	A	106	-5140	43340	121490	1.00	0.00	H		ATOM	1278	HB1	MET	A	106	104960	74440	116930	1.00	0.00	H
ATOM	1280	CG	MET	A	106	-3740	44250	122680	1.00	0.00	C		ATOM	1279	HB2	MET	A	106	103580	73260	116670	1.00	0.00	H
ATOM	1281	HG1	MET	A	106	-4440	44430	123520	1.00	0.00	H		ATOM	1280	CG	MET	A	106	104990	72540	117960	1.00	0.00	C
ATOM	1282	HG2	MET	A	106	-3060	45130	122680	1.00	0.00	H		ATOM	1281	HG1	MET	A	106	105200	71950	117030	1.00	0.00	H
ATOM	1283	SD	MET	A	106	-2700	42790	122680	1.00	0.00	S		ATOM	1282	HG2	MET	A	106	104270	71940	118560	1.00	0.00	H
ATOM	1284	CE	MET	A	106	-2020	43210	124340	1.00	0.00	C		ATOM	1283	SD	MET	A	106	106510	72810	119030	1.00	0.00	S
ATOM	1285	HE1	MET	A	106	-0.910	43180	124340	1.00	0.00	H		ATOM	1284	CE	MET	A	106	106970	71160	119060	1.00	0.00	C
ATOM	1286	HE2	MET	A	106	-2470	42480	125050	1.00	0.00	H		ATOM	1285	HE1	MET	A	106	107920	70910	119580	1.00	0.00	H
ATOM	1287	HE3	MET	A	106	-2240	44220	124750	1.00	0.00	H		ATOM	1286	HE2	MET	A	106	107150	70730	118050	1.00	0.00	H
ATOM	1288	C	MET	A	106	-6180	45430	119850	1.00	0.00	C		ATOM	1287	HE3	MET	A	106	106110	70650	119540	1.00	0.00	H
ATOM	1289	O	MET	A	106	-7270	44950	119500	1.00	0.00	O		ATOM	1288	C	MET	A	106	102800	75740	117700	1.00	0.00	C
ATOM	1290	N	GLU	A	107	-5410	46040	118970	1.00	0.00	N		ATOM	1289	O	MET	A	106	101830	75750	116960	1.00	0.00	O
ATOM	1291	HN	GLU	A	107	-4730	46670	119330	1.00	0.00	H		ATOM	1290	N	GLU	A	107	103530	76940	117870	1.00	0.00	N
ATOM	1292	CA	GLU	A	107	-5680	46070	117550	1.00	0.00	C		ATOM	1291	HN	GLU	A	107	104330	77060	118450	1.00	0.00	H
ATOM	1293	HA	GLU	A	107	-6630	46530	117350	1.00	0.00	H		ATOM	1292	CA	GLU	A	107	103190	78210	117280	1.00	0.00	C
ATOM	1294	CB	GLU	A	107	-4770	47130	116840	1.00	0.00	C		ATOM	1293	HA	GLU	A	107	102150	78430	117490	1.00	0.00	H
ATOM	1295	HB1	GLU	A	107	-4750	46930	115750	1.00	0.00	H		ATOM	1294	CB	GLU	A	107	104010	79430	117830	1.00	0.00	C
ATOM	1296	HB2	GLU	A	107	-3750	46960	117260	1.00	0.00	H		ATOM	1295	HB1	GLU	A	107	103860	80330	117190	1.00	0.00	H
ATOM	1297	CG	GLU	A	107	-5060	48580	117250	1.00	0.00	C		ATOM	1296	HB2	GLU	A	107	105040	79040	117970	1.00	0.00	H
ATOM	1298	HG1	GLU	A	107	-5180	48640	118350	1.00	0.00	H		ATOM	1297	CG	GLU	A	107	103630	79700	119300	1.00	0.00	C
ATOM	1299	HG2	GLU	A	107	-5990	48940	116750	1.00	0.00	H		ATOM	1298	HG1	GLU	A	107	104460	80220	119830	1.00	0.00	H
ATOM	1300	CD	GLU	A	107	-3840	49350	116850	1.00	0.00	C		ATOM	1299	HG2	GLU	A	107	103480	78740	119840	1.00	0.00	H
ATOM	1301	OE1	GLU	A	107	-3260	50050	117690	1.00	0.00	O		ATOM	1300	CD	GLU	A	107	102560	80690	119590	1.00	0.00	C
ATOM	1302	OE2	GLU	A	107	-3420	49290	115640	1.00	0.00	O		ATOM	1301	OE1	GLU	A	107	101600	80780	118710	1.00	0.00	O
ATOM	1303	C	GLU	A	107	-5680	44780	116830	1.00	0.00	C		ATOM	1302	OE2	GLU	A	107	102710	81450	120600	1.00	0.00	O
ATOM	1304	O	GLU	A	107	-4830	43900	117160	1.00	0.00	O		ATOM	1303	C	GLU	A	107	103310	78270	115740	1.00	0.00	C
ATOM	1305	N	GLY	A	108	-6510	44520	115770	1.00	0.00	N		ATOM	1304	O	GLU	A	107	104500	78350	115240	1.00	0.00	O
ATOM	1306	HN	GLY	A	108	-7210	45180	115490	1.00	0.00	H		ATOM	1305	N	GLY	A	108	102240	78050	114910	1.00	0.00	N
ATOM	1307	CA	GLY	A	108	-6680	43210	115050	1.00	0.00	C		ATOM	1306	HN	GLY	A	108	101410	77620	115250	1.00	0.00	H
ATOM	1308	HA1	GLY	A	108	-7720	43160	114760	1.00	0.00	H		ATOM	1307	CA	GLY	A	108	102190	77950	113500	1.00	0.00	C
ATOM	1309	HA2	GLY	A	108	-6390	42400	115700	1.00	0.00	H		ATOM	1308	HA1	GLY	A	108	101190	78220	113170	1.00	0.00	H
ATOM	1310	C	GLY	A	108	-5780	43050	113860	1.00	0.00	C		ATOM	1309	HA2	GLY	A	108	102480	76920	113370	1.00	0.00	H
ATOM	1311	O	GLY	A	108	-6230	42870	112730	1.00	0.00	O		ATOM	1310	C	GLY	A	108	103080	78850	112700	1.00	0.00	C
ATOM	1312	N	ASP	A	109	-4480	42970	114060	1.00	0.00	N		ATOM	1311	O	GLY	A	108	102990	80070	112680	1.00	0.00	O
ATOM	1313	HN	ASP	A	109	-4060	43300	114910	1.00	0.00	H		ATOM	1312	N	ASP	A	109	103920	78140	111970	1.00	0.00	N
ATOM	1314	CA	ASP	A	109	-3420	42580	113210	1.00	0.00	C		ATOM	1313	HN	ASP	A	109	104230	77260	112330	1.00	0.00	H
ATOM	1315	HA	ASP	A	109	-3640	42860	112190	1.00	0.00	H		ATOM	1314	CA	ASP	A	109	104900	78760	111050	1.00	0.00	C
ATOM	1316	CB	ASP	A	109	-2050	43340	113660	1.00	0.00	C		ATOM	1315	HA	ASP	A	109	104360	79480	110440	1.00	0.00	H
ATOM	1317	HB1	ASP	A	109	-2170	44440	113500	1.00	0.00	H		ATOM	1316	CB	ASP	A	109	106140	79370	111840	1.00	0.00	C
ATOM	1318	HB2	ASP	A	109	-1210	43000	113010	1.00	0.00	H		ATOM	1317	HB1	ASP	A	109	105740	79980	112670	1.00	0.00	H
ATOM	1319	CG	ASP	A	109	-1480	43190	115050	1.00	0.00	C		ATOM	1318	HB2	ASP	A	109	106870	79920	111210	1.00	0.00	H
ATOM	1320	OD1	ASP	A	109	-0.440	43850	115400	1.00	0.00	O		ATOM	1319	CG	ASP	A	109	106900	78260	112620	1.00	0.00	C
ATOM	1321	OD2	ASP	A	109	-1940	42340	115800	1.00	0.00	O		ATOM	1320	OD1	ASP	A	109	107840	78660	113330	1.00	0.00	O
ATOM	1322	C	ASP	A	109	-3280	40970	113310	1.00	0.00	C		ATOM	1321	OD2	ASP	A	109	106640	77040	112620	1.00	0.00	O
ATOM	1323	O	ASP	A	109	-2610	40400	112430	1.00	0.00	O		ATOM	1322	C	ASP	A	109	105390	77710	110070	1.00	0.00	C
ATOM	1324	N	GLY	A	110	-3990	40270	114230	1.00	0.00	N		ATOM	1323	O	ASP	A	109	106280	77920	109270	1.00	0.00	O
ATOM	1325	HN	GLY	A	110	-4470	40680	115000	1.00	0.00	H		ATOM	1324	N	GLY	A	110	104770	76540	109950	1.00	0.00	N
ATOM	1326	CA	GLY	A	110	-3990	38850	114420	1.00	0.00	C		ATOM	1325	HN	GLY	A	110	104050	76380	110610	1.00	0.00	H
ATOM	1327	HA1	GLY	A	110	-3970	38290	113490	1.00	0.00	H		ATOM	1326	CA	GLY	A	110	105100	75510	108940	1.00	0.00	C
ATOM	1328	HA2	GLY	A	110	-4910	38570	114920	1.00	0.00	H		ATOM	1327	HA1	GLY	A	110	105430	76030	108060	1.00	0.00	H
ATOM	1329	C	GLY	A	110	-2880	38280	115180	1.00	0.00	C		ATOM	1328	HA2	GLY	A	110	104260	74870	108750	1.00	0.00	H
ATOM	1330	O	GLY	A	110	-2630	37090	115230	1.00	0.00	O		ATOM	1329	C	GLY	A	110	106210	74570	109410	1.00	0.00	C
ATOM	1331	N	ASN	A	111	-1990	39110	115890	1.00	0.00	N		ATOM	1330	O	GLY	A	110	106460	73480	108850	1.00	0.00	O
ATOM	1332	HN	ASN	A	111	-2380	40030	115850	1.00	0.00	H		ATOM	1331	N	ASN	A	111	106800	74820	110620	1.00	0.00	N
ATOM	1333	CA	ASN	A	111	-0.840	38740	116610	1.00	0.00	C		ATOM	1332	HN	ASN	A	111	106650	75680	111100	1.00	0.00	H
ATOM	1334	HA	ASN	A	111	-0.430	37830	116190	1.00	0.00	H		ATOM	1333	CA	ASN	A	111	107980	74130	110990	1.00	0.00	C
ATOM	1335	CB	ASN	A	111	0.200	39910	116530	1.00	0.00	C		ATOM	1334	HA	ASN	A	111	108450	73590	110180	1.00	0.00	H
ATOM	1336	HB1	ASN	A	111	1030	39800	117260	1.00	0.00	H		ATOM	1335	CB	ASN	A	111	109040	75150	111470	1.00	0.00	C
ATOM	1337	HB2	ASN	A	111	-0.200	40940	116680	1.00	0.00	H		ATOM	1336	HB1	ASN	A	111	109980	74590	111660	1.00	0.00	H
ATOM	1338	CG	ASN	A	111	0.790	39870	115120	1.00	0.00	C		ATOM	1337	HB2	ASN	A	111	108610	75710	112330	1.00	0.00	H
ATOM	1339	OD1	ASN	A	111	1230	38750	114730	1.00	0.00	O		ATOM	1338	CG	ASN	A	111	109400	76140	110370	1.00	0.00	C
ATOM	1340	ND2	ASN	A	111	0.600	40960	114360	1.00	0.00	N		ATOM	1339	OD1	ASN	A	111	109860	75830	109260	1.00	0.00	O
ATOM	1341	HD21	ASN	A	111	0.380	41810	114840	1.00	0.00	H		ATOM	1340	ND2	ASN	A	111	109310	77450	110710	1.00	0.00	N
ATOM	1342	HD22	ASN	A	111	0.830	40960	113390	1.00	0.00	H		ATOM	1341	HD21	ASN	A	111	108770	77680	111520	1.00	0.00	H
ATOM	1343	C	ASN	A	111	-1230	38730	118180	1.00	0.00	C		ATOM	1342	HD22	ASN	A	111	109630	78110	110020	1.00	0.00	H
ATOM	1344	O	ASN	A	111	-0.430	38480	119070	1.00	0.00	O		ATOM	1343	C	ASN	A	111	107640	73100	112010	1.00	0.00	C
ATOM	1345	N	CYS	A	112	-2460	39060	118520	1.00	0.00	N		ATOM	1344	O	ASN	A	111	108470	72610	112750	1.00	0.00	O
ATOM	1346	HN	CYS	A	112	-3190	39120	117840	1.00	0.00	H		ATOM	1345	N	CYS	A	112	106340	72820	112180	1.00	0.00	N
ATOM	1347	CA	CYS	A	112	-2800	39340	119950	1.00	0.00	C		ATOM	1346	HN	CYS	A	112	105730	73350	111600	1.00	0.00	H
ATOM	1348	HA	CYS	A	112	-2270	40230	120240	1.00	0.00	H		ATOM	1347	CA	CYS	A	112	105800	72060	113270	1.00	0.00	C
ATOM	1349	CB	CYS	A	112	-4310	39870	120100	1.00	0.00	C		ATOM	1348	HA	CYS	A	112	106050	72570	114180	1.00	0.00	H
ATOM	1350	HB1	CYS	A	112	-5030	39240	119550	1.00	0.00	H		ATOM	1349	CB	CYS	A	112	104210	71960	113180	1.00	0.00	C
ATOM	1351	HB2	CYS	A	112	-4300	40850	119580	1.00	0.00	H		ATOM	1350	HB1	CYS	A	112	104060	71620	112140	1.00	0.00	H
ATOM	1352	SG	CYS	A	112	-5130	40260	121700	1.00	0.00	S		ATOM	1351	HB2	CYS	A	112	103910	73010	113380	1.00	0.00	H
ATOM	1353	HG1	CYS	A	112	-6380	40120	121290	1.00	0.00	H		ATOM	1352	SG	CYS	A	112	103350	71000	114520	1.00	0.00	S
ATOM	1354	C	CYS	A	112	-2610	38240	121010	1.00	0.00	C		ATOM	1353	HG1	CYS	A	112	103780	69790	114190	1.00	0.00	H
ATOM	1355	O	CYS	A	112	-2250	38590	122130	1.00	0.00	O		ATOM	1354	C	CYS	A	112	106450	70650	113490	1.00	0.00	C
ATOM	1356	N	GLN	A	113	-2650	36910	120690	1.00	0.00	N		ATOM	1355	O	CYS	A	112	106720	70310	114660	1.00	0.00	O
ATOM	1357	HN	GLN	A	113	-2710	36670	119730	1.00	0.00	H		ATOM	1356	N	GLN	A	113	106670	69850	112380	1.00	0.00	N
ATOM	1358	CA	GLN	A	113	-2300	35830	121520	1.00	0.00	C		ATOM	1357	HN	GLN	A	113	106410	70280	111520	1.00	0.00	H
ATOM	1359	HA	GLN	A	113	-2870	35920	122440	1.00	0.00	H		ATOM	1358	CA	GLN	A	113	107410	68570	112460	1.00	0.00	C
ATOM	1360	CB	GLN	A	113	-2520	34460	120910	1.00	0.00	C		ATOM	1359	HA	GLN	A	113	107140	67890	113250	1.00	0.00	H
ATOM	1361	HB1	GLN	A	113	-2050	34530	119910	1.00	0.00	H		ATOM	1360	CB	GLN	A	113	107350	67860	111080	1.00	0.00	C
ATOM	1362	HB2	GLN	A	113	-3620	34370	120820	1.00	0.00	H		ATOM	1361	HB1	GLN	A	113	107700	68480	110230	1.00	0.00	H
ATOM	1363	CG	GLN	A	113	-1880	33260	121670	1.00	0.00	C		ATOM	1362	HB2	GLN	A	113	106250	67810	110910	1.00	0.00	H
ATOM	1364	HG1	GLN	A	113	-2300	33270	122700	1.00	0.00	H		ATOM	1363	CG	GLN	A	113	107920	66430	110960	1.00	0.00	C
ATOM	1365	HG2	GLN	A	113	-0.780	33320	121820	1.00	0.00	H		ATOM	1364	HG1	GLN	A	113	107710	65710	111780	1.00	0.00	H
ATOM	1366	CD	GLN	A	113	-2200	31950	120990	1.00	0.00	C		ATOM	1365	HG2	GLN	A	113	109010	66670	110900	1.00	0.00	H
ATOM	1367	OE1	GLN	A	113	-1440	31490	120110	1.00	0.00	O		ATOM	1366	CD	GLN	A	113	107590	65790	109580	1.00	0.00	C
ATOM	1368	NE2	GLN	A	113	-3290	31260	121470	1.00	0.00	N		ATOM	1367	OE1	GLN	A	113	108100	66150	108560	1.00	0.00	O
ATOM	1369	HE21	GLN	A	113	-3370	30330	121100	1.00	0.00	H		ATOM	1368	NE2	GLN	A	113	106880	64660	109570	1.00	0.00	N
ATOM	1370	HE22	GLN	A	113	-3910	31690	122120	1.00	0.00	H		ATOM	1369	HE21	GLN	A	113	106980	64100	108750	1.00	0.00	H
ATOM	1371	C	GLN	A	113	-0.820	35850	122040	1.00	0.00	C		ATOM	1370	HE22	GLN	A	113	106530	64340	110450	1.00	0.00	H
ATOM	1372	O	GLN	A	113	-0.570	35720	123220	1.00	0.00	O		ATOM	1371	C	GLN	A	113	108900	68710	112830	1.00	0.00	C
ATOM	1373	N	PHE	A	114	0.100	36180	121130	1.00	0.00	N		ATOM	1372	O	GLN	A	113	109470	67930	113570	1.00	0.00	O
ATOM	1374	HN	PHE	A	114	-0.150	36270	120170	1.00	0.00	H		ATOM	1373	N	PHE	A	114	109640	69650	112250	1.00	0.00	N
ATOM	1375	CA	PHE	A	114	1460	36460	121350	1.00	0.00	C		ATOM	1374	HN	PHE	A	114	109300	70210	111490	1.00	0.00	H
ATOM	1376	HA	PHE	A	114	1890	35710	122000	1.00	0.00	H		ATOM	1375	CA	PHE	A	114	110970	69970	112670	1.00	0.00	C
ATOM	1377	CB	PHE	A	114	2190	36260	120000	1.00	0.00	C		ATOM	1376	HA	PHE	A	114	111580	69080	112730	1.00	0.00	H
ATOM	1378	HB1	PHE	A	114	3250	36570	120130	1.00	0.00	H		ATOM	1377	CB	PHE	A	114	111660	70950	111690	1.00	0.00	C
ATOM	1379	HB2	PHE	A	114	1770	37020	119300	1.00	0.00	H		ATOM	1378	HB1	PHE	A	114	112690	71150	112040	1.00	0.00	H
ATOM	1380	CG	PHE	A	114	2080	34950	119320	1.00	0.00	C		ATOM	1379	HB2	PHE	A	114	111050	71870	111530	1.00	0.00	H
ATOM	1381	CD1	PHE	A	114	3080	34030	119670	1.00	0.00	C		ATOM	1380	CG	PHE	A	114	111850	70320	110310	1.00	0.00	C
ATOM	1382	HD1	PHE	A	114	3930	34240	120300	1.00	0.00	H		ATOM	1381	CD1	PHE	A	114	110970	70790	109310	1.00	0.00	C
ATOM	1383	CE1	PHE	A	114	3080	32800	119030	1.00	0.00	C		ATOM	1382	HD1	PHE	A	114	110230	71570	109460	1.00	0.00	H
ATOM	1384	HE1	PHE	A	114	3940	32160	119200	1.00	0.00	H		ATOM	1383	CE1	PHE	A	114	111050	70160	108090	1.00	0.00	C
ATOM	1385	CZ	PHE	A	114	2370	32610	117790	1.00	0.00	C		ATOM	1384	HE1	PHE	A	114	110480	70570	107270	1.00	0.00	H
ATOM	1386	HZ	PHE	A	114	2660	31720	117260	1.00	0.00	H		ATOM	1385	CZ	PHE	A	114	111980	69150	107780	1.00	0.00	C
ATOM	1387	CD2	PHE	A	114	1220	34690	118210	1.00	0.00	C		ATOM	1386	HZ	PHE	A	114	112070	68720	106800	1.00	0.00	H
ATOM	1388	HD2	PHE	A	114	0.520	35440	117890	1.00	0.00	H		ATOM	1387	CD2	PHE	A	114	112810	69310	110050	1.00	0.00	C
ATOM	1389	CE2	PHE	A	114	1470	33570	117440	1.00	0.00	C		ATOM	1388	HD2	PHE	A	114	113520	69050	110820	1.00	0.00	H
ATOM	1390	HE2	PHE	A	114	0.920	33390	116530	1.00	0.00	H		ATOM	1389	CE2	PHE	A	114	112870	68760	108790	1.00	0.00	C
ATOM	1391	C	PHE	A	114	1870	37760	122030	1.00	0.00	C		ATOM	1390	HE2	PHE	A	114	113530	67920	108600	1.00	0.00	H
ATOM	1392	O	PHE	A	114	2680	37770	122960	1.00	0.00	O		ATOM	1391	C	PHE	A	114	111110	70540	114130	1.00	0.00	C
ATOM	1393	N	ARG	A	115	1250	38930	121680	1.00	0.00	N		ATOM	1392	O	PHE	A	114	112050	70190	114850	1.00	0.00	O
ATOM	1394	HN	ARG	A	115	0.570	38940	120950	1.00	0.00	H		ATOM	1393	N	ARG	A	115	110170	71400	114590	1.00	0.00	N
ATOM	1395	CA	ARG	A	115	1510	40150	122520	1.00	0.00	C		ATOM	1394	HN	ARG	A	115	109630	71920	113930	1.00	0.00	H
ATOM	1396	HA	ARG	A	115	2580	40220	122630	1.00	0.00	H		ATOM	1395	CA	ARG	A	115	110060	71710	116020	1.00	0.00	C
ATOM	1397	CB	ARG	A	115	0.870	41410	121800	1.00	0.00	C		ATOM	1396	HA	ARG	A	115	111030	72060	116340	1.00	0.00	H
ATOM	1398	HB1	ARG	A	115	1230	42290	122370	1.00	0.00	H		ATOM	1397	CB	ARG	A	115	108950	72790	116210	1.00	0.00	C
ATOM	1399	HB2	ARG	A	115	-0.230	41340	121920	1.00	0.00	H		ATOM	1398	HB1	ARG	A	115	108720	72910	117290	1.00	0.00	H
ATOM	1400	CG	ARG	A	115	1270	41650	120310	1.00	0.00	C		ATOM	1399	HB2	ARG	A	115	108030	72400	115730	1.00	0.00	H
ATOM	1401	HG1	ARG	A	115	1050	40720	119750	1.00	0.00	H		ATOM	1400	CG	ARG	A	115	109070	74230	115640	1.00	0.00	C
ATOM	1402	HG2	ARG	A	115	2350	41820	120120	1.00	0.00	H		ATOM	1401	HG1	ARG	A	115	109260	74150	114550	1.00	0.00	H
ATOM	1403	CD	ARG	A	115	0.380	42750	119760	1.00	0.00	C		ATOM	1402	HG2	ARG	A	115	109870	74700	116260	1.00	0.00	H
ATOM	1404	HD1	ARG	A	115	-0.700	42520	119900	1.00	0.00	H		ATOM	1403	CD	ARG	A	115	107820	75110	115900	1.00	0.00	C
ATOM	1405	HD2	ARG	A	115	0.600	42630	118680	1.00	0.00	H		ATOM	1404	HD1	ARG	A	115	107480	75030	116950	1.00	0.00	H
ATOM	1406	NE	ARG	A	115	0.830	44020	120430	1.00	0.00	N		ATOM	1405	HD2	ARG	A	115	106990	74750	115250	1.00	0.00	H
ATOM	1407	HE	ARG	A	115	1780	43980	120760	1.00	0.00	H		ATOM	1406	NE	ARG	A	115	108200	76520	115510	1.00	0.00	N
ATOM	1408	CZ	ARG	A	115	0.140	45160	120300	1.00	0.00	C		ATOM	1407	HE	ARG	A	115	107770	77050	114780	1.00	0.00	H
ATOM	1409	NH1	ARG	A	115	-0.790	45320	119400	1.00	0.00	N		ATOM	1408	CZ	ARG	A	115	109030	77290	116180	1.00	0.00	C
ATOM	1410	HH11	ARG	A	115	-1040	44610	118740	1.00	0.00	H		ATOM	1409	NH1	ARG	A	115	109640	76830	117300	1.00	0.00	N
ATOM	1411	HH12	ARG	A	115	-1050	46280	119330	1.00	0.00	H		ATOM	1410	HH11	ARG	A	115	109220	76020	117700	1.00	0.00	H
ATOM	1412	NH2	ARG	A	115	0.560	46200	121030	1.00	0.00	N		ATOM	1411	HH12	ARG	A	115	110200	77430	117870	1.00	0.00	H
ATOM	1413	HH21	ARG	A	115	1460	46030	121440	1.00	0.00	H		ATOM	1412	NH2	ARG	A	115	109330	78430	115760	1.00	0.00	N
ATOM	1414	HH22	ARG	A	115	0.210	47120	120910	1.00	0.00	H		ATOM	1413	HH21	ARG	A	115	108860	78820	114970	1.00	0.00	H
ATOM	1415	C	ARG	A	115	1040	39940	123970	1.00	0.00	C		ATOM	1414	HH22	ARG	A	115	109940	79000	116310	1.00	0.00	H
ATOM	1416	O	ARG	A	115	1770	40160	124960	1.00	0.00	O		ATOM	1415	C	ARG	A	115	109740	70440	116840	1.00	0.00	C
ATOM	1417	N	ALA	A	116	-0.160	39360	124100	1.00	0.00	N		ATOM	1416	O	ARG	A	115	110360	70290	117850	1.00	0.00	O
ATOM	1418	HN	ALA	A	116	-0.800	39410	123330	1.00	0.00	H		ATOM	1417	N	ALA	A	116	108770	69560	116460	1.00	0.00	N
ATOM	1419	CA	ALA	A	116	-0.850	39030	125400	1.00	0.00	C		ATOM	1418	HN	ALA	A	116	108200	69760	115660	1.00	0.00	H
ATOM	1420	HA	ALA	A	116	-0.980	39970	125910	1.00	0.00	H		ATOM	1419	CA	ALA	A	116	108560	68310	117190	1.00	0.00	C
ATOM	1421	CB	ALA	A	116	-2300	38510	125080	1.00	0.00	C		ATOM	1420	HA	ALA	A	116	108290	68580	118200	1.00	0.00	H
ATOM	1422	HB1	ALA	A	116	-2940	39400	124860	1.00	0.00	H		ATOM	1421	CB	ALA	A	116	107400	67590	116490	1.00	0.00	C
ATOM	1423	HB2	ALA	A	116	-2760	38010	125960	1.00	0.00	H		ATOM	1422	HB1	ALA	A	116	106990	66740	117080	1.00	0.00	H
ATOM	1424	HB3	ALA	A	116	-2300	37750	124270	1.00	0.00	H		ATOM	1423	HB2	ALA	A	116	107690	67170	115500	1.00	0.00	H
ATOM	1425	C	ALA	A	116	-0.130	38010	126290	1.00	0.00	C		ATOM	1424	HB3	ALA	A	116	106560	68300	116340	1.00	0.00	H
ATOM	1426	O	ALA	A	116	-0.080	38130	127500	1.00	0.00	O		ATOM	1425	C	ALA	A	116	109800	67400	117280	1.00	0.00	C
ATOM	1427	N	LEU	A	117	0.500	36930	125740	1.00	0.00	N		ATOM	1426	O	ALA	A	116	110200	66930	118350	1.00	0.00	O
ATOM	1428	HN	LEU	A	117	0.360	36680	124780	1.00	0.00	H		ATOM	1427	N	LEU	A	117	110540	67190	116160	1.00	0.00	N
ATOM	1429	CA	LEU	A	117	1470	36120	126340	1.00	0.00	C		ATOM	1428	HN	LEU	A	117	110190	67660	115350	1.00	0.00	H
ATOM	1430	HA	LEU	A	117	1080	35620	127220	1.00	0.00	H		ATOM	1429	CA	LEU	A	117	111750	66430	116030	1.00	0.00	C
ATOM	1431	CB	LEU	A	117	1970	35050	125340	1.00	0.00	C		ATOM	1430	HA	LEU	A	117	111600	65410	116360	1.00	0.00	H
ATOM	1432	HB1	LEU	A	117	3050	34810	125490	1.00	0.00	H		ATOM	1431	CB	LEU	A	117	112350	66420	114590	1.00	0.00	C
ATOM	1433	HB2	LEU	A	117	1920	35460	124310	1.00	0.00	H		ATOM	1432	HB1	LEU	A	117	113350	65950	114590	1.00	0.00	H
ATOM	1434	CG	LEU	A	117	1170	33710	125250	1.00	0.00	C		ATOM	1433	HB2	LEU	A	117	112300	67420	114100	1.00	0.00	H
ATOM	1435	HG	LEU	A	117	0.100	33920	125000	1.00	0.00	H		ATOM	1434	CG	LEU	A	117	111490	65490	113680	1.00	0.00	C
ATOM	1436	CD1	LEU	A	117	1650	33060	123990	1.00	0.00	C		ATOM	1435	HG	LEU	A	117	110440	65780	113890	1.00	0.00	H
ATOM	1437	HD11	LEU	A	117	1420	33610	123060	1.00	0.00	H		ATOM	1436	CD1	LEU	A	117	111740	65890	112190	1.00	0.00	C
ATOM	1438	HD12	LEU	A	117	1290	32020	123880	1.00	0.00	H		ATOM	1437	HD11	LEU	A	117	111110	65210	111580	1.00	0.00	H
ATOM	1439	HD13	LEU	A	117	2760	32930	123970	1.00	0.00	H		ATOM	1438	HD12	LEU	A	117	112800	65820	111880	1.00	0.00	H
ATOM	1440	CD2	LEU	A	117	1330	32750	126410	1.00	0.00	C		ATOM	1439	HD13	LEU	A	117	111440	66940	112020	1.00	0.00	H
ATOM	1441	HD21	LEU	A	117	1090	31720	126070	1.00	0.00	H		ATOM	1440	CD2	LEU	A	117	111700	63990	113900	1.00	0.00	C
ATOM	1442	HD22	LEU	A	117	0.690	33050	127270	1.00	0.00	H		ATOM	1441	HD21	LEU	A	117	110810	63460	113510	1.00	0.00	H
ATOM	1443	HD23	LEU	A	117	2400	32630	126650	1.00	0.00	H		ATOM	1442	HD22	LEU	A	117	111730	63740	114980	1.00	0.00	H
ATOM	1444	C	LEU	A	117	2720	36890	126830	1.00	0.00	C		ATOM	1443	HD23	LEU	A	117	112640	63670	113410	1.00	0.00	H
ATOM	1445	O	LEU	A	117	3170	36700	127940	1.00	0.00	O		ATOM	1444	C	LEU	A	117	112810	66960	116930	1.00	0.00	C
ATOM	1446	N	ALA	A	118	3260	37760	125950	1.00	0.00	N		ATOM	1445	O	LEU	A	117	113530	66260	117660	1.00	0.00	O
ATOM	1447	HN	ALA	A	118	2920	37990	125040	1.00	0.00	H		ATOM	1446	N	ALA	A	118	112950	68310	116990	1.00	0.00	N
ATOM	1448	CA	ALA	A	118	4400	38590	126370	1.00	0.00	C		ATOM	1447	HN	ALA	A	118	112270	68780	116420	1.00	0.00	H
ATOM	1449	HA	ALA	A	118	5140	37840	126630	1.00	0.00	H		ATOM	1448	CA	ALA	A	118	113830	69090	117730	1.00	0.00	C
ATOM	1450	CB	ALA	A	118	4990	39350	125130	1.00	0.00	C		ATOM	1449	HA	ALA	A	118	114810	68690	117550	1.00	0.00	H
ATOM	1451	HB1	ALA	A	118	4230	40000	124640	1.00	0.00	H		ATOM	1450	CB	ALA	A	118	113840	70620	117420	1.00	0.00	C
ATOM	1452	HB2	ALA	A	118	5240	38510	124440	1.00	0.00	H		ATOM	1451	HB1	ALA	A	118	114760	71080	117840	1.00	0.00	H
ATOM	1453	HB3	ALA	A	118	5890	39970	125330	1.00	0.00	H		ATOM	1452	HB2	ALA	A	118	112920	71050	117870	1.00	0.00	H
ATOM	1454	C	ALA	A	118	4190	39470	127610	1.00	0.00	C		ATOM	1453	HB3	ALA	A	118	113830	70820	116320	1.00	0.00	H
ATOM	1455	O	ALA	A	118	4900	39520	128550	1.00	0.00	O		ATOM	1454	C	ALA	A	118	113550	69000	119300	1.00	0.00	C
ATOM	1456	N	ASP	A	119	3080	40050	127620	1.00	0.00	N		ATOM	1455	O	ALA	A	118	114440	69040	120090	1.00	0.00	O
ATOM	1457	HN	ASP	A	119	2500	39880	126830	1.00	0.00	H		ATOM	1456	N	ASP	A	119	112250	68900	119710	1.00	0.00	N
ATOM	1458	CA	ASP	A	119	2440	40900	128700	1.00	0.00	C		ATOM	1457	HN	ASP	A	119	111500	68890	119050	1.00	0.00	H
ATOM	1459	HA	ASP	A	119	3120	41710	128920	1.00	0.00	H		ATOM	1458	CA	ASP	A	119	111770	68900	121040	1.00	0.00	C
ATOM	1460	CB	ASP	A	119	1100	41480	128110	1.00	0.00	C		ATOM	1459	HA	ASP	A	119	112260	69740	121500	1.00	0.00	H
ATOM	1461	HB1	ASP	A	119	0.390	40620	128080	1.00	0.00	H		ATOM	1460	CB	ASP	A	119	110250	69260	121150	1.00	0.00	C
ATOM	1462	HB2	ASP	A	119	1370	41910	127120	1.00	0.00	H		ATOM	1461	HB1	ASP	A	119	109740	68800	120270	1.00	0.00	H
ATOM	1463	CG	ASP	A	119	0.520	42530	129000	1.00	0.00	C		ATOM	1462	HB2	ASP	A	119	110210	70360	121000	1.00	0.00	H
ATOM	1464	OD1	ASP	A	119	1080	42970	130050	1.00	0.00	O		ATOM	1463	CG	ASP	A	119	109560	69060	122440	1.00	0.00	C
ATOM	1465	OD2	ASP	A	119	-0.640	42950	128680	1.00	0.00	O		ATOM	1464	OD1	ASP	A	119	108370	68590	122440	1.00	0.00	O
ATOM	1466	C	ASP	A	119	2330	40110	129970	1.00	0.00	C		ATOM	1465	OD2	ASP	A	119	110230	69290	123460	1.00	0.00	O
ATOM	1467	O	ASP	A	119	2780	40640	131000	1.00	0.00	O		ATOM	1466	C	ASP	A	119	111980	67530	121700	1.00	0.00	C
ATOM	1468	N	GLN	A	120	1870	38920	129930	1.00	0.00	N		ATOM	1467	O	ASP	A	119	112310	67450	122900	1.00	0.00	O
ATOM	1469	HN	GLN	A	120	1420	38720	129070	1.00	0.00	H		ATOM	1468	N	GLN	A	120	112000	66540	120860	1.00	0.00	N
ATOM	1470	CA	GLN	A	120	1770	38060	131130	1.00	0.00	C		ATOM	1469	HN	GLN	A	120	111750	66690	119910	1.00	0.00	H
ATOM	1471	HA	GLN	A	120	1320	38690	131880	1.00	0.00	H		ATOM	1470	CA	GLN	A	120	112180	65130	121350	1.00	0.00	C
ATOM	1472	CB	GLN	A	120	0.790	36810	130890	1.00	0.00	C		ATOM	1471	HA	GLN	A	120	111830	65020	122370	1.00	0.00	H
ATOM	1473	HB1	GLN	A	120	0.890	35990	131630	1.00	0.00	H		ATOM	1472	CB	GLN	A	120	111530	64110	120350	1.00	0.00	C
ATOM	1474	HB2	GLN	A	120	1220	36360	129970	1.00	0.00	H		ATOM	1473	HB1	GLN	A	120	112000	63130	120580	1.00	0.00	H
ATOM	1475	CG	GLN	A	120	-0.660	37250	130820	1.00	0.00	C		ATOM	1474	HB2	GLN	A	120	111760	64420	119310	1.00	0.00	H
ATOM	1476	HG1	GLN	A	120	-1360	36410	130600	1.00	0.00	H		ATOM	1475	CG	GLN	A	120	109960	64100	120510	1.00	0.00	C
ATOM	1477	HG2	GLN	A	120	-0.710	37940	129950	1.00	0.00	H		ATOM	1476	HG1	GLN	A	120	109480	63380	119810	1.00	0.00	H
ATOM	1478	CD	GLN	A	120	-1200	38020	132080	1.00	0.00	C		ATOM	1477	HG2	GLN	A	120	109560	65080	120160	1.00	0.00	H
ATOM	1479	OE1	GLN	A	120	-1100	37380	133150	1.00	0.00	O		ATOM	1478	CD	GLN	A	120	109470	63750	121960	1.00	0.00	C
ATOM	1480	NE2	GLN	A	120	-1510	39300	132010	1.00	0.00	N		ATOM	1479	OE1	GLN	A	120	109990	62910	122680	1.00	0.00	O
ATOM	1481	HE21	GLN	A	120	-2080	39640	131260	1.00	0.00	H		ATOM	1480	NE2	GLN	A	120	108290	64300	122320	1.00	0.00	N
ATOM	1482	HE22	GLN	A	120	-1380	39840	132830	1.00	0.00	H		ATOM	1481	HE21	GLN	A	120	107920	64990	121710	1.00	0.00	H
ATOM	1483	C	GLN	A	120	3040	37500	131720	1.00	0.00	C		ATOM	1482	HE22	GLN	A	120	107980	64150	123260	1.00	0.00	H
ATOM	1484	O	GLN	A	120	3280	37700	132930	1.00	0.00	O		ATOM	1483	C	GLN	A	120	113670	64790	121470	1.00	0.00	C
ATOM	1485	N	LEU	A	121	3930	36860	130890	1.00	0.00	N		ATOM	1484	O	GLN	A	120	114080	63840	122180	1.00	0.00	O
ATOM	1486	HN	LEU	A	121	3660	36780	129930	1.00	0.00	H		ATOM	1485	N	LEU	A	121	114620	65480	120840	1.00	0.00	N
ATOM	1487	CA	LEU	A	121	5220	36320	131220	1.00	0.00	C		ATOM	1486	HN	LEU	A	121	114290	66160	120180	1.00	0.00	H
ATOM	1488	HA	LEU	A	121	5030	35580	131990	1.00	0.00	H		ATOM	1487	CA	LEU	A	121	116060	65120	120760	1.00	0.00	C
ATOM	1489	CB	LEU	A	121	5800	35510	130020	1.00	0.00	C		ATOM	1488	HA	LEU	A	121	116210	64170	121250	1.00	0.00	H
ATOM	1490	HB1	LEU	A	121	6890	35300	130110	1.00	0.00	H		ATOM	1489	CB	LEU	A	121	116510	65170	119290	1.00	0.00	C
ATOM	1491	HB2	LEU	A	121	5670	36100	129090	1.00	0.00	H		ATOM	1490	HB1	LEU	A	121	117610	65160	119170	1.00	0.00	H
ATOM	1492	CG	LEU	A	121	4990	34200	129690	1.00	0.00	C		ATOM	1491	HB2	LEU	A	121	116010	66080	118880	1.00	0.00	H
ATOM	1493	HG	LEU	A	121	3940	34350	130030	1.00	0.00	H		ATOM	1492	CG	LEU	A	121	116050	64020	118360	1.00	0.00	C
ATOM	1494	CD1	LEU	A	121	5060	33860	128210	1.00	0.00	C		ATOM	1493	HG	LEU	A	121	114940	64020	118410	1.00	0.00	H
ATOM	1495	HD11	LEU	A	121	4720	34760	127640	1.00	0.00	H		ATOM	1494	CD1	LEU	A	121	116440	64230	116850	1.00	0.00	C
ATOM	1496	HD12	LEU	A	121	4530	32950	127890	1.00	0.00	H		ATOM	1495	HD11	LEU	A	121	116150	65260	116560	1.00	0.00	H
ATOM	1497	HD13	LEU	A	121	6070	33550	127850	1.00	0.00	H		ATOM	1496	HD12	LEU	A	121	115910	63490	116210	1.00	0.00	H
ATOM	1498	CD2	LEU	A	121	5480	33080	130590	1.00	0.00	C		ATOM	1497	HD13	LEU	A	121	117540	64150	116730	1.00	0.00	H
ATOM	1499	HD21	LEU	A	121	4910	32220	130180	1.00	0.00	H		ATOM	1498	CD2	LEU	A	121	116440	62570	118690	1.00	0.00	C
ATOM	1500	HD22	LEU	A	121	5250	33260	131660	1.00	0.00	H		ATOM	1499	HD21	LEU	A	121	116020	62330	119690	1.00	0.00	H
ATOM	1501	HD23	LEU	A	121	6570	32890	130490	1.00	0.00	H		ATOM	1500	HD22	LEU	A	121	117530	62480	118850	1.00	0.00	H
ATOM	1502	C	LEU	A	121	6260	37270	131700	1.00	0.00	C		ATOM	1501	HD23	LEU	A	121	115960	61890	117950	1.00	0.00	H
ATOM	1503	O	LEU	A	121	6920	37130	132770	1.00	0.00	O		ATOM	1502	C	LEU	A	121	116990	66140	121490	1.00	0.00	C
ATOM	1504	N	PHE	A	122	6370	38370	130930	1.00	0.00	N		ATOM	1503	O	LEU	A	121	117630	65820	122460	1.00	0.00	O
ATOM	1505	HN	PHE	A	122	5900	38500	130060	1.00	0.00	H		ATOM	1504	N	PHE	A	122	116900	67430	121130	1.00	0.00	N
ATOM	1506	CA	PHE	A	122	7640	39110	131080	1.00	0.00	C		ATOM	1505	HN	PHE	A	122	116190	67760	120500	1.00	0.00	H
ATOM	1507	HA	PHE	A	122	8360	38650	131750	1.00	0.00	H		ATOM	1506	CA	PHE	A	122	117740	68420	121760	1.00	0.00	C
ATOM	1508	CB	PHE	A	122	8330	39390	129710	1.00	0.00	C		ATOM	1507	HA	PHE	A	122	118640	68010	122200	1.00	0.00	H
ATOM	1509	HB1	PHE	A	122	9230	40040	129800	1.00	0.00	H		ATOM	1508	CB	PHE	A	122	118120	69430	120590	1.00	0.00	C
ATOM	1510	HB2	PHE	A	122	7750	40050	129040	1.00	0.00	H		ATOM	1509	HB1	PHE	A	122	118640	70330	120970	1.00	0.00	H
ATOM	1511	CG	PHE	A	122	8530	38110	129050	1.00	0.00	C		ATOM	1510	HB2	PHE	A	122	117170	69850	120200	1.00	0.00	H
ATOM	1512	CD1	PHE	A	122	7820	37900	127860	1.00	0.00	C		ATOM	1511	CG	PHE	A	122	118760	68730	119340	1.00	0.00	C
ATOM	1513	HD1	PHE	A	122	7150	38710	127590	1.00	0.00	H		ATOM	1512	CD1	PHE	A	122	120060	68150	119450	1.00	0.00	C
ATOM	1514	CE1	PHE	A	122	8000	36710	127150	1.00	0.00	C		ATOM	1513	HD1	PHE	A	122	120650	68170	120350	1.00	0.00	H
ATOM	1515	HE1	PHE	A	122	7430	36500	126260	1.00	0.00	H		ATOM	1514	CE1	PHE	A	122	120580	67460	118360	1.00	0.00	C
ATOM	1516	CZ	PHE	A	122	8920	35750	127650	1.00	0.00	C		ATOM	1515	HE1	PHE	A	122	121590	67080	118350	1.00	0.00	H
ATOM	1517	HZ	PHE	A	122	9090	34860	127070	1.00	0.00	H		ATOM	1516	CZ	PHE	A	122	119800	67300	117220	1.00	0.00	C
ATOM	1518	CD2	PHE	A	122	9610	37200	129420	1.00	0.00	C		ATOM	1517	HZ	PHE	A	122	120300	66790	116410	1.00	0.00	H
ATOM	1519	HD2	PHE	A	122	10200	37290	130310	1.00	0.00	H		ATOM	1518	CD2	PHE	A	122	118020	68530	118160	1.00	0.00	C
ATOM	1520	CE2	PHE	A	122	9750	36000	128700	1.00	0.00	C		ATOM	1519	HD2	PHE	A	122	117020	68940	118090	1.00	0.00	H
ATOM	1521	HE2	PHE	A	122	10450	35230	128970	1.00	0.00	H		ATOM	1520	CE2	PHE	A	122	118510	67860	117040	1.00	0.00	C
ATOM	1522	C	PHE	A	122	7280	40570	131550	1.00	0.00	C		ATOM	1521	HE2	PHE	A	122	118020	67670	116100	1.00	0.00	H
ATOM	1523	O	PHE	A	122	8140	41400	131910	1.00	0.00	O		ATOM	1522	C	PHE	A	122	116920	69110	122860	1.00	0.00	C
ATOM	1524	N	ARG	A	123	5990	40860	131580	1.00	0.00	N		ATOM	1523	O	PHE	A	122	117310	70200	123330	1.00	0.00	O
ATOM	1525	HN	ARG	A	123	5340	40110	131480	1.00	0.00	H		ATOM	1524	N	ARG	A	123	115670	68710	123010	1.00	0.00	N
ATOM	1526	CA	ARG	A	123	5420	42100	132030	1.00	0.00	C		ATOM	1525	HN	ARG	A	123	115360	67960	122430	1.00	0.00	H
ATOM	1527	HA	ARG	A	123	4350	41940	132070	1.00	0.00	H		ATOM	1526	CA	ARG	A	123	114820	69020	124110	1.00	0.00	C
ATOM	1528	CB	ARG	A	123	5900	42610	133450	1.00	0.00	C		ATOM	1527	HA	ARG	A	123	113950	68380	124040	1.00	0.00	H
ATOM	1529	HB1	ARG	A	123	5340	43560	133580	1.00	0.00	H		ATOM	1528	CB	ARG	A	123	115600	68790	125460	1.00	0.00	C
ATOM	1530	HB2	ARG	A	123	6960	42930	133480	1.00	0.00	H		ATOM	1529	HB1	ARG	A	123	114860	68940	126280	1.00	0.00	H
ATOM	1531	CG	ARG	A	123	5440	41740	134610	1.00	0.00	C		ATOM	1530	HB2	ARG	A	123	116460	69470	125590	1.00	0.00	H
ATOM	1532	HG1	ARG	A	123	5650	40730	134210	1.00	0.00	H		ATOM	1531	CG	ARG	A	123	116060	67320	125690	1.00	0.00	C
ATOM	1533	HG2	ARG	A	123	4400	41800	134980	1.00	0.00	H		ATOM	1532	HG1	ARG	A	123	117020	67300	125120	1.00	0.00	H
ATOM	1534	CD	ARG	A	123	6290	41950	135900	1.00	0.00	C		ATOM	1533	HG2	ARG	A	123	115390	66520	125310	1.00	0.00	H
ATOM	1535	HD1	ARG	A	123	7360	41910	135600	1.00	0.00	H		ATOM	1534	CD	ARG	A	123	116380	67000	127200	1.00	0.00	C
ATOM	1536	HD2	ARG	A	123	6060	41100	136590	1.00	0.00	H		ATOM	1535	HD1	ARG	A	123	115370	66940	127660	1.00	0.00	H
ATOM	1537	NE	ARG	A	123	5870	43260	136590	1.00	0.00	N		ATOM	1536	HD2	ARG	A	123	117080	67770	127590	1.00	0.00	H
ATOM	1538	HE	ARG	A	123	4960	43630	136390	1.00	0.00	H		ATOM	1537	NE	ARG	A	123	116950	65630	127230	1.00	0.00	N
ATOM	1539	CZ	ARG	A	123	6610	43950	137480	1.00	0.00	C		ATOM	1538	HE	ARG	A	123	117550	65320	126490	1.00	0.00	H
ATOM	1540	NH1	ARG	A	123	7770	43510	137970	1.00	0.00	N		ATOM	1539	CZ	ARG	A	123	116720	64710	128180	1.00	0.00	C
ATOM	1541	HH11	ARG	A	123	8180	42730	137510	1.00	0.00	H		ATOM	1540	NH1	ARG	A	123	116260	65110	129340	1.00	0.00	N
ATOM	1542	HH12	ARG	A	123	8230	44050	138670	1.00	0.00	H		ATOM	1541	HH11	ARG	A	123	116330	66090	129560	1.00	0.00	H
ATOM	1543	NH2	ARG	A	123	6090	44980	138110	1.00	0.00	N		ATOM	1542	HH12	ARG	A	123	116090	64470	130090	1.00	0.00	H
ATOM	1544	HH21	ARG	A	123	5270	45460	137790	1.00	0.00	H		ATOM	1543	NH2	ARG	A	123	116740	63420	128000	1.00	0.00	N
ATOM	1545	HH22	ARG	A	123	6780	45560	138540	1.00	0.00	H		ATOM	1544	HH21	ARG	A	123	117130	62980	127190	1.00	0.00	H
ATOM	1546	C	ARG	A	123	5450	43210	131060	1.00	0.00	C		ATOM	1545	HH22	ARG	A	123	116360	62820	128700	1.00	0.00	H
ATOM	1547	O	ARG	A	123	5340	44410	131390	1.00	0.00	O		ATOM	1546	C	ARG	A	123	114200	70410	124030	1.00	0.00	C
ATOM	1548	N	ASN	A	124	5400	42870	129740	1.00	0.00	N		ATOM	1547	O	ARG	A	123	113340	70740	124840	1.00	0.00	O
ATOM	1549	HN	ASN	A	124	5410	41890	129550	1.00	0.00	H		ATOM	1548	N	ASN	A	124	114480	71240	122980	1.00	0.00	N
ATOM	1550	CA	ASN	A	124	5530	43800	128700	1.00	0.00	C		ATOM	1549	HN	ASN	A	124	115000	70950	122180	1.00	0.00	H
ATOM	1551	HA	ASN	A	124	4900	44650	128870	1.00	0.00	H		ATOM	1550	CA	ASN	A	124	113960	72590	122830	1.00	0.00	C
ATOM	1552	CB	ASN	A	124	6980	44420	128640	1.00	0.00	C		ATOM	1551	HA	ASN	A	124	113080	72650	123460	1.00	0.00	H
ATOM	1553	HB1	ASN	A	124	7670	43570	128440	1.00	0.00	H		ATOM	1552	CB	ASN	A	124	115080	73580	123320	1.00	0.00	C
ATOM	1554	HB2	ASN	A	124	7270	44680	129690	1.00	0.00	H		ATOM	1553	HB1	ASN	A	124	115980	73070	122910	1.00	0.00	H
ATOM	1555	CG	ASN	A	124	7190	45510	127550	1.00	0.00	C		ATOM	1554	HB2	ASN	A	124	115100	73420	124420	1.00	0.00	H
ATOM	1556	OD1	ASN	A	124	6400	45840	126650	1.00	0.00	O		ATOM	1555	CG	ASN	A	124	114880	74990	122930	1.00	0.00	C
ATOM	1557	ND2	ASN	A	124	8290	46290	127710	1.00	0.00	N		ATOM	1556	OD1	ASN	A	124	113950	75390	122310	1.00	0.00	O
ATOM	1558	HD21	ASN	A	124	8470	47060	127090	1.00	0.00	H		ATOM	1557	ND2	ASN	A	124	115850	75880	123290	1.00	0.00	N
ATOM	1559	HD22	ASN	A	124	8870	46040	128480	1.00	0.00	H		ATOM	1558	HD21	ASN	A	124	115910	76820	122940	1.00	0.00	H
ATOM	1560	C	ASN	A	124	5230	43200	127310	1.00	0.00	C		ATOM	1559	HD22	ASN	A	124	116580	75530	123880	1.00	0.00	H
ATOM	1561	O	ASN	A	124	5960	42430	126770	1.00	0.00	O		ATOM	1560	C	ASN	A	124	113510	72620	121440	1.00	0.00	C
ATOM	1562	N	ALA	A	125	4180	43760	126700	1.00	0.00	N		ATOM	1561	O	ASN	A	124	114140	72200	120480	1.00	0.00	O
ATOM	1563	HN	ALA	A	125	3710	44480	127210	1.00	0.00	H		ATOM	1562	N	ALA	A	125	112310	73140	121220	1.00	0.00	N
ATOM	1564	CA	ALA	A	125	3540	43290	125430	1.00	0.00	C		ATOM	1563	HN	ALA	A	125	111770	73540	121960	1.00	0.00	H
ATOM	1565	HA	ALA	A	125	3360	42230	125540	1.00	0.00	H		ATOM	1564	CA	ALA	A	125	111780	73110	119850	1.00	0.00	C
ATOM	1566	CB	ALA	A	125	2250	44090	125100	1.00	0.00	C		ATOM	1565	HA	ALA	A	125	112050	72180	119380	1.00	0.00	H
ATOM	1567	HB1	ALA	A	125	1430	43880	125820	1.00	0.00	H		ATOM	1566	CB	ALA	A	125	110280	73120	119970	1.00	0.00	C
ATOM	1568	HB2	ALA	A	125	1900	43990	124050	1.00	0.00	H		ATOM	1567	HB1	ALA	A	125	109810	72890	118990	1.00	0.00	H
ATOM	1569	HB3	ALA	A	125	2510	45170	125180	1.00	0.00	H		ATOM	1568	HB2	ALA	A	125	109850	74100	120260	1.00	0.00	H
ATOM	1570	C	ALA	A	125	4450	43410	124200	1.00	0.00	C		ATOM	1569	HB3	ALA	A	125	109900	72320	120630	1.00	0.00	H
ATOM	1571	O	ALA	A	125	4150	42880	123120	1.00	0.00	O		ATOM	1570	C	ALA	A	125	112180	74400	119030	1.00	0.00	C
ATOM	1572	N	ASP	A	126	5540	44170	124280	1.00	0.00	N		ATOM	1571	O	ALA	A	125	111810	74480	117840	1.00	0.00	O
ATOM	1573	HN	ASP	A	126	5710	44670	125130	1.00	0.00	H		ATOM	1572	N	ASP	A	126	112970	75320	119590	1.00	0.00	N
ATOM	1574	CA	ASP	A	126	6420	44460	123130	1.00	0.00	C		ATOM	1573	HN	ASP	A	126	113380	75270	120500	1.00	0.00	H
ATOM	1575	HA	ASP	A	126	5850	44360	122220	1.00	0.00	H		ATOM	1574	CA	ASP	A	126	113470	76460	118830	1.00	0.00	C
ATOM	1576	CB	ASP	A	126	7000	45940	123360	1.00	0.00	C		ATOM	1575	HA	ASP	A	126	112760	76790	118090	1.00	0.00	H
ATOM	1577	HB1	ASP	A	126	7860	46060	122670	1.00	0.00	H		ATOM	1576	CB	ASP	A	126	113550	77780	119740	1.00	0.00	C
ATOM	1578	HB2	ASP	A	126	7420	45980	124390	1.00	0.00	H		ATOM	1577	HB1	ASP	A	126	113940	78620	119140	1.00	0.00	H
ATOM	1579	CG	ASP	A	126	5950	47070	123180	1.00	0.00	C		ATOM	1578	HB2	ASP	A	126	114100	77690	120700	1.00	0.00	H
ATOM	1580	OD1	ASP	A	126	4800	46910	122700	1.00	0.00	O		ATOM	1579	CG	ASP	A	126	112130	78190	120140	1.00	0.00	C
ATOM	1581	OD2	ASP	A	126	6400	48240	123440	1.00	0.00	O		ATOM	1580	OD1	ASP	A	126	111230	78080	119270	1.00	0.00	O
ATOM	1582	C	ASP	A	126	7540	43460	122920	1.00	0.00	C		ATOM	1581	OD2	ASP	A	126	111930	78880	121180	1.00	0.00	O
ATOM	1583	O	ASP	A	126	8400	43600	122030	1.00	0.00	O		ATOM	1582	C	ASP	A	126	114740	76230	118160	1.00	0.00	C
ATOM	1584	N	TYR	A	127	7620	42390	123710	1.00	0.00	N		ATOM	1583	O	ASP	A	126	115450	77130	117760	1.00	0.00	O
ATOM	1585	HN	TYR	A	127	7000	42250	124480	1.00	0.00	H		ATOM	1584	N	TYR	A	127	115130	74920	117970	1.00	0.00	N
ATOM	1586	CA	TYR	A	127	8590	41280	123500	1.00	0.00	C		ATOM	1585	HN	TYR	A	127	114640	74180	118420	1.00	0.00	H
ATOM	1587	HA	TYR	A	127	9420	41720	122960	1.00	0.00	H		ATOM	1586	CA	TYR	A	127	116300	74480	117320	1.00	0.00	C
ATOM	1588	CB	TYR	A	127	9160	40690	124910	1.00	0.00	C		ATOM	1587	HA	TYR	A	127	117040	75250	117170	1.00	0.00	H
ATOM	1589	HB1	TYR	A	127	9650	39720	124680	1.00	0.00	H		ATOM	1588	CB	TYR	A	127	117090	73400	118200	1.00	0.00	C
ATOM	1590	HB2	TYR	A	127	8210	40490	125440	1.00	0.00	H		ATOM	1589	HB1	TYR	A	127	116450	72510	118310	1.00	0.00	H
ATOM	1591	CG	TYR	A	127	10010	41650	125680	1.00	0.00	C		ATOM	1590	HB2	TYR	A	127	117120	73910	119190	1.00	0.00	H
ATOM	1592	CD1	TYR	A	127	9730	41950	126990	1.00	0.00	C		ATOM	1591	CG	TYR	A	127	118480	73140	117730	1.00	0.00	C
ATOM	1593	HD1	TYR	A	127	8780	41600	127350	1.00	0.00	H		ATOM	1592	CD1	TYR	A	127	119480	74120	118010	1.00	0.00	C
ATOM	1594	CE1	TYR	A	127	10670	42670	127790	1.00	0.00	C		ATOM	1593	HD1	TYR	A	127	119190	75040	118510	1.00	0.00	H
ATOM	1595	HE1	TYR	A	127	10380	42810	128820	1.00	0.00	H		ATOM	1594	CE1	TYR	A	127	120810	73810	117680	1.00	0.00	C
ATOM	1596	CZ	TYR	A	127	11940	43010	127290	1.00	0.00	C		ATOM	1595	HE1	TYR	A	127	121570	74560	117870	1.00	0.00	H
ATOM	1597	OH	TYR	A	127	12830	43700	128110	1.00	0.00	O		ATOM	1596	CZ	TYR	A	127	121150	72550	117050	1.00	0.00	C
ATOM	1598	HH	TYR	A	127	13550	43970	127530	1.00	0.00	H		ATOM	1597	OH	TYR	A	127	122520	72280	116760	1.00	0.00	O
ATOM	1599	CD2	TYR	A	127	11260	42060	125130	1.00	0.00	C		ATOM	1598	HH	TYR	A	127	123040	73050	116990	1.00	0.00	H
ATOM	1600	HD2	TYR	A	127	11650	41560	124250	1.00	0.00	H		ATOM	1599	CD2	TYR	A	127	118830	71960	117150	1.00	0.00	C
ATOM	1601	CE2	TYR	A	127	12230	42580	125950	1.00	0.00	C		ATOM	1600	HD2	TYR	A	127	118110	71160	117090	1.00	0.00	H
ATOM	1602	HE2	TYR	A	127	13180	42930	125570	1.00	0.00	H		ATOM	1601	CE2	TYR	A	127	120130	71600	116860	1.00	0.00	C
ATOM	1603	C	TYR	A	127	7980	40150	122750	1.00	0.00	C		ATOM	1602	HE2	TYR	A	127	120250	70600	116490	1.00	0.00	H
ATOM	1604	O	TYR	A	127	8340	38980	122830	1.00	0.00	O		ATOM	1603	C	TYR	A	127	115890	74030	115980	1.00	0.00	C
ATOM	1605	N	HSD	A	128	7050	40490	121860	1.00	0.00	N		ATOM	1604	O	TYR	A	127	116720	73490	115190	1.00	0.00	O
ATOM	1606	HN	HSD	A	128	6800	41450	121790	1.00	0.00	H		ATOM	1605	N	HSD	A	128	114660	74300	115590	1.00	0.00	N
ATOM	1607	CA	HSD	A	128	6320	39590	121000	1.00	0.00	C		ATOM	1606	HN	HSD	A	128	114110	74810	116250	1.00	0.00	H
ATOM	1608	HA	HSD	A	128	5620	39090	121640	1.00	0.00	H		ATOM	1607	CA	HSD	A	128	114050	73680	114460	1.00	0.00	C
ATOM	1609	CB	HSD	A	128	5420	40390	120010	1.00	0.00	C		ATOM	1608	HA	HSD	A	128	114120	72630	114660	1.00	0.00	H
ATOM	1610	HB1	HSD	A	128	6160	41130	119620	1.00	0.00	H		ATOM	1609	CB	HSD	A	128	112540	73850	114110	1.00	0.00	C
ATOM	1611	HB2	HSD	A	128	4590	40930	120530	1.00	0.00	H		ATOM	1610	HB1	HSD	A	128	111890	73580	114970	1.00	0.00	H
ATOM	1612	ND1	HSD	A	128	4190	40380	117730	1.00	0.00	N		ATOM	1611	HB2	HSD	A	128	112310	73290	113180	1.00	0.00	H
ATOM	1613	HD1	HSD	A	128	4200	41370	117700	1.00	0.00	H		ATOM	1612	ND1	HSD	A	128	111690	76220	114580	1.00	0.00	N
ATOM	1614	CG	HSD	A	128	4770	39670	118810	1.00	0.00	C		ATOM	1613	HD1	HSD	A	128	111620	76220	115580	1.00	0.00	H
ATOM	1615	CE1	HSD	A	128	3740	39480	116860	1.00	0.00	C		ATOM	1614	CG	HSD	A	128	112170	75280	113670	1.00	0.00	C
ATOM	1616	HE1	HSD	A	128	3460	39650	115820	1.00	0.00	H		ATOM	1615	CE1	HSD	A	128	111640	77360	113910	1.00	0.00	C
ATOM	1617	NE2	HSD	A	128	3860	38200	117280	1.00	0.00	N		ATOM	1616	HE1	HSD	A	128	111300	78250	114450	1.00	0.00	H
ATOM	1618	CD2	HSD	A	128	4470	38330	118550	1.00	0.00	C		ATOM	1617	NE2	HSD	A	128	111920	77230	112630	1.00	0.00	N
ATOM	1619	HD2	HSD	A	128	4650	37440	119130	1.00	0.00	H		ATOM	1618	CD2	HSD	A	128	112260	75920	112470	1.00	0.00	C
ATOM	1620	C	HSD	A	128	7200	38690	120200	1.00	0.00	C		ATOM	1619	HD2	HSD	A	128	112590	75560	111510	1.00	0.00	H
ATOM	1621	O	HSD	A	128	6920	37470	120140	1.00	0.00	O		ATOM	1620	C	HSD	A	128	114850	73950	113170	1.00	0.00	C
ATOM	1622	N	LYS	A	129	8300	39160	119650	1.00	0.00	N		ATOM	1621	O	HSD	A	128	114990	73090	112320	1.00	0.00	O
ATOM	1623	HN	LYS	A	129	8450	40150	119630	1.00	0.00	H		ATOM	1622	N	LYS	A	129	115390	75180	112970	1.00	0.00	N
ATOM	1624	CA	LYS	A	129	9280	38420	118930	1.00	0.00	C		ATOM	1623	HN	LYS	A	129	115200	75950	113570	1.00	0.00	H
ATOM	1625	HA	LYS	A	129	8810	37900	118100	1.00	0.00	H		ATOM	1624	CA	LYS	A	129	116070	75470	111710	1.00	0.00	C
ATOM	1626	CB	LYS	A	129	10380	39410	118350	1.00	0.00	C		ATOM	1625	HA	LYS	A	129	115430	75330	110860	1.00	0.00	H
ATOM	1627	HB1	LYS	A	129	10640	40200	119080	1.00	0.00	H		ATOM	1626	CB	LYS	A	129	116270	77050	111740	1.00	0.00	C
ATOM	1628	HB2	LYS	A	129	9830	39860	117490	1.00	0.00	H		ATOM	1627	HB1	LYS	A	129	116700	77470	112680	1.00	0.00	H
ATOM	1629	CG	LYS	A	129	11700	38740	117880	1.00	0.00	C		ATOM	1628	HB2	LYS	A	129	115280	77550	111740	1.00	0.00	H
ATOM	1630	HG1	LYS	A	129	11420	37880	117240	1.00	0.00	H		ATOM	1629	CG	LYS	A	129	117110	77630	110540	1.00	0.00	C
ATOM	1631	HG2	LYS	A	129	12050	38230	118800	1.00	0.00	H		ATOM	1630	HG1	LYS	A	129	116560	77280	109640	1.00	0.00	H
ATOM	1632	CD	LYS	A	129	12730	39690	117260	1.00	0.00	C		ATOM	1631	HG2	LYS	A	129	118150	77250	110510	1.00	0.00	H
ATOM	1633	HD1	LYS	A	129	12440	39990	116240	1.00	0.00	H		ATOM	1632	CD	LYS	A	129	117290	79180	110640	1.00	0.00	C
ATOM	1634	HD2	LYS	A	129	13700	39140	117250	1.00	0.00	H		ATOM	1633	HD1	LYS	A	129	117910	79470	109760	1.00	0.00	H
ATOM	1635	CE	LYS	A	129	12990	41020	118040	1.00	0.00	C		ATOM	1634	HD2	LYS	A	129	117860	79470	111540	1.00	0.00	H
ATOM	1636	HE1	LYS	A	129	12070	41650	118070	1.00	0.00	H		ATOM	1635	CE	LYS	A	129	116030	80110	110430	1.00	0.00	C
ATOM	1637	HE2	LYS	A	129	13780	41550	117460	1.00	0.00	H		ATOM	1636	HE1	LYS	A	129	115450	80060	111380	1.00	0.00	H
ATOM	1638	NZ	LYS	A	129	13500	40830	119310	1.00	0.00	N		ATOM	1637	HE2	LYS	A	129	115420	79650	109620	1.00	0.00	H
ATOM	1639	HZ1	LYS	A	129	12800	40720	120070	1.00	0.00	H		ATOM	1638	NZ	LYS	A	129	116360	81490	110180	1.00	0.00	N
ATOM	1640	HZ2	LYS	A	129	14110	41650	119540	1.00	0.00	H		ATOM	1639	HZ1	LYS	A	129	115520	82080	110350	1.00	0.00	H
ATOM	1641	HZ3	LYS	A	129	14060	39950	119300	1.00	0.00	H		ATOM	1640	HZ2	LYS	A	129	116740	81650	109220	1.00	0.00	H
ATOM	1642	C	LYS	A	129	9920	37330	119740	1.00	0.00	C		ATOM	1641	HZ3	LYS	A	129	117070	81790	110870	1.00	0.00	H
ATOM	1643	O	LYS	A	129	9970	36140	119400	1.00	0.00	O		ATOM	1642	C	LYS	A	129	117330	74710	111420	1.00	0.00	C
ATOM	1644	N	HSD	A	130	10290	37650	120980	1.00	0.00	N		ATOM	1643	O	LYS	A	129	117580	74280	110300	1.00	0.00	O
ATOM	1645	HN	HSD	A	130	10270	38600	121290	1.00	0.00	H		ATOM	1644	N	HSD	A	130	118130	74450	112530	1.00	0.00	N
ATOM	1646	CA	HSD	A	130	10860	36740	121910	1.00	0.00	C		ATOM	1645	HN	HSD	A	130	117930	74890	113400	1.00	0.00	H
ATOM	1647	HA	HSD	A	130	11680	36220	121430	1.00	0.00	H		ATOM	1646	CA	HSD	A	130	119230	73520	112520	1.00	0.00	C
ATOM	1648	CB	HSD	A	130	11380	37360	123180	1.00	0.00	C		ATOM	1647	HA	HSD	A	130	119970	73920	111850	1.00	0.00	H
ATOM	1649	HB1	HSD	A	130	10500	37800	123700	1.00	0.00	H		ATOM	1648	CB	HSD	A	130	119900	73400	113890	1.00	0.00	C
ATOM	1650	HB2	HSD	A	130	12150	38130	122960	1.00	0.00	H		ATOM	1649	HB1	HSD	A	130	120650	72570	113970	1.00	0.00	H
ATOM	1651	ND1	HSD	A	130	13380	36230	124140	1.00	0.00	N		ATOM	1650	HB2	HSD	A	130	119130	73230	114670	1.00	0.00	H
ATOM	1652	HD1	HSD	A	130	13950	36630	123410	1.00	0.00	H		ATOM	1651	ND1	HSD	A	130	121810	74950	113520	1.00	0.00	N
ATOM	1653	CG	HSD	A	130	12040	36420	124170	1.00	0.00	C		ATOM	1652	HD1	HSD	A	130	122320	74350	112900	1.00	0.00	H
ATOM	1654	CE1	HSD	A	130	13740	35390	125120	1.00	0.00	C		ATOM	1653	CG	HSD	A	130	120570	74700	114160	1.00	0.00	C
ATOM	1655	HE1	HSD	A	130	14800	35150	125190	1.00	0.00	H		ATOM	1654	CE1	HSD	A	130	122360	76000	114080	1.00	0.00	C
ATOM	1656	NE2	HSD	A	130	12740	34930	125790	1.00	0.00	N		ATOM	1655	HE1	HSD	A	130	123380	76240	113780	1.00	0.00	H
ATOM	1657	CD2	HSD	A	130	11660	35610	125170	1.00	0.00	C		ATOM	1656	NE2	HSD	A	130	121650	76460	115090	1.00	0.00	N
ATOM	1658	HD2	HSD	A	130	10660	35590	125600	1.00	0.00	H		ATOM	1657	CD2	HSD	A	130	120530	75640	115150	1.00	0.00	C
ATOM	1659	C	HSD	A	130	9950	35520	122220	1.00	0.00	C		ATOM	1658	HD2	HSD	A	130	119750	75900	115860	1.00	0.00	H
ATOM	1660	O	HSD	A	130	10420	34370	122320	1.00	0.00	O		ATOM	1659	C	HSD	A	130	118840	72150	112110	1.00	0.00	C
ATOM	1661	N	VAL	A	131	8680	35810	122510	1.00	0.00	N		ATOM	1660	O	HSD	A	130	119460	71490	111290	1.00	0.00	O
ATOM	1662	HN	VAL	A	131	8360	36750	122440	1.00	0.00	H		ATOM	1661	N	VAL	A	131	117750	71640	112780	1.00	0.00	N
ATOM	1663	CA	VAL	A	131	7860	34660	122540	1.00	0.00	C		ATOM	1662	HN	VAL	A	131	117260	72120	113500	1.00	0.00	H
ATOM	1664	HA	VAL	A	131	8230	33970	123280	1.00	0.00	H		ATOM	1663	CA	VAL	A	131	117230	70300	112440	1.00	0.00	C
ATOM	1665	CB	VAL	A	131	6480	34890	123310	1.00	0.00	C		ATOM	1664	HA	VAL	A	131	118010	69580	112620	1.00	0.00	H
ATOM	1666	HB	VAL	A	131	6650	35180	124360	1.00	0.00	H		ATOM	1665	CB	VAL	A	131	116070	69870	113300	1.00	0.00	C
ATOM	1667	CG1	VAL	A	131	5650	35950	122590	1.00	0.00	C		ATOM	1666	HB	VAL	A	131	115260	70610	113120	1.00	0.00	H
ATOM	1668	HG11	VAL	A	131	6320	36820	122400	1.00	0.00	H		ATOM	1667	CG1	VAL	A	131	115660	68500	113030	1.00	0.00	C
[truncated: 121,777 more rows]

## Sheet: OTU11_delta21_WT_bulk
OTU11_delta21_WT_production_bulk.pdb												OTU11_delta21_WT_production_final_bulk.pdb
[truncated: 90,497 more rows]
