# Supplementary material for: Lipid-mediated activation of plasma membrane-localized deubiquitylating enzymes modulate endosomal trafficking
Source: Nat Commun. 2022 Nov 12;13:6897. doi: 10.1038/s41467-022-34637-3 (PMC9653390; doi:10.1038/s41467-022-34637-3)
Supplement: Supplementary file 5 — Supplementary Data 2 [file 41467_2022_34637_MOESM5_ESM.xlsx]

## Sheet: OTU11_delta21_6A1
OTU11_delta21_6A1_production.pdb													OTU11_delta21_6A1_production_final.pdb
TITLE	Title	in	water										REMARK	GENERATED	BY	TRJCONV
REMARK	THIS	IS	A	SIMULATION	BOX								TITLE	Title	in	water	t=	200000000000	step=	1000000000
CRYST1	102878	102878	129934	90.00	90.00	60.00	P	1	1				REMARK	THIS	IS	A	SIMULATION	BOX
MODEL	1												CRYST1	100060	100060	137589	90.00	90.00	60.00	P	1	1
ATOM	1	N	THR	A	22	39120	35780	116880	1.00	0.00	N		MODEL	1
ATOM	2	HT1	THR	A	22	39510	35600	117830	1.00	0.00	H		ATOM	1	N	THR	A	22	76920	36200	95650	1.00	0.00	N
ATOM	3	HT2	THR	A	22	39190	36780	116600	1.00	0.00	H		ATOM	2	HT1	THR	A	22	76030	36310	95140	1.00	0.00	H
ATOM	4	HT3	THR	A	22	39830	35330	116270	1.00	0.00	H		ATOM	3	HT2	THR	A	22	77450	37020	95300	1.00	0.00	H
ATOM	5	CA	THR	A	22	37730	35330	116660	1.00	0.00	C		ATOM	4	HT3	THR	A	22	76780	36410	96660	1.00	0.00	H
ATOM	6	HA	THR	A	22	37570	34420	117210	1.00	0.00	H		ATOM	5	CA	THR	A	22	77540	34880	95370	1.00	0.00	C
ATOM	7	CB	THR	A	22	36690	36340	117350	1.00	0.00	C		ATOM	6	HA	THR	A	22	76910	34140	95840	1.00	0.00	H
ATOM	8	HB	THR	A	22	35650	35960	117260	1.00	0.00	H		ATOM	7	CB	THR	A	22	77670	34630	93850	1.00	0.00	C
ATOM	9	OG1	THR	A	22	36800	37650	116830	1.00	0.00	O		ATOM	8	HB	THR	A	22	78300	35440	93400	1.00	0.00	H
ATOM	10	HG1	THR	A	22	36090	38180	117190	1.00	0.00	H		ATOM	9	OG1	THR	A	22	76410	34680	93090	1.00	0.00	O
ATOM	11	CG2	THR	A	22	36930	36550	118860	1.00	0.00	C		ATOM	10	HG1	THR	A	22	75960	33860	93300	1.00	0.00	H
ATOM	12	HG21	THR	A	22	36160	37200	119320	1.00	0.00	H		ATOM	11	CG2	THR	A	22	78340	33340	93460	1.00	0.00	C
ATOM	13	HG22	THR	A	22	37890	37040	119140	1.00	0.00	H		ATOM	12	HG21	THR	A	22	79330	33250	93960	1.00	0.00	H
ATOM	14	HG23	THR	A	22	36880	35600	119420	1.00	0.00	H		ATOM	13	HG22	THR	A	22	78430	33280	92350	1.00	0.00	H
ATOM	15	C	THR	A	22	37330	35110	115200	1.00	0.00	C		ATOM	14	HG23	THR	A	22	77710	32490	93790	1.00	0.00	H
ATOM	16	O	THR	A	22	38130	35380	114290	1.00	0.00	O		ATOM	15	C	THR	A	22	78820	34680	96050	1.00	0.00	C
ATOM	17	N	SER	A	23	36100	34650	114930	1.00	0.00	N		ATOM	16	O	THR	A	22	79150	33520	96400	1.00	0.00	O
ATOM	18	HN	SER	A	23	35480	34360	115650	1.00	0.00	H		ATOM	17	N	SER	A	23	79660	35750	96160	1.00	0.00	N
ATOM	19	CA	SER	A	23	35530	34410	113630	1.00	0.00	C		ATOM	18	HN	SER	A	23	79370	36650	95830	1.00	0.00	H
ATOM	20	HA	SER	A	23	36380	34150	113020	1.00	0.00	H		ATOM	19	CA	SER	A	23	81080	35660	96580	1.00	0.00	C
ATOM	21	CB	SER	A	23	34350	33310	113580	1.00	0.00	C		ATOM	20	HA	SER	A	23	81570	34740	96280	1.00	0.00	H
ATOM	22	HB1	SER	A	23	33900	33330	112570	1.00	0.00	H		ATOM	21	CB	SER	A	23	81920	36630	95770	1.00	0.00	C
ATOM	23	HB2	SER	A	23	33530	33600	114270	1.00	0.00	H		ATOM	22	HB1	SER	A	23	81710	36340	94720	1.00	0.00	H
ATOM	24	OG	SER	A	23	34930	32050	113940	1.00	0.00	O		ATOM	23	HB2	SER	A	23	83010	36570	95940	1.00	0.00	H
ATOM	25	HG1	SER	A	23	34910	32050	114900	1.00	0.00	H		ATOM	24	OG	SER	A	23	81320	37930	95800	1.00	0.00	O
ATOM	26	C	SER	A	23	35020	35700	113020	1.00	0.00	C		ATOM	25	HG1	SER	A	23	80500	37880	95310	1.00	0.00	H
ATOM	27	O	SER	A	23	34530	36640	113690	1.00	0.00	O		ATOM	26	C	SER	A	23	81340	35910	98050	1.00	0.00	C
ATOM	28	N	ALA	A	24	35090	35850	111690	1.00	0.00	N		ATOM	27	O	SER	A	23	82500	35810	98480	1.00	0.00	O
ATOM	29	HN	ALA	A	24	35600	35160	111180	1.00	0.00	H		ATOM	28	N	ALA	A	24	80310	36170	98940	1.00	0.00	N
ATOM	30	CA	ALA	A	24	34450	36860	110920	1.00	0.00	C		ATOM	29	HN	ALA	A	24	79440	36350	98490	1.00	0.00	H
ATOM	31	HA	ALA	A	24	33800	37460	111550	1.00	0.00	H		ATOM	30	CA	ALA	A	24	80410	36250	100390	1.00	0.00	C
ATOM	32	CB	ALA	A	24	35360	37840	110130	1.00	0.00	C		ATOM	31	HA	ALA	A	24	81010	37120	100600	1.00	0.00	H
ATOM	33	HB1	ALA	A	24	36010	37300	109400	1.00	0.00	H		ATOM	32	CB	ALA	A	24	78990	36360	101020	1.00	0.00	C
ATOM	34	HB2	ALA	A	24	35950	38510	110790	1.00	0.00	H		ATOM	33	HB1	ALA	A	24	78560	35340	101110	1.00	0.00	H
ATOM	35	HB3	ALA	A	24	34700	38490	109530	1.00	0.00	H		ATOM	34	HB2	ALA	A	24	78320	36890	100320	1.00	0.00	H
ATOM	36	C	ALA	A	24	33640	36080	109860	1.00	0.00	C		ATOM	35	HB3	ALA	A	24	79010	36900	101990	1.00	0.00	H
ATOM	37	O	ALA	A	24	34160	35210	109190	1.00	0.00	O		ATOM	36	C	ALA	A	24	81200	35080	101130	1.00	0.00	C
ATOM	38	N	SER	A	25	32350	36410	109780	1.00	0.00	N		ATOM	37	O	ALA	A	24	81090	33860	100870	1.00	0.00	O
ATOM	39	HN	SER	A	25	32040	37080	110450	1.00	0.00	H		ATOM	38	N	SER	A	25	81900	35470	102220	1.00	0.00	N
ATOM	40	CA	SER	A	25	31400	35900	108800	1.00	0.00	C		ATOM	39	HN	SER	A	25	81710	36380	102560	1.00	0.00	H
ATOM	41	HA	SER	A	25	31850	35080	108260	1.00	0.00	H		ATOM	40	CA	SER	A	25	82920	34640	102890	1.00	0.00	C
ATOM	42	CB	SER	A	25	29980	35540	109320	1.00	0.00	C		ATOM	41	HA	SER	A	25	83670	34430	102150	1.00	0.00	H
ATOM	43	HB1	SER	A	25	29660	36410	109930	1.00	0.00	H		ATOM	42	CB	SER	A	25	83540	35330	104130	1.00	0.00	C
ATOM	44	HB2	SER	A	25	30160	34660	109970	1.00	0.00	H		ATOM	43	HB1	SER	A	25	84430	34770	104490	1.00	0.00	H
ATOM	45	OG	SER	A	25	29110	35210	108210	1.00	0.00	O		ATOM	44	HB2	SER	A	25	82770	35440	104930	1.00	0.00	H
ATOM	46	HG1	SER	A	25	28830	36060	107880	1.00	0.00	H		ATOM	45	OG	SER	A	25	83950	36660	103810	1.00	0.00	O
ATOM	47	C	SER	A	25	31330	36980	107660	1.00	0.00	C		ATOM	46	HG1	SER	A	25	83140	37080	103520	1.00	0.00	H
ATOM	48	O	SER	A	25	31100	38150	107890	1.00	0.00	O		ATOM	47	C	SER	A	25	82420	33290	103370	1.00	0.00	C
ATOM	49	N	SER	A	26	31710	36640	106470	1.00	0.00	N		ATOM	48	O	SER	A	25	83070	32250	103060	1.00	0.00	O
ATOM	50	HN	SER	A	26	32010	35690	106400	1.00	0.00	H		ATOM	49	N	SER	A	26	81200	33220	103900	1.00	0.00	N
ATOM	51	CA	SER	A	26	31760	37460	105290	1.00	0.00	C		ATOM	50	HN	SER	A	26	80620	34010	104080	1.00	0.00	H
ATOM	52	HA	SER	A	26	31730	38510	105570	1.00	0.00	H		ATOM	51	CA	SER	A	26	80490	31880	104100	1.00	0.00	C
ATOM	53	CB	SER	A	26	33070	37120	104640	1.00	0.00	C		ATOM	52	HA	SER	A	26	81140	31280	104720	1.00	0.00	H
ATOM	54	HB1	SER	A	26	33950	37230	105300	1.00	0.00	H		ATOM	53	CB	SER	A	26	79060	32070	104650	1.00	0.00	C
ATOM	55	HB2	SER	A	26	33280	37830	103820	1.00	0.00	H		ATOM	54	HB1	SER	A	26	79210	32590	105620	1.00	0.00	H
ATOM	56	OG	SER	A	26	33100	35790	104010	1.00	0.00	O		ATOM	55	HB2	SER	A	26	78650	31070	104880	1.00	0.00	H
ATOM	57	HG1	SER	A	26	34020	35510	103980	1.00	0.00	H		ATOM	56	OG	SER	A	26	78160	32760	103870	1.00	0.00	O
ATOM	58	C	SER	A	26	30530	37220	104410	1.00	0.00	C		ATOM	57	HG1	SER	A	26	78470	33670	103870	1.00	0.00	H
ATOM	59	O	SER	A	26	30330	38090	103540	1.00	0.00	O		ATOM	58	C	SER	A	26	80350	31090	102760	1.00	0.00	C
ATOM	60	N	ASN	A	27	29670	36170	104700	1.00	0.00	N		ATOM	59	O	SER	A	26	80870	29960	102680	1.00	0.00	O
ATOM	61	HN	ASN	A	27	29990	35470	105330	1.00	0.00	H		ATOM	60	N	ASN	A	27	79760	31660	101730	1.00	0.00	N
ATOM	62	CA	ASN	A	27	28470	35760	103990	1.00	0.00	C		ATOM	61	HN	ASN	A	27	79460	32610	101730	1.00	0.00	H
ATOM	63	HA	ASN	A	27	28740	35470	102980	1.00	0.00	H		ATOM	62	CA	ASN	A	27	79400	30960	100430	1.00	0.00	C
ATOM	64	CB	ASN	A	27	27960	34520	104760	1.00	0.00	C		ATOM	63	HA	ASN	A	27	78920	30010	100610	1.00	0.00	H
ATOM	65	HB1	ASN	A	27	27600	34820	105770	1.00	0.00	H		ATOM	64	CB	ASN	A	27	78570	31930	99590	1.00	0.00	C
ATOM	66	HB2	ASN	A	27	28770	33760	104830	1.00	0.00	H		ATOM	65	HB1	ASN	A	27	78320	31510	98590	1.00	0.00	H
ATOM	67	CG	ASN	A	27	26780	33760	104150	1.00	0.00	C		ATOM	66	HB2	ASN	A	27	79160	32850	99420	1.00	0.00	H
ATOM	68	OD1	ASN	A	27	25630	33980	104580	1.00	0.00	O		ATOM	67	CG	ASN	A	27	77160	32320	100180	1.00	0.00	C
ATOM	69	ND2	ASN	A	27	27180	32920	103200	1.00	0.00	N		ATOM	68	OD1	ASN	A	27	77020	33440	100700	1.00	0.00	O
ATOM	70	HD21	ASN	A	27	26390	32470	102770	1.00	0.00	H		ATOM	69	ND2	ASN	A	27	76210	31330	99950	1.00	0.00	N
ATOM	71	HD22	ASN	A	27	28110	32930	102820	1.00	0.00	H		ATOM	70	HD21	ASN	A	27	75290	31430	100310	1.00	0.00	H
ATOM	72	C	ASN	A	27	27350	36770	103860	1.00	0.00	C		ATOM	71	HD22	ASN	A	27	76510	30470	99530	1.00	0.00	H
ATOM	73	O	ASN	A	27	27050	37580	104720	1.00	0.00	O		ATOM	72	C	ASN	A	27	80660	30580	99670	1.00	0.00	C
ATOM	74	N	SER	A	28	26630	36760	102690	1.00	0.00	N		ATOM	73	O	ASN	A	27	80820	29470	99200	1.00	0.00	O
ATOM	75	HN	SER	A	28	27010	36150	102000	1.00	0.00	H		ATOM	74	N	SER	A	28	81650	31510	99480	1.00	0.00	N
ATOM	76	CA	SER	A	28	25430	37550	102340	1.00	0.00	C		ATOM	75	HN	SER	A	28	81490	32440	99800	1.00	0.00	H
ATOM	77	HA	SER	A	28	25720	38590	102360	1.00	0.00	H		ATOM	76	CA	SER	A	28	82930	31290	98780	1.00	0.00	C
ATOM	78	CB	SER	A	28	25070	37200	100910	1.00	0.00	C		ATOM	77	HA	SER	A	28	82790	31140	97720	1.00	0.00	H
ATOM	79	HB1	SER	A	28	24070	37590	100600	1.00	0.00	H		ATOM	78	CB	SER	A	28	83700	32650	98810	1.00	0.00	C
ATOM	80	HB2	SER	A	28	25040	36090	100860	1.00	0.00	H		ATOM	79	HB1	SER	A	28	83750	32880	99900	1.00	0.00	H
ATOM	81	OG	SER	A	28	26090	37660	100050	1.00	0.00	O		ATOM	80	HB2	SER	A	28	83200	33390	98150	1.00	0.00	H
ATOM	82	HG1	SER	A	28	26840	37080	100140	1.00	0.00	H		ATOM	81	OG	SER	A	28	85050	32480	98300	1.00	0.00	O
ATOM	83	C	SER	A	28	24150	37430	103170	1.00	0.00	C		ATOM	82	HG1	SER	A	28	85560	32090	99020	1.00	0.00	H
ATOM	84	O	SER	A	28	23560	38420	103560	1.00	0.00	O		ATOM	83	C	SER	A	28	83650	30100	99400	1.00	0.00	C
ATOM	85	N	SER	A	29	23710	36250	103450	1.00	0.00	N		ATOM	84	O	SER	A	28	84090	29180	98690	1.00	0.00	O
ATOM	86	HN	SER	A	29	24300	35500	103140	1.00	0.00	H		ATOM	85	N	SER	A	29	83630	29890	100680	1.00	0.00	N
ATOM	87	CA	SER	A	29	22570	35840	104270	1.00	0.00	C		ATOM	86	HN	SER	A	29	83330	30570	101340	1.00	0.00	H
ATOM	88	HA	SER	A	29	21670	36280	103870	1.00	0.00	H		ATOM	87	CA	SER	A	29	84230	28770	101360	1.00	0.00	C
ATOM	89	CB	SER	A	29	22260	34360	104330	1.00	0.00	C		ATOM	88	HA	SER	A	29	85270	28710	101080	1.00	0.00	H
ATOM	90	HB1	SER	A	29	23040	33730	104810	1.00	0.00	H		ATOM	89	CB	SER	A	29	84240	28960	102950	1.00	0.00	C
ATOM	91	HB2	SER	A	29	22330	34020	103280	1.00	0.00	H		ATOM	90	HB1	SER	A	29	83170	29030	103230	1.00	0.00	H
ATOM	92	OG	SER	A	29	20960	34170	104990	1.00	0.00	O		ATOM	91	HB2	SER	A	29	84580	29990	103210	1.00	0.00	H
ATOM	93	HG1	SER	A	29	20320	34570	104410	1.00	0.00	H		ATOM	92	OG	SER	A	29	84940	27920	103580	1.00	0.00	O
ATOM	94	C	SER	A	29	22750	36290	105750	1.00	0.00	C		ATOM	93	HG1	SER	A	29	84840	28020	104530	1.00	0.00	H
ATOM	95	O	SER	A	29	21800	36860	106390	1.00	0.00	O		ATOM	94	C	SER	A	29	83430	27460	101000	1.00	0.00	C
ATOM	96	N	PHE	A	30	23980	36160	106280	1.00	0.00	N		ATOM	95	O	SER	A	29	83950	26350	100730	1.00	0.00	O
ATOM	97	HN	PHE	A	30	24570	35470	105870	1.00	0.00	H		ATOM	96	N	PHE	A	30	82060	27560	101050	1.00	0.00	N
ATOM	98	CA	PHE	A	30	24360	36760	107520	1.00	0.00	C		ATOM	97	HN	PHE	A	30	81590	28400	101280	1.00	0.00	H
ATOM	99	HA	PHE	A	30	23690	36460	108310	1.00	0.00	H		ATOM	98	CA	PHE	A	30	81260	26330	100800	1.00	0.00	C
ATOM	100	CB	PHE	A	30	25890	36400	107810	1.00	0.00	C		ATOM	99	HA	PHE	A	30	81490	25570	101530	1.00	0.00	H
ATOM	101	HB1	PHE	A	30	26520	36560	106910	1.00	0.00	H		ATOM	100	CB	PHE	A	30	79840	26620	101310	1.00	0.00	C
ATOM	102	HB2	PHE	A	30	26030	35310	107980	1.00	0.00	H		ATOM	101	HB1	PHE	A	30	79380	27420	100700	1.00	0.00	H
ATOM	103	CG	PHE	A	30	26580	37150	108800	1.00	0.00	C		ATOM	102	HB2	PHE	A	30	79940	26920	102370	1.00	0.00	H
ATOM	104	CD1	PHE	A	30	26500	36700	110090	1.00	0.00	C		ATOM	103	CG	PHE	A	30	78830	25560	101250	1.00	0.00	C
ATOM	105	HD1	PHE	A	30	26010	35750	110230	1.00	0.00	H		ATOM	104	CD1	PHE	A	30	77440	25840	101220	1.00	0.00	C
ATOM	106	CE1	PHE	A	30	27110	37340	111120	1.00	0.00	C		ATOM	105	HD1	PHE	A	30	77130	26880	101200	1.00	0.00	H
ATOM	107	HE1	PHE	A	30	27010	36950	112120	1.00	0.00	H		ATOM	106	CE1	PHE	A	30	76430	24840	101110	1.00	0.00	C
ATOM	108	CZ	PHE	A	30	27890	38460	110830	1.00	0.00	C		ATOM	107	HE1	PHE	A	30	75390	25130	101140	1.00	0.00	H
ATOM	109	HZ	PHE	A	30	28230	39040	111670	1.00	0.00	H		ATOM	108	CZ	PHE	A	30	76770	23500	101150	1.00	0.00	C
ATOM	110	CD2	PHE	A	30	27320	38270	108510	1.00	0.00	C		ATOM	109	HZ	PHE	A	30	76040	22730	100970	1.00	0.00	H
ATOM	111	HD2	PHE	A	30	27460	38680	107520	1.00	0.00	H		ATOM	110	CD2	PHE	A	30	79130	24190	101350	1.00	0.00	C
ATOM	112	CE2	PHE	A	30	28020	38970	109550	1.00	0.00	C		ATOM	111	HD2	PHE	A	30	80120	23780	101430	1.00	0.00	H
ATOM	113	HE2	PHE	A	30	28550	39870	109260	1.00	0.00	H		ATOM	112	CE2	PHE	A	30	78150	23150	101190	1.00	0.00	C
ATOM	114	C	PHE	A	30	24310	38280	107540	1.00	0.00	C		ATOM	113	HE2	PHE	A	30	78380	22100	101040	1.00	0.00	H
ATOM	115	O	PHE	A	30	23780	38880	108520	1.00	0.00	O		ATOM	114	C	PHE	A	30	81220	25800	99360	1.00	0.00	C
ATOM	116	N	SER	A	31	24790	39010	106540	1.00	0.00	N		ATOM	115	O	PHE	A	30	81360	24600	99170	1.00	0.00	O
ATOM	117	HN	SER	A	31	25290	38570	105790	1.00	0.00	H		ATOM	116	N	SER	A	31	81190	26700	98420	1.00	0.00	N
ATOM	118	CA	SER	A	31	24750	40500	106490	1.00	0.00	C		ATOM	117	HN	SER	A	31	81100	27630	98760	1.00	0.00	H
ATOM	119	HA	SER	A	31	25380	40930	107260	1.00	0.00	H		ATOM	118	CA	SER	A	31	81230	26430	96930	1.00	0.00	C
ATOM	120	CB	SER	A	31	25380	40900	105140	1.00	0.00	C		ATOM	119	HA	SER	A	31	80490	25670	96760	1.00	0.00	H
ATOM	121	HB1	SER	A	31	24610	40840	104340	1.00	0.00	H		ATOM	120	CB	SER	A	31	80920	27640	96070	1.00	0.00	C
ATOM	122	HB2	SER	A	31	26160	40170	104830	1.00	0.00	H		ATOM	121	HB1	SER	A	31	79850	27940	96130	1.00	0.00	H
ATOM	123	OG	SER	A	31	25830	42300	105270	1.00	0.00	O		ATOM	122	HB2	SER	A	31	81080	27440	94990	1.00	0.00	H
ATOM	124	HG1	SER	A	31	26080	42670	104410	1.00	0.00	H		ATOM	123	OG	SER	A	31	81630	28760	96510	1.00	0.00	O
ATOM	125	C	SER	A	31	23360	41090	106490	1.00	0.00	C		ATOM	124	HG1	SER	A	31	81270	29040	97360	1.00	0.00	H
ATOM	126	O	SER	A	31	23050	42120	107040	1.00	0.00	O		ATOM	125	C	SER	A	31	82510	25980	96410	1.00	0.00	C
ATOM	127	N	SER	A	32	22440	40370	105810	1.00	0.00	N		ATOM	126	O	SER	A	31	82610	25000	95630	1.00	0.00	O
ATOM	128	HN	SER	A	32	22760	39580	105280	1.00	0.00	H		ATOM	127	N	SER	A	32	83630	26420	97100	1.00	0.00	N
ATOM	129	CA	SER	A	32	21050	40740	105600	1.00	0.00	C		ATOM	128	HN	SER	A	32	83560	27170	97750	1.00	0.00	H
ATOM	130	HA	SER	A	32	20820	41790	105690	1.00	0.00	H		ATOM	129	CA	SER	A	32	84930	25720	96880	1.00	0.00	C
ATOM	131	CB	SER	A	32	20540	40300	104200	1.00	0.00	C		ATOM	130	HA	SER	A	32	84930	25500	95830	1.00	0.00	H
ATOM	132	HB1	SER	A	32	21100	40960	103500	1.00	0.00	H		ATOM	131	CB	SER	A	32	86100	26640	97210	1.00	0.00	C
ATOM	133	HB2	SER	A	32	19450	40500	104160	1.00	0.00	H		ATOM	132	HB1	SER	A	32	86090	27550	96560	1.00	0.00	H
ATOM	134	OG	SER	A	32	20830	38930	103930	1.00	0.00	O		ATOM	133	HB2	SER	A	32	87070	26120	97060	1.00	0.00	H
ATOM	135	HG1	SER	A	32	21710	38840	103560	1.00	0.00	H		ATOM	134	OG	SER	A	32	86010	27090	98600	1.00	0.00	O
ATOM	136	C	SER	A	32	20140	40120	106610	1.00	0.00	C		ATOM	135	HG1	SER	A	32	85430	27850	98630	1.00	0.00	H
ATOM	137	O	SER	A	32	18950	40390	106560	1.00	0.00	O		ATOM	136	C	SER	A	32	85000	24370	97520	1.00	0.00	C
ATOM	138	N	SER	A	33	20660	39420	107620	1.00	0.00	N		ATOM	137	O	SER	A	32	85490	23370	97030	1.00	0.00	O
ATOM	139	HN	SER	A	33	21660	39310	107620	1.00	0.00	H		ATOM	138	N	SER	A	33	84320	24310	98680	1.00	0.00	N
ATOM	140	CA	SER	A	33	19830	38920	108730	1.00	0.00	C		ATOM	139	HN	SER	A	33	83910	25150	99040	1.00	0.00	H
ATOM	141	HA	SER	A	33	18810	39260	108700	1.00	0.00	H		ATOM	140	CA	SER	A	33	84310	23050	99470	1.00	0.00	C
ATOM	142	CB	SER	A	33	19930	37420	108900	1.00	0.00	C		ATOM	141	HA	SER	A	33	85320	22680	99550	1.00	0.00	H
ATOM	143	HB1	SER	A	33	19370	36980	108050	1.00	0.00	H		ATOM	142	CB	SER	A	33	83840	23270	100950	1.00	0.00	C
ATOM	144	HB2	SER	A	33	19430	37100	109840	1.00	0.00	H		ATOM	143	HB1	SER	A	33	83850	22210	101290	1.00	0.00	H
ATOM	145	OG	SER	A	33	21230	36910	108990	1.00	0.00	O		ATOM	144	HB2	SER	A	33	82780	23600	101010	1.00	0.00	H
ATOM	146	HG1	SER	A	33	21480	37010	108070	1.00	0.00	H		ATOM	145	OG	SER	A	33	84740	24050	101700	1.00	0.00	O
ATOM	147	C	SER	A	33	20240	39480	110030	1.00	0.00	C		ATOM	146	HG1	SER	A	33	84620	24950	101370	1.00	0.00	H
ATOM	148	O	SER	A	33	19860	38960	111080	1.00	0.00	O		ATOM	147	C	SER	A	33	83650	21890	98820	1.00	0.00	C
ATOM	149	N	VAL	A	34	21050	40510	110040	1.00	0.00	N		ATOM	148	O	SER	A	33	84140	20820	98770	1.00	0.00	O
ATOM	150	HN	VAL	A	34	21220	40990	109170	1.00	0.00	H		ATOM	149	N	VAL	A	34	82460	22180	98200	1.00	0.00	N
ATOM	151	CA	VAL	A	34	21620	41110	111250	1.00	0.00	C		ATOM	150	HN	VAL	A	34	81950	23000	98450	1.00	0.00	H
ATOM	152	HA	VAL	A	34	22140	40340	111810	1.00	0.00	H		ATOM	151	CA	VAL	A	34	81770	21150	97380	1.00	0.00	C
ATOM	153	CB	VAL	A	34	22730	42110	111050	1.00	0.00	C		ATOM	152	HA	VAL	A	34	81460	20350	98030	1.00	0.00	H
ATOM	154	HB	VAL	A	34	22420	42950	110390	1.00	0.00	H		ATOM	153	CB	VAL	A	34	80500	21850	96750	1.00	0.00	C
ATOM	155	CG1	VAL	A	34	23210	42580	112430	1.00	0.00	C		ATOM	154	HB	VAL	A	34	80770	22910	96570	1.00	0.00	H
ATOM	156	HG11	VAL	A	34	22420	43270	112820	1.00	0.00	H		ATOM	155	CG1	VAL	A	34	79950	21210	95510	1.00	0.00	C
ATOM	157	HG12	VAL	A	34	24120	43200	112310	1.00	0.00	H		ATOM	156	HG11	VAL	A	34	78940	21610	95290	1.00	0.00	H
ATOM	158	HG13	VAL	A	34	23300	41740	113150	1.00	0.00	H		ATOM	157	HG12	VAL	A	34	79770	20140	95760	1.00	0.00	H
ATOM	159	CG2	VAL	A	34	23850	41350	110310	1.00	0.00	C		ATOM	158	HG13	VAL	A	34	80620	21340	94630	1.00	0.00	H
ATOM	160	HG21	VAL	A	34	23570	41030	109290	1.00	0.00	H		ATOM	159	CG2	VAL	A	34	79400	21920	97850	1.00	0.00	C
ATOM	161	HG22	VAL	A	34	24100	40430	110890	1.00	0.00	H		ATOM	160	HG21	VAL	A	34	79690	22550	98720	1.00	0.00	H
ATOM	162	HG23	VAL	A	34	24710	42020	110110	1.00	0.00	H		ATOM	161	HG22	VAL	A	34	79260	20850	98080	1.00	0.00	H
ATOM	163	C	VAL	A	34	20580	41580	112190	1.00	0.00	C		ATOM	162	HG23	VAL	A	34	78440	22290	97440	1.00	0.00	H
ATOM	164	O	VAL	A	34	20570	41410	113390	1.00	0.00	O		ATOM	163	C	VAL	A	34	82660	20450	96390	1.00	0.00	C
ATOM	165	N	ALA	A	35	19560	42230	111660	1.00	0.00	N		ATOM	164	O	VAL	A	34	82820	19220	96400	1.00	0.00	O
ATOM	166	HN	ALA	A	35	19510	42330	110670	1.00	0.00	H		ATOM	165	N	ALA	A	35	83330	21210	95470	1.00	0.00	N
ATOM	167	CA	ALA	A	35	18600	42930	112480	1.00	0.00	C		ATOM	166	HN	ALA	A	35	83360	22200	95580	1.00	0.00	H
ATOM	168	HA	ALA	A	35	19160	43480	113220	1.00	0.00	H		ATOM	167	CA	ALA	A	35	84130	20600	94400	1.00	0.00	C
ATOM	169	CB	ALA	A	35	17720	43950	111680	1.00	0.00	C		ATOM	168	HA	ALA	A	35	83490	19960	93810	1.00	0.00	H
ATOM	170	HB1	ALA	A	35	17010	44460	112380	1.00	0.00	H		ATOM	169	CB	ALA	A	35	84600	21570	93360	1.00	0.00	C
ATOM	171	HB2	ALA	A	35	17080	43530	110880	1.00	0.00	H		ATOM	170	HB1	ALA	A	35	85330	21200	92610	1.00	0.00	H
ATOM	172	HB3	ALA	A	35	18310	44720	111150	1.00	0.00	H		ATOM	171	HB2	ALA	A	35	85120	22400	93900	1.00	0.00	H
ATOM	173	C	ALA	A	35	17600	41990	113200	1.00	0.00	C		ATOM	172	HB3	ALA	A	35	83760	21990	92780	1.00	0.00	H
ATOM	174	O	ALA	A	35	17000	42210	114310	1.00	0.00	O		ATOM	173	C	ALA	A	35	85330	19770	94930	1.00	0.00	C
ATOM	175	N	ASP	A	36	17300	40860	112430	1.00	0.00	N		ATOM	174	O	ALA	A	35	85600	18710	94420	1.00	0.00	O
ATOM	176	HN	ASP	A	36	17670	40830	111500	1.00	0.00	H		ATOM	175	N	ASP	A	36	86060	20240	95990	1.00	0.00	N
ATOM	177	CA	ASP	A	36	16540	39680	112770	1.00	0.00	C		ATOM	176	HN	ASP	A	36	86030	21190	96300	1.00	0.00	H
ATOM	178	HA	ASP	A	36	15540	40050	112920	1.00	0.00	H		ATOM	177	CA	ASP	A	36	87050	19540	96750	1.00	0.00	C
ATOM	179	CB	ASP	A	36	16500	38740	111540	1.00	0.00	C		ATOM	178	HA	ASP	A	36	87790	19000	96180	1.00	0.00	H
ATOM	180	HB1	ASP	A	36	17520	38450	111220	1.00	0.00	H		ATOM	179	CB	ASP	A	36	87890	20410	97670	1.00	0.00	C
ATOM	181	HB2	ASP	A	36	15980	39410	110830	1.00	0.00	H		ATOM	180	HB1	ASP	A	36	88700	19810	98140	1.00	0.00	H
ATOM	182	CG	ASP	A	36	15550	37560	111720	1.00	0.00	C		ATOM	181	HB2	ASP	A	36	87170	20780	98430	1.00	0.00	H
ATOM	183	OD1	ASP	A	36	15910	36430	111310	1.00	0.00	O		ATOM	182	CG	ASP	A	36	88510	21580	96920	1.00	0.00	C
ATOM	184	OD2	ASP	A	36	14510	37740	112430	1.00	0.00	O		ATOM	183	OD1	ASP	A	36	88620	21710	95690	1.00	0.00	O
ATOM	185	C	ASP	A	36	17060	39050	114050	1.00	0.00	C		ATOM	184	OD2	ASP	A	36	89000	22420	97710	1.00	0.00	O
ATOM	186	O	ASP	A	36	16320	38980	115020	1.00	0.00	O		ATOM	185	C	ASP	A	36	86630	18230	97420	1.00	0.00	C
ATOM	187	N	THR	A	37	18390	38830	114030	1.00	0.00	N		ATOM	186	O	ASP	A	36	87330	17220	97420	1.00	0.00	O
ATOM	188	HN	THR	A	37	18770	39110	113150	1.00	0.00	H		ATOM	187	N	THR	A	37	85420	18200	98010	1.00	0.00	N
ATOM	189	CA	THR	A	37	19260	38320	115120	1.00	0.00	C		ATOM	188	HN	THR	A	37	84830	18970	97820	1.00	0.00	H
ATOM	190	HA	THR	A	37	18920	37310	115270	1.00	0.00	H		ATOM	189	CA	THR	A	37	84870	16930	98600	1.00	0.00	C
ATOM	191	CB	THR	A	37	20770	38270	114790	1.00	0.00	C		ATOM	190	HA	THR	A	37	85560	16540	99340	1.00	0.00	H
ATOM	192	HB	THR	A	37	21210	39260	114540	1.00	0.00	H		ATOM	191	CB	THR	A	37	83520	17240	99260	1.00	0.00	C
ATOM	193	OG1	THR	A	37	21070	37430	113670	1.00	0.00	O		ATOM	192	HB	THR	A	37	82730	17460	98520	1.00	0.00	H
ATOM	194	HG1	THR	A	37	20570	37700	112900	1.00	0.00	H		ATOM	193	OG1	THR	A	37	83530	18360	100170	1.00	0.00	O
ATOM	195	CG2	THR	A	37	21550	37600	115890	1.00	0.00	C		ATOM	194	HG1	THR	A	37	83710	19110	99600	1.00	0.00	H
ATOM	196	HG21	THR	A	37	21470	38160	116840	1.00	0.00	H		ATOM	195	CG2	THR	A	37	82920	16040	99950	1.00	0.00	C
ATOM	197	HG22	THR	A	37	22630	37450	115700	1.00	0.00	H		ATOM	196	HG21	THR	A	37	81990	16370	100460	1.00	0.00	H
ATOM	198	HG23	THR	A	37	21140	36610	116160	1.00	0.00	H		ATOM	197	HG22	THR	A	37	83620	15720	100760	1.00	0.00	H
ATOM	199	C	THR	A	37	19140	39170	116340	1.00	0.00	C		ATOM	198	HG23	THR	A	37	82680	15150	99330	1.00	0.00	H
ATOM	200	O	THR	A	37	18900	38630	117460	1.00	0.00	O		ATOM	199	C	THR	A	37	84720	15780	97640	1.00	0.00	C
ATOM	201	N	ASP	A	38	19320	40480	116270	1.00	0.00	N		ATOM	200	O	THR	A	37	84890	14630	97970	1.00	0.00	O
ATOM	202	HN	ASP	A	38	19600	40960	115450	1.00	0.00	H		ATOM	201	N	ASP	A	38	84320	16110	96410	1.00	0.00	N
ATOM	203	CA	ASP	A	38	19020	41370	117380	1.00	0.00	C		ATOM	202	HN	ASP	A	38	84170	17050	96140	1.00	0.00	H
ATOM	204	HA	ASP	A	38	19620	41190	118260	1.00	0.00	H		ATOM	203	CA	ASP	A	38	84070	15090	95380	1.00	0.00	C
ATOM	205	CB	ASP	A	38	19270	42810	116760	1.00	0.00	C		ATOM	204	HA	ASP	A	38	83290	14450	95760	1.00	0.00	H
ATOM	206	HB1	ASP	A	38	18650	42840	115840	1.00	0.00	H		ATOM	205	CB	ASP	A	38	83480	15940	94170	1.00	0.00	C
ATOM	207	HB2	ASP	A	38	20330	42940	116430	1.00	0.00	H		ATOM	206	HB1	ASP	A	38	84300	16370	93560	1.00	0.00	H
ATOM	208	CG	ASP	A	38	18960	43980	117680	1.00	0.00	C		ATOM	207	HB2	ASP	A	38	82710	16690	94480	1.00	0.00	H
ATOM	209	OD1	ASP	A	38	18580	45110	117230	1.00	0.00	O		ATOM	208	CG	ASP	A	38	82940	14910	93160	1.00	0.00	C
ATOM	210	OD2	ASP	A	38	19190	43770	118870	1.00	0.00	O		ATOM	209	OD1	ASP	A	38	83520	14900	92040	1.00	0.00	O
ATOM	211	C	ASP	A	38	17580	41190	117950	1.00	0.00	C		ATOM	210	OD2	ASP	A	38	82070	14080	93440	1.00	0.00	O
ATOM	212	O	ASP	A	38	17410	41140	119180	1.00	0.00	O		ATOM	211	C	ASP	A	38	85320	14220	95110	1.00	0.00	C
ATOM	213	N	ASP	A	39	16500	41170	117110	1.00	0.00	N		ATOM	212	O	ASP	A	38	85280	13000	94910	1.00	0.00	O
ATOM	214	HN	ASP	A	39	16480	41250	116120	1.00	0.00	H		ATOM	213	N	ASP	A	39	86530	14830	95250	1.00	0.00	N
ATOM	215	CA	ASP	A	39	15150	41000	117560	1.00	0.00	C		ATOM	214	HN	ASP	A	39	86640	15820	95360	1.00	0.00	H
ATOM	216	HA	ASP	A	39	14910	41710	118340	1.00	0.00	H		ATOM	215	CA	ASP	A	39	87810	14060	95140	1.00	0.00	C
ATOM	217	CB	ASP	A	39	14180	41240	116380	1.00	0.00	C		ATOM	216	HA	ASP	A	39	87800	13540	94190	1.00	0.00	H
ATOM	218	HB1	ASP	A	39	13220	40830	116750	1.00	0.00	H		ATOM	217	CB	ASP	A	39	89020	14970	95320	1.00	0.00	C
ATOM	219	HB2	ASP	A	39	14430	40800	115390	1.00	0.00	H		ATOM	218	HB1	ASP	A	39	89950	14410	95560	1.00	0.00	H
ATOM	220	CG	ASP	A	39	13860	42700	115980	1.00	0.00	C		ATOM	219	HB2	ASP	A	39	88820	15660	96170	1.00	0.00	H
ATOM	221	OD1	ASP	A	39	14390	43670	116590	1.00	0.00	O		ATOM	220	CG	ASP	A	39	89060	15760	93990	1.00	0.00	C
ATOM	222	OD2	ASP	A	39	13110	42900	114940	1.00	0.00	O		ATOM	221	OD1	ASP	A	39	89880	16720	93940	1.00	0.00	O
ATOM	223	C	ASP	A	39	15000	39690	118240	1.00	0.00	C		ATOM	222	OD2	ASP	A	39	88350	15430	92990	1.00	0.00	O
ATOM	224	O	ASP	A	39	14430	39600	119310	1.00	0.00	O		ATOM	223	C	ASP	A	39	87940	12990	96210	1.00	0.00	C
ATOM	225	N	ASP	A	40	15520	38560	117730	1.00	0.00	N		ATOM	224	O	ASP	A	39	88350	11850	95980	1.00	0.00	O
ATOM	226	HN	ASP	A	40	15890	38590	116810	1.00	0.00	H		ATOM	225	N	ASP	A	40	87620	13350	97440	1.00	0.00	N
ATOM	227	CA	ASP	A	40	15610	37230	118300	1.00	0.00	C		ATOM	226	HN	ASP	A	40	87540	14310	97670	1.00	0.00	H
ATOM	228	HA	ASP	A	40	14580	36940	118450	1.00	0.00	H		ATOM	227	CA	ASP	A	40	87670	12460	98570	1.00	0.00	C
ATOM	229	CB	ASP	A	40	16350	36190	117370	1.00	0.00	C		ATOM	228	HA	ASP	A	40	88560	11850	98640	1.00	0.00	H
ATOM	230	HB1	ASP	A	40	16940	35430	117910	1.00	0.00	H		ATOM	229	CB	ASP	A	40	87580	13300	99900	1.00	0.00	C
ATOM	231	HB2	ASP	A	40	17050	36820	116790	1.00	0.00	H		ATOM	230	HB1	ASP	A	40	87450	12610	100770	1.00	0.00	H
ATOM	232	CG	ASP	A	40	15400	35630	116380	1.00	0.00	C		ATOM	231	HB2	ASP	A	40	86790	14070	99900	1.00	0.00	H
ATOM	233	OD1	ASP	A	40	15550	34440	116060	1.00	0.00	O		ATOM	232	CG	ASP	A	40	88860	13990	100150	1.00	0.00	C
ATOM	234	OD2	ASP	A	40	14510	36380	115810	1.00	0.00	O		ATOM	233	OD1	ASP	A	40	89950	13600	99690	1.00	0.00	O
ATOM	235	C	ASP	A	40	16270	37230	119670	1.00	0.00	C		ATOM	234	OD2	ASP	A	40	88830	15010	100910	1.00	0.00	O
ATOM	236	O	ASP	A	40	15750	36590	120570	1.00	0.00	O		ATOM	235	C	ASP	A	40	86570	11350	98570	1.00	0.00	C
ATOM	237	N	GLN	A	41	17420	37890	119770	1.00	0.00	N		ATOM	236	O	ASP	A	40	86890	10190	98900	1.00	0.00	O
ATOM	238	HN	GLN	A	41	17820	38290	118950	1.00	0.00	H		ATOM	237	N	GLN	A	41	85410	11580	97990	1.00	0.00	N
ATOM	239	CA	GLN	A	41	18120	38030	121060	1.00	0.00	C		ATOM	238	HN	GLN	A	41	85070	12470	97730	1.00	0.00	H
ATOM	240	HA	GLN	A	41	18290	37040	121470	1.00	0.00	H		ATOM	239	CA	GLN	A	41	84470	10520	97720	1.00	0.00	C
ATOM	241	CB	GLN	A	41	19490	38750	120840	1.00	0.00	C		ATOM	240	HA	GLN	A	41	84300	9990	98650	1.00	0.00	H
ATOM	242	HB1	GLN	A	41	19860	39160	121800	1.00	0.00	H		ATOM	241	CB	GLN	A	41	83150	11130	97140	1.00	0.00	C
ATOM	243	HB2	GLN	A	41	19410	39650	120190	1.00	0.00	H		ATOM	242	HB1	GLN	A	41	82360	10380	96930	1.00	0.00	H
ATOM	244	CG	GLN	A	41	20650	37840	120270	1.00	0.00	C		ATOM	243	HB2	GLN	A	41	83410	11490	96120	1.00	0.00	H
ATOM	245	HG1	GLN	A	41	21520	38500	120480	1.00	0.00	H		ATOM	244	CG	GLN	A	41	82430	12270	97900	1.00	0.00	C
ATOM	246	HG2	GLN	A	41	20550	37740	119170	1.00	0.00	H		ATOM	245	HG1	GLN	A	41	81350	12120	97720	1.00	0.00	H
ATOM	247	CD	GLN	A	41	20770	36380	120800	1.00	0.00	C		ATOM	246	HG2	GLN	A	41	82690	13280	97510	1.00	0.00	H
ATOM	248	OE1	GLN	A	41	20240	35430	120180	1.00	0.00	O		ATOM	247	CD	GLN	A	41	82650	12180	99450	1.00	0.00	C
ATOM	249	NE2	GLN	A	41	21320	36240	121990	1.00	0.00	N		ATOM	248	OE1	GLN	A	41	81890	11550	100200	1.00	0.00	O
ATOM	250	HE21	GLN	A	41	21390	35330	122390	1.00	0.00	H		ATOM	249	NE2	GLN	A	41	83690	12890	99910	1.00	0.00	N
ATOM	251	HE22	GLN	A	41	21880	36990	122330	1.00	0.00	H		ATOM	250	HE21	GLN	A	41	83830	12750	100890	1.00	0.00	H
ATOM	252	C	GLN	A	41	17290	38770	122080	1.00	0.00	C		ATOM	251	HE22	GLN	A	41	84280	13460	99340	1.00	0.00	H
ATOM	253	O	GLN	A	41	17180	38410	123240	1.00	0.00	O		ATOM	252	C	GLN	A	41	85000	9580	96630	1.00	0.00	C
ATOM	254	N	THR	A	42	16590	39840	121670	1.00	0.00	N		ATOM	253	O	GLN	A	41	84850	8340	96730	1.00	0.00	O
ATOM	255	HN	THR	A	42	16540	40180	120740	1.00	0.00	H		ATOM	254	N	THR	A	42	85720	10080	95580	1.00	0.00	N
ATOM	256	CA	THR	A	42	15650	40500	122600	1.00	0.00	C		ATOM	255	HN	THR	A	42	85850	11060	95490	1.00	0.00	H
ATOM	257	HA	THR	A	42	16100	40710	123560	1.00	0.00	H		ATOM	256	CA	THR	A	42	86290	9380	94450	1.00	0.00	C
ATOM	258	CB	THR	A	42	15090	41930	122160	1.00	0.00	C		ATOM	257	HA	THR	A	42	85570	8660	94090	1.00	0.00	H
ATOM	259	HB	THR	A	42	15100	42120	121060	1.00	0.00	H		ATOM	258	CB	THR	A	42	86760	10310	93370	1.00	0.00	C
ATOM	260	OG1	THR	A	42	15960	42920	122660	1.00	0.00	O		ATOM	259	HB	THR	A	42	87400	11160	93700	1.00	0.00	H
ATOM	261	HG1	THR	A	42	16520	43180	121920	1.00	0.00	H		ATOM	260	OG1	THR	A	42	85640	10900	92730	1.00	0.00	O
ATOM	262	CG2	THR	A	42	13630	42220	122670	1.00	0.00	C		ATOM	261	HG1	THR	A	42	85410	11660	93280	1.00	0.00	H
ATOM	263	HG21	THR	A	42	13710	42240	123780	1.00	0.00	H		ATOM	262	CG2	THR	A	42	87480	9600	92220	1.00	0.00	C
ATOM	264	HG22	THR	A	42	12860	41460	122410	1.00	0.00	H		ATOM	263	HG21	THR	A	42	88390	9000	92450	1.00	0.00	H
ATOM	265	HG23	THR	A	42	13350	43240	122330	1.00	0.00	H		ATOM	264	HG22	THR	A	42	87750	10390	91480	1.00	0.00	H
ATOM	266	C	THR	A	42	14470	39640	123070	1.00	0.00	C		ATOM	265	HG23	THR	A	42	86770	8870	91790	1.00	0.00	H
ATOM	267	O	THR	A	42	14140	39600	124240	1.00	0.00	O		ATOM	266	C	THR	A	42	87350	8380	94860	1.00	0.00	C
ATOM	268	N	ILE	A	43	13930	38710	122180	1.00	0.00	N		ATOM	267	O	THR	A	42	87350	7230	94430	1.00	0.00	O
ATOM	269	HN	ILE	A	43	14260	38630	121240	1.00	0.00	H		ATOM	268	N	ILE	A	43	88260	8750	95770	1.00	0.00	N
ATOM	270	CA	ILE	A	43	13000	37680	122590	1.00	0.00	C		ATOM	269	HN	ILE	A	43	88240	9680	96130	1.00	0.00	H
ATOM	271	HA	ILE	A	43	12120	38120	123020	1.00	0.00	H		ATOM	270	CA	ILE	A	43	89300	7860	96360	1.00	0.00	C
ATOM	272	CB	ILE	A	43	12430	36910	121420	1.00	0.00	C		ATOM	271	HA	ILE	A	43	89720	7280	95540	1.00	0.00	H
ATOM	273	HB	ILE	A	43	13270	36940	120700	1.00	0.00	H		ATOM	272	CB	ILE	A	43	90370	8720	96970	1.00	0.00	C
ATOM	274	CG2	ILE	A	43	11950	35490	121710	1.00	0.00	C		ATOM	273	HB	ILE	A	43	89920	9090	97920	1.00	0.00	H
ATOM	275	HG21	ILE	A	43	11130	35470	122460	1.00	0.00	H		ATOM	274	CG2	ILE	A	43	91550	7830	97330	1.00	0.00	C
ATOM	276	HG22	ILE	A	43	12740	34830	122140	1.00	0.00	H		ATOM	275	HG21	ILE	A	43	91420	7180	98220	1.00	0.00	H
ATOM	277	HG23	ILE	A	43	11560	35070	120770	1.00	0.00	H		ATOM	276	HG22	ILE	A	43	92300	8600	97590	1.00	0.00	H
ATOM	278	CG1	ILE	A	43	11450	37920	120690	1.00	0.00	C		ATOM	277	HG23	ILE	A	43	91890	7250	96450	1.00	0.00	H
ATOM	279	HG11	ILE	A	43	11860	38950	120620	1.00	0.00	H		ATOM	278	CG1	ILE	A	43	90890	9730	95960	1.00	0.00	C
ATOM	280	HG12	ILE	A	43	10460	37990	121200	1.00	0.00	H		ATOM	279	HG11	ILE	A	43	91770	10260	96390	1.00	0.00	H
ATOM	281	CD	ILE	A	43	11210	37510	119160	1.00	0.00	C		ATOM	280	HG12	ILE	A	43	90150	10480	95620	1.00	0.00	H
ATOM	282	HD1	ILE	A	43	10700	36540	118970	1.00	0.00	H		ATOM	281	CD	ILE	A	43	91330	9100	94620	1.00	0.00	C
ATOM	283	HD2	ILE	A	43	12210	37530	118660	1.00	0.00	H		ATOM	282	HD1	ILE	A	43	92040	8270	94840	1.00	0.00	H
ATOM	284	HD3	ILE	A	43	10690	38300	118590	1.00	0.00	H		ATOM	283	HD2	ILE	A	43	91950	9800	94020	1.00	0.00	H
ATOM	285	C	ILE	A	43	13640	36770	123610	1.00	0.00	C		ATOM	284	HD3	ILE	A	43	90490	8670	94040	1.00	0.00	H
ATOM	286	O	ILE	A	43	13030	36500	124680	1.00	0.00	O		ATOM	285	C	ILE	A	43	88760	6800	97300	1.00	0.00	C
ATOM	287	N	ALA	A	44	14910	36310	123370	1.00	0.00	N		ATOM	286	O	ILE	A	43	89240	5680	97390	1.00	0.00	O
ATOM	288	HN	ALA	A	44	15310	36610	122510	1.00	0.00	H		ATOM	287	N	ALA	A	44	87740	7130	98050	1.00	0.00	N
ATOM	289	CA	ALA	A	44	15650	35470	124260	1.00	0.00	C		ATOM	288	HN	ALA	A	44	87530	8090	98200	1.00	0.00	H
ATOM	290	HA	ALA	A	44	15180	34500	124350	1.00	0.00	H		ATOM	289	CA	ALA	A	44	87230	6190	99030	1.00	0.00	C
ATOM	291	CB	ALA	A	44	17030	35150	123660	1.00	0.00	C		ATOM	290	HA	ALA	A	44	87990	5750	99660	1.00	0.00	H
ATOM	292	HB1	ALA	A	44	17510	36150	123650	1.00	0.00	H		ATOM	291	CB	ALA	A	44	86260	6990	99920	1.00	0.00	C
ATOM	293	HB2	ALA	A	44	16880	34860	122590	1.00	0.00	H		ATOM	292	HB1	ALA	A	44	85840	6520	100830	1.00	0.00	H
ATOM	294	HB3	ALA	A	44	17710	34490	124230	1.00	0.00	H		ATOM	293	HB2	ALA	A	44	85340	7290	99360	1.00	0.00	H
ATOM	295	C	ALA	A	44	15820	36150	125680	1.00	0.00	C		ATOM	294	HB3	ALA	A	44	86690	7980	100190	1.00	0.00	H
ATOM	296	O	ALA	A	44	15540	35560	126740	1.00	0.00	O		ATOM	295	C	ALA	A	44	86350	5140	98430	1.00	0.00	C
ATOM	297	N	ARG	A	45	16130	37440	125790	1.00	0.00	N		ATOM	296	O	ALA	A	44	86000	4170	99080	1.00	0.00	O
ATOM	298	HN	ARG	A	45	16360	37850	124920	1.00	0.00	H		ATOM	297	N	ARG	A	45	86000	5300	97180	1.00	0.00	N
ATOM	299	CA	ARG	A	45	16160	38300	126970	1.00	0.00	C		ATOM	298	HN	ARG	A	45	86220	6140	96690	1.00	0.00	H
ATOM	300	HA	ARG	A	45	16950	37930	127610	1.00	0.00	H		ATOM	299	CA	ARG	A	45	85340	4280	96380	1.00	0.00	C
ATOM	301	CB	ARG	A	45	16570	39730	126560	1.00	0.00	C		ATOM	300	HA	ARG	A	45	84320	4230	96720	1.00	0.00	H
ATOM	302	HB1	ARG	A	45	16340	40480	127350	1.00	0.00	H		ATOM	301	CB	ARG	A	45	85090	4930	95010	1.00	0.00	C
ATOM	303	HB2	ARG	A	45	15990	40080	125680	1.00	0.00	H		ATOM	302	HB1	ARG	A	45	86120	5180	94680	1.00	0.00	H
ATOM	304	CG	ARG	A	45	18070	39710	126250	1.00	0.00	C		ATOM	303	HB2	ARG	A	45	84560	5900	94900	1.00	0.00	H
ATOM	305	HG1	ARG	A	45	18230	39010	125400	1.00	0.00	H		ATOM	304	CG	ARG	A	45	84510	4070	93800	1.00	0.00	C
ATOM	306	HG2	ARG	A	45	18610	39090	127010	1.00	0.00	H		ATOM	305	HG1	ARG	A	45	85220	3220	93700	1.00	0.00	H
ATOM	307	CD	ARG	A	45	18620	41090	125880	1.00	0.00	C		ATOM	306	HG2	ARG	A	45	84490	4690	92880	1.00	0.00	H
ATOM	308	HD1	ARG	A	45	18680	41730	126780	1.00	0.00	H		ATOM	307	CD	ARG	A	45	83170	3410	94050	1.00	0.00	C
ATOM	309	HD2	ARG	A	45	17950	41620	125180	1.00	0.00	H		ATOM	308	HD1	ARG	A	45	83250	2860	95010	1.00	0.00	H
ATOM	310	NE	ARG	A	45	19990	40730	125390	1.00	0.00	N		ATOM	309	HD2	ARG	A	45	82850	2830	93160	1.00	0.00	H
ATOM	311	HE	ARG	A	45	20490	39990	125840	1.00	0.00	H		ATOM	310	NE	ARG	A	45	82180	4500	94440	1.00	0.00	N
ATOM	312	CZ	ARG	A	45	20470	41220	124290	1.00	0.00	C		ATOM	311	HE	ARG	A	45	82400	5470	94560	1.00	0.00	H
ATOM	313	NH1	ARG	A	45	19940	42290	123720	1.00	0.00	N		ATOM	312	CZ	ARG	A	45	80890	4180	94510	1.00	0.00	C
ATOM	314	HH11	ARG	A	45	19070	42610	124100	1.00	0.00	H		ATOM	313	NH1	ARG	A	45	80550	2950	94290	1.00	0.00	N
ATOM	315	HH12	ARG	A	45	19920	42270	122720	1.00	0.00	H		ATOM	314	HH11	ARG	A	45	81290	2270	94270	1.00	0.00	H
ATOM	316	NH2	ARG	A	45	21560	40730	123690	1.00	0.00	N		ATOM	315	HH12	ARG	A	45	79590	2690	94380	1.00	0.00	H
ATOM	317	HH21	ARG	A	45	21950	39920	124120	1.00	0.00	H		ATOM	316	NH2	ARG	A	45	80020	5120	94730	1.00	0.00	N
ATOM	318	HH22	ARG	A	45	21980	41320	123000	1.00	0.00	H		ATOM	317	HH21	ARG	A	45	80370	6030	94500	1.00	0.00	H
ATOM	319	C	ARG	A	45	14830	38310	127750	1.00	0.00	C		ATOM	318	HH22	ARG	A	45	79030	4960	94750	1.00	0.00	H
ATOM	320	O	ARG	A	45	14860	38090	128920	1.00	0.00	O		ATOM	319	C	ARG	A	45	85910	2930	96330	1.00	0.00	C
ATOM	321	N	ILE	A	46	13660	38430	126990	1.00	0.00	N		ATOM	320	O	ARG	A	45	85240	1950	96260	1.00	0.00	O
ATOM	322	HN	ILE	A	46	13720	38530	126000	1.00	0.00	H		ATOM	321	N	ILE	A	46	87260	2920	96330	1.00	0.00	N
ATOM	323	CA	ILE	A	46	12290	38310	127510	1.00	0.00	C		ATOM	322	HN	ILE	A	46	87770	3780	96390	1.00	0.00	H
ATOM	324	HA	ILE	A	46	12190	39100	128240	1.00	0.00	H		ATOM	323	CA	ILE	A	46	88150	1700	96200	1.00	0.00	C
ATOM	325	CB	ILE	A	46	11130	38440	126500	1.00	0.00	C		ATOM	324	HA	ILE	A	46	87950	1310	95210	1.00	0.00	H
ATOM	326	HB	ILE	A	46	11370	37670	125740	1.00	0.00	H		ATOM	325	CB	ILE	A	46	89600	2130	96140	1.00	0.00	C
ATOM	327	CG2	ILE	A	46	9730	38300	127180	1.00	0.00	C		ATOM	326	HB	ILE	A	46	89880	2530	97140	1.00	0.00	H
ATOM	328	HG21	ILE	A	46	9000	38920	126610	1.00	0.00	H		ATOM	327	CG2	ILE	A	46	90540	0.880	95920	1.00	0.00	C
ATOM	329	HG22	ILE	A	46	9760	38630	128240	1.00	0.00	H		ATOM	328	HG21	ILE	A	46	90160	0.260	95080	1.00	0.00	H
ATOM	330	HG23	ILE	A	46	9290	37290	127060	1.00	0.00	H		ATOM	329	HG22	ILE	A	46	90590	0.220	96810	1.00	0.00	H
ATOM	331	CG1	ILE	A	46	11150	39830	125900	1.00	0.00	C		ATOM	330	HG23	ILE	A	46	91560	1180	95590	1.00	0.00	H
ATOM	332	HG11	ILE	A	46	12200	40090	125680	1.00	0.00	H		ATOM	331	CG1	ILE	A	46	89930	3270	95160	1.00	0.00	C
ATOM	333	HG12	ILE	A	46	10690	40550	126610	1.00	0.00	H		ATOM	332	HG11	ILE	A	46	89250	4150	95090	1.00	0.00	H
ATOM	334	CD	ILE	A	46	10380	39880	124570	1.00	0.00	C		ATOM	333	HG12	ILE	A	46	89900	2680	94210	1.00	0.00	H
ATOM	335	HD1	ILE	A	46	10550	38950	123990	1.00	0.00	H		ATOM	334	CD	ILE	A	46	91410	3850	95350	1.00	0.00	C
ATOM	336	HD2	ILE	A	46	10640	40760	123950	1.00	0.00	H		ATOM	335	HD1	ILE	A	46	92140	3020	95240	1.00	0.00	H
ATOM	337	HD3	ILE	A	46	9280	39960	124740	1.00	0.00	H		ATOM	336	HD2	ILE	A	46	91610	4330	96330	1.00	0.00	H
ATOM	338	C	ILE	A	46	12050	37020	128260	1.00	0.00	C		ATOM	337	HD3	ILE	A	46	91620	4520	94490	1.00	0.00	H
ATOM	339	O	ILE	A	46	11660	36930	129430	1.00	0.00	O		ATOM	338	C	ILE	A	46	87910	0.700	97250	1.00	0.00	C
ATOM	340	N	LEU	A	47	12440	35900	127570	1.00	0.00	N		ATOM	339	O	ILE	A	46	138040	86160	97030	1.00	0.00	O
ATOM	341	HN	LEU	A	47	12780	35910	126630	1.00	0.00	H		ATOM	340	N	LEU	A	47	87540	1160	98450	1.00	0.00	N
ATOM	342	CA	LEU	A	47	12420	34610	128150	1.00	0.00	C		ATOM	341	HN	LEU	A	47	87590	2150	98610	1.00	0.00	H
ATOM	343	HA	LEU	A	47	11470	34360	128600	1.00	0.00	H		ATOM	342	CA	LEU	A	47	137370	86950	99650	1.00	0.00	C
ATOM	344	CB	LEU	A	47	12780	33530	127080	1.00	0.00	C		ATOM	343	HA	LEU	A	47	137700	85950	99400	1.00	0.00	H
ATOM	345	HB1	LEU	A	47	13050	32570	127570	1.00	0.00	H		ATOM	344	CB	LEU	A	47	87990	0.860	100940	1.00	0.00	C
ATOM	346	HB2	LEU	A	47	13680	33890	126540	1.00	0.00	H		ATOM	345	HB1	LEU	A	47	87800	0.150	101770	1.00	0.00	H
ATOM	347	CG	LEU	A	47	11630	33010	126180	1.00	0.00	C		ATOM	346	HB2	LEU	A	47	87440	1770	101250	1.00	0.00	H
ATOM	348	HG	LEU	A	47	11970	32230	125470	1.00	0.00	H		ATOM	347	CG	LEU	A	47	89470	1170	100790	1.00	0.00	C
ATOM	349	CD1	LEU	A	47	10480	32420	127000	1.00	0.00	C		ATOM	348	HG	LEU	A	47	89630	1910	99990	1.00	0.00	H
ATOM	350	HD11	LEU	A	47	9800	33210	127370	1.00	0.00	H		ATOM	349	CD1	LEU	A	47	89990	1670	102160	1.00	0.00	C
ATOM	351	HD12	LEU	A	47	10860	31910	127910	1.00	0.00	H		ATOM	350	HD11	LEU	A	47	89770	0.960	102980	1.00	0.00	H
ATOM	352	HD13	LEU	A	47	9860	31770	126350	1.00	0.00	H		ATOM	351	HD12	LEU	A	47	89450	2620	102370	1.00	0.00	H
ATOM	353	CD2	LEU	A	47	11050	34050	125170	1.00	0.00	C		ATOM	352	HD13	LEU	A	47	91030	2040	102090	1.00	0.00	H
ATOM	354	HD21	LEU	A	47	10250	33520	124610	1.00	0.00	H		ATOM	353	CD2	LEU	A	47	140340	86640	100340	1.00	0.00	C
ATOM	355	HD22	LEU	A	47	11710	34300	124310	1.00	0.00	H		ATOM	354	HD21	LEU	A	47	141400	86970	100340	1.00	0.00	H
ATOM	356	HD23	LEU	A	47	10700	34930	125750	1.00	0.00	H		ATOM	355	HD22	LEU	A	47	140130	86360	99290	1.00	0.00	H
ATOM	357	C	LEU	A	47	13320	34420	129360	1.00	0.00	C		ATOM	356	HD23	LEU	A	47	140250	85790	101040	1.00	0.00	H
ATOM	358	O	LEU	A	47	12910	33790	130300	1.00	0.00	O		ATOM	357	C	LEU	A	47	85810	0.030	99830	1.00	0.00	C
ATOM	359	N	ALA	A	48	14520	34920	129250	1.00	0.00	N		ATOM	358	O	LEU	A	47	135410	85930	100630	1.00	0.00	O
ATOM	360	HN	ALA	A	48	14720	35380	128390	1.00	0.00	H		ATOM	359	N	ALA	A	48	85000	0.700	99000	1.00	0.00	N
ATOM	361	CA	ALA	A	48	15600	34880	130250	1.00	0.00	C		ATOM	360	HN	ALA	A	48	85460	1370	98430	1.00	0.00	H
ATOM	362	HA	ALA	A	48	15730	33840	130530	1.00	0.00	H		ATOM	361	CA	ALA	A	48	83500	0.490	99010	1.00	0.00	C
ATOM	363	CB	ALA	A	48	16950	35530	129660	1.00	0.00	C		ATOM	362	HA	ALA	A	48	83270	0.370	100060	1.00	0.00	H
ATOM	364	HB1	ALA	A	48	16870	36630	129820	1.00	0.00	H		ATOM	363	CB	ALA	A	48	82770	1650	98260	1.00	0.00	C
ATOM	365	HB2	ALA	A	48	17120	35260	128600	1.00	0.00	H		ATOM	364	HB1	ALA	A	48	83050	2690	98540	1.00	0.00	H
ATOM	366	HB3	ALA	A	48	17910	35290	130180	1.00	0.00	H		ATOM	365	HB2	ALA	A	48	81670	1510	98280	1.00	0.00	H
ATOM	367	C	ALA	A	48	15270	35590	131550	1.00	0.00	C		ATOM	366	HB3	ALA	A	48	83090	1590	97190	1.00	0.00	H
ATOM	368	O	ALA	A	48	15730	35250	132680	1.00	0.00	O		ATOM	367	C	ALA	A	48	133310	85830	98180	1.00	0.00	C
ATOM	369	N	GLU	A	49	14540	36780	131410	1.00	0.00	N		ATOM	368	O	ALA	A	48	132350	85080	98400	1.00	0.00	O
ATOM	370	HN	GLU	A	49	14500	37080	130460	1.00	0.00	H		ATOM	369	N	GLU	A	49	134190	85580	97230	1.00	0.00	N
ATOM	371	CA	GLU	A	49	13910	37520	132530	1.00	0.00	C		ATOM	370	HN	GLU	A	49	134890	86250	97000	1.00	0.00	H
ATOM	372	HA	GLU	A	49	14680	37730	133260	1.00	0.00	H		ATOM	371	CA	GLU	A	49	134170	84350	96420	1.00	0.00	C
ATOM	373	CB	GLU	A	49	13270	38880	132000	1.00	0.00	C		ATOM	372	HA	GLU	A	49	133210	84270	95930	1.00	0.00	H
ATOM	374	HB1	GLU	A	49	12550	39280	132740	1.00	0.00	H		ATOM	373	CB	GLU	A	49	135370	84430	95420	1.00	0.00	C
ATOM	375	HB2	GLU	A	49	12760	38580	131060	1.00	0.00	H		ATOM	374	HB1	GLU	A	49	135620	83390	95110	1.00	0.00	H
ATOM	376	CG	GLU	A	49	14330	39930	131590	1.00	0.00	C		ATOM	375	HB2	GLU	A	49	136260	84810	95960	1.00	0.00	H
ATOM	377	HG1	GLU	A	49	13950	40790	131000	1.00	0.00	H		ATOM	376	CG	GLU	A	49	135370	85470	94270	1.00	0.00	C
ATOM	378	HG2	GLU	A	49	15080	39390	130980	1.00	0.00	H		ATOM	377	HG1	GLU	A	49	136400	85640	93890	1.00	0.00	H
ATOM	379	CD	GLU	A	49	15090	40460	132740	1.00	0.00	C		ATOM	378	HG2	GLU	A	49	135030	86460	94640	1.00	0.00	H
ATOM	380	OE1	GLU	A	49	14500	41240	133500	1.00	0.00	O		ATOM	379	CD	GLU	A	49	134390	85070	93230	1.00	0.00	C
ATOM	381	OE2	GLU	A	49	16340	40160	132760	1.00	0.00	O		ATOM	380	OE1	GLU	A	49	134830	84740	92100	1.00	0.00	O
ATOM	382	C	GLU	A	49	12840	36670	133230	1.00	0.00	C		ATOM	381	OE2	GLU	A	49	133100	85260	93410	1.00	0.00	O
ATOM	383	O	GLU	A	49	12700	36630	134470	1.00	0.00	O		ATOM	382	C	GLU	A	49	134380	82980	97130	1.00	0.00	C
ATOM	384	N	ASP	A	50	11990	36000	132440	1.00	0.00	N		ATOM	383	O	GLU	A	49	135130	82930	98110	1.00	0.00	O
ATOM	385	HN	ASP	A	50	12020	36070	131450	1.00	0.00	H		ATOM	384	N	ASP	A	50	133820	81930	96560	1.00	0.00	N
ATOM	386	CA	ASP	A	50	10960	35050	132930	1.00	0.00	C		ATOM	385	HN	ASP	A	50	133240	82110	95770	1.00	0.00	H
ATOM	387	HA	ASP	A	50	10360	35620	133630	1.00	0.00	H		ATOM	386	CA	ASP	A	50	133890	80560	96920	1.00	0.00	C
ATOM	388	CB	ASP	A	50	10030	34500	131850	1.00	0.00	C		ATOM	387	HA	ASP	A	50	134150	80490	97970	1.00	0.00	H
ATOM	389	HB1	ASP	A	50	9420	33650	132220	1.00	0.00	H		ATOM	388	CB	ASP	A	50	132550	79910	96710	1.00	0.00	C
ATOM	390	HB2	ASP	A	50	10650	34110	131010	1.00	0.00	H		ATOM	389	HB1	ASP	A	50	132250	79980	95650	1.00	0.00	H
ATOM	391	CG	ASP	A	50	8940	35390	131330	1.00	0.00	C		ATOM	390	HB2	ASP	A	50	131890	80440	97430	1.00	0.00	H
ATOM	392	OD1	ASP	A	50	8150	34830	130500	1.00	0.00	O		ATOM	391	CG	ASP	A	50	132460	78390	97000	1.00	0.00	C
ATOM	393	OD2	ASP	A	50	8740	36570	131700	1.00	0.00	O		ATOM	392	OD1	ASP	A	50	131580	77780	96430	1.00	0.00	O
ATOM	394	C	ASP	A	50	11540	33870	133680	1.00	0.00	C		ATOM	393	OD2	ASP	A	50	133350	77880	97700	1.00	0.00	O
ATOM	395	O	ASP	A	50	10860	33390	134650	1.00	0.00	O		ATOM	394	C	ASP	A	50	134990	79900	96110	1.00	0.00	C
ATOM	396	N	GLU	A	51	12710	33340	133260	1.00	0.00	N		ATOM	395	O	ASP	A	50	135180	80020	94920	1.00	0.00	O
ATOM	397	HN	GLU	A	51	13080	33670	132390	1.00	0.00	H		ATOM	396	N	GLU	A	51	135790	79120	96810	1.00	0.00	N
ATOM	398	CA	GLU	A	51	13470	32470	134110	1.00	0.00	C		ATOM	397	HN	GLU	A	51	135510	79110	97770	1.00	0.00	H
ATOM	399	HA	GLU	A	51	12870	31630	134420	1.00	0.00	H		ATOM	398	CA	GLU	A	51	136920	78380	96310	1.00	0.00	C
ATOM	400	CB	GLU	A	51	14780	31990	133330	1.00	0.00	C		ATOM	399	HA	GLU	A	51	137220	78730	95340	1.00	0.00	H
ATOM	401	HB1	GLU	A	51	15420	32890	133260	1.00	0.00	H		ATOM	400	CB	GLU	A	51	138080	78530	97370	1.00	0.00	C
ATOM	402	HB2	GLU	A	51	14540	31790	132260	1.00	0.00	H		ATOM	401	HB1	GLU	A	51	138930	77930	97010	1.00	0.00	H
ATOM	403	CG	GLU	A	51	15630	31000	134070	1.00	0.00	C		ATOM	402	HB2	GLU	A	51	137720	78360	98410	1.00	0.00	H
ATOM	404	HG1	GLU	A	51	15020	30070	134150	1.00	0.00	H		ATOM	403	CG	GLU	A	51	138630	79970	97310	1.00	0.00	C
ATOM	405	HG2	GLU	A	51	15930	31340	135090	1.00	0.00	H		ATOM	404	HG1	GLU	A	51	137780	80580	97670	1.00	0.00	H
ATOM	406	CD	GLU	A	51	16820	30670	133290	1.00	0.00	C		ATOM	405	HG2	GLU	A	51	139000	80330	96330	1.00	0.00	H
ATOM	407	OE1	GLU	A	51	17570	31590	132930	1.00	0.00	O		ATOM	406	CD	GLU	A	51	139800	80070	98270	1.00	0.00	C
ATOM	408	OE2	GLU	A	51	17080	29440	133000	1.00	0.00	O		ATOM	407	OE1	GLU	A	51	139670	80350	99520	1.00	0.00	O
ATOM	409	C	GLU	A	51	14060	33060	135410	1.00	0.00	C		ATOM	408	OE2	GLU	A	51	140920	80020	97790	1.00	0.00	O
ATOM	410	O	GLU	A	51	13850	32600	136550	1.00	0.00	O		ATOM	409	C	GLU	A	51	136670	76860	96190	1.00	0.00	C
ATOM	411	N	SER	A	52	14700	34210	135390	1.00	0.00	N		ATOM	410	O	GLU	A	51	137510	76010	95910	1.00	0.00	O
ATOM	412	HN	SER	A	52	14720	34620	134480	1.00	0.00	H		ATOM	411	N	SER	A	52	135510	76400	96390	1.00	0.00	N
ATOM	413	CA	SER	A	52	15230	34920	136510	1.00	0.00	C		ATOM	412	HN	SER	A	52	134760	76980	96710	1.00	0.00	H
ATOM	414	HA	SER	A	52	15840	34270	137120	1.00	0.00	H		ATOM	413	CA	SER	A	52	135120	75000	96210	1.00	0.00	C
ATOM	415	CB	SER	A	52	15960	36210	136200	1.00	0.00	C		ATOM	414	HA	SER	A	52	135680	74530	97000	1.00	0.00	H
ATOM	416	HB1	SER	A	52	15410	36960	135600	1.00	0.00	H		ATOM	415	CB	SER	A	52	133640	74750	96600	1.00	0.00	C
ATOM	417	HB2	SER	A	52	16820	35900	135560	1.00	0.00	H		ATOM	416	HB1	SER	A	52	133480	75310	97540	1.00	0.00	H
ATOM	418	OG	SER	A	52	16530	36860	137350	1.00	0.00	O		ATOM	417	HB2	SER	A	52	133340	73720	96870	1.00	0.00	H
ATOM	419	HG1	SER	A	52	17240	36310	137690	1.00	0.00	H		ATOM	418	OG	SER	A	52	132680	75350	95700	1.00	0.00	O
ATOM	420	C	SER	A	52	14140	35370	137560	1.00	0.00	C		ATOM	419	HG1	SER	A	52	132300	76140	96090	1.00	0.00	H
ATOM	421	O	SER	A	52	14280	34980	138750	1.00	0.00	O		ATOM	420	C	SER	A	52	135350	74270	94910	1.00	0.00	C
ATOM	422	N	LEU	A	53	12960	35900	137110	1.00	0.00	N		ATOM	421	O	SER	A	52	135610	73070	94940	1.00	0.00	O
ATOM	423	HN	LEU	A	53	12790	36150	136160	1.00	0.00	H		ATOM	422	N	LEU	A	53	135220	74880	93730	1.00	0.00	N
ATOM	424	CA	LEU	A	53	11940	36250	138110	1.00	0.00	C		ATOM	423	HN	LEU	A	53	134770	75770	93740	1.00	0.00	H
ATOM	425	HA	LEU	A	53	11970	35450	138830	1.00	0.00	H		ATOM	424	CA	LEU	A	53	135660	74350	92510	1.00	0.00	C
ATOM	426	CB	LEU	A	53	12150	37720	138540	1.00	0.00	C		ATOM	425	HA	LEU	A	53	135600	73270	92610	1.00	0.00	H
ATOM	427	HB1	LEU	A	53	12420	38310	137630	1.00	0.00	H		ATOM	426	CB	LEU	A	53	134760	74880	91350	1.00	0.00	C
ATOM	428	HB2	LEU	A	53	13120	37720	139070	1.00	0.00	H		ATOM	427	HB1	LEU	A	53	135130	74510	90370	1.00	0.00	H
ATOM	429	CG	LEU	A	53	11090	38620	139230	1.00	0.00	C		ATOM	428	HB2	LEU	A	53	134840	75980	91220	1.00	0.00	H
ATOM	430	HG	LEU	A	53	10180	38650	138600	1.00	0.00	H		ATOM	429	CG	LEU	A	53	133270	74740	91410	1.00	0.00	C
ATOM	431	CD1	LEU	A	53	10680	38150	140670	1.00	0.00	C		ATOM	430	HG	LEU	A	53	132890	75000	92420	1.00	0.00	H
ATOM	432	HD11	LEU	A	53	9740	38630	141030	1.00	0.00	H		ATOM	431	CD1	LEU	A	53	132540	75430	90330	1.00	0.00	C
ATOM	433	HD12	LEU	A	53	11460	38360	141420	1.00	0.00	H		ATOM	432	HD11	LEU	A	53	131500	75070	90140	1.00	0.00	H
ATOM	434	HD13	LEU	A	53	10530	37050	140710	1.00	0.00	H		ATOM	433	HD12	LEU	A	53	133110	75330	89390	1.00	0.00	H
ATOM	435	CD2	LEU	A	53	11770	40020	139290	1.00	0.00	C		ATOM	434	HD13	LEU	A	53	132540	76530	90540	1.00	0.00	H
ATOM	436	HD21	LEU	A	53	12100	40390	138300	1.00	0.00	H		ATOM	435	CD2	LEU	A	53	132770	73230	91350	1.00	0.00	C
ATOM	437	HD22	LEU	A	53	12580	39960	140050	1.00	0.00	H		ATOM	436	HD21	LEU	A	53	133160	72780	90410	1.00	0.00	H
ATOM	438	HD23	LEU	A	53	11000	40740	139640	1.00	0.00	H		ATOM	437	HD22	LEU	A	53	131670	73070	91430	1.00	0.00	H
ATOM	439	C	LEU	A	53	10600	36040	137410	1.00	0.00	C		ATOM	438	HD23	LEU	A	53	133200	72720	92240	1.00	0.00	H
ATOM	440	O	LEU	A	53	10300	36540	136320	1.00	0.00	O		ATOM	439	C	LEU	A	53	137060	74730	92110	1.00	0.00	C
ATOM	441	N	ARG	A	54	9700	35310	138080	1.00	0.00	N		ATOM	440	O	LEU	A	53	137610	74100	91210	1.00	0.00	O
ATOM	442	HN	ARG	A	54	9920	35050	139020	1.00	0.00	H		ATOM	441	N	ARG	A	54	137720	75720	92790	1.00	0.00	N
ATOM	443	CA	ARG	A	54	8340	35060	137720	1.00	0.00	C		ATOM	442	HN	ARG	A	54	137360	76140	93620	1.00	0.00	H
ATOM	444	HA	ARG	A	54	8310	34910	136650	1.00	0.00	H		ATOM	443	CA	ARG	A	54	139010	76250	92290	1.00	0.00	C
ATOM	445	CB	ARG	A	54	7740	33810	138320	1.00	0.00	C		ATOM	444	HA	ARG	A	54	138910	76330	91210	1.00	0.00	H
ATOM	446	HB1	ARG	A	54	6720	33820	137900	1.00	0.00	H		ATOM	445	CB	ARG	A	54	139210	77660	92780	1.00	0.00	C
ATOM	447	HB2	ARG	A	54	7670	33750	139430	1.00	0.00	H		ATOM	446	HB1	ARG	A	54	140190	78080	92480	1.00	0.00	H
ATOM	448	CG	ARG	A	54	8490	32560	137780	1.00	0.00	C		ATOM	447	HB2	ARG	A	54	139140	77730	93890	1.00	0.00	H
ATOM	449	HG1	ARG	A	54	9500	32580	138250	1.00	0.00	H		ATOM	448	CG	ARG	A	54	137990	78520	92250	1.00	0.00	C
ATOM	450	HG2	ARG	A	54	8640	32530	136680	1.00	0.00	H		ATOM	449	HG1	ARG	A	54	137040	78020	92520	1.00	0.00	H
ATOM	451	CD	ARG	A	54	7880	31320	138300	1.00	0.00	C		ATOM	450	HG2	ARG	A	54	138020	78440	91140	1.00	0.00	H
ATOM	452	HD1	ARG	A	54	7860	31250	139410	1.00	0.00	H		ATOM	451	CD	ARG	A	54	137880	79970	92700	1.00	0.00	C
ATOM	453	HD2	ARG	A	54	8560	30500	137990	1.00	0.00	H		ATOM	452	HD1	ARG	A	54	138890	80400	92530	1.00	0.00	H
ATOM	454	NE	ARG	A	54	6520	31170	137610	1.00	0.00	N		ATOM	453	HD2	ARG	A	54	137610	79930	93780	1.00	0.00	H
ATOM	455	HE	ARG	A	54	6100	31900	137080	1.00	0.00	H		ATOM	454	NE	ARG	A	54	136880	80620	91830	1.00	0.00	N
ATOM	456	CZ	ARG	A	54	5820	30030	137610	1.00	0.00	C		ATOM	455	HE	ARG	A	54	136360	79960	91280	1.00	0.00	H
ATOM	457	NH1	ARG	A	54	6300	28930	138040	1.00	0.00	N		ATOM	456	CZ	ARG	A	54	136480	81860	91920	1.00	0.00	C
ATOM	458	HH11	ARG	A	54	7160	28850	138540	1.00	0.00	H		ATOM	457	NH1	ARG	A	54	137040	82780	92650	1.00	0.00	N
ATOM	459	HH12	ARG	A	54	5700	28140	137910	1.00	0.00	H		ATOM	458	HH11	ARG	A	54	137770	82530	93290	1.00	0.00	H
ATOM	460	NH2	ARG	A	54	4750	29970	136870	1.00	0.00	N		ATOM	459	HH12	ARG	A	54	136650	83690	92480	1.00	0.00	H
ATOM	461	HH21	ARG	A	54	4410	30740	136330	1.00	0.00	H		ATOM	460	NH2	ARG	A	54	135390	82250	91320	1.00	0.00	N
ATOM	462	HH22	ARG	A	54	4360	29050	136840	1.00	0.00	H		ATOM	461	HH21	ARG	A	54	134780	81570	90910	1.00	0.00	H
ATOM	463	C	ARG	A	54	7380	36240	137890	1.00	0.00	C		ATOM	462	HH22	ARG	A	54	135060	83170	91520	1.00	0.00	H
ATOM	464	O	ARG	A	54	7430	36950	138900	1.00	0.00	O		ATOM	463	C	ARG	A	54	140240	75370	92550	1.00	0.00	C
ATOM	465	N	ARG	A	55	6400	36480	137020	1.00	0.00	N		ATOM	464	O	ARG	A	54	140260	74640	93560	1.00	0.00	O
ATOM	466	HN	ARG	A	55	6440	35890	136220	1.00	0.00	H		ATOM	465	N	ARG	A	55	141190	75330	91640	1.00	0.00	N
ATOM	467	CA	ARG	A	55	5340	37430	137210	1.00	0.00	C		ATOM	466	HN	ARG	A	55	141090	75930	90850	1.00	0.00	H
ATOM	468	HA	ARG	A	55	5330	37720	138250	1.00	0.00	H		ATOM	467	CA	ARG	A	55	142480	74760	91900	1.00	0.00	C
ATOM	469	CB	ARG	A	55	5500	38800	136420	1.00	0.00	C		ATOM	468	HA	ARG	A	55	142430	73680	91960	1.00	0.00	H
ATOM	470	HB1	ARG	A	55	4540	39360	136440	1.00	0.00	H		ATOM	469	CB	ARG	A	55	143420	75140	90670	1.00	0.00	C
ATOM	471	HB2	ARG	A	55	5740	38610	135350	1.00	0.00	H		ATOM	470	HB1	ARG	A	55	143450	76240	90770	1.00	0.00	H
ATOM	472	CG	ARG	A	55	6570	39850	136850	1.00	0.00	C		ATOM	471	HB2	ARG	A	55	142940	74940	89690	1.00	0.00	H
ATOM	473	HG1	ARG	A	55	6510	39930	137960	1.00	0.00	H		ATOM	472	CG	ARG	A	55	44770	74570	90750	1.00	0.00	C
ATOM	474	HG2	ARG	A	55	6300	40850	136430	1.00	0.00	H		ATOM	473	HG1	ARG	A	55	45350	74810	91670	1.00	0.00	H
ATOM	475	CD	ARG	A	55	8040	39470	136430	1.00	0.00	C		ATOM	474	HG2	ARG	A	55	45340	75020	89910	1.00	0.00	H
ATOM	476	HD1	ARG	A	55	8080	39180	135350	1.00	0.00	H		ATOM	475	CD	ARG	A	55	44890	73060	90660	1.00	0.00	C
ATOM	477	HD2	ARG	A	55	8420	38590	136980	1.00	0.00	H		ATOM	476	HD1	ARG	A	55	44070	72680	90010	1.00	0.00	H
ATOM	478	NE	ARG	A	55	9010	40630	136550	1.00	0.00	N		ATOM	477	HD2	ARG	A	55	44870	72640	91690	1.00	0.00	H
ATOM	479	HE	ARG	A	55	8690	41290	137230	1.00	0.00	H		ATOM	478	NE	ARG	A	55	46240	72720	90050	1.00	0.00	N
ATOM	480	CZ	ARG	A	55	10280	40580	136080	1.00	0.00	C		ATOM	479	HE	ARG	A	55	46910	73460	89970	1.00	0.00	H
ATOM	481	NH1	ARG	A	55	10700	39520	135470	1.00	0.00	N		ATOM	480	CZ	ARG	A	55	46750	71550	89780	1.00	0.00	C
ATOM	482	HH11	ARG	A	55	11610	39540	135060	1.00	0.00	H		ATOM	481	NH1	ARG	A	55	45880	70510	89750	1.00	0.00	N
ATOM	483	HH12	ARG	A	55	10140	38720	135250	1.00	0.00	H		ATOM	482	HH11	ARG	A	55	46240	69590	89590	1.00	0.00	H
ATOM	484	NH2	ARG	A	55	11220	41530	136310	1.00	0.00	N		ATOM	483	HH12	ARG	A	55	44910	70670	89910	1.00	0.00	H
ATOM	485	HH21	ARG	A	55	10930	42210	136990	1.00	0.00	H		ATOM	484	NH2	ARG	A	55	48050	71350	89570	1.00	0.00	N
ATOM	486	HH22	ARG	A	55	12200	41390	136180	1.00	0.00	H		ATOM	485	HH21	ARG	A	55	48720	72090	89530	1.00	0.00	H
ATOM	487	C	ARG	A	55	4020	36820	136800	1.00	0.00	C		ATOM	486	HH22	ARG	A	55	48300	70390	89720	1.00	0.00	H
ATOM	488	O	ARG	A	55	3930	36010	135920	1.00	0.00	O		ATOM	487	C	ARG	A	55	143200	75270	93230	1.00	0.00	C
ATOM	489	N	GLU	A	56	2930	37060	137560	1.00	0.00	N		ATOM	488	O	ARG	A	55	143130	76460	93570	1.00	0.00	O
ATOM	490	HN	GLU	A	56	2970	37810	138220	1.00	0.00	H		ATOM	489	N	GLU	A	56	43760	74340	93950	1.00	0.00	N
ATOM	491	CA	GLU	A	56	1580	36580	137480	1.00	0.00	C		ATOM	490	HN	GLU	A	56	43850	73390	93670	1.00	0.00	H
ATOM	492	HA	GLU	A	56	1610	35500	137380	1.00	0.00	H		ATOM	491	CA	GLU	A	56	44430	74590	95240	1.00	0.00	C
ATOM	493	CB	GLU	A	56	0.720	36960	138740	1.00	0.00	C		ATOM	492	HA	GLU	A	56	43900	75380	95760	1.00	0.00	H
ATOM	494	HB1	GLU	A	56	-0.330	36690	138490	1.00	0.00	H		ATOM	493	CB	GLU	A	56	44270	73380	96210	1.00	0.00	C
ATOM	495	HB2	GLU	A	56	0.630	38060	138920	1.00	0.00	H		ATOM	494	HB1	GLU	A	56	44770	73620	97180	1.00	0.00	H
ATOM	496	CG	GLU	A	56	1180	36230	140010	1.00	0.00	C		ATOM	495	HB2	GLU	A	56	44710	72500	95700	1.00	0.00	H
ATOM	497	HG1	GLU	A	56	0.480	36630	140780	1.00	0.00	H		ATOM	496	CG	GLU	A	56	42820	73050	96480	1.00	0.00	C
ATOM	498	HG2	GLU	A	56	2240	36520	140150	1.00	0.00	H		ATOM	497	HG1	GLU	A	56	42320	72730	95550	1.00	0.00	H
ATOM	499	CD	GLU	A	56	1090	34760	139920	1.00	0.00	C		ATOM	498	HG2	GLU	A	56	42250	73950	96790	1.00	0.00	H
ATOM	500	OE1	GLU	A	56	-0.050	34110	139940	1.00	0.00	O		ATOM	499	CD	GLU	A	56	42630	72070	97590	1.00	0.00	C
ATOM	501	OE2	GLU	A	56	2130	34140	139800	1.00	0.00	O		ATOM	500	OE1	GLU	A	56	42840	72480	98750	1.00	0.00	O
ATOM	502	C	GLU	A	56	0.870	36950	136220	1.00	0.00	C		ATOM	501	OE2	GLU	A	56	42260	70880	97350	1.00	0.00	O
ATOM	503	O	GLU	A	56	1080	37990	135730	1.00	0.00	O		ATOM	502	C	GLU	A	56	45880	74950	95180	1.00	0.00	C
ATOM	504	N	GLY	A	57	-0.120	36110	135730	1.00	0.00	N		ATOM	503	O	GLU	A	56	46560	74400	94310	1.00	0.00	O
ATOM	505	HN	GLY	A	57	-0.320	35250	136190	1.00	0.00	H		ATOM	504	N	GLY	A	57	46400	75860	96060	1.00	0.00	N
ATOM	506	CA	GLY	A	57	-1060	36430	134660	1.00	0.00	C		ATOM	505	HN	GLY	A	57	45750	76420	96570	1.00	0.00	H
ATOM	507	HA1	GLY	A	57	-1780	35630	134630	1.00	0.00	H		ATOM	506	CA	GLY	A	57	47760	76220	96200	1.00	0.00	C
ATOM	508	HA2	GLY	A	57	-0.630	36570	133670	1.00	0.00	H		ATOM	507	HA1	GLY	A	57	47930	77090	96810	1.00	0.00	H
ATOM	509	C	GLY	A	57	-1890	37640	134870	1.00	0.00	C		ATOM	508	HA2	GLY	A	57	48180	76410	95220	1.00	0.00	H
ATOM	510	O	GLY	A	57	-1920	38260	135920	1.00	0.00	O		ATOM	509	C	GLY	A	57	48600	75160	96760	1.00	0.00	C
ATOM	511	N	LYS	A	58	-2640	38100	133890	1.00	0.00	N		ATOM	510	O	GLY	A	57	48100	74270	97410	1.00	0.00	O
ATOM	512	HN	LYS	A	58	-2580	37700	132980	1.00	0.00	H		ATOM	511	N	LYS	A	58	49980	75300	96730	1.00	0.00	N
ATOM	513	CA	LYS	A	58	-3430	39360	133980	1.00	0.00	C		ATOM	512	HN	LYS	A	58	50390	76170	96480	1.00	0.00	H
ATOM	514	HA	LYS	A	58	-3540	39560	135030	1.00	0.00	H		ATOM	513	CA	LYS	A	58	50820	74200	97070	1.00	0.00	C
ATOM	515	CB	LYS	A	58	-2780	40600	133300	1.00	0.00	C		ATOM	514	HA	LYS	A	58	50280	73270	97160	1.00	0.00	H
ATOM	516	HB1	LYS	A	58	-3510	41430	133430	1.00	0.00	H		ATOM	515	CB	LYS	A	58	51880	74080	95950	1.00	0.00	C
ATOM	517	HB2	LYS	A	58	-2780	40310	132230	1.00	0.00	H		ATOM	516	HB1	LYS	A	58	52300	73060	96090	1.00	0.00	H
ATOM	518	CG	LYS	A	58	-1410	40990	133820	1.00	0.00	C		ATOM	517	HB2	LYS	A	58	52740	74720	96240	1.00	0.00	H
ATOM	519	HG1	LYS	A	58	-0.670	40190	133650	1.00	0.00	H		ATOM	518	CG	LYS	A	58	51340	74240	94490	1.00	0.00	C
ATOM	520	HG2	LYS	A	58	-1430	41070	134930	1.00	0.00	H		ATOM	519	HG1	LYS	A	58	52270	74070	93900	1.00	0.00	H
ATOM	521	CD	LYS	A	58	-0.900	42260	133100	1.00	0.00	C		ATOM	520	HG2	LYS	A	58	50930	75240	94260	1.00	0.00	H
ATOM	522	HD1	LYS	A	58	-1320	43190	133550	1.00	0.00	H		ATOM	521	CD	LYS	A	58	50270	73120	94260	1.00	0.00	C
ATOM	523	HD2	LYS	A	58	-1200	42140	132040	1.00	0.00	H		ATOM	522	HD1	LYS	A	58	49430	73330	94950	1.00	0.00	H
ATOM	524	CE	LYS	A	58	0.610	42210	133030	1.00	0.00	C		ATOM	523	HD2	LYS	A	58	50760	72190	94620	1.00	0.00	H
ATOM	525	HE1	LYS	A	58	0.990	41180	132850	1.00	0.00	H		ATOM	524	CE	LYS	A	58	49770	72990	92850	1.00	0.00	C
ATOM	526	HE2	LYS	A	58	1060	42580	133980	1.00	0.00	H		ATOM	525	HE1	LYS	A	58	49430	73910	92330	1.00	0.00	H
ATOM	527	NZ	LYS	A	58	1070	43160	132030	1.00	0.00	N		ATOM	526	HE2	LYS	A	58	48930	72260	92850	1.00	0.00	H
ATOM	528	HZ1	LYS	A	58	1030	42790	131070	1.00	0.00	H		ATOM	527	NZ	LYS	A	58	50830	72460	92060	1.00	0.00	N
ATOM	529	HZ2	LYS	A	58	2070	43350	132240	1.00	0.00	H		ATOM	528	HZ1	LYS	A	58	51640	73110	91960	1.00	0.00	H
ATOM	530	HZ3	LYS	A	58	0.630	44100	132150	1.00	0.00	H		ATOM	529	HZ2	LYS	A	58	50440	72180	91130	1.00	0.00	H
ATOM	531	C	LYS	A	58	-4830	39010	133390	1.00	0.00	C		ATOM	530	HZ3	LYS	A	58	51230	71570	92430	1.00	0.00	H
ATOM	532	O	LYS	A	58	-5870	39290	134000	1.00	0.00	O		ATOM	531	C	LYS	A	58	51450	74340	98490	1.00	0.00	C
ATOM	533	N	LEU	A	59	-4980	38250	132280	1.00	0.00	N		ATOM	532	O	LYS	A	58	52000	73360	99040	1.00	0.00	O
ATOM	534	HN	LEU	A	59	-4200	37840	131810	1.00	0.00	H		ATOM	533	N	LEU	A	59	51360	75530	99170	1.00	0.00	N
ATOM	535	CA	LEU	A	59	-6230	37970	131680	1.00	0.00	C		ATOM	534	HN	LEU	A	59	50720	76250	98920	1.00	0.00	H
ATOM	536	HA	LEU	A	59	-6930	38800	131750	1.00	0.00	H		ATOM	535	CA	LEU	A	59	52080	75820	100420	1.00	0.00	C
ATOM	537	CB	LEU	A	59	-5920	37600	130230	1.00	0.00	C		ATOM	536	HA	LEU	A	59	53090	75590	100090	1.00	0.00	H
ATOM	538	HB1	LEU	A	59	-6900	37410	129750	1.00	0.00	H		ATOM	537	CB	LEU	A	59	52050	77370	100750	1.00	0.00	C
ATOM	539	HB2	LEU	A	59	-5250	36720	130180	1.00	0.00	H		ATOM	538	HB1	LEU	A	59	52790	77630	101540	1.00	0.00	H
ATOM	540	CG	LEU	A	59	-5150	38720	129480	1.00	0.00	C		ATOM	539	HB2	LEU	A	59	51090	77540	101270	1.00	0.00	H
ATOM	541	HG	LEU	A	59	-4150	38960	129910	1.00	0.00	H		ATOM	540	CG	LEU	A	59	52160	78310	99580	1.00	0.00	C
ATOM	542	CD1	LEU	A	59	-4870	38290	127980	1.00	0.00	C		ATOM	541	HG	LEU	A	59	51370	77940	98890	1.00	0.00	H
ATOM	543	HD11	LEU	A	59	-4140	37460	127900	1.00	0.00	H		ATOM	542	CD1	LEU	A	59	51760	79660	100160	1.00	0.00	C
ATOM	544	HD12	LEU	A	59	-4450	39220	127530	1.00	0.00	H		ATOM	543	HD11	LEU	A	59	52440	79950	100990	1.00	0.00	H
ATOM	545	HD13	LEU	A	59	-5780	38090	127370	1.00	0.00	H		ATOM	544	HD12	LEU	A	59	50680	79770	100400	1.00	0.00	H
ATOM	546	CD2	LEU	A	59	-5980	40010	129450	1.00	0.00	C		ATOM	545	HD13	LEU	A	59	51920	80430	99380	1.00	0.00	H
ATOM	547	HD21	LEU	A	59	-6920	39860	128880	1.00	0.00	H		ATOM	546	CD2	LEU	A	59	53470	78300	98770	1.00	0.00	C
ATOM	548	HD22	LEU	A	59	-5450	40850	128970	1.00	0.00	H		ATOM	547	HD21	LEU	A	59	53780	77340	98310	1.00	0.00	H
ATOM	549	HD23	LEU	A	59	-6320	40330	130460	1.00	0.00	H		ATOM	548	HD22	LEU	A	59	54240	78420	99570	1.00	0.00	H
ATOM	550	C	LEU	A	59	-6810	36720	132370	1.00	0.00	C		ATOM	549	HD23	LEU	A	59	53460	79130	98030	1.00	0.00	H
ATOM	551	O	LEU	A	59	-7970	36610	132640	1.00	0.00	O		ATOM	550	C	LEU	A	59	51770	75030	101680	1.00	0.00	C
ATOM	552	N	GLY	A	60	-5880	35770	132720	1.00	0.00	N		ATOM	551	O	LEU	A	59	52720	74510	102300	1.00	0.00	O
ATOM	553	HN	GLY	A	60	-4970	35730	132330	1.00	0.00	H		ATOM	552	N	GLY	A	60	50450	74920	102010	1.00	0.00	N
ATOM	554	CA	GLY	A	60	-6290	34490	133310	1.00	0.00	C		ATOM	553	HN	GLY	A	60	49820	75560	101580	1.00	0.00	H
ATOM	555	HA1	GLY	A	60	-5410	33860	133340	1.00	0.00	H		ATOM	554	CA	GLY	A	60	49880	74100	103020	1.00	0.00	C
ATOM	556	HA2	GLY	A	60	-6980	34090	132590	1.00	0.00	H		ATOM	555	HA1	GLY	A	60	48810	74260	103030	1.00	0.00	H
ATOM	557	C	GLY	A	60	-6920	34510	134630	1.00	0.00	C		ATOM	556	HA2	GLY	A	60	50360	74350	103950	1.00	0.00	H
ATOM	558	O	GLY	A	60	-7670	33640	135050	1.00	0.00	O		ATOM	557	C	GLY	A	60	50190	72670	102730	1.00	0.00	C
ATOM	559	N	LYS	A	61	-6780	35660	135310	1.00	0.00	N		ATOM	558	O	GLY	A	60	50420	71930	103650	1.00	0.00	O
ATOM	560	HN	LYS	A	61	-6320	36410	134850	1.00	0.00	H		ATOM	559	N	LYS	A	61	50110	72240	101490	1.00	0.00	N
ATOM	561	CA	LYS	A	61	-7170	36040	136680	1.00	0.00	C		ATOM	560	HN	LYS	A	61	50000	72940	100790	1.00	0.00	H
ATOM	562	HA	LYS	A	61	-6920	35200	137310	1.00	0.00	H		ATOM	561	CA	LYS	A	61	50430	70840	101170	1.00	0.00	C
ATOM	563	CB	LYS	A	61	-6290	37290	137000	1.00	0.00	C		ATOM	562	HA	LYS	A	61	49780	70210	101760	1.00	0.00	H
ATOM	564	HB1	LYS	A	61	-6640	37650	137990	1.00	0.00	H		ATOM	563	CB	LYS	A	61	50070	70600	99660	1.00	0.00	C
ATOM	565	HB2	LYS	A	61	-6400	38060	136210	1.00	0.00	H		ATOM	564	HB1	LYS	A	61	50290	69530	99470	1.00	0.00	H
ATOM	566	CG	LYS	A	61	-4810	36880	137090	1.00	0.00	C		ATOM	565	HB2	LYS	A	61	50700	71160	98940	1.00	0.00	H
ATOM	567	HG1	LYS	A	61	-4200	37800	137160	1.00	0.00	H		ATOM	566	CG	LYS	A	61	48610	70720	99260	1.00	0.00	C
ATOM	568	HG2	LYS	A	61	-4640	36430	136080	1.00	0.00	H		ATOM	567	HG1	LYS	A	61	48320	71790	99230	1.00	0.00	H
ATOM	569	CD	LYS	A	61	-4460	35930	138210	1.00	0.00	C		ATOM	568	HG2	LYS	A	61	48170	70210	100150	1.00	0.00	H
ATOM	570	HD1	LYS	A	61	-4970	34950	138030	1.00	0.00	H		ATOM	569	CD	LYS	A	61	48230	70060	97880	1.00	0.00	C
ATOM	571	HD2	LYS	A	61	-4860	36340	139160	1.00	0.00	H		ATOM	570	HD1	LYS	A	61	47190	70400	97700	1.00	0.00	H
ATOM	572	CE	LYS	A	61	-2990	35700	138430	1.00	0.00	C		ATOM	571	HD2	LYS	A	61	48270	68950	97980	1.00	0.00	H
ATOM	573	HE1	LYS	A	61	-2470	36670	138580	1.00	0.00	H		ATOM	572	CE	LYS	A	61	49120	70490	96680	1.00	0.00	C
ATOM	574	HE2	LYS	A	61	-2640	35210	137500	1.00	0.00	H		ATOM	573	HE1	LYS	A	61	50180	70270	96930	1.00	0.00	H
ATOM	575	NZ	LYS	A	61	-2730	34840	139580	1.00	0.00	N		ATOM	574	HE2	LYS	A	61	49200	71590	96510	1.00	0.00	H
ATOM	576	HZ1	LYS	A	61	-3130	33910	139320	1.00	0.00	H		ATOM	575	NZ	LYS	A	61	48760	69950	95400	1.00	0.00	N
ATOM	577	HZ2	LYS	A	61	-3080	35210	140480	1.00	0.00	H		ATOM	576	HZ1	LYS	A	61	47860	70440	95220	1.00	0.00	H
ATOM	578	HZ3	LYS	A	61	-1720	34630	139730	1.00	0.00	H		ATOM	577	HZ2	LYS	A	61	48610	68920	95520	1.00	0.00	H
ATOM	579	C	LYS	A	61	-8640	36500	136720	1.00	0.00	C		ATOM	578	HZ3	LYS	A	61	49440	70000	94610	1.00	0.00	H
ATOM	580	O	LYS	A	61	-9330	36360	137750	1.00	0.00	O		ATOM	579	C	LYS	A	61	51920	70500	101330	1.00	0.00	C
ATOM	581	N	ARG	A	62	-9260	36970	135640	1.00	0.00	N		ATOM	580	O	LYS	A	61	52270	69330	101660	1.00	0.00	O
ATOM	582	HN	ARG	A	62	-8710	37180	134830	1.00	0.00	H		ATOM	581	N	ARG	A	62	52890	71400	101100	1.00	0.00	N
ATOM	583	CA	ARG	A	62	-10680	37030	135580	1.00	0.00	C		ATOM	582	HN	ARG	A	62	52580	72310	100830	1.00	0.00	H
ATOM	584	HA	ARG	A	62	-11100	37300	136540	1.00	0.00	H		ATOM	583	CA	ARG	A	62	54270	71180	101400	1.00	0.00	C
ATOM	585	CB	ARG	A	62	-11010	38240	134600	1.00	0.00	C		ATOM	584	HA	ARG	A	62	54630	70290	100900	1.00	0.00	H
ATOM	586	HB1	ARG	A	62	-12100	38470	134570	1.00	0.00	H		ATOM	585	CB	ARG	A	62	55170	72260	100660	1.00	0.00	C
ATOM	587	HB2	ARG	A	62	-10780	37960	133550	1.00	0.00	H		ATOM	586	HB1	ARG	A	62	56190	72100	101060	1.00	0.00	H
ATOM	588	CG	ARG	A	62	-10340	39590	134870	1.00	0.00	C		ATOM	587	HB2	ARG	A	62	54810	73220	101080	1.00	0.00	H
ATOM	589	HG1	ARG	A	62	-10760	40470	134340	1.00	0.00	H		ATOM	588	CG	ARG	A	62	55260	72320	99110	1.00	0.00	C
ATOM	590	HG2	ARG	A	62	-9270	39440	134600	1.00	0.00	H		ATOM	589	HG1	ARG	A	62	56020	73110	98920	1.00	0.00	H
ATOM	591	CD	ARG	A	62	-10310	39840	136420	1.00	0.00	C		ATOM	590	HG2	ARG	A	62	54320	72700	98660	1.00	0.00	H
ATOM	592	HD1	ARG	A	62	-9870	40830	136670	1.00	0.00	H		ATOM	591	CD	ARG	A	62	55570	70970	98450	1.00	0.00	C
ATOM	593	HD2	ARG	A	62	-9750	39100	137030	1.00	0.00	H		ATOM	592	HD1	ARG	A	62	54930	70170	98880	1.00	0.00	H
ATOM	594	NE	ARG	A	62	-11750	39790	136740	1.00	0.00	N		ATOM	593	HD2	ARG	A	62	56660	70800	98620	1.00	0.00	H
ATOM	595	HE	ARG	A	62	-12360	39540	135990	1.00	0.00	H		ATOM	594	NE	ARG	A	62	55370	71040	96980	1.00	0.00	N
ATOM	596	CZ	ARG	A	62	-12300	40210	137850	1.00	0.00	C		ATOM	595	HE	ARG	A	62	56030	71560	96440	1.00	0.00	H
ATOM	597	NH1	ARG	A	62	-11610	40330	138950	1.00	0.00	N		ATOM	596	CZ	ARG	A	62	54260	70780	96300	1.00	0.00	C
ATOM	598	HH11	ARG	A	62	-10670	40000	139070	1.00	0.00	H		ATOM	597	NH1	ARG	A	62	53360	70060	96730	1.00	0.00	N
ATOM	599	HH12	ARG	A	62	-12000	40800	139740	1.00	0.00	H		ATOM	598	HH11	ARG	A	62	53630	69360	97390	1.00	0.00	H
ATOM	600	NH2	ARG	A	62	-13610	40370	137930	1.00	0.00	N		ATOM	599	HH12	ARG	A	62	52670	69690	96100	1.00	0.00	H
ATOM	601	HH21	ARG	A	62	-14270	40340	137170	1.00	0.00	H		ATOM	600	NH2	ARG	A	62	54100	71430	95190	1.00	0.00	N
ATOM	602	HH22	ARG	A	62	-13920	40860	138740	1.00	0.00	H		ATOM	601	HH21	ARG	A	62	54890	72030	95020	1.00	0.00	H
ATOM	603	C	ARG	A	62	-11380	35830	135040	1.00	0.00	C		ATOM	602	HH22	ARG	A	62	53380	71250	94520	1.00	0.00	H
ATOM	604	O	ARG	A	62	-12610	35750	135120	1.00	0.00	O		ATOM	603	C	ARG	A	62	54660	71070	102830	1.00	0.00	C
ATOM	605	N	LEU	A	63	-10610	34810	134500	1.00	0.00	N		ATOM	604	O	ARG	A	62	55530	70290	103180	1.00	0.00	O
ATOM	606	HN	LEU	A	63	-9630	34980	134540	1.00	0.00	H		ATOM	605	N	LEU	A	63	53930	71790	103740	1.00	0.00	N
ATOM	607	CA	LEU	A	63	-10990	33560	133840	1.00	0.00	C		ATOM	606	HN	LEU	A	63	53250	72460	103470	1.00	0.00	H
ATOM	608	HA	LEU	A	63	-12040	33630	133600	1.00	0.00	H		ATOM	607	CA	LEU	A	63	54110	71640	105210	1.00	0.00	C
ATOM	609	CB	LEU	A	63	-10170	33320	132530	1.00	0.00	C		ATOM	608	HA	LEU	A	63	55110	71320	105440	1.00	0.00	H
ATOM	610	HB1	LEU	A	63	-10620	32400	132090	1.00	0.00	H		ATOM	609	CB	LEU	A	63	53950	73020	105940	1.00	0.00	C
ATOM	611	HB2	LEU	A	63	-9080	33140	132710	1.00	0.00	H		ATOM	610	HB1	LEU	A	63	54070	72810	107020	1.00	0.00	H
ATOM	612	CG	LEU	A	63	-10230	34440	131460	1.00	0.00	C		ATOM	611	HB2	LEU	A	63	52920	73390	105800	1.00	0.00	H
ATOM	613	HG	LEU	A	63	-9910	35410	131880	1.00	0.00	H		ATOM	612	CG	LEU	A	63	54860	74170	105430	1.00	0.00	C
ATOM	614	CD1	LEU	A	63	-9370	34220	130200	1.00	0.00	C		ATOM	613	HG	LEU	A	63	54850	74260	104330	1.00	0.00	H
ATOM	615	HD11	LEU	A	63	-9400	35140	129570	1.00	0.00	H		ATOM	614	CD1	LEU	A	63	54340	75550	105920	1.00	0.00	C
ATOM	616	HD12	LEU	A	63	-9780	33360	129630	1.00	0.00	H		ATOM	615	HD11	LEU	A	63	54890	76440	105540	1.00	0.00	H
ATOM	617	HD13	LEU	A	63	-8300	34070	130490	1.00	0.00	H		ATOM	616	HD12	LEU	A	63	54290	75640	107020	1.00	0.00	H
ATOM	618	CD2	LEU	A	63	-11720	34630	130950	1.00	0.00	C		ATOM	617	HD13	LEU	A	63	53270	75710	105650	1.00	0.00	H
ATOM	619	HD21	LEU	A	63	-11800	35450	130210	1.00	0.00	H		ATOM	618	CD2	LEU	A	63	56290	73910	105840	1.00	0.00	C
ATOM	620	HD22	LEU	A	63	-12350	34920	131820	1.00	0.00	H		ATOM	619	HD21	LEU	A	63	56940	74800	105770	1.00	0.00	H
ATOM	621	HD23	LEU	A	63	-12040	33660	130500	1.00	0.00	H		ATOM	620	HD22	LEU	A	63	56730	73130	105180	1.00	0.00	H
ATOM	622	C	LEU	A	63	-10920	32420	134840	1.00	0.00	C		ATOM	621	HD23	LEU	A	63	56320	73640	106920	1.00	0.00	H
ATOM	623	O	LEU	A	63	-11080	31260	134470	1.00	0.00	O		ATOM	622	C	LEU	A	63	53180	70590	105850	1.00	0.00	C
ATOM	624	N	SER	A	64	-10580	32730	136160	1.00	0.00	N		ATOM	623	O	LEU	A	63	52760	70640	107000	1.00	0.00	O
ATOM	625	HN	SER	A	64	-10510	33670	136490	1.00	0.00	H		ATOM	624	N	SER	A	64	52650	69600	105110	1.00	0.00	N
ATOM	626	CA	SER	A	64	-10330	31730	137200	1.00	0.00	C		ATOM	625	HN	SER	A	64	52880	69710	104150	1.00	0.00	H
ATOM	627	HA	SER	A	64	-9520	31110	136840	1.00	0.00	H		ATOM	626	CA	SER	A	64	51730	68510	105480	1.00	0.00	C
ATOM	628	CB	SER	A	64	-9820	32350	138510	1.00	0.00	C		ATOM	627	HA	SER	A	64	50800	68980	105760	1.00	0.00	H
ATOM	629	HB1	SER	A	64	-9850	31610	139330	1.00	0.00	H		ATOM	628	CB	SER	A	64	51510	67550	104230	1.00	0.00	C
ATOM	630	HB2	SER	A	64	-10340	33260	138900	1.00	0.00	H		ATOM	629	HB1	SER	A	64	52420	67030	103860	1.00	0.00	H
ATOM	631	OG	SER	A	64	-8450	32750	138400	1.00	0.00	O		ATOM	630	HB2	SER	A	64	51070	68290	103530	1.00	0.00	H
ATOM	632	HG1	SER	A	64	-7840	32000	138430	1.00	0.00	H		ATOM	631	OG	SER	A	64	50520	66570	104500	1.00	0.00	O
ATOM	633	C	SER	A	64	-11470	30790	137590	1.00	0.00	C		ATOM	632	HG1	SER	A	64	50650	65930	103800	1.00	0.00	H
ATOM	634	O	SER	A	64	-12570	31220	137820	1.00	0.00	O		ATOM	633	C	SER	A	64	52170	67660	106670	1.00	0.00	C
ATOM	635	N	HSD	A	65	-11150	29480	137700	1.00	0.00	N		ATOM	634	O	SER	A	64	53230	67040	106700	1.00	0.00	O
ATOM	636	HN	HSD	A	65	-10160	29330	137690	1.00	0.00	H		ATOM	635	N	HSD	A	65	51300	67660	107690	1.00	0.00	N
ATOM	637	CA	HSD	A	65	-12150	28400	137920	1.00	0.00	C		ATOM	636	HN	HSD	A	65	50570	68340	107620	1.00	0.00	H
ATOM	638	HA	HSD	A	65	-11540	27540	138150	1.00	0.00	H		ATOM	637	CA	HSD	A	65	51420	66840	108920	1.00	0.00	C
ATOM	639	CB	HSD	A	65	-12920	28530	139230	1.00	0.00	C		ATOM	638	HA	HSD	A	65	50600	67180	109540	1.00	0.00	H
ATOM	640	HB1	HSD	A	65	-13530	27640	139460	1.00	0.00	H		ATOM	639	CB	HSD	A	65	51310	65370	108460	1.00	0.00	C
ATOM	641	HB2	HSD	A	65	-13690	29330	139150	1.00	0.00	H		ATOM	640	HB1	HSD	A	65	51520	64690	109310	1.00	0.00	H
ATOM	642	ND1	HSD	A	65	-11570	27520	141050	1.00	0.00	N		ATOM	641	HB2	HSD	A	65	52000	65060	107650	1.00	0.00	H
ATOM	643	HD1	HSD	A	65	-11360	26660	140580	1.00	0.00	H		ATOM	642	ND1	HSD	A	65	49400	64970	106820	1.00	0.00	N
ATOM	644	CG	HSD	A	65	-12040	28610	140350	1.00	0.00	C		ATOM	643	HD1	HSD	A	65	49920	65370	106070	1.00	0.00	H
ATOM	645	CE1	HSD	A	65	-11100	27960	142250	1.00	0.00	C		ATOM	644	CG	HSD	A	65	49830	65040	108160	1.00	0.00	C
ATOM	646	HE1	HSD	A	65	-10720	27350	143070	1.00	0.00	H		ATOM	645	CE1	HSD	A	65	48180	64380	106800	1.00	0.00	C
ATOM	647	NE2	HSD	A	65	-11240	29220	142360	1.00	0.00	N		ATOM	646	HE1	HSD	A	65	47500	64450	105950	1.00	0.00	H
ATOM	648	CD2	HSD	A	65	-11750	29680	141170	1.00	0.00	C		ATOM	647	NE2	HSD	A	65	47810	64040	108030	1.00	0.00	N
ATOM	649	HD2	HSD	A	65	-11990	30730	141130	1.00	0.00	H		ATOM	648	CD2	HSD	A	65	48830	64380	108850	1.00	0.00	C
ATOM	650	C	HSD	A	65	-13070	28130	136750	1.00	0.00	C		ATOM	649	HD2	HSD	A	65	48890	64050	109880	1.00	0.00	H
ATOM	651	O	HSD	A	65	-14030	27410	136910	1.00	0.00	O		ATOM	650	C	HSD	A	65	52620	67110	109730	1.00	0.00	C
ATOM	652	N	LEU	A	66	-12810	28610	135530	1.00	0.00	N		ATOM	651	O	HSD	A	65	52930	66390	110680	1.00	0.00	O
ATOM	653	HN	LEU	A	66	-11920	29070	135450	1.00	0.00	H		ATOM	652	N	LEU	A	66	53390	68240	109520	1.00	0.00	N
ATOM	654	CA	LEU	A	66	-13570	28260	134310	1.00	0.00	C		ATOM	653	HN	LEU	A	66	53280	68860	108750	1.00	0.00	H
ATOM	655	HA	LEU	A	66	-14600	28250	134620	1.00	0.00	H		ATOM	654	CA	LEU	A	66	54450	68680	110360	1.00	0.00	C
ATOM	656	CB	LEU	A	66	-13650	29370	133230	1.00	0.00	C		ATOM	655	HA	LEU	A	66	54990	67770	110560	1.00	0.00	H
ATOM	657	HB1	LEU	A	66	-14010	29000	132250	1.00	0.00	H		ATOM	656	CB	LEU	A	66	55370	69780	109800	1.00	0.00	C
ATOM	658	HB2	LEU	A	66	-12620	29750	133060	1.00	0.00	H		ATOM	657	HB1	LEU	A	66	56250	69970	110450	1.00	0.00	H
ATOM	659	CG	LEU	A	66	-14290	30730	133780	1.00	0.00	C		ATOM	658	HB2	LEU	A	66	54850	70760	109810	1.00	0.00	H
ATOM	660	HG	LEU	A	66	-13610	31040	134600	1.00	0.00	H		ATOM	659	CG	LEU	A	66	55900	69750	108350	1.00	0.00	C
ATOM	661	CD1	LEU	A	66	-14130	31800	132730	1.00	0.00	C		ATOM	660	HG	LEU	A	66	55110	69630	107580	1.00	0.00	H
ATOM	662	HD11	LEU	A	66	-14710	32710	132960	1.00	0.00	H		ATOM	661	CD1	LEU	A	66	56520	71180	108150	1.00	0.00	C
ATOM	663	HD12	LEU	A	66	-14490	31440	131750	1.00	0.00	H		ATOM	662	HD11	LEU	A	66	55770	71930	108460	1.00	0.00	H
ATOM	664	HD13	LEU	A	66	-13060	32100	132630	1.00	0.00	H		ATOM	663	HD12	LEU	A	66	56810	71420	107100	1.00	0.00	H
ATOM	665	CD2	LEU	A	66	-15700	30690	134390	1.00	0.00	C		ATOM	664	HD13	LEU	A	66	57330	71330	108890	1.00	0.00	H
ATOM	666	HD21	LEU	A	66	-16390	30550	133530	1.00	0.00	H		ATOM	665	CD2	LEU	A	66	57010	68710	108190	1.00	0.00	C
ATOM	667	HD22	LEU	A	66	-16020	31580	134980	1.00	0.00	H		ATOM	666	HD21	LEU	A	66	56610	67720	108500	1.00	0.00	H
ATOM	668	HD23	LEU	A	66	-15730	29830	135090	1.00	0.00	H		ATOM	667	HD22	LEU	A	66	57910	69050	108740	1.00	0.00	H
ATOM	669	C	LEU	A	66	-13360	26840	133760	1.00	0.00	C		ATOM	668	HD23	LEU	A	66	57390	68580	107160	1.00	0.00	H
ATOM	670	O	LEU	A	66	-12280	26310	133730	1.00	0.00	O		ATOM	669	C	LEU	A	66	54010	69200	111720	1.00	0.00	C
ATOM	671	N	ASP	A	67	-14490	26220	133360	1.00	0.00	N		ATOM	670	O	LEU	A	66	52920	69700	111900	1.00	0.00	O
ATOM	672	HN	ASP	A	67	-15370	26680	133350	1.00	0.00	H		ATOM	671	N	ASP	A	67	54880	69070	112730	1.00	0.00	N
ATOM	673	CA	ASP	A	67	-14560	24950	132680	1.00	0.00	C		ATOM	672	HN	ASP	A	67	55750	68710	112380	1.00	0.00	H
ATOM	674	HA	ASP	A	67	-14100	24120	133190	1.00	0.00	H		ATOM	673	CA	ASP	A	67	54770	69640	114080	1.00	0.00	C
ATOM	675	CB	ASP	A	67	-16090	24540	132520	1.00	0.00	C		ATOM	674	HA	ASP	A	67	53960	69210	114640	1.00	0.00	H
ATOM	676	HB1	ASP	A	67	-16220	23710	131790	1.00	0.00	H		ATOM	675	CB	ASP	A	67	56160	69470	114770	1.00	0.00	C
ATOM	677	HB2	ASP	A	67	-16770	25330	132130	1.00	0.00	H		ATOM	676	HB1	ASP	A	67	56110	70020	115730	1.00	0.00	H
ATOM	678	CG	ASP	A	67	-16640	24130	133780	1.00	0.00	C		ATOM	677	HB2	ASP	A	67	57070	69750	114190	1.00	0.00	H
ATOM	679	OD1	ASP	A	67	-17880	24360	133970	1.00	0.00	O		ATOM	678	CG	ASP	A	67	56340	68030	115080	1.00	0.00	C
ATOM	680	OD2	ASP	A	67	-15950	23560	134610	1.00	0.00	O		ATOM	679	OD1	ASP	A	67	57200	67410	114410	1.00	0.00	O
ATOM	681	C	ASP	A	67	-13890	25020	131330	1.00	0.00	C		ATOM	680	OD2	ASP	A	67	55590	67460	115830	1.00	0.00	O
ATOM	682	O	ASP	A	67	-13920	26070	130680	1.00	0.00	O		ATOM	681	C	ASP	A	67	54330	71060	114230	1.00	0.00	C
ATOM	683	N	SER	A	68	-13440	23860	130910	1.00	0.00	N		ATOM	682	O	ASP	A	67	54780	71920	113410	1.00	0.00	O
ATOM	684	HN	SER	A	68	-13560	23020	131430	1.00	0.00	H		ATOM	683	N	SER	A	68	53670	71470	115300	1.00	0.00	N
ATOM	685	CA	SER	A	68	-12470	23900	129800	1.00	0.00	C		ATOM	684	HN	SER	A	68	53500	70900	116090	1.00	0.00	H
ATOM	686	HA	SER	A	68	-13010	24400	129020	1.00	0.00	H		ATOM	685	CA	SER	A	68	53080	72770	115350	1.00	0.00	C
ATOM	687	CB	SER	A	68	-11040	24520	130230	1.00	0.00	C		ATOM	686	HA	SER	A	68	53710	73520	114890	1.00	0.00	H
ATOM	688	HB1	SER	A	68	-11230	25520	130670	1.00	0.00	H		ATOM	687	CB	SER	A	68	51730	72910	114510	1.00	0.00	C
ATOM	689	HB2	SER	A	68	-10450	24680	129310	1.00	0.00	H		ATOM	688	HB1	SER	A	68	51060	72080	114840	1.00	0.00	H
ATOM	690	OG	SER	A	68	-10330	23750	131190	1.00	0.00	O		ATOM	689	HB2	SER	A	68	51950	72720	113440	1.00	0.00	H
ATOM	691	HG1	SER	A	68	-9540	23410	130750	1.00	0.00	H		ATOM	690	OG	SER	A	68	51070	74140	114670	1.00	0.00	O
ATOM	692	C	SER	A	68	-12310	22520	129130	1.00	0.00	C		ATOM	691	HG1	SER	A	68	51680	74800	114330	1.00	0.00	H
ATOM	693	O	SER	A	68	-12690	21510	129650	1.00	0.00	O		ATOM	692	C	SER	A	68	52930	73240	116740	1.00	0.00	C
ATOM	694	N	ILE	A	69	-11850	22480	127850	1.00	0.00	N		ATOM	693	O	SER	A	68	52950	72370	117630	1.00	0.00	O
ATOM	695	HN	ILE	A	69	-11790	23350	127380	1.00	0.00	H		ATOM	694	N	ILE	A	69	52880	74540	117000	1.00	0.00	N
ATOM	696	CA	ILE	A	69	-11570	21170	127210	1.00	0.00	C		ATOM	695	HN	ILE	A	69	53060	75230	116300	1.00	0.00	H
ATOM	697	HA	ILE	A	69	-11420	20410	127970	1.00	0.00	H		ATOM	696	CA	ILE	A	69	52650	75100	118280	1.00	0.00	C
ATOM	698	CB	ILE	A	69	-12690	20670	126270	1.00	0.00	C		ATOM	697	HA	ILE	A	69	52300	74350	118970	1.00	0.00	H
ATOM	699	HB	ILE	A	69	-13620	20810	126860	1.00	0.00	H		ATOM	698	CB	ILE	A	69	53860	75720	118960	1.00	0.00	C
ATOM	700	CG2	ILE	A	69	-12680	21590	124950	1.00	0.00	C		ATOM	699	HB	ILE	A	69	54660	74950	119000	1.00	0.00	H
ATOM	701	HG21	ILE	A	69	-13620	21630	124360	1.00	0.00	H		ATOM	700	CG2	ILE	A	69	54580	76680	117980	1.00	0.00	C
ATOM	702	HG22	ILE	A	69	-11910	21190	124250	1.00	0.00	H		ATOM	701	HG21	ILE	A	69	53980	77590	117730	1.00	0.00	H
ATOM	703	HG23	ILE	A	69	-12330	22600	125250	1.00	0.00	H		ATOM	702	HG22	ILE	A	69	54690	76160	117000	1.00	0.00	H
ATOM	704	CG1	ILE	A	69	-12580	19190	125730	1.00	0.00	C		ATOM	703	HG23	ILE	A	69	55550	77000	118410	1.00	0.00	H
ATOM	705	HG11	ILE	A	69	-11540	19190	125340	1.00	0.00	H		ATOM	704	CG1	ILE	A	69	53590	76310	120320	1.00	0.00	C
ATOM	706	HG12	ILE	A	69	-13110	19060	124760	1.00	0.00	H		ATOM	705	HG11	ILE	A	69	52590	76780	120370	1.00	0.00	H
ATOM	707	CD	ILE	A	69	-12920	18120	126730	1.00	0.00	C		ATOM	706	HG12	ILE	A	69	54270	77180	120420	1.00	0.00	H
ATOM	708	HD1	ILE	A	69	-12070	18030	127450	1.00	0.00	H		ATOM	707	CD	ILE	A	69	53870	75300	121450	1.00	0.00	C
ATOM	709	HD2	ILE	A	69	-12990	17130	126230	1.00	0.00	H		ATOM	708	HD1	ILE	A	69	54890	74860	121430	1.00	0.00	H
ATOM	710	HD3	ILE	A	69	-13820	18380	127320	1.00	0.00	H		ATOM	709	HD2	ILE	A	69	53190	74420	121380	1.00	0.00	H
ATOM	711	C	ILE	A	69	-10210	21310	126530	1.00	0.00	C		ATOM	710	HD3	ILE	A	69	53880	75760	122460	1.00	0.00	H
ATOM	712	O	ILE	A	69	-9930	22370	125950	1.00	0.00	O		ATOM	711	C	ILE	A	69	51540	76140	118130	1.00	0.00	C
ATOM	713	N	PRO	A	70	-9260	20360	126540	1.00	0.00	N		ATOM	712	O	ILE	A	69	51650	77100	117320	1.00	0.00	O
ATOM	714	CD	PRO	A	70	-9310	19160	127390	1.00	0.00	C		ATOM	713	N	PRO	A	70	50430	75990	118890	1.00	0.00	N
ATOM	715	HD1	PRO	A	70	-9930	18560	126690	1.00	0.00	H		ATOM	714	CD	PRO	A	70	49950	74700	119550	1.00	0.00	C
ATOM	716	HD2	PRO	A	70	-9720	19360	128400	1.00	0.00	H		ATOM	715	HD1	PRO	A	70	50720	74470	120330	1.00	0.00	H
ATOM	717	CA	PRO	A	70	-8270	20310	125520	1.00	0.00	C		ATOM	716	HD2	PRO	A	70	49910	73920	118760	1.00	0.00	H
ATOM	718	HA	PRO	A	70	-7740	21240	125700	1.00	0.00	H		ATOM	717	CA	PRO	A	70	49540	77100	119110	1.00	0.00	C
ATOM	719	CB	PRO	A	70	-7450	19020	125790	1.00	0.00	C		ATOM	718	HA	PRO	A	70	49130	77220	118120	1.00	0.00	H
ATOM	720	HB1	PRO	A	70	-6370	19250	125700	1.00	0.00	H		ATOM	719	CB	PRO	A	70	48710	76580	120350	1.00	0.00	C
ATOM	721	HB2	PRO	A	70	-7740	18190	125110	1.00	0.00	H		ATOM	720	HB1	PRO	A	70	47780	77170	120500	1.00	0.00	H
ATOM	722	CG	PRO	A	70	-7870	18750	127320	1.00	0.00	C		ATOM	721	HB2	PRO	A	70	49320	76610	121280	1.00	0.00	H
ATOM	723	HG1	PRO	A	70	-7680	17720	127700	1.00	0.00	H		ATOM	722	CG	PRO	A	70	48570	75120	120070	1.00	0.00	C
ATOM	724	HG2	PRO	A	70	-7190	19480	127810	1.00	0.00	H		ATOM	723	HG1	PRO	A	70	48330	74540	120990	1.00	0.00	H
ATOM	725	C	PRO	A	70	-8710	20320	124100	1.00	0.00	C		ATOM	724	HG2	PRO	A	70	47850	74850	119270	1.00	0.00	H
ATOM	726	O	PRO	A	70	-9770	19800	123810	1.00	0.00	O		ATOM	725	C	PRO	A	70	50090	78450	119480	1.00	0.00	C
ATOM	727	N	HSD	A	71	-7980	20920	123170	1.00	0.00	N		ATOM	726	O	PRO	A	70	51170	78500	120050	1.00	0.00	O
ATOM	728	HN	HSD	A	71	-7150	21380	123460	1.00	0.00	H		ATOM	727	N	HSD	A	71	49370	79560	119130	1.00	0.00	N
ATOM	729	CA	HSD	A	71	-8390	21000	121790	1.00	0.00	C		ATOM	728	HN	HSD	A	71	48490	79620	118670	1.00	0.00	H
ATOM	730	HA	HSD	A	71	-9280	21610	121670	1.00	0.00	H		ATOM	729	CA	HSD	A	71	49940	80850	119430	1.00	0.00	C
ATOM	731	CB	HSD	A	71	-7240	21700	120930	1.00	0.00	C		ATOM	730	HA	HSD	A	71	51020	80890	119370	1.00	0.00	H
ATOM	732	HB1	HSD	A	71	-6260	21230	121160	1.00	0.00	H		ATOM	731	CB	HSD	A	71	49580	81910	118320	1.00	0.00	C
ATOM	733	HB2	HSD	A	71	-7160	22760	121240	1.00	0.00	H		ATOM	732	HB1	HSD	A	71	48480	82070	118320	1.00	0.00	H
ATOM	734	ND1	HSD	A	71	-8560	22450	118980	1.00	0.00	N		ATOM	733	HB2	HSD	A	71	49900	81540	117320	1.00	0.00	H
ATOM	735	HD1	HSD	A	71	-9290	22760	119590	1.00	0.00	H		ATOM	734	ND1	HSD	A	71	49450	84400	118520	1.00	0.00	N
ATOM	736	CG	HSD	A	71	-7530	21720	119460	1.00	0.00	C		ATOM	735	HD1	HSD	A	71	48460	84460	118410	1.00	0.00	H
ATOM	737	CE1	HSD	A	71	-8510	22340	117610	1.00	0.00	C		ATOM	736	CG	HSD	A	71	50180	83250	118570	1.00	0.00	C
ATOM	738	HE1	HSD	A	71	-9090	23030	116990	1.00	0.00	H		ATOM	737	CE1	HSD	A	71	50370	85430	118510	1.00	0.00	C
ATOM	739	NE2	HSD	A	71	-7530	21640	117180	1.00	0.00	N		ATOM	738	HE1	HSD	A	71	50130	86490	118470	1.00	0.00	H
ATOM	740	CD2	HSD	A	71	-6880	21290	118340	1.00	0.00	C		ATOM	739	NE2	HSD	A	71	51590	85020	118550	1.00	0.00	N
ATOM	741	HD2	HSD	A	71	-5880	20880	118340	1.00	0.00	H		ATOM	740	CD2	HSD	A	71	51520	83650	118540	1.00	0.00	C
ATOM	742	C	HSD	A	71	-8660	19590	121110	1.00	0.00	C		ATOM	741	HD2	HSD	A	71	52450	83130	118340	1.00	0.00	H
ATOM	743	O	HSD	A	71	-8000	18610	121410	1.00	0.00	O		ATOM	742	C	HSD	A	71	49540	81310	120850	1.00	0.00	C
ATOM	744	N	THR	A	72	-9700	19490	120300	1.00	0.00	N		ATOM	743	O	HSD	A	71	48360	81450	121210	1.00	0.00	O
ATOM	745	HN	THR	A	72	-10300	20240	120030	1.00	0.00	H		ATOM	744	N	THR	A	72	50590	81590	121730	1.00	0.00	N
ATOM	746	CA	THR	A	72	-10120	18220	119700	1.00	0.00	C		ATOM	745	HN	THR	A	72	51530	81340	121500	1.00	0.00	H
ATOM	747	HA	THR	A	72	-9650	17420	120250	1.00	0.00	H		ATOM	746	CA	THR	A	72	50400	81900	123150	1.00	0.00	C
ATOM	748	CB	THR	A	72	-11630	17970	119780	1.00	0.00	C		ATOM	747	HA	THR	A	72	49530	81370	123500	1.00	0.00	H
ATOM	749	HB	THR	A	72	-12190	18750	119220	1.00	0.00	H		ATOM	748	CB	THR	A	72	51520	81260	124060	1.00	0.00	C
ATOM	750	OG1	THR	A	72	-12110	18030	121120	1.00	0.00	O		ATOM	749	HB	THR	A	72	51740	81850	124970	1.00	0.00	H
ATOM	751	HG1	THR	A	72	-11390	17690	121650	1.00	0.00	H		ATOM	750	OG1	THR	A	72	52770	81290	123390	1.00	0.00	O
ATOM	752	CG2	THR	A	72	-12060	16590	119260	1.00	0.00	C		ATOM	751	HG1	THR	A	72	52900	80420	123010	1.00	0.00	H
ATOM	753	HG21	THR	A	72	-11880	16550	118160	1.00	0.00	H		ATOM	752	CG2	THR	A	72	51100	79840	124270	1.00	0.00	C
ATOM	754	HG22	THR	A	72	-13160	16550	119380	1.00	0.00	H		ATOM	753	HG21	THR	A	72	50320	79750	125060	1.00	0.00	H
ATOM	755	HG23	THR	A	72	-11750	15740	119910	1.00	0.00	H		ATOM	754	HG22	THR	A	72	51900	79230	124740	1.00	0.00	H
ATOM	756	C	THR	A	72	-9810	18340	118180	1.00	0.00	C		ATOM	755	HG23	THR	A	72	50880	79320	123310	1.00	0.00	H
ATOM	757	O	THR	A	72	-10510	19010	117470	1.00	0.00	O		ATOM	756	C	THR	A	72	50320	83420	123390	1.00	0.00	C
ATOM	758	N	PRO	A	73	-8780	17650	117630	1.00	0.00	N		ATOM	757	O	THR	A	72	50960	84210	122720	1.00	0.00	O
ATOM	759	CD	PRO	A	73	-7800	16810	118420	1.00	0.00	C		ATOM	758	N	PRO	A	73	49610	83890	124400	1.00	0.00	N
ATOM	760	HD1	PRO	A	73	-8230	15790	118470	1.00	0.00	H		ATOM	759	CD	PRO	A	73	48570	83020	125070	1.00	0.00	C
ATOM	761	HD2	PRO	A	73	-7690	17210	119450	1.00	0.00	H		ATOM	760	HD1	PRO	A	73	49060	82330	125790	1.00	0.00	H
ATOM	762	CA	PRO	A	73	-8430	17760	116230	1.00	0.00	C		ATOM	761	HD2	PRO	A	73	47910	82440	124400	1.00	0.00	H
ATOM	763	HA	PRO	A	73	-8200	18750	115850	1.00	0.00	H		ATOM	762	CA	PRO	A	73	49700	85230	124990	1.00	0.00	C
ATOM	764	CB	PRO	A	73	-7110	16960	116150	1.00	0.00	C		ATOM	763	HA	PRO	A	73	49300	85820	124180	1.00	0.00	H
ATOM	765	HB1	PRO	A	73	-6510	17450	115360	1.00	0.00	H		ATOM	764	CB	PRO	A	73	148880	85120	126230	1.00	0.00	C
ATOM	766	HB2	PRO	A	73	-7290	15900	115850	1.00	0.00	H		ATOM	765	HB1	PRO	A	73	148420	86090	126520	1.00	0.00	H
ATOM	767	CG	PRO	A	73	-6550	16980	117610	1.00	0.00	C		ATOM	766	HB2	PRO	A	73	149560	84830	127070	1.00	0.00	H
ATOM	768	HG1	PRO	A	73	-5750	16210	117670	1.00	0.00	H		ATOM	767	CG	PRO	A	73	147790	83990	125910	1.00	0.00	C
ATOM	769	HG2	PRO	A	73	-6210	18040	117650	1.00	0.00	H		ATOM	768	HG1	PRO	A	73	147310	83550	126810	1.00	0.00	H
ATOM	770	C	PRO	A	73	-9660	17100	115460	1.00	0.00	C		ATOM	769	HG2	PRO	A	73	147040	84500	125270	1.00	0.00	H
ATOM	771	O	PRO	A	73	-10160	16080	115860	1.00	0.00	O		ATOM	770	C	PRO	A	73	51030	85770	125250	1.00	0.00	C
ATOM	772	N	ARG	A	74	-10090	17730	114370	1.00	0.00	N		ATOM	771	O	PRO	A	73	51990	85050	125310	1.00	0.00	O
ATOM	773	HN	ARG	A	74	-9650	18570	114040	1.00	0.00	H		ATOM	772	N	ARG	A	74	1160	0.450	125350	1.00	0.00	N
ATOM	774	CA	ARG	A	74	-11070	17200	113470	1.00	0.00	C		ATOM	773	HN	ARG	A	74	0.290	0.940	125420	1.00	0.00	H
ATOM	775	HA	ARG	A	74	-10950	16130	113350	1.00	0.00	H		ATOM	774	CA	ARG	A	74	2460	1070	125660	1.00	0.00	C
ATOM	776	CB	ARG	A	74	-12470	17510	114020	1.00	0.00	C		ATOM	775	HA	ARG	A	74	3250	0.980	124940	1.00	0.00	H
ATOM	777	HB1	ARG	A	74	-12600	17250	115090	1.00	0.00	H		ATOM	776	CB	ARG	A	74	2380	2630	125670	1.00	0.00	C
ATOM	778	HB2	ARG	A	74	-13160	16960	113340	1.00	0.00	H		ATOM	777	HB1	ARG	A	74	3340	3040	126060	1.00	0.00	H
ATOM	779	CG	ARG	A	74	-12830	19040	113960	1.00	0.00	C		ATOM	778	HB2	ARG	A	74	1630	2860	126460	1.00	0.00	H
ATOM	780	HG1	ARG	A	74	-13000	19110	112870	1.00	0.00	H		ATOM	779	CG	ARG	A	74	102030	3280	124290	1.00	0.00	C
ATOM	781	HG2	ARG	A	74	-11990	19720	114210	1.00	0.00	H		ATOM	780	HG1	ARG	A	74	101370	4070	124720	1.00	0.00	H
ATOM	782	CD	ARG	A	74	-14120	19410	114730	1.00	0.00	C		ATOM	781	HG2	ARG	A	74	101440	2550	123710	1.00	0.00	H
ATOM	783	HD1	ARG	A	74	-14070	18950	115740	1.00	0.00	H		ATOM	782	CD	ARG	A	74	3110	3870	123340	1.00	0.00	C
ATOM	784	HD2	ARG	A	74	-15060	19080	114240	1.00	0.00	H		ATOM	783	HD1	ARG	A	74	2560	4360	122510	1.00	0.00	H
ATOM	785	NE	ARG	A	74	-14040	20880	114880	1.00	0.00	N		ATOM	784	HD2	ARG	A	74	3760	3060	122960	1.00	0.00	H
ATOM	786	HE	ARG	A	74	-13240	21260	115340	1.00	0.00	H		ATOM	785	NE	ARG	A	74	3780	4980	124080	1.00	0.00	N
ATOM	787	CZ	ARG	A	74	-14800	21730	114210	1.00	0.00	C		ATOM	786	HE	ARG	A	74	3390	5280	124950	1.00	0.00	H
ATOM	788	NH1	ARG	A	74	-15910	21450	113570	1.00	0.00	N		ATOM	787	CZ	ARG	A	74	4730	5750	123540	1.00	0.00	C
ATOM	789	HH11	ARG	A	74	-16430	20640	113820	1.00	0.00	H		ATOM	788	NH1	ARG	A	74	5130	5550	122330	1.00	0.00	N
ATOM	790	HH12	ARG	A	74	-16100	22100	112840	1.00	0.00	H		ATOM	789	HH11	ARG	A	74	4770	4760	121850	1.00	0.00	H
ATOM	791	NH2	ARG	A	74	-14300	22970	114130	1.00	0.00	N		ATOM	790	HH12	ARG	A	74	5780	6160	121870	1.00	0.00	H
ATOM	792	HH21	ARG	A	74	-13320	23040	114360	1.00	0.00	H		ATOM	791	NH2	ARG	A	74	5130	6660	124350	1.00	0.00	N
ATOM	793	HH22	ARG	A	74	-14660	23690	113540	1.00	0.00	H		ATOM	792	HH21	ARG	A	74	4910	6620	125320	1.00	0.00	H
ATOM	794	C	ARG	A	74	-10910	17790	112080	1.00	0.00	C		ATOM	793	HH22	ARG	A	74	5800	7280	123950	1.00	0.00	H
ATOM	795	O	ARG	A	74	-10360	18840	111840	1.00	0.00	O		ATOM	794	C	ARG	A	74	3170	0.640	126900	1.00	0.00	C
ATOM	796	N	VAL	A	75	-11460	17080	111130	1.00	0.00	N		ATOM	795	O	ARG	A	74	4330	0.460	126850	1.00	0.00	O
ATOM	797	HN	VAL	A	75	-12040	16300	111340	1.00	0.00	H		ATOM	796	N	VAL	A	75	2470	0.560	128010	1.00	0.00	N
ATOM	798	CA	VAL	A	75	-11160	17360	109700	1.00	0.00	C		ATOM	797	HN	VAL	A	75	1510	0.800	127860	1.00	0.00	H
ATOM	799	HA	VAL	A	75	-10090	17190	109640	1.00	0.00	H		ATOM	798	CA	VAL	A	75	2950	0.220	129310	1.00	0.00	C
ATOM	800	CB	VAL	A	75	-11800	16220	108870	1.00	0.00	C		ATOM	799	HA	VAL	A	75	3680	0.990	129520	1.00	0.00	H
ATOM	801	HB	VAL	A	75	-12910	16240	108960	1.00	0.00	H		ATOM	800	CB	VAL	A	75	1830	0.500	130320	1.00	0.00	C
ATOM	802	CG1	VAL	A	75	-11320	16490	107440	1.00	0.00	C		ATOM	801	HB	VAL	A	75	0.870	0.260	129800	1.00	0.00	H
ATOM	803	HG11	VAL	A	75	-11160	15600	106790	1.00	0.00	H		ATOM	802	CG1	VAL	A	75	51840	86210	131570	1.00	0.00	C
ATOM	804	HG12	VAL	A	75	-10330	16990	107400	1.00	0.00	H		ATOM	803	HG11	VAL	A	75	52790	86160	132140	1.00	0.00	H
ATOM	805	HG13	VAL	A	75	-11970	17190	106880	1.00	0.00	H		ATOM	804	HG12	VAL	A	75	51650	85190	131170	1.00	0.00	H
ATOM	806	CG2	VAL	A	75	-11260	14800	109300	1.00	0.00	C		ATOM	805	HG13	VAL	A	75	50980	86500	132210	1.00	0.00	H
ATOM	807	HG21	VAL	A	75	-11390	14640	110390	1.00	0.00	H		ATOM	806	CG2	VAL	A	75	1820	2000	130570	1.00	0.00	C
ATOM	808	HG22	VAL	A	75	-10180	14740	109060	1.00	0.00	H		ATOM	807	HG21	VAL	A	75	1190	2510	129820	1.00	0.00	H
ATOM	809	HG23	VAL	A	75	-11590	13970	108620	1.00	0.00	H		ATOM	808	HG22	VAL	A	75	2820	2490	130590	1.00	0.00	H
ATOM	810	C	VAL	A	75	-11680	18750	109150	1.00	0.00	C		ATOM	809	HG23	VAL	A	75	1470	2130	131620	1.00	0.00	H
ATOM	811	O	VAL	A	75	-11000	19350	108370	1.00	0.00	O		ATOM	810	C	VAL	A	75	53650	85490	129340	1.00	0.00	C
ATOM	812	N	ASN	A	76	-12840	19220	109550	1.00	0.00	N		ATOM	811	O	VAL	A	75	53080	84530	128750	1.00	0.00	O
ATOM	813	HN	ASN	A	76	-13450	18860	110260	1.00	0.00	H		ATOM	812	N	ASN	A	76	54770	85320	130040	1.00	0.00	N
ATOM	814	CA	ASN	A	76	-13470	20360	108880	1.00	0.00	C		ATOM	813	HN	ASN	A	76	55150	86150	130440	1.00	0.00	H
ATOM	815	HA	ASN	A	76	-13260	20250	107820	1.00	0.00	H		ATOM	814	CA	ASN	A	76	55550	84180	130380	1.00	0.00	C
ATOM	816	CB	ASN	A	76	-15010	20470	109090	1.00	0.00	C		ATOM	815	HA	ASN	A	76	56330	84550	131030	1.00	0.00	H
ATOM	817	HB1	ASN	A	76	-15450	21430	108770	1.00	0.00	H		ATOM	816	CB	ASN	A	76	54690	83010	131110	1.00	0.00	C
ATOM	818	HB2	ASN	A	76	-15080	20330	110190	1.00	0.00	H		ATOM	817	HB1	ASN	A	76	55340	82180	131460	1.00	0.00	H
ATOM	819	CG	ASN	A	76	-15750	19380	108370	1.00	0.00	C		ATOM	818	HB2	ASN	A	76	53780	82710	130560	1.00	0.00	H
ATOM	820	OD1	ASN	A	76	-15400	19010	107280	1.00	0.00	O		ATOM	819	CG	ASN	A	76	54170	83540	132440	1.00	0.00	C
ATOM	821	ND2	ASN	A	76	-16790	18830	108990	1.00	0.00	N		ATOM	820	OD1	ASN	A	76	54610	84600	132930	1.00	0.00	O
ATOM	822	HD21	ASN	A	76	-16830	19090	109960	1.00	0.00	H		ATOM	821	ND2	ASN	A	76	53210	82760	132940	1.00	0.00	N
ATOM	823	HD22	ASN	A	76	-17300	18090	108560	1.00	0.00	H		ATOM	822	HD21	ASN	A	76	52690	83010	133760	1.00	0.00	H
ATOM	824	C	ASN	A	76	-12760	21670	109140	1.00	0.00	C		ATOM	823	HD22	ASN	A	76	53100	81860	132510	1.00	0.00	H
ATOM	825	O	ASN	A	76	-12200	21820	110220	1.00	0.00	O		ATOM	824	C	ASN	A	76	56250	83480	129220	1.00	0.00	C
ATOM	826	N	ARG	A	77	-12680	22580	108120	1.00	0.00	N		ATOM	825	O	ASN	A	76	56770	82360	129320	1.00	0.00	O
ATOM	827	HN	ARG	A	77	-13100	22360	107250	1.00	0.00	H		ATOM	826	N	ARG	A	77	56400	84150	128030	1.00	0.00	N
ATOM	828	CA	ARG	A	77	-11990	23860	108180	1.00	0.00	C		ATOM	827	HN	ARG	A	77	55770	84880	127790	1.00	0.00	H
ATOM	829	HA	ARG	A	77	-11720	24090	109200	1.00	0.00	H		ATOM	828	CA	ARG	A	77	57120	83500	126900	1.00	0.00	C
ATOM	830	CB	ARG	A	77	-10740	23780	107280	1.00	0.00	C		ATOM	829	HA	ARG	A	77	56520	82620	126680	1.00	0.00	H
ATOM	831	HB1	ARG	A	77	-10330	24800	107120	1.00	0.00	H		ATOM	830	CB	ARG	A	77	56940	84330	125600	1.00	0.00	C
ATOM	832	HB2	ARG	A	77	-11020	23320	106310	1.00	0.00	H		ATOM	831	HB1	ARG	A	77	57480	83830	124770	1.00	0.00	H
ATOM	833	CG	ARG	A	77	-9640	22970	107920	1.00	0.00	C		ATOM	832	HB2	ARG	A	77	57500	85260	125800	1.00	0.00	H
ATOM	834	HG1	ARG	A	77	-8830	22820	107180	1.00	0.00	H		ATOM	833	CG	ARG	A	77	55500	84520	125090	1.00	0.00	C
ATOM	835	HG2	ARG	A	77	-10040	21960	108170	1.00	0.00	H		ATOM	834	HG1	ARG	A	77	54880	85060	125830	1.00	0.00	H
ATOM	836	CD	ARG	A	77	-9130	23560	109190	1.00	0.00	C		ATOM	835	HG2	ARG	A	77	55040	83510	125100	1.00	0.00	H
ATOM	837	HD1	ARG	A	77	-9910	23510	109980	1.00	0.00	H		ATOM	836	CD	ARG	A	77	55420	85190	123800	1.00	0.00	C
ATOM	838	HD2	ARG	A	77	-8700	24580	109050	1.00	0.00	H		ATOM	837	HD1	ARG	A	77	55930	84680	122960	1.00	0.00	H
ATOM	839	NE	ARG	A	77	-7930	22740	109570	1.00	0.00	N		ATOM	838	HD2	ARG	A	77	55980	86140	123900	1.00	0.00	H
ATOM	840	HE	ARG	A	77	-7020	23110	109370	1.00	0.00	H		ATOM	839	NE	ARG	A	77	53990	85400	123440	1.00	0.00	N
ATOM	841	CZ	ARG	A	77	-8070	21570	110230	1.00	0.00	C		ATOM	840	HE	ARG	A	77	53290	85050	124080	1.00	0.00	H
ATOM	842	NH1	ARG	A	77	-9240	21120	110580	1.00	0.00	N		ATOM	841	CZ	ARG	A	77	53700	86290	122490	1.00	0.00	C
ATOM	843	HH11	ARG	A	77	-10000	21680	110240	1.00	0.00	H		ATOM	842	NH1	ARG	A	77	4600	0.150	121670	1.00	0.00	N
ATOM	844	HH12	ARG	A	77	-9170	20140	110730	1.00	0.00	H		ATOM	843	HH11	ARG	A	77	5540	-0.170	121800	1.00	0.00	H
ATOM	845	NH2	ARG	A	77	-6950	20880	110390	1.00	0.00	N		ATOM	844	HH12	ARG	A	77	4390	1010	121220	1.00	0.00	H
ATOM	846	HH21	ARG	A	77	-6130	21330	110050	1.00	0.00	H		ATOM	845	NH2	ARG	A	77	52440	86520	122220	1.00	0.00	N
ATOM	847	HH22	ARG	A	77	-6940	19890	110520	1.00	0.00	H		ATOM	846	HH21	ARG	A	77	51880	85720	122440	1.00	0.00	H
ATOM	848	C	ARG	A	77	-12920	25040	107740	1.00	0.00	C		ATOM	847	HH22	ARG	A	77	52410	86960	121330	1.00	0.00	H
ATOM	849	O	ARG	A	77	-12460	26200	107610	1.00	0.00	O		ATOM	848	C	ARG	A	77	58470	82880	127100	1.00	0.00	C
ATOM	850	N	GLU	A	78	-14200	24770	107380	1.00	0.00	N		ATOM	849	O	ARG	A	77	59290	83310	127900	1.00	0.00	O
ATOM	851	HN	GLU	A	78	-14410	23800	107410	1.00	0.00	H		ATOM	850	N	GLU	A	78	58730	81850	126320	1.00	0.00	N
ATOM	852	CA	GLU	A	78	-15210	25750	106910	1.00	0.00	C		ATOM	851	HN	GLU	A	78	58070	81550	125630	1.00	0.00	H
ATOM	853	HA	GLU	A	78	-14880	26180	105970	1.00	0.00	H		ATOM	852	CA	GLU	A	78	60080	81290	126200	1.00	0.00	C
ATOM	854	CB	GLU	A	78	-16490	24950	106530	1.00	0.00	C		ATOM	853	HA	GLU	A	78	60560	81290	127170	1.00	0.00	H
ATOM	855	HB1	GLU	A	78	-16760	24170	107270	1.00	0.00	H		ATOM	854	CB	GLU	A	78	60090	79890	125670	1.00	0.00	C
ATOM	856	HB2	GLU	A	78	-16250	24550	105520	1.00	0.00	H		ATOM	855	HB1	GLU	A	78	61110	79580	125340	1.00	0.00	H
ATOM	857	CG	GLU	A	78	-17760	25760	106490	1.00	0.00	C		ATOM	856	HB2	GLU	A	78	59530	79850	124710	1.00	0.00	H
ATOM	858	HG1	GLU	A	78	-17690	26650	105830	1.00	0.00	H		ATOM	857	CG	GLU	A	78	59480	78910	126690	1.00	0.00	C
ATOM	859	HG2	GLU	A	78	-18040	26150	107480	1.00	0.00	H		ATOM	858	HG1	GLU	A	78	58700	79450	127270	1.00	0.00	H
ATOM	860	CD	GLU	A	78	-18970	24970	106060	1.00	0.00	C		ATOM	859	HG2	GLU	A	78	60190	78750	127530	1.00	0.00	H
ATOM	861	OE1	GLU	A	78	-19360	25110	104850	1.00	0.00	O		ATOM	860	CD	GLU	A	78	59190	77530	126080	1.00	0.00	C
ATOM	862	OE2	GLU	A	78	-19560	24220	106780	1.00	0.00	O		ATOM	861	OE1	GLU	A	78	58160	77390	125410	1.00	0.00	O
ATOM	863	C	GLU	A	78	-15520	26890	107860	1.00	0.00	C		ATOM	862	OE2	GLU	A	78	59970	76610	126310	1.00	0.00	O
ATOM	864	O	GLU	A	78	-15450	26780	109140	1.00	0.00	O		ATOM	863	C	GLU	A	78	60950	82190	125300	1.00	0.00	C
ATOM	865	N	ILE	A	79	-15790	28070	107340	1.00	0.00	N		ATOM	864	O	GLU	A	78	60570	82450	124180	1.00	0.00	O
ATOM	866	HN	ILE	A	79	-15730	28160	106350	1.00	0.00	H		ATOM	865	N	ILE	A	79	62110	82630	125790	1.00	0.00	N
ATOM	867	CA	ILE	A	79	-16080	29230	108040	1.00	0.00	C		ATOM	866	HN	ILE	A	79	62560	82290	126610	1.00	0.00	H
ATOM	868	HA	ILE	A	79	-15720	29170	109060	1.00	0.00	H		ATOM	867	CA	ILE	A	79	62950	83490	124950	1.00	0.00	C
ATOM	869	CB	ILE	A	79	-15350	30400	107350	1.00	0.00	C		ATOM	868	HA	ILE	A	79	62290	83890	124190	1.00	0.00	H
ATOM	870	HB	ILE	A	79	-15800	30620	106360	1.00	0.00	H		ATOM	869	CB	ILE	A	79	63730	84600	125730	1.00	0.00	C
ATOM	871	CG2	ILE	A	79	-15500	31700	108120	1.00	0.00	C		ATOM	870	HB	ILE	A	79	64450	84170	126470	1.00	0.00	H
ATOM	872	HG21	ILE	A	79	-14900	31580	109040	1.00	0.00	H		ATOM	871	CG2	ILE	A	79	64400	85550	124770	1.00	0.00	C
ATOM	873	HG22	ILE	A	79	-16540	32030	108340	1.00	0.00	H		ATOM	872	HG21	ILE	A	79	65050	84840	124220	1.00	0.00	H
ATOM	874	HG23	ILE	A	79	-14850	32390	107540	1.00	0.00	H		ATOM	873	HG22	ILE	A	79	65150	86270	125160	1.00	0.00	H
ATOM	875	CG1	ILE	A	79	-13820	30110	107190	1.00	0.00	C		ATOM	874	HG23	ILE	A	79	63700	86120	124120	1.00	0.00	H
ATOM	876	HG11	ILE	A	79	-13660	29170	106630	1.00	0.00	H		ATOM	875	CG1	ILE	A	79	62680	85390	126630	1.00	0.00	C
ATOM	877	HG12	ILE	A	79	-13370	30110	108200	1.00	0.00	H		ATOM	876	HG11	ILE	A	79	61990	84660	127090	1.00	0.00	H
ATOM	878	CD	ILE	A	79	-12990	31120	106460	1.00	0.00	C		ATOM	877	HG12	ILE	A	79	62060	86070	126000	1.00	0.00	H
ATOM	879	HD1	ILE	A	79	-12900	32010	107130	1.00	0.00	H		ATOM	878	CD	ILE	A	79	63430	86180	127700	1.00	0.00	C
ATOM	880	HD2	ILE	A	79	-13390	31350	105450	1.00	0.00	H		ATOM	879	HD1	ILE	A	79	64290	86620	127150	1.00	0.00	H
ATOM	881	HD3	ILE	A	79	-11940	30750	106400	1.00	0.00	H		ATOM	880	HD2	ILE	A	79	63910	85550	128470	1.00	0.00	H
ATOM	882	C	ILE	A	79	-17590	29420	108120	1.00	0.00	C		ATOM	881	HD3	ILE	A	79	62710	86980	127990	1.00	0.00	H
ATOM	883	O	ILE	A	79	-18220	29300	107050	1.00	0.00	O		ATOM	882	C	ILE	A	79	64000	82600	124280	1.00	0.00	C
ATOM	884	N	PRO	A	80	-18290	29680	109200	1.00	0.00	N		ATOM	883	O	ILE	A	79	64520	81680	124960	1.00	0.00	O
ATOM	885	CD	PRO	A	80	-17550	29930	110510	1.00	0.00	C		ATOM	884	N	PRO	A	80	64300	82640	122970	1.00	0.00	N
ATOM	886	HD1	PRO	A	80	-16520	30320	110340	1.00	0.00	H		ATOM	885	CD	PRO	A	80	63500	83440	121990	1.00	0.00	C
ATOM	887	HD2	PRO	A	80	-17450	29000	111120	1.00	0.00	H		ATOM	886	HD1	PRO	A	80	63820	84510	121990	1.00	0.00	H
ATOM	888	CA	PRO	A	80	-19690	30150	109260	1.00	0.00	C		ATOM	887	HD2	PRO	A	80	62410	83240	122050	1.00	0.00	H
ATOM	889	HA	PRO	A	80	-20350	29360	108940	1.00	0.00	H		ATOM	888	CA	PRO	A	80	65380	81880	122290	1.00	0.00	C
ATOM	890	CB	PRO	A	80	-19860	30550	110730	1.00	0.00	C		ATOM	889	HA	PRO	A	80	65090	80840	122220	1.00	0.00	H
ATOM	891	HB1	PRO	A	80	-20150	29650	111330	1.00	0.00	H		ATOM	890	CB	PRO	A	80	65370	82430	120860	1.00	0.00	C
ATOM	892	HB2	PRO	A	80	-20530	31430	110820	1.00	0.00	H		ATOM	891	HB1	PRO	A	80	65660	81610	120170	1.00	0.00	H
ATOM	893	CG	PRO	A	80	-18460	30940	111240	1.00	0.00	C		ATOM	892	HB2	PRO	A	80	66030	83310	120740	1.00	0.00	H
ATOM	894	HG1	PRO	A	80	-18150	31920	110830	1.00	0.00	H		ATOM	893	CG	PRO	A	80	63890	82750	120630	1.00	0.00	C
ATOM	895	HG2	PRO	A	80	-18390	30930	112350	1.00	0.00	H		ATOM	894	HG1	PRO	A	80	63710	83380	119730	1.00	0.00	H
ATOM	896	C	PRO	A	80	-19940	31380	108360	1.00	0.00	C		ATOM	895	HG2	PRO	A	80	63240	81860	120470	1.00	0.00	H
ATOM	897	O	PRO	A	80	-18950	32020	107990	1.00	0.00	O		ATOM	896	C	PRO	A	80	66730	81940	122900	1.00	0.00	C
ATOM	898	N	ASP	A	81	-21160	31680	107950	1.00	0.00	N		ATOM	897	O	PRO	A	80	67060	82870	123630	1.00	0.00	O
ATOM	899	HN	ASP	A	81	-21980	31160	108200	1.00	0.00	H		ATOM	898	N	ASP	A	81	67480	80870	122650	1.00	0.00	N
ATOM	900	CA	ASP	A	81	-21460	32900	107250	1.00	0.00	C		ATOM	899	HN	ASP	A	81	67080	80100	122160	1.00	0.00	H
ATOM	901	HA	ASP	A	81	-20590	33120	106660	1.00	0.00	H		ATOM	900	CA	ASP	A	81	68890	80740	123180	1.00	0.00	C
ATOM	902	CB	ASP	A	81	-22690	32800	106320	1.00	0.00	C		ATOM	901	HA	ASP	A	81	68840	80980	124230	1.00	0.00	H
ATOM	903	HB1	ASP	A	81	-23610	32580	106920	1.00	0.00	H		ATOM	902	CB	ASP	A	81	69300	79250	123070	1.00	0.00	C
ATOM	904	HB2	ASP	A	81	-22540	31860	105750	1.00	0.00	H		ATOM	903	HB1	ASP	A	81	70380	79050	123240	1.00	0.00	H
ATOM	905	CG	ASP	A	81	-22980	33970	105420	1.00	0.00	C		ATOM	904	HB2	ASP	A	81	69110	78810	122060	1.00	0.00	H
ATOM	906	OD1	ASP	A	81	-21920	34550	104950	1.00	0.00	O		ATOM	905	CG	ASP	A	81	68510	78340	123940	1.00	0.00	C
ATOM	907	OD2	ASP	A	81	-24150	34260	105130	1.00	0.00	O		ATOM	906	OD1	ASP	A	81	68760	77130	123730	1.00	0.00	O
ATOM	908	C	ASP	A	81	-21560	34070	108320	1.00	0.00	C		ATOM	907	OD2	ASP	A	81	67920	78750	124970	1.00	0.00	O
ATOM	909	O	ASP	A	81	-21680	33900	109550	1.00	0.00	O		ATOM	908	C	ASP	A	81	69900	81590	122410	1.00	0.00	C
ATOM	910	N	ILE	A	82	-21490	35250	107780	1.00	0.00	N		ATOM	909	O	ASP	A	81	70820	82120	123010	1.00	0.00	O
ATOM	911	HN	ILE	A	82	-21560	35210	106790	1.00	0.00	H		ATOM	910	N	ILE	A	82	69650	81850	121070	1.00	0.00	N
ATOM	912	CA	ILE	A	82	-21370	36550	108490	1.00	0.00	C		ATOM	911	HN	ILE	A	82	68960	81310	120610	1.00	0.00	H
ATOM	913	HA	ILE	A	82	-20400	36430	108960	1.00	0.00	H		ATOM	912	CA	ILE	A	82	70360	82830	120350	1.00	0.00	C
ATOM	914	CB	ILE	A	82	-21020	37730	107600	1.00	0.00	C		ATOM	913	HA	ILE	A	82	71080	83330	120970	1.00	0.00	H
ATOM	915	HB	ILE	A	82	-20160	37460	106940	1.00	0.00	H		ATOM	914	CB	ILE	A	82	71140	82250	119190	1.00	0.00	C
ATOM	916	CG2	ILE	A	82	-22230	38080	106650	1.00	0.00	C		ATOM	915	HB	ILE	A	82	70490	81720	118460	1.00	0.00	H
ATOM	917	HG21	ILE	A	82	-21800	38790	105920	1.00	0.00	H		ATOM	916	CG2	ILE	A	82	72020	83250	118420	1.00	0.00	C
ATOM	918	HG22	ILE	A	82	-23130	38470	107170	1.00	0.00	H		ATOM	917	HG21	ILE	A	82	72800	83540	119150	1.00	0.00	H
ATOM	919	HG23	ILE	A	82	-22550	37200	106050	1.00	0.00	H		ATOM	918	HG22	ILE	A	82	71380	84100	118080	1.00	0.00	H
ATOM	920	CG1	ILE	A	82	-20520	38910	108440	1.00	0.00	C		ATOM	919	HG23	ILE	A	82	72460	82690	117560	1.00	0.00	H
ATOM	921	HG11	ILE	A	82	-19720	38520	109110	1.00	0.00	H		ATOM	920	CG1	ILE	A	82	71880	81040	119720	1.00	0.00	C
ATOM	922	HG12	ILE	A	82	-21260	39340	109150	1.00	0.00	H		ATOM	921	HG11	ILE	A	82	71370	80310	120390	1.00	0.00	H
ATOM	923	CD	ILE	A	82	-19870	39980	107610	1.00	0.00	C		ATOM	922	HG12	ILE	A	82	72800	81450	120200	1.00	0.00	H
ATOM	924	HD1	ILE	A	82	-20630	40490	106970	1.00	0.00	H		ATOM	923	CD	ILE	A	82	72530	80170	118620	1.00	0.00	C
ATOM	925	HD2	ILE	A	82	-19090	39580	106930	1.00	0.00	H		ATOM	924	HD1	ILE	A	82	72970	79260	119080	1.00	0.00	H
ATOM	926	HD3	ILE	A	82	-19420	40720	108300	1.00	0.00	H		ATOM	925	HD2	ILE	A	82	73470	80630	118250	1.00	0.00	H
ATOM	927	C	ILE	A	82	-22340	36890	109580	1.00	0.00	C		ATOM	926	HD3	ILE	A	82	71830	79850	117820	1.00	0.00	H
ATOM	928	O	ILE	A	82	-21850	37310	110630	1.00	0.00	O		ATOM	927	C	ILE	A	82	69460	83880	119820	1.00	0.00	C
ATOM	929	N	ASN	A	83	-23720	36770	109450	1.00	0.00	N		ATOM	928	O	ILE	A	82	68490	83610	119170	1.00	0.00	O
ATOM	930	HN	ASN	A	83	-24200	36610	108600	1.00	0.00	H		ATOM	929	N	ASN	A	83	69830	85140	120070	1.00	0.00	N
ATOM	931	CA	ASN	A	83	-24510	36950	110640	1.00	0.00	C		ATOM	930	HN	ASN	A	83	70450	85320	120830	1.00	0.00	H
ATOM	932	HA	ASN	A	83	-24280	37930	111030	1.00	0.00	H		ATOM	931	CA	ASN	A	83	69030	86270	119730	1.00	0.00	C
ATOM	933	CB	ASN	A	83	-26020	36890	110290	1.00	0.00	C		ATOM	932	HA	ASN	A	83	68150	85920	119220	1.00	0.00	H
ATOM	934	HB1	ASN	A	83	-26830	36890	111050	1.00	0.00	H		ATOM	933	CB	ASN	A	83	18590	0.520	120940	1.00	0.00	C
ATOM	935	HB2	ASN	A	83	-26320	36020	109670	1.00	0.00	H		ATOM	934	HB1	ASN	A	83	17990	1280	120410	1.00	0.00	H
ATOM	936	CG	ASN	A	83	-26250	38010	109350	1.00	0.00	C		ATOM	935	HB2	ASN	A	83	19430	1000	121490	1.00	0.00	H
ATOM	937	OD1	ASN	A	83	-26200	37860	108100	1.00	0.00	O		ATOM	936	CG	ASN	A	83	67840	86540	122090	1.00	0.00	C
ATOM	938	ND2	ASN	A	83	-26760	39170	109890	1.00	0.00	N		ATOM	937	OD1	ASN	A	83	18000	0.260	123270	1.00	0.00	O
ATOM	939	HD21	ASN	A	83	-26850	40000	109340	1.00	0.00	H		ATOM	938	ND2	ASN	A	83	66960	85560	121670	1.00	0.00	N
ATOM	940	HD22	ASN	A	83	-27290	39080	110740	1.00	0.00	H		ATOM	939	HD21	ASN	A	83	66300	85190	122330	1.00	0.00	H
ATOM	941	C	ASN	A	83	-24270	35960	111800	1.00	0.00	C		ATOM	940	HD22	ASN	A	83	66800	85350	120710	1.00	0.00	H
ATOM	942	O	ASN	A	83	-24250	36370	113010	1.00	0.00	O		ATOM	941	C	ASN	A	83	19640	0.420	118600	1.00	0.00	C
ATOM	943	N	ASP	A	84	-24030	34610	111450	1.00	0.00	N		ATOM	942	O	ASN	A	83	19480	1650	118570	1.00	0.00	O
ATOM	944	HN	ASP	A	84	-23960	34330	110500	1.00	0.00	H		ATOM	943	N	ASP	A	84	70370	86420	117700	1.00	0.00	N
ATOM	945	CA	ASP	A	84	-23780	33580	112400	1.00	0.00	C		ATOM	944	HN	ASP	A	84	70540	85480	117960	1.00	0.00	H
ATOM	946	HA	ASP	A	84	-24600	33630	113110	1.00	0.00	H		ATOM	945	CA	ASP	A	84	20710	0.350	116470	1.00	0.00	C
ATOM	947	CB	ASP	A	84	-23660	32220	111610	1.00	0.00	C		ATOM	946	HA	ASP	A	84	20400	1390	116540	1.00	0.00	H
ATOM	948	HB1	ASP	A	84	-23190	31530	112330	1.00	0.00	H		ATOM	947	CB	ASP	A	84	72170	86800	116240	1.00	0.00	C
ATOM	949	HB2	ASP	A	84	-23070	32190	110670	1.00	0.00	H		ATOM	948	HB1	ASP	A	84	72440	85730	116310	1.00	0.00	H
ATOM	950	CG	ASP	A	84	-25020	31630	111270	1.00	0.00	C		ATOM	949	HB2	ASP	A	84	72700	87340	117050	1.00	0.00	H
ATOM	951	OD1	ASP	A	84	-25980	31730	112100	1.00	0.00	O		ATOM	950	CG	ASP	A	84	22630	0.860	114990	1.00	0.00	C
ATOM	952	OD2	ASP	A	84	-25210	30900	110270	1.00	0.00	O		ATOM	951	OD1	ASP	A	84	21970	1780	114440	1.00	0.00	O
ATOM	953	C	ASP	A	84	-22520	34020	113170	1.00	0.00	C		ATOM	952	OD2	ASP	A	84	23820	0.730	114740	1.00	0.00	O
ATOM	954	O	ASP	A	84	-22490	33940	114420	1.00	0.00	O		ATOM	953	C	ASP	A	84	69860	86410	115390	1.00	0.00	C
ATOM	955	N	ALA	A	85	-21450	34480	112430	1.00	0.00	N		ATOM	954	O	ASP	A	84	70070	85250	114960	1.00	0.00	O
ATOM	956	HN	ALA	A	85	-21510	34330	111450	1.00	0.00	H		ATOM	955	N	ALA	A	85	18820	0.560	114830	1.00	0.00	N
ATOM	957	CA	ALA	A	85	-20220	35020	112940	1.00	0.00	C		ATOM	956	HN	ALA	A	85	18640	1410	115310	1.00	0.00	H
ATOM	958	HA	ALA	A	85	-19850	34190	113520	1.00	0.00	H		ATOM	957	CA	ALA	A	85	67920	86840	113770	1.00	0.00	C
ATOM	959	CB	ALA	A	85	-19240	35520	111770	1.00	0.00	C		ATOM	958	HA	ALA	A	85	67140	86170	114110	1.00	0.00	H
ATOM	960	HB1	ALA	A	85	-19640	36360	111160	1.00	0.00	H		ATOM	959	CB	ALA	A	85	17270	1510	113420	1.00	0.00	C
ATOM	961	HB2	ALA	A	85	-19050	34640	111130	1.00	0.00	H		ATOM	960	HB1	ALA	A	85	18000	2310	113190	1.00	0.00	H
ATOM	962	HB3	ALA	A	85	-18240	35800	112170	1.00	0.00	H		ATOM	961	HB2	ALA	A	85	16660	1820	114290	1.00	0.00	H
ATOM	963	C	ALA	A	85	-20560	36280	113790	1.00	0.00	C		ATOM	962	HB3	ALA	A	85	16500	1360	112630	1.00	0.00	H
ATOM	964	O	ALA	A	85	-19960	36400	114880	1.00	0.00	O		ATOM	963	C	ALA	A	85	68550	86120	112540	1.00	0.00	C
ATOM	965	N	THR	A	86	-21520	37250	113450	1.00	0.00	N		ATOM	964	O	ALA	A	85	67930	85210	111890	1.00	0.00	O
ATOM	966	HN	THR	A	86	-21960	37160	112570	1.00	0.00	H		ATOM	965	N	THR	A	86	19750	-0.210	112140	1.00	0.00	N
ATOM	967	CA	THR	A	86	-21820	38430	114230	1.00	0.00	C		ATOM	966	HN	THR	A	86	20220	0.480	112680	1.00	0.00	H
ATOM	968	HA	THR	A	86	-20890	38930	114470	1.00	0.00	H		ATOM	967	CA	THR	A	86	70450	86100	110930	1.00	0.00	C
ATOM	969	CB	THR	A	86	-22690	39580	113660	1.00	0.00	C		ATOM	968	HA	THR	A	86	69830	86380	110080	1.00	0.00	H
ATOM	970	HB	THR	A	86	-23690	39120	113480	1.00	0.00	H		ATOM	969	CB	THR	A	86	21750	0.100	110630	1.00	0.00	C
ATOM	971	OG1	THR	A	86	-22090	40120	112470	1.00	0.00	O		ATOM	970	HB	THR	A	86	22480	-0.060	111450	1.00	0.00	H
ATOM	972	HG1	THR	A	86	-22760	40640	112000	1.00	0.00	H		ATOM	971	OG1	THR	A	86	21650	1510	110370	1.00	0.00	O
ATOM	973	CG2	THR	A	86	-22760	40760	114620	1.00	0.00	C		ATOM	972	HG1	THR	A	86	21420	1910	111210	1.00	0.00	H
ATOM	974	HG21	THR	A	86	-22940	40500	115690	1.00	0.00	H		ATOM	973	CG2	THR	A	86	72490	86190	109320	1.00	0.00	C
ATOM	975	HG22	THR	A	86	-23370	41640	114330	1.00	0.00	H		ATOM	974	HG21	THR	A	86	73390	86800	109100	1.00	0.00	H
ATOM	976	HG23	THR	A	86	-21730	41160	114540	1.00	0.00	H		ATOM	975	HG22	THR	A	86	71810	86300	108450	1.00	0.00	H
ATOM	977	C	THR	A	86	-22350	38050	115630	1.00	0.00	C		ATOM	976	HG23	THR	A	86	72870	85150	109400	1.00	0.00	H
ATOM	978	O	THR	A	86	-21730	38450	116630	1.00	0.00	O		ATOM	977	C	THR	A	86	70730	84610	110820	1.00	0.00	C
ATOM	979	N	LEU	A	87	-23350	37200	115720	1.00	0.00	N		ATOM	978	O	THR	A	86	70480	83900	109840	1.00	0.00	O
ATOM	980	HN	LEU	A	87	-23900	36770	115000	1.00	0.00	H		ATOM	979	N	LEU	A	87	71150	84080	111990	1.00	0.00	N
ATOM	981	CA	LEU	A	87	-23880	36650	116910	1.00	0.00	C		ATOM	980	HN	LEU	A	87	71360	84590	112820	1.00	0.00	H
ATOM	982	HA	LEU	A	87	-24180	37460	117550	1.00	0.00	H		ATOM	981	CA	LEU	A	87	71370	82650	112170	1.00	0.00	C
ATOM	983	CB	LEU	A	87	-25060	35680	116520	1.00	0.00	C		ATOM	982	HA	LEU	A	87	71950	82190	111390	1.00	0.00	H
ATOM	984	HB1	LEU	A	87	-24580	35030	115770	1.00	0.00	H		ATOM	983	CB	LEU	A	87	72010	82360	113550	1.00	0.00	C
ATOM	985	HB2	LEU	A	87	-25870	36290	116060	1.00	0.00	H		ATOM	984	HB1	LEU	A	87	71370	82710	114380	1.00	0.00	H
ATOM	986	CG	LEU	A	87	-25610	34820	117710	1.00	0.00	C		ATOM	985	HB2	LEU	A	87	72840	83090	113670	1.00	0.00	H
ATOM	987	HG	LEU	A	87	-24830	34220	118220	1.00	0.00	H		ATOM	986	CG	LEU	A	87	72500	80910	113760	1.00	0.00	C
ATOM	988	CD1	LEU	A	87	-26350	35650	118870	1.00	0.00	C		ATOM	987	HG	LEU	A	87	71700	80140	113680	1.00	0.00	H
ATOM	989	HD11	LEU	A	87	-27230	36190	118460	1.00	0.00	H		ATOM	988	CD1	LEU	A	87	73700	80520	112850	1.00	0.00	C
ATOM	990	HD12	LEU	A	87	-25640	36370	119330	1.00	0.00	H		ATOM	989	HD11	LEU	A	87	74470	81300	112980	1.00	0.00	H
ATOM	991	HD13	LEU	A	87	-26790	35040	119690	1.00	0.00	H		ATOM	990	HD12	LEU	A	87	73370	80490	111790	1.00	0.00	H
ATOM	992	CD2	LEU	A	87	-26570	33760	117170	1.00	0.00	C		ATOM	991	HD13	LEU	A	87	74120	79520	113090	1.00	0.00	H
ATOM	993	HD21	LEU	A	87	-27560	34200	116920	1.00	0.00	H		ATOM	992	CD2	LEU	A	87	73000	80760	115200	1.00	0.00	C
ATOM	994	HD22	LEU	A	87	-26710	32970	117940	1.00	0.00	H		ATOM	993	HD21	LEU	A	87	74070	80960	115370	1.00	0.00	H
ATOM	995	HD23	LEU	A	87	-26120	33300	116260	1.00	0.00	H		ATOM	994	HD22	LEU	A	87	72840	79720	115580	1.00	0.00	H
ATOM	996	C	LEU	A	87	-22810	35950	117820	1.00	0.00	C		ATOM	995	HD23	LEU	A	87	72360	81420	115830	1.00	0.00	H
ATOM	997	O	LEU	A	87	-22890	36170	119030	1.00	0.00	O		ATOM	996	C	LEU	A	87	70110	81840	111920	1.00	0.00	C
ATOM	998	N	ASP	A	88	-21830	35210	117190	1.00	0.00	N		ATOM	997	O	LEU	A	87	70140	80790	111250	1.00	0.00	O
ATOM	999	HN	ASP	A	88	-21940	35200	116200	1.00	0.00	H		ATOM	998	N	ASP	A	88	68970	82280	112490	1.00	0.00	N
ATOM	1000	CA	ASP	A	88	-20680	34430	117800	1.00	0.00	C		ATOM	999	HN	ASP	A	88	68870	83080	113060	1.00	0.00	H
ATOM	1001	HA	ASP	A	88	-21170	33770	118490	1.00	0.00	H		ATOM	1000	CA	ASP	A	88	67660	81660	112280	1.00	0.00	C
ATOM	1002	CB	ASP	A	88	-20170	33480	116700	1.00	0.00	C		ATOM	1001	HA	ASP	A	88	67750	80610	112520	1.00	0.00	H
ATOM	1003	HB1	ASP	A	88	-19580	34030	115940	1.00	0.00	H		ATOM	1002	CB	ASP	A	88	66590	82400	113190	1.00	0.00	C
ATOM	1004	HB2	ASP	A	88	-21060	32950	116280	1.00	0.00	H		ATOM	1003	HB1	ASP	A	88	65540	82090	113020	1.00	0.00	H
ATOM	1005	CG	ASP	A	88	-19350	32400	117300	1.00	0.00	C		ATOM	1004	HB2	ASP	A	88	66830	83480	113150	1.00	0.00	H
ATOM	1006	OD1	ASP	A	88	-19540	32030	118510	1.00	0.00	O		ATOM	1005	CG	ASP	A	88	66810	82010	114620	1.00	0.00	C
ATOM	1007	OD2	ASP	A	88	-18480	31820	116650	1.00	0.00	O		ATOM	1006	OD1	ASP	A	88	67650	81150	114980	1.00	0.00	O
ATOM	1008	C	ASP	A	88	-19630	35380	118410	1.00	0.00	C		ATOM	1007	OD2	ASP	A	88	66220	82780	115490	1.00	0.00	O
ATOM	1009	O	ASP	A	88	-19020	35110	119440	1.00	0.00	O		ATOM	1008	C	ASP	A	88	67130	81870	110930	1.00	0.00	C
ATOM	1010	N	HSD	A	89	-19420	36560	117830	1.00	0.00	N		ATOM	1009	O	ASP	A	88	66400	81020	110360	1.00	0.00	O
ATOM	1011	HN	HSD	A	89	-19860	36760	116960	1.00	0.00	H		ATOM	1010	N	HSD	A	89	67330	83050	110330	1.00	0.00	N
ATOM	1012	CA	HSD	A	89	-18660	37570	118500	1.00	0.00	C		ATOM	1011	HN	HSD	A	89	67730	83820	110820	1.00	0.00	H
ATOM	1013	HA	HSD	A	89	-17840	37100	119020	1.00	0.00	H		ATOM	1012	CA	HSD	A	89	67010	83210	108910	1.00	0.00	C
ATOM	1014	CB	HSD	A	89	-18140	38570	117460	1.00	0.00	C		ATOM	1013	HA	HSD	A	89	65970	82950	108790	1.00	0.00	H
ATOM	1015	HB1	HSD	A	89	-18960	39050	116880	1.00	0.00	H		ATOM	1014	CB	HSD	A	89	67450	84680	108440	1.00	0.00	C
ATOM	1016	HB2	HSD	A	89	-17520	38020	116720	1.00	0.00	H		ATOM	1015	HB1	HSD	A	89	68520	84860	108670	1.00	0.00	H
ATOM	1017	ND1	HSD	A	89	-15890	39380	118440	1.00	0.00	N		ATOM	1016	HB2	HSD	A	89	66860	85310	109150	1.00	0.00	H
ATOM	1018	HD1	HSD	A	89	-15400	38560	118130	1.00	0.00	H		ATOM	1017	ND1	HSD	A	89	66050	84530	106410	1.00	0.00	N
ATOM	1019	CG	HSD	A	89	-17200	39640	118180	1.00	0.00	C		ATOM	1018	HD1	HSD	A	89	65220	84170	106830	1.00	0.00	H
ATOM	1020	CE1	HSD	A	89	-15310	40480	118960	1.00	0.00	C		ATOM	1019	CG	HSD	A	89	67190	85100	107030	1.00	0.00	C
ATOM	1021	HE1	HSD	A	89	-14330	40430	119440	1.00	0.00	H		ATOM	1020	CE1	HSD	A	89	66140	84860	105140	1.00	0.00	C
ATOM	1022	NE2	HSD	A	89	-16150	41540	118910	1.00	0.00	N		ATOM	1021	HE1	HSD	A	89	65390	84580	104400	1.00	0.00	H
ATOM	1023	CD2	HSD	A	89	-17370	40970	118460	1.00	0.00	C		ATOM	1022	NE2	HSD	A	89	67220	85650	104860	1.00	0.00	N
ATOM	1024	HD2	HSD	A	89	-18200	41660	118450	1.00	0.00	H		ATOM	1023	CD2	HSD	A	89	67850	85790	106080	1.00	0.00	C
ATOM	1025	C	HSD	A	89	-19510	38280	119640	1.00	0.00	C		ATOM	1024	HD2	HSD	A	89	68740	86390	106190	1.00	0.00	H
ATOM	1026	O	HSD	A	89	-19060	38490	120790	1.00	0.00	O		ATOM	1025	C	HSD	A	89	67710	82170	107970	1.00	0.00	C
ATOM	1027	N	GLU	A	90	-20800	38710	119420	1.00	0.00	N		ATOM	1026	O	HSD	A	89	67060	81500	107150	1.00	0.00	O
ATOM	1028	HN	GLU	A	90	-21200	38790	118510	1.00	0.00	H		ATOM	1027	N	GLU	A	90	69020	81980	108090	1.00	0.00	N
ATOM	1029	CA	GLU	A	90	-21650	39330	120390	1.00	0.00	C		ATOM	1028	HN	GLU	A	90	69540	82510	108750	1.00	0.00	H
ATOM	1030	HA	GLU	A	90	-21240	40280	120700	1.00	0.00	H		ATOM	1029	CA	GLU	A	90	69720	80930	107460	1.00	0.00	C
ATOM	1031	CB	GLU	A	90	-23040	39640	119700	1.00	0.00	C		ATOM	1030	HA	GLU	A	90	69590	81130	106410	1.00	0.00	H
ATOM	1032	HB1	GLU	A	90	-23780	39760	120520	1.00	0.00	H		ATOM	1031	CB	GLU	A	90	71270	81020	107800	1.00	0.00	C
ATOM	1033	HB2	GLU	A	90	-23370	38690	119230	1.00	0.00	H		ATOM	1032	HB1	GLU	A	90	71840	80140	107410	1.00	0.00	H
ATOM	1034	CG	GLU	A	90	-22920	40880	118750	1.00	0.00	C		ATOM	1033	HB2	GLU	A	90	71390	80920	108900	1.00	0.00	H
ATOM	1035	HG1	GLU	A	90	-22530	40480	117790	1.00	0.00	H		ATOM	1034	CG	GLU	A	90	71990	82240	107330	1.00	0.00	C
ATOM	1036	HG2	GLU	A	90	-22200	41630	119150	1.00	0.00	H		ATOM	1035	HG1	GLU	A	90	72930	82280	107930	1.00	0.00	H
ATOM	1037	CD	GLU	A	90	-24230	41560	118350	1.00	0.00	C		ATOM	1036	HG2	GLU	A	90	71400	83150	107560	1.00	0.00	H
ATOM	1038	OE1	GLU	A	90	-24140	42820	118260	1.00	0.00	O		ATOM	1037	CD	GLU	A	90	72430	82070	105870	1.00	0.00	C
ATOM	1039	OE2	GLU	A	90	-25330	40920	118260	1.00	0.00	O		ATOM	1038	OE1	GLU	A	90	71990	82910	105070	1.00	0.00	O
ATOM	1040	C	GLU	A	90	-21950	38540	121650	1.00	0.00	C		ATOM	1039	OE2	GLU	A	90	73230	81180	105500	1.00	0.00	O
ATOM	1041	O	GLU	A	90	-21900	39120	122720	1.00	0.00	O		ATOM	1040	C	GLU	A	90	69220	79510	107780	1.00	0.00	C
ATOM	1042	N	LEU	A	91	-22240	37300	121520	1.00	0.00	N		ATOM	1041	O	GLU	A	90	69080	78610	106920	1.00	0.00	O
ATOM	1043	HN	LEU	A	91	-22040	37060	120570	1.00	0.00	H		ATOM	1042	N	LEU	A	91	68950	79230	109040	1.00	0.00	N
ATOM	1044	CA	LEU	A	91	-22530	36360	122670	1.00	0.00	C		ATOM	1043	HN	LEU	A	91	69010	79960	109720	1.00	0.00	H
ATOM	1045	HA	LEU	A	91	-23330	36770	123280	1.00	0.00	H		ATOM	1044	CA	LEU	A	91	68370	77950	109540	1.00	0.00	C
ATOM	1046	CB	LEU	A	91	-22910	34900	122210	1.00	0.00	C		ATOM	1045	HA	LEU	A	91	69080	77220	109180	1.00	0.00	H
ATOM	1047	HB1	LEU	A	91	-22640	34180	123010	1.00	0.00	H		ATOM	1046	CB	LEU	A	91	68300	77910	111110	1.00	0.00	C
ATOM	1048	HB2	LEU	A	91	-22340	34740	121270	1.00	0.00	H		ATOM	1047	HB1	LEU	A	91	67630	78730	111440	1.00	0.00	H
ATOM	1049	CG	LEU	A	91	-24420	34730	121970	1.00	0.00	C		ATOM	1048	HB2	LEU	A	91	69290	78180	111550	1.00	0.00	H
ATOM	1050	HG	LEU	A	91	-24760	35580	121340	1.00	0.00	H		ATOM	1049	CG	LEU	A	91	67900	76540	111640	1.00	0.00	C
ATOM	1051	CD1	LEU	A	91	-24750	33420	121290	1.00	0.00	C		ATOM	1050	HG	LEU	A	91	66980	76230	111100	1.00	0.00	H
ATOM	1052	HD11	LEU	A	91	-25810	33330	120990	1.00	0.00	H		ATOM	1051	CD1	LEU	A	91	68990	75500	111340	1.00	0.00	C
ATOM	1053	HD12	LEU	A	91	-24580	32510	121900	1.00	0.00	H		ATOM	1052	HD11	LEU	A	91	69920	75720	111910	1.00	0.00	H
ATOM	1054	HD13	LEU	A	91	-24160	33240	120360	1.00	0.00	H		ATOM	1053	HD12	LEU	A	91	69120	75420	110240	1.00	0.00	H
ATOM	1055	CD2	LEU	A	91	-25230	34750	123350	1.00	0.00	C		ATOM	1054	HD13	LEU	A	91	68650	74530	111750	1.00	0.00	H
ATOM	1056	HD21	LEU	A	91	-25150	35690	123940	1.00	0.00	H		ATOM	1055	CD2	LEU	A	91	67720	76520	113170	1.00	0.00	C
ATOM	1057	HD22	LEU	A	91	-24900	33940	124020	1.00	0.00	H		ATOM	1056	HD21	LEU	A	91	67290	75530	113420	1.00	0.00	H
ATOM	1058	HD23	LEU	A	91	-26300	34670	123060	1.00	0.00	H		ATOM	1057	HD22	LEU	A	91	67120	77350	113610	1.00	0.00	H
ATOM	1059	C	LEU	A	91	-21320	36320	123600	1.00	0.00	C		ATOM	1058	HD23	LEU	A	91	68640	76700	113770	1.00	0.00	H
ATOM	1060	O	LEU	A	91	-21380	36510	124820	1.00	0.00	O		ATOM	1059	C	LEU	A	91	67000	77660	108890	1.00	0.00	C
ATOM	1061	N	LEU	A	92	-20200	36110	122930	1.00	0.00	N		ATOM	1060	O	LEU	A	91	66750	76610	108340	1.00	0.00	O
ATOM	1062	HN	LEU	A	92	-20290	36130	121940	1.00	0.00	H		ATOM	1061	N	LEU	A	92	66150	78650	108850	1.00	0.00	N
ATOM	1063	CA	LEU	A	92	-18930	36220	123610	1.00	0.00	C		ATOM	1062	HN	LEU	A	92	66490	79490	109270	1.00	0.00	H
ATOM	1064	HA	LEU	A	92	-19020	35490	124410	1.00	0.00	H		ATOM	1063	CA	LEU	A	92	64850	78650	108250	1.00	0.00	C
ATOM	1065	CB	LEU	A	92	-17850	35820	122610	1.00	0.00	C		ATOM	1064	HA	LEU	A	92	64380	77750	108620	1.00	0.00	H
ATOM	1066	HB1	LEU	A	92	-17850	36470	121710	1.00	0.00	H		ATOM	1065	CB	LEU	A	92	64100	79970	108660	1.00	0.00	C
ATOM	1067	HB2	LEU	A	92	-18050	34750	122350	1.00	0.00	H		ATOM	1066	HB1	LEU	A	92	64620	80840	108210	1.00	0.00	H
ATOM	1068	CG	LEU	A	92	-16410	35900	123120	1.00	0.00	C		ATOM	1067	HB2	LEU	A	92	64250	80130	109750	1.00	0.00	H
ATOM	1069	HG	LEU	A	92	-16310	36960	123440	1.00	0.00	H		ATOM	1068	CG	LEU	A	92	62700	80030	108110	1.00	0.00	C
ATOM	1070	CD1	LEU	A	92	-16010	35010	124310	1.00	0.00	C		ATOM	1069	HG	LEU	A	92	62740	80130	107000	1.00	0.00	H
ATOM	1071	HD11	LEU	A	92	-16510	35330	125250	1.00	0.00	H		ATOM	1070	CD1	LEU	A	92	61770	78840	108450	1.00	0.00	C
ATOM	1072	HD12	LEU	A	92	-14930	35240	124400	1.00	0.00	H		ATOM	1071	HD11	LEU	A	92	60730	78970	108080	1.00	0.00	H
ATOM	1073	HD13	LEU	A	92	-16210	33930	124110	1.00	0.00	H		ATOM	1072	HD12	LEU	A	92	61710	78650	109550	1.00	0.00	H
ATOM	1074	CD2	LEU	A	92	-15450	35560	122000	1.00	0.00	C		ATOM	1073	HD13	LEU	A	92	62200	77920	108000	1.00	0.00	H
ATOM	1075	HD21	LEU	A	92	-15550	36260	121150	1.00	0.00	H		ATOM	1074	CD2	LEU	A	92	62180	81300	108790	1.00	0.00	C
ATOM	1076	HD22	LEU	A	92	-15670	34550	121610	1.00	0.00	H		ATOM	1075	HD21	LEU	A	92	62100	81130	109880	1.00	0.00	H
ATOM	1077	HD23	LEU	A	92	-14390	35510	122320	1.00	0.00	H		ATOM	1076	HD22	LEU	A	92	61170	81410	108340	1.00	0.00	H
ATOM	1078	C	LEU	A	92	-18710	37620	124220	1.00	0.00	C		ATOM	1077	HD23	LEU	A	92	62850	82150	108530	1.00	0.00	H
ATOM	1079	O	LEU	A	92	-18110	37810	125240	1.00	0.00	O		ATOM	1078	C	LEU	A	92	64820	78480	106720	1.00	0.00	C
ATOM	1080	N	SER	A	93	-19070	38740	123570	1.00	0.00	N		ATOM	1079	O	LEU	A	92	64040	77700	106200	1.00	0.00	O
ATOM	1081	HN	SER	A	93	-19510	38670	122680	1.00	0.00	H		ATOM	1080	N	SER	A	93	65800	79190	106100	1.00	0.00	N
ATOM	1082	CA	SER	A	93	-18670	40030	124050	1.00	0.00	C		ATOM	1081	HN	SER	A	93	66320	79800	106690	1.00	0.00	H
ATOM	1083	HA	SER	A	93	-17610	39990	124240	1.00	0.00	H		ATOM	1082	CA	SER	A	93	66030	79110	104660	1.00	0.00	C
ATOM	1084	CB	SER	A	93	-19060	41050	122950	1.00	0.00	C		ATOM	1083	HA	SER	A	93	65110	79430	104190	1.00	0.00	H
ATOM	1085	HB1	SER	A	93	-20150	41080	122740	1.00	0.00	H		ATOM	1084	CB	SER	A	93	67050	80040	104150	1.00	0.00	C
ATOM	1086	HB2	SER	A	93	-18590	40720	122000	1.00	0.00	H		ATOM	1085	HB1	SER	A	93	67230	79790	103080	1.00	0.00	H
ATOM	1087	OG	SER	A	93	-18470	42330	123170	1.00	0.00	O		ATOM	1086	HB2	SER	A	93	68050	79990	104630	1.00	0.00	H
ATOM	1088	HG1	SER	A	93	-17560	42220	122900	1.00	0.00	H		ATOM	1087	OG	SER	A	93	66520	81380	104270	1.00	0.00	O
ATOM	1089	C	SER	A	93	-19330	40350	125370	1.00	0.00	C		ATOM	1088	HG1	SER	A	93	66620	81570	105210	1.00	0.00	H
ATOM	1090	O	SER	A	93	-18750	41070	126190	1.00	0.00	O		ATOM	1089	C	SER	A	93	66360	77650	104290	1.00	0.00	C
ATOM	1091	N	GLY	A	94	-20600	39810	125640	1.00	0.00	N		ATOM	1090	O	SER	A	93	65780	77070	103360	1.00	0.00	O
ATOM	1092	HN	GLY	A	94	-21030	39460	124820	1.00	0.00	H		ATOM	1091	N	GLY	A	94	67240	77010	105130	1.00	0.00	N
ATOM	1093	CA	GLY	A	94	-21280	39790	126930	1.00	0.00	C		ATOM	1092	HN	GLY	A	94	67650	77600	105820	1.00	0.00	H
ATOM	1094	HA1	GLY	A	94	-22200	39220	126860	1.00	0.00	H		ATOM	1093	CA	GLY	A	94	67630	75660	105040	1.00	0.00	C
ATOM	1095	HA2	GLY	A	94	-21470	40820	127200	1.00	0.00	H		ATOM	1094	HA1	GLY	A	94	68170	75370	105920	1.00	0.00	H
ATOM	1096	C	GLY	A	94	-20590	39100	128060	1.00	0.00	C		ATOM	1095	HA2	GLY	A	94	68150	75490	104110	1.00	0.00	H
ATOM	1097	O	GLY	A	94	-20640	39570	129190	1.00	0.00	O		ATOM	1096	C	GLY	A	94	66460	74650	105120	1.00	0.00	C
ATOM	1098	N	ARG	A	95	-19850	38010	127730	1.00	0.00	N		ATOM	1097	O	GLY	A	94	66280	73730	104310	1.00	0.00	O
ATOM	1099	HN	ARG	A	95	-19780	37720	126780	1.00	0.00	H		ATOM	1098	N	ARG	A	95	65570	74770	106090	1.00	0.00	N
ATOM	1100	CA	ARG	A	95	-19040	37330	128800	1.00	0.00	C		ATOM	1099	HN	ARG	A	95	65780	75410	106820	1.00	0.00	H
ATOM	1101	HA	ARG	A	95	-19620	37470	129690	1.00	0.00	H		ATOM	1100	CA	ARG	A	95	64350	73980	106100	1.00	0.00	C
ATOM	1102	CB	ARG	A	95	-18880	35770	128660	1.00	0.00	C		ATOM	1101	HA	ARG	A	95	64710	72980	105900	1.00	0.00	H
ATOM	1103	HB1	ARG	A	95	-18270	35290	129460	1.00	0.00	H		ATOM	1102	CB	ARG	A	95	63570	74210	107430	1.00	0.00	C
ATOM	1104	HB2	ARG	A	95	-18420	35520	127680	1.00	0.00	H		ATOM	1103	HB1	ARG	A	95	62550	73810	107280	1.00	0.00	H
ATOM	1105	CG	ARG	A	95	-20250	35040	128670	1.00	0.00	C		ATOM	1104	HB2	ARG	A	95	63390	75270	107720	1.00	0.00	H
ATOM	1106	HG1	ARG	A	95	-20930	35720	128110	1.00	0.00	H		ATOM	1105	CG	ARG	A	95	64160	73510	108680	1.00	0.00	C
ATOM	1107	HG2	ARG	A	95	-20630	35040	129710	1.00	0.00	H		ATOM	1106	HG1	ARG	A	95	63390	73650	109460	1.00	0.00	H
ATOM	1108	CD	ARG	A	95	-20200	33580	128180	1.00	0.00	C		ATOM	1107	HG2	ARG	A	95	65130	73990	108950	1.00	0.00	H
ATOM	1109	HD1	ARG	A	95	-19650	32900	128860	1.00	0.00	H		ATOM	1108	CD	ARG	A	95	64400	72020	108570	1.00	0.00	C
ATOM	1110	HD2	ARG	A	95	-19700	33450	127200	1.00	0.00	H		ATOM	1109	HD1	ARG	A	95	63560	71550	108010	1.00	0.00	H
ATOM	1111	NE	ARG	A	95	-21640	33040	128110	1.00	0.00	N		ATOM	1110	HD2	ARG	A	95	64420	71480	109540	1.00	0.00	H
ATOM	1112	HE	ARG	A	95	-22410	33540	128500	1.00	0.00	H		ATOM	1111	NE	ARG	A	95	65690	71700	108040	1.00	0.00	N
ATOM	1113	CZ	ARG	A	95	-22040	32000	127410	1.00	0.00	C		ATOM	1112	HE	ARG	A	95	66390	72420	108000	1.00	0.00	H
ATOM	1114	NH1	ARG	A	95	-21270	31040	127000	1.00	0.00	N		ATOM	1113	CZ	ARG	A	95	65960	70530	107510	1.00	0.00	C
ATOM	1115	HH11	ARG	A	95	-20320	31000	127320	1.00	0.00	H		ATOM	1114	NH1	ARG	A	95	65130	69560	107490	1.00	0.00	N
ATOM	1116	HH12	ARG	A	95	-21670	30310	126450	1.00	0.00	H		ATOM	1115	HH11	ARG	A	95	64250	69610	107950	1.00	0.00	H
ATOM	1117	NH2	ARG	A	95	-23290	31830	127140	1.00	0.00	N		ATOM	1116	HH12	ARG	A	95	65450	68720	107040	1.00	0.00	H
ATOM	1118	HH21	ARG	A	95	-23790	32700	127200	1.00	0.00	H		ATOM	1117	NH2	ARG	A	95	67170	70410	106980	1.00	0.00	N
ATOM	1119	HH22	ARG	A	95	-23570	31040	126600	1.00	0.00	H		ATOM	1118	HH21	ARG	A	95	67790	71190	107050	1.00	0.00	H
ATOM	1120	C	ARG	A	95	-17740	37940	129050	1.00	0.00	C		ATOM	1119	HH22	ARG	A	95	67530	69560	106590	1.00	0.00	H
ATOM	1121	O	ARG	A	95	-17330	37890	130190	1.00	0.00	O		ATOM	1120	C	ARG	A	95	63390	74160	104950	1.00	0.00	C
ATOM	1122	N	LEU	A	96	-17140	38610	128060	1.00	0.00	N		ATOM	1121	O	ARG	A	95	62970	73190	104320	1.00	0.00	O
ATOM	1123	HN	LEU	A	96	-17560	38640	127150	1.00	0.00	H		ATOM	1122	N	LEU	A	96	63120	75400	104620	1.00	0.00	N
ATOM	1124	CA	LEU	A	96	-16000	39410	128330	1.00	0.00	C		ATOM	1123	HN	LEU	A	96	63500	76110	105210	1.00	0.00	H
ATOM	1125	HA	LEU	A	96	-15280	38940	128980	1.00	0.00	H		ATOM	1124	CA	LEU	A	96	62230	75780	103520	1.00	0.00	C
ATOM	1126	CB	LEU	A	96	-15240	39790	126990	1.00	0.00	C		ATOM	1125	HA	LEU	A	96	61270	75370	103780	1.00	0.00	H
ATOM	1127	HB1	LEU	A	96	-14450	40520	127270	1.00	0.00	H		ATOM	1126	CB	LEU	A	96	62080	77310	103320	1.00	0.00	C
ATOM	1128	HB2	LEU	A	96	-16000	40280	126350	1.00	0.00	H		ATOM	1127	HB1	LEU	A	96	61450	77520	102420	1.00	0.00	H
ATOM	1129	CG	LEU	A	96	-14580	38630	126190	1.00	0.00	C		ATOM	1128	HB2	LEU	A	96	63140	77610	103180	1.00	0.00	H
ATOM	1130	HG	LEU	A	96	-15350	37970	125740	1.00	0.00	H		ATOM	1129	CG	LEU	A	96	61340	78060	104420	1.00	0.00	C
ATOM	1131	CD1	LEU	A	96	-13790	39210	124980	1.00	0.00	C		ATOM	1130	HG	LEU	A	96	61770	77700	105380	1.00	0.00	H
ATOM	1132	HD11	LEU	A	96	-13460	38330	124400	1.00	0.00	H		ATOM	1131	CD1	LEU	A	96	61570	79620	104300	1.00	0.00	C
ATOM	1133	HD12	LEU	A	96	-12890	39650	125450	1.00	0.00	H		ATOM	1132	HD11	LEU	A	96	60940	80160	105050	1.00	0.00	H
ATOM	1134	HD13	LEU	A	96	-14360	39900	124320	1.00	0.00	H		ATOM	1133	HD12	LEU	A	96	61270	80060	103320	1.00	0.00	H
ATOM	1135	CD2	LEU	A	96	-13660	37790	127040	1.00	0.00	C		ATOM	1134	HD13	LEU	A	96	62620	79960	104420	1.00	0.00	H
ATOM	1136	HD21	LEU	A	96	-13530	38100	128100	1.00	0.00	H		ATOM	1135	CD2	LEU	A	96	59880	77850	104540	1.00	0.00	C
ATOM	1137	HD22	LEU	A	96	-12670	37830	126540	1.00	0.00	H		ATOM	1136	HD21	LEU	A	96	59330	78230	103650	1.00	0.00	H
ATOM	1138	HD23	LEU	A	96	-14140	36800	127120	1.00	0.00	H		ATOM	1137	HD22	LEU	A	96	59420	78390	105390	1.00	0.00	H
ATOM	1139	C	LEU	A	96	-16340	40710	129110	1.00	0.00	C		ATOM	1138	HD23	LEU	A	96	59640	76770	104670	1.00	0.00	H
ATOM	1140	O	LEU	A	96	-15610	40990	130030	1.00	0.00	O		ATOM	1139	C	LEU	A	96	62600	75150	102170	1.00	0.00	C
ATOM	1141	N	ALA	A	97	-17570	41240	128920	1.00	0.00	N		ATOM	1140	O	LEU	A	96	61750	74720	101400	1.00	0.00	O
ATOM	1142	HN	ALA	A	97	-18060	41050	128070	1.00	0.00	H		ATOM	1141	N	ALA	A	97	63930	75050	102010	1.00	0.00	N
ATOM	1143	CA	ALA	A	97	-18140	42370	129730	1.00	0.00	C		ATOM	1142	HN	ALA	A	97	64610	75350	102680	1.00	0.00	H
ATOM	1144	HA	ALA	A	97	-17480	43220	129670	1.00	0.00	H		ATOM	1143	CA	ALA	A	97	64560	74250	100930	1.00	0.00	C
ATOM	1145	CB	ALA	A	97	-19480	42600	129060	1.00	0.00	C		ATOM	1144	HA	ALA	A	97	64260	74700	100000	1.00	0.00	H
ATOM	1146	HB1	ALA	A	97	-19410	42840	127980	1.00	0.00	H		ATOM	1145	CB	ALA	A	97	66100	74420	101030	1.00	0.00	C
ATOM	1147	HB2	ALA	A	97	-20020	43490	129470	1.00	0.00	H		ATOM	1146	HB1	ALA	A	97	66620	74090	100100	1.00	0.00	H
ATOM	1148	HB3	ALA	A	97	-20120	41700	129140	1.00	0.00	H		ATOM	1147	HB2	ALA	A	97	66530	73880	101900	1.00	0.00	H
ATOM	1149	C	ALA	A	97	-18310	42000	131210	1.00	0.00	C		ATOM	1148	HB3	ALA	A	97	66310	75500	101150	1.00	0.00	H
ATOM	1150	O	ALA	A	97	-17960	42730	132160	1.00	0.00	O		ATOM	1149	C	ALA	A	97	64240	72770	100920	1.00	0.00	C
ATOM	1151	N	THR	A	98	-18830	40830	131430	1.00	0.00	N		ATOM	1150	O	ALA	A	97	64040	72140	99880	1.00	0.00	O
ATOM	1152	HN	THR	A	98	-19120	40350	130610	1.00	0.00	H		ATOM	1151	N	THR	A	98	64170	72180	102130	1.00	0.00	N
ATOM	1153	CA	THR	A	98	-18920	40210	132710	1.00	0.00	C		ATOM	1152	HN	THR	A	98	64070	72820	102890	1.00	0.00	H
ATOM	1154	HA	THR	A	98	-19460	40880	133350	1.00	0.00	H		ATOM	1153	CA	THR	A	98	63760	70830	102360	1.00	0.00	C
ATOM	1155	CB	THR	A	98	-19720	38890	132680	1.00	0.00	C		ATOM	1154	HA	THR	A	98	64160	70230	101550	1.00	0.00	H
ATOM	1156	HB	THR	A	98	-19220	38100	132090	1.00	0.00	H		ATOM	1155	CB	THR	A	98	64270	70270	103750	1.00	0.00	C
ATOM	1157	OG1	THR	A	98	-20960	39230	132090	1.00	0.00	O		ATOM	1156	HB	THR	A	98	64330	71130	104460	1.00	0.00	H
ATOM	1158	HG1	THR	A	98	-20790	39450	131170	1.00	0.00	H		ATOM	1157	OG1	THR	A	98	65580	69700	103610	1.00	0.00	O
ATOM	1159	CG2	THR	A	98	-20090	38410	134040	1.00	0.00	C		ATOM	1158	HG1	THR	A	98	66160	70420	103360	1.00	0.00	H
ATOM	1160	HG21	THR	A	98	-20840	37600	134110	1.00	0.00	H		ATOM	1159	CG2	THR	A	98	63420	69110	104290	1.00	0.00	C
ATOM	1161	HG22	THR	A	98	-20510	39230	134670	1.00	0.00	H		ATOM	1160	HG21	THR	A	98	63860	68740	105240	1.00	0.00	H
ATOM	1162	HG23	THR	A	98	-19190	38040	134590	1.00	0.00	H		ATOM	1161	HG22	THR	A	98	63430	68250	103580	1.00	0.00	H
ATOM	1163	C	THR	A	98	-17520	39970	133240	1.00	0.00	C		ATOM	1162	HG23	THR	A	98	62400	69370	104650	1.00	0.00	H
ATOM	1164	O	THR	A	98	-17190	40240	134390	1.00	0.00	O		ATOM	1163	C	THR	A	98	62280	70610	102160	1.00	0.00	C
ATOM	1165	N	TYR	A	99	-16600	39370	132440	1.00	0.00	N		ATOM	1164	O	THR	A	98	61790	69590	101660	1.00	0.00	O
ATOM	1166	HN	TYR	A	99	-16940	39180	131520	1.00	0.00	H		ATOM	1165	N	TYR	A	99	61530	71650	102450	1.00	0.00	N
ATOM	1167	CA	TYR	A	99	-15230	39050	132950	1.00	0.00	C		ATOM	1166	HN	TYR	A	99	61890	72220	103180	1.00	0.00	H
ATOM	1168	HA	TYR	A	99	-15280	38480	133870	1.00	0.00	H		ATOM	1167	CA	TYR	A	99	60110	71650	102340	1.00	0.00	C
ATOM	1169	CB	TYR	A	99	-14410	38250	132020	1.00	0.00	C		ATOM	1168	HA	TYR	A	99	59800	70660	102620	1.00	0.00	H
ATOM	1170	HB1	TYR	A	99	-13450	37970	132500	1.00	0.00	H		ATOM	1169	CB	TYR	A	99	59420	72790	103260	1.00	0.00	C
ATOM	1171	HB2	TYR	A	99	-14290	38860	131100	1.00	0.00	H		ATOM	1170	HB1	TYR	A	99	58330	72560	103230	1.00	0.00	H
ATOM	1172	CG	TYR	A	99	-15020	36920	131590	1.00	0.00	C		ATOM	1171	HB2	TYR	A	99	59650	73770	102790	1.00	0.00	H
ATOM	1173	CD1	TYR	A	99	-14710	36320	130370	1.00	0.00	C		ATOM	1172	CG	TYR	A	99	59690	72670	104760	1.00	0.00	C
ATOM	1174	HD1	TYR	A	99	-13980	36730	129690	1.00	0.00	H		ATOM	1173	CD1	TYR	A	99	59660	73770	105630	1.00	0.00	C
ATOM	1175	CE1	TYR	A	99	-15170	35080	129990	1.00	0.00	C		ATOM	1174	HD1	TYR	A	99	59450	74760	105260	1.00	0.00	H
ATOM	1176	HE1	TYR	A	99	-14980	34690	129000	1.00	0.00	H		ATOM	1175	CE1	TYR	A	99	60010	73530	107010	1.00	0.00	C
ATOM	1177	CZ	TYR	A	99	-16000	34340	130840	1.00	0.00	C		ATOM	1176	HE1	TYR	A	99	59960	74370	107690	1.00	0.00	H
ATOM	1178	OH	TYR	A	99	-16490	33080	130490	1.00	0.00	O		ATOM	1177	CZ	TYR	A	99	60410	72320	107490	1.00	0.00	C
ATOM	1179	HH	TYR	A	99	-16120	32950	129610	1.00	0.00	H		ATOM	1178	OH	TYR	A	99	60670	72180	108900	1.00	0.00	O
ATOM	1180	CD2	TYR	A	99	-15960	36240	132360	1.00	0.00	C		ATOM	1179	HH	TYR	A	99	60430	73010	109320	1.00	0.00	H
ATOM	1181	HD2	TYR	A	99	-16310	36740	133250	1.00	0.00	H		ATOM	1180	CD2	TYR	A	99	59970	71390	105270	1.00	0.00	C
ATOM	1182	CE2	TYR	A	99	-16310	34880	132110	1.00	0.00	C		ATOM	1181	HD2	TYR	A	99	60040	70500	104660	1.00	0.00	H
ATOM	1183	HE2	TYR	A	99	-16840	34350	132880	1.00	0.00	H		ATOM	1182	CE2	TYR	A	99	60420	71240	106630	1.00	0.00	C
ATOM	1184	C	TYR	A	99	-14360	40340	133320	1.00	0.00	C		ATOM	1183	HE2	TYR	A	99	60710	70280	107030	1.00	0.00	H
ATOM	1185	O	TYR	A	99	-13620	40430	134280	1.00	0.00	O		ATOM	1184	C	TYR	A	99	59620	71780	100830	1.00	0.00	C
ATOM	1186	N	GLY	A	100	-14600	41400	132520	1.00	0.00	N		ATOM	1185	O	TYR	A	99	58620	71230	100410	1.00	0.00	O
ATOM	1187	HN	GLY	A	100	-15300	41230	131840	1.00	0.00	H		ATOM	1186	N	GLY	A	100	60370	72550	100110	1.00	0.00	N
ATOM	1188	CA	GLY	A	100	-13800	42610	132560	1.00	0.00	C		ATOM	1187	HN	GLY	A	100	61180	73010	100460	1.00	0.00	H
ATOM	1189	HA1	GLY	A	100	-13200	42730	133450	1.00	0.00	H		ATOM	1188	CA	GLY	A	100	60040	73070	98770	1.00	0.00	C
ATOM	1190	HA2	GLY	A	100	-14550	43390	132550	1.00	0.00	H		ATOM	1189	HA1	GLY	A	100	59410	72300	98350	1.00	0.00	H
ATOM	1191	C	GLY	A	100	-12850	42710	131410	1.00	0.00	C		ATOM	1190	HA2	GLY	A	100	60960	73220	98230	1.00	0.00	H
ATOM	1192	O	GLY	A	100	-11980	43540	131380	1.00	0.00	O		ATOM	1191	C	GLY	A	100	59300	74410	98690	1.00	0.00	C
ATOM	1193	N	LEU	A	101	-13030	41940	130420	1.00	0.00	N		ATOM	1192	O	GLY	A	100	58440	74710	97850	1.00	0.00	O
ATOM	1194	HN	LEU	A	101	-13880	41450	130260	1.00	0.00	H		ATOM	1193	N	LEU	A	101	59660	75320	99560	1.00	0.00	N
ATOM	1195	CA	LEU	A	101	-12000	41800	129340	1.00	0.00	C		ATOM	1194	HN	LEU	A	101	60430	75040	100130	1.00	0.00	H
ATOM	1196	HA	LEU	A	101	-11050	42290	129490	1.00	0.00	H		ATOM	1195	CA	LEU	A	101	59170	76640	99670	1.00	0.00	C
ATOM	1197	CB	LEU	A	101	-11710	40280	129100	1.00	0.00	C		ATOM	1196	HA	LEU	A	101	58500	76850	98850	1.00	0.00	H
ATOM	1198	HB1	LEU	A	101	-10910	40100	128350	1.00	0.00	H		ATOM	1197	CB	LEU	A	101	58400	76950	101030	1.00	0.00	C
ATOM	1199	HB2	LEU	A	101	-12580	39650	128770	1.00	0.00	H		ATOM	1198	HB1	LEU	A	101	58270	78050	101100	1.00	0.00	H
ATOM	1200	CG	LEU	A	101	-11090	39620	130370	1.00	0.00	C		ATOM	1199	HB2	LEU	A	101	59080	76620	101850	1.00	0.00	H
ATOM	1201	HG	LEU	A	101	-11790	39600	131240	1.00	0.00	H		ATOM	1200	CG	LEU	A	101	57050	76160	101240	1.00	0.00	C
ATOM	1202	CD1	LEU	A	101	-10840	38150	129970	1.00	0.00	C		ATOM	1201	HG	LEU	A	101	57410	75120	101130	1.00	0.00	H
ATOM	1203	HD11	LEU	A	101	-10280	38060	129020	1.00	0.00	H		ATOM	1202	CD1	LEU	A	101	56440	76450	102600	1.00	0.00	C
ATOM	1204	HD12	LEU	A	101	-11830	37660	129850	1.00	0.00	H		ATOM	1203	HD11	LEU	A	101	55650	75750	102940	1.00	0.00	H
ATOM	1205	HD13	LEU	A	101	-10140	37770	130740	1.00	0.00	H		ATOM	1204	HD12	LEU	A	101	56080	77500	102600	1.00	0.00	H
ATOM	1206	CD2	LEU	A	101	-9770	40280	130820	1.00	0.00	C		ATOM	1205	HD13	LEU	A	101	57240	76330	103360	1.00	0.00	H
ATOM	1207	HD21	LEU	A	101	-9960	41330	131130	1.00	0.00	H		ATOM	1206	CD2	LEU	A	101	56070	76400	100120	1.00	0.00	C
ATOM	1208	HD22	LEU	A	101	-9090	40220	129950	1.00	0.00	H		ATOM	1207	HD21	LEU	A	101	56310	75800	99220	1.00	0.00	H
ATOM	1209	HD23	LEU	A	101	-9330	39670	131640	1.00	0.00	H		ATOM	1208	HD22	LEU	A	101	56200	77450	99800	1.00	0.00	H
ATOM	1210	C	LEU	A	101	-12530	42340	128000	1.00	0.00	C		ATOM	1209	HD23	LEU	A	101	55030	76330	100490	1.00	0.00	H
ATOM	1211	O	LEU	A	101	-13670	42780	128000	1.00	0.00	O		ATOM	1210	C	LEU	A	101	60330	77630	99480	1.00	0.00	C
ATOM	1212	N	ALA	A	102	-11690	42420	126930	1.00	0.00	N		ATOM	1211	O	LEU	A	101	61460	77350	99850	1.00	0.00	O
ATOM	1213	HN	ALA	A	102	-10730	42210	127100	1.00	0.00	H		ATOM	1212	N	ALA	A	102	60000	78780	98940	1.00	0.00	N
ATOM	1214	CA	ALA	A	102	-12140	42890	125680	1.00	0.00	C		ATOM	1213	HN	ALA	A	102	59040	78860	98700	1.00	0.00	H
ATOM	1215	HA	ALA	A	102	-13090	42470	125400	1.00	0.00	H		ATOM	1214	CA	ALA	A	102	60990	79890	98890	1.00	0.00	C
ATOM	1216	CB	ALA	A	102	-12220	44400	125610	1.00	0.00	C		ATOM	1215	HA	ALA	A	102	61930	79790	99420	1.00	0.00	H
ATOM	1217	HB1	ALA	A	102	-13100	44850	126100	1.00	0.00	H		ATOM	1216	CB	ALA	A	102	61270	80150	97400	1.00	0.00	C
ATOM	1218	HB2	ALA	A	102	-12310	44880	124610	1.00	0.00	H		ATOM	1217	HB1	ALA	A	102	60260	80140	96930	1.00	0.00	H
ATOM	1219	HB3	ALA	A	102	-11270	44810	126020	1.00	0.00	H		ATOM	1218	HB2	ALA	A	102	61900	79290	97080	1.00	0.00	H
ATOM	1220	C	ALA	A	102	-11250	42390	124570	1.00	0.00	C		ATOM	1219	HB3	ALA	A	102	61750	81140	97310	1.00	0.00	H
ATOM	1221	O	ALA	A	102	-10270	41640	124790	1.00	0.00	O		ATOM	1220	C	ALA	A	102	60380	81150	99460	1.00	0.00	C
ATOM	1222	N	GLU	A	103	-11600	42670	123320	1.00	0.00	N		ATOM	1221	O	ALA	A	102	59160	81390	99350	1.00	0.00	O
ATOM	1223	HN	GLU	A	103	-12440	43150	123090	1.00	0.00	H		ATOM	1222	N	GLU	A	103	61190	82080	100040	1.00	0.00	N
ATOM	1224	CA	GLU	A	103	-10890	42250	122110	1.00	0.00	C		ATOM	1223	HN	GLU	A	103	62180	82130	100080	1.00	0.00	H
ATOM	1225	HA	GLU	A	103	-10080	41620	122460	1.00	0.00	H		ATOM	1224	CA	GLU	A	103	60640	83230	100690	1.00	0.00	C
ATOM	1226	CB	GLU	A	103	-11870	41230	121330	1.00	0.00	C		ATOM	1225	HA	GLU	A	103	59570	83090	100760	1.00	0.00	H
ATOM	1227	HB1	GLU	A	103	-12640	41930	120930	1.00	0.00	H		ATOM	1226	CB	GLU	A	103	61330	83480	102130	1.00	0.00	C
ATOM	1228	HB2	GLU	A	103	-12290	40560	122100	1.00	0.00	H		ATOM	1227	HB1	GLU	A	103	62390	83150	102010	1.00	0.00	H
ATOM	1229	CG	GLU	A	103	-11260	40450	120210	1.00	0.00	C		ATOM	1228	HB2	GLU	A	103	60900	82680	102770	1.00	0.00	H
ATOM	1230	HG1	GLU	A	103	-10420	39840	120620	1.00	0.00	H		ATOM	1229	CG	GLU	A	103	61350	84910	102720	1.00	0.00	C
ATOM	1231	HG2	GLU	A	103	-10790	41140	119480	1.00	0.00	H		ATOM	1230	HG1	GLU	A	103	60360	85230	103090	1.00	0.00	H
ATOM	1232	CD	GLU	A	103	-12270	39610	119520	1.00	0.00	C		ATOM	1231	HG2	GLU	A	103	61840	85630	102020	1.00	0.00	H
ATOM	1233	OE1	GLU	A	103	-13100	38970	120250	1.00	0.00	O		ATOM	1232	CD	GLU	A	103	62310	84890	103910	1.00	0.00	C
ATOM	1234	OE2	GLU	A	103	-12340	39570	118270	1.00	0.00	O		ATOM	1233	OE1	GLU	A	103	63520	84590	103670	1.00	0.00	O
ATOM	1235	C	GLU	A	103	-10210	43230	121150	1.00	0.00	C		ATOM	1234	OE2	GLU	A	103	61880	85240	105010	1.00	0.00	O
ATOM	1236	O	GLU	A	103	-10850	44090	120540	1.00	0.00	O		ATOM	1235	C	GLU	A	103	60950	84450	99860	1.00	0.00	C
ATOM	1237	N	LEU	A	104	-8920	42940	120860	1.00	0.00	N		ATOM	1236	O	GLU	A	103	62100	84630	99390	1.00	0.00	O
ATOM	1238	HN	LEU	A	104	-8460	42130	121230	1.00	0.00	H		ATOM	1237	N	LEU	A	104	59960	85240	99460	1.00	0.00	N
ATOM	1239	CA	LEU	A	104	-8210	43750	119800	1.00	0.00	C		ATOM	1238	HN	LEU	A	104	59050	85060	99850	1.00	0.00	H
ATOM	1240	HA	LEU	A	104	-8470	44790	119940	1.00	0.00	H		ATOM	1239	CA	LEU	A	104	60080	86480	98680	1.00	0.00	C
ATOM	1241	CB	LEU	A	104	-6680	43880	120010	1.00	0.00	C		ATOM	1240	HA	LEU	A	104	61040	86520	98180	1.00	0.00	H
ATOM	1242	HB1	LEU	A	104	-6260	42850	119900	1.00	0.00	H		ATOM	1241	CB	LEU	A	104	58890	86710	97730	1.00	0.00	C
ATOM	1243	HB2	LEU	A	104	-6540	44280	121040	1.00	0.00	H		ATOM	1242	HB1	LEU	A	104	57940	86890	98270	1.00	0.00	H
ATOM	1244	CG	LEU	A	104	-5920	44790	118990	1.00	0.00	C		ATOM	1243	HB2	LEU	A	104	58560	85770	97250	1.00	0.00	H
ATOM	1245	HG	LEU	A	104	-6170	44540	117940	1.00	0.00	H		ATOM	1244	CG	LEU	A	104	9050	1200	96700	1.00	0.00	C
ATOM	1246	CD1	LEU	A	104	-6370	46260	119160	1.00	0.00	C		ATOM	1245	HG	LEU	A	104	9000	2160	97260	1.00	0.00	H
ATOM	1247	HD11	LEU	A	104	-6390	46520	120240	1.00	0.00	H		ATOM	1246	CD1	LEU	A	104	10360	1100	95950	1.00	0.00	C
ATOM	1248	HD12	LEU	A	104	-7430	46380	118860	1.00	0.00	H		ATOM	1247	HD11	LEU	A	104	11200	1060	96680	1.00	0.00	H
ATOM	1249	HD13	LEU	A	104	-5770	46920	118500	1.00	0.00	H		ATOM	1248	HD12	LEU	A	104	10480	1930	95240	1.00	0.00	H
ATOM	1250	CD2	LEU	A	104	-4460	44710	119360	1.00	0.00	C		ATOM	1249	HD13	LEU	A	104	10520	0.120	95440	1.00	0.00	H
ATOM	1251	HD21	LEU	A	104	-4020	43690	119330	1.00	0.00	H		ATOM	1250	CD2	LEU	A	104	7920	1250	95670	1.00	0.00	C
ATOM	1252	HD22	LEU	A	104	-4260	45180	120340	1.00	0.00	H		ATOM	1251	HD21	LEU	A	104	7970	2180	95060	1.00	0.00	H
ATOM	1253	HD23	LEU	A	104	-3870	45180	118540	1.00	0.00	H		ATOM	1252	HD22	LEU	A	104	7040	1460	96310	1.00	0.00	H
ATOM	1254	C	LEU	A	104	-8590	43360	118390	1.00	0.00	C		ATOM	1253	HD23	LEU	A	104	7880	0.380	94980	1.00	0.00	H
ATOM	1255	O	LEU	A	104	-8170	42340	117800	1.00	0.00	O		ATOM	1254	C	LEU	A	104	10130	1030	99660	1.00	0.00	C
ATOM	1256	N	GLN	A	105	-9250	44310	117700	1.00	0.00	N		ATOM	1255	O	LEU	A	104	9210	1340	100370	1.00	0.00	O
ATOM	1257	HN	GLN	A	105	-9580	45120	118180	1.00	0.00	H		ATOM	1256	N	GLN	A	105	11260	1760	99610	1.00	0.00	N
ATOM	1258	CA	GLN	A	105	-9650	44260	116260	1.00	0.00	C		ATOM	1257	HN	GLN	A	105	12120	1670	99120	1.00	0.00	H
ATOM	1259	HA	GLN	A	105	-9910	43230	116020	1.00	0.00	H		ATOM	1258	CA	GLN	A	105	11270	3060	100370	1.00	0.00	C
ATOM	1260	CB	GLN	A	105	-10980	45040	115940	1.00	0.00	C		ATOM	1259	HA	GLN	A	105	11020	2870	101400	1.00	0.00	H
ATOM	1261	HB1	GLN	A	105	-11190	44940	114860	1.00	0.00	H		ATOM	1260	CB	GLN	A	105	12750	3720	100350	1.00	0.00	C
ATOM	1262	HB2	GLN	A	105	-10880	46120	116210	1.00	0.00	H		ATOM	1261	HB1	GLN	A	105	13510	2940	100530	1.00	0.00	H
ATOM	1263	CG	GLN	A	105	-12220	44460	116640	1.00	0.00	C		ATOM	1262	HB2	GLN	A	105	12810	4510	101130	1.00	0.00	H
ATOM	1264	HG1	GLN	A	105	-13090	44950	116150	1.00	0.00	H		ATOM	1263	CG	GLN	A	105	13230	4470	99070	1.00	0.00	C
ATOM	1265	HG2	GLN	A	105	-12060	44780	117690	1.00	0.00	H		ATOM	1264	HG1	GLN	A	105	14300	4770	99170	1.00	0.00	H
ATOM	1266	CD	GLN	A	105	-12480	42900	116510	1.00	0.00	C		ATOM	1265	HG2	GLN	A	105	12560	5340	98960	1.00	0.00	H
ATOM	1267	OE1	GLN	A	105	-12280	42350	115430	1.00	0.00	O		ATOM	1266	CD	GLN	A	105	13170	3680	97750	1.00	0.00	C
ATOM	1268	NE2	GLN	A	105	-12880	42350	117680	1.00	0.00	N		ATOM	1267	OE1	GLN	A	105	13330	2470	97830	1.00	0.00	O
ATOM	1269	HE21	GLN	A	105	-12850	41350	117770	1.00	0.00	H		ATOM	1268	NE2	GLN	A	105	13030	4400	96620	1.00	0.00	N
ATOM	1270	HE22	GLN	A	105	-13120	42820	118530	1.00	0.00	H		ATOM	1269	HE21	GLN	A	105	12960	4030	95690	1.00	0.00	H
ATOM	1271	C	GLN	A	105	-8500	44550	115350	1.00	0.00	C		ATOM	1270	HE22	GLN	A	105	12990	5400	96730	1.00	0.00	H
ATOM	1272	O	GLN	A	105	-7970	45640	115440	1.00	0.00	O		ATOM	1271	C	GLN	A	105	10170	3990	99860	1.00	0.00	C
ATOM	1273	N	MET	A	106	-8140	43710	114450	1.00	0.00	N		ATOM	1272	O	GLN	A	105	10020	4300	98700	1.00	0.00	O
ATOM	1274	HN	MET	A	106	-8740	42920	114370	1.00	0.00	H		ATOM	1273	N	MET	A	106	9470	4570	100920	1.00	0.00	N
ATOM	1275	CA	MET	A	106	-7000	43910	113590	1.00	0.00	C		ATOM	1274	HN	MET	A	106	9570	4260	101860	1.00	0.00	H
ATOM	1276	HA	MET	A	106	-6620	44910	113760	1.00	0.00	H		ATOM	1275	CA	MET	A	106	8630	5740	100720	1.00	0.00	C
ATOM	1277	CB	MET	A	106	-5840	42900	113770	1.00	0.00	C		ATOM	1276	HA	MET	A	106	8750	5950	99670	1.00	0.00	H
ATOM	1278	HB1	MET	A	106	-5160	43060	112900	1.00	0.00	H		ATOM	1277	CB	MET	A	106	7130	5590	101150	1.00	0.00	C
ATOM	1279	HB2	MET	A	106	-6370	41930	113680	1.00	0.00	H		ATOM	1278	HB1	MET	A	106	6500	6460	100850	1.00	0.00	H
ATOM	1280	CG	MET	A	106	-4920	43020	115020	1.00	0.00	C		ATOM	1279	HB2	MET	A	106	7000	5410	102240	1.00	0.00	H
ATOM	1281	HG1	MET	A	106	-5410	42810	116000	1.00	0.00	H		ATOM	1280	CG	MET	A	106	6400	4390	100380	1.00	0.00	C
ATOM	1282	HG2	MET	A	106	-4670	44100	114950	1.00	0.00	H		ATOM	1281	HG1	MET	A	106	5410	4240	100840	1.00	0.00	H
ATOM	1283	SD	MET	A	106	-3540	41880	114980	1.00	0.00	S		ATOM	1282	HG2	MET	A	106	6940	3420	100470	1.00	0.00	H
ATOM	1284	CE	MET	A	106	-3060	42470	116620	1.00	0.00	C		ATOM	1283	SD	MET	A	106	6030	4760	98620	1.00	0.00	S
ATOM	1285	HE1	MET	A	106	-3850	42280	117380	1.00	0.00	H		ATOM	1284	CE	MET	A	106	5250	3140	98430	1.00	0.00	C
ATOM	1286	HE2	MET	A	106	-2850	43560	116610	1.00	0.00	H		ATOM	1285	HE1	MET	A	106	4390	3270	97740	1.00	0.00	H
ATOM	1287	HE3	MET	A	106	-2170	41870	116920	1.00	0.00	H		ATOM	1286	HE2	MET	A	106	4810	2780	99380	1.00	0.00	H
ATOM	1288	C	MET	A	106	-7490	44020	112110	1.00	0.00	C		ATOM	1287	HE3	MET	A	106	6040	2430	98110	1.00	0.00	H
ATOM	1289	O	MET	A	106	-8560	43550	111700	1.00	0.00	O		ATOM	1288	C	MET	A	106	9340	6890	101580	1.00	0.00	C
ATOM	1290	N	GLU	A	107	-6680	44760	111280	1.00	0.00	N		ATOM	1289	O	MET	A	106	9430	6900	102760	1.00	0.00	O
ATOM	1291	HN	GLU	A	107	-5810	45150	111580	1.00	0.00	H		ATOM	1290	N	GLU	A	107	9940	7900	100930	1.00	0.00	N
ATOM	1292	CA	GLU	A	107	-6940	45010	109930	1.00	0.00	C		ATOM	1291	HN	GLU	A	107	10000	8000	99940	1.00	0.00	H
ATOM	1293	HA	GLU	A	107	-7900	45490	109860	1.00	0.00	H		ATOM	1292	CA	GLU	A	107	10460	8980	101680	1.00	0.00	C
ATOM	1294	CB	GLU	A	107	-5810	45920	109310	1.00	0.00	C		ATOM	1293	HA	GLU	A	107	11060	8640	102510	1.00	0.00	H
ATOM	1295	HB1	GLU	A	107	-5960	46150	108240	1.00	0.00	H		ATOM	1294	CB	GLU	A	107	11550	9640	100780	1.00	0.00	C
ATOM	1296	HB2	GLU	A	107	-4820	45470	109510	1.00	0.00	H		ATOM	1295	HB1	GLU	A	107	11880	10570	101290	1.00	0.00	H
ATOM	1297	CG	GLU	A	107	-5860	47310	110030	1.00	0.00	C		ATOM	1296	HB2	GLU	A	107	11000	9870	99850	1.00	0.00	H
ATOM	1298	HG1	GLU	A	107	-5990	47140	111130	1.00	0.00	H		ATOM	1297	CG	GLU	A	107	12790	8810	100420	1.00	0.00	C
ATOM	1299	HG2	GLU	A	107	-6690	47910	109620	1.00	0.00	H		ATOM	1298	HG1	GLU	A	107	12530	7930	99790	1.00	0.00	H
ATOM	1300	CD	GLU	A	107	-4580	48050	109810	1.00	0.00	C		ATOM	1299	HG2	GLU	A	107	13270	8350	101310	1.00	0.00	H
ATOM	1301	OE1	GLU	A	107	-3890	48320	110850	1.00	0.00	O		ATOM	1300	CD	GLU	A	107	13760	9680	99720	1.00	0.00	C
ATOM	1302	OE2	GLU	A	107	-4170	48310	108680	1.00	0.00	O		ATOM	1301	OE1	GLU	A	107	13980	10830	100090	1.00	0.00	O
ATOM	1303	C	GLU	A	107	-7040	43710	109030	1.00	0.00	C		ATOM	1302	OE2	GLU	A	107	14340	9190	98690	1.00	0.00	O
ATOM	1304	O	GLU	A	107	-6270	42790	109240	1.00	0.00	O		ATOM	1303	C	GLU	A	107	9360	9860	102170	1.00	0.00	C
ATOM	1305	N	GLY	A	108	-8000	43620	108120	1.00	0.00	N		ATOM	1304	O	GLU	A	107	8300	9840	101620	1.00	0.00	O
ATOM	1306	HN	GLY	A	108	-8550	44400	107830	1.00	0.00	H		ATOM	1305	N	GLY	A	108	9710	10740	103110	1.00	0.00	N
ATOM	1307	CA	GLY	A	108	-8270	42340	107510	1.00	0.00	C		ATOM	1306	HN	GLY	A	108	10610	10690	103530	1.00	0.00	H
ATOM	1308	HA1	GLY	A	108	-9320	42400	107270	1.00	0.00	H		ATOM	1307	CA	GLY	A	108	8860	11790	103530	1.00	0.00	C
ATOM	1309	HA2	GLY	A	108	-8090	41530	108200	1.00	0.00	H		ATOM	1308	HA1	GLY	A	108	7870	11650	103120	1.00	0.00	H
ATOM	1310	C	GLY	A	108	-7480	41990	106270	1.00	0.00	C		ATOM	1309	HA2	GLY	A	108	9300	12660	103050	1.00	0.00	H
ATOM	1311	O	GLY	A	108	-8090	41810	105250	1.00	0.00	O		ATOM	1310	C	GLY	A	108	8770	11970	105020	1.00	0.00	C
ATOM	1312	N	ASP	A	109	-6100	41890	106370	1.00	0.00	N		ATOM	1311	O	GLY	A	108	8070	11240	105640	1.00	0.00	O
ATOM	1313	HN	ASP	A	109	-5650	42210	107200	1.00	0.00	H		ATOM	1312	N	ASP	A	109	9430	12990	105700	1.00	0.00	N
ATOM	1314	CA	ASP	A	109	-5270	41450	105240	1.00	0.00	C		ATOM	1313	HN	ASP	A	109	10110	13520	105190	1.00	0.00	H
ATOM	1315	HA	ASP	A	109	-5850	41540	104340	1.00	0.00	H		ATOM	1314	CA	ASP	A	109	9120	13390	107080	1.00	0.00	C
ATOM	1316	CB	ASP	A	109	-4020	42420	105020	1.00	0.00	C		ATOM	1315	HA	ASP	A	109	9320	12500	107650	1.00	0.00	H
ATOM	1317	HB1	ASP	A	109	-4420	43450	105010	1.00	0.00	H		ATOM	1316	CB	ASP	A	109	10070	14640	107360	1.00	0.00	C
ATOM	1318	HB2	ASP	A	109	-3550	42130	104060	1.00	0.00	H		ATOM	1317	HB1	ASP	A	109	9790	15540	106770	1.00	0.00	H
ATOM	1319	CG	ASP	A	109	-2940	42300	106080	1.00	0.00	C		ATOM	1318	HB2	ASP	A	109	11120	14350	107150	1.00	0.00	H
ATOM	1320	OD1	ASP	A	109	-1960	43130	105880	1.00	0.00	O		ATOM	1319	CG	ASP	A	109	10050	14960	108800	1.00	0.00	C
ATOM	1321	OD2	ASP	A	109	-3040	41570	107070	1.00	0.00	O		ATOM	1320	OD1	ASP	A	109	9820	16130	109180	1.00	0.00	O
ATOM	1322	C	ASP	A	109	-4860	39930	105500	1.00	0.00	C		ATOM	1321	OD2	ASP	A	109	10270	14030	109620	1.00	0.00	O
ATOM	1323	O	ASP	A	109	-4350	39190	104680	1.00	0.00	O		ATOM	1322	C	ASP	A	109	107730	13810	107220	1.00	0.00	C
ATOM	1324	N	GLY	A	110	-5170	39370	106700	1.00	0.00	N		ATOM	1323	O	ASP	A	109	107230	14710	106580	1.00	0.00	O
ATOM	1325	HN	GLY	A	110	-5520	39970	107420	1.00	0.00	H		ATOM	1324	N	GLY	A	110	106930	13050	107950	1.00	0.00	N
ATOM	1326	CA	GLY	A	110	-5110	37970	106900	1.00	0.00	C		ATOM	1325	HN	GLY	A	110	107390	12220	108260	1.00	0.00	H
ATOM	1327	HA1	GLY	A	110	-5300	37340	106040	1.00	0.00	H		ATOM	1326	CA	GLY	A	110	105510	13230	108230	1.00	0.00	C
ATOM	1328	HA2	GLY	A	110	-5890	37750	107610	1.00	0.00	H		ATOM	1327	HA1	GLY	A	110	105170	14200	108560	1.00	0.00	H
ATOM	1329	C	GLY	A	110	-3850	37560	107600	1.00	0.00	C		ATOM	1328	HA2	GLY	A	110	105220	12530	109000	1.00	0.00	H
ATOM	1330	O	GLY	A	110	-3510	36380	107610	1.00	0.00	O		ATOM	1329	C	GLY	A	110	104620	12790	107070	1.00	0.00	C
ATOM	1331	N	ASN	A	111	-3130	38510	108230	1.00	0.00	N		ATOM	1330	O	GLY	A	110	103510	13150	106930	1.00	0.00	O
ATOM	1332	HN	ASN	A	111	-3320	39460	108020	1.00	0.00	H		ATOM	1331	N	ASN	A	111	105190	11940	106140	1.00	0.00	N
ATOM	1333	CA	ASN	A	111	-1910	38280	108990	1.00	0.00	C		ATOM	1332	HN	ASN	A	111	106120	11630	106320	1.00	0.00	H
ATOM	1334	HA	ASN	A	111	-1430	37340	108760	1.00	0.00	H		ATOM	1333	CA	ASN	A	111	104510	11480	104900	1.00	0.00	C
ATOM	1335	CB	ASN	A	111	-0.850	39290	108610	1.00	0.00	C		ATOM	1334	HA	ASN	A	111	103470	11530	105180	1.00	0.00	H
ATOM	1336	HB1	ASN	A	111	0.070	39240	109230	1.00	0.00	H		ATOM	1335	CB	ASN	A	111	105000	12260	103590	1.00	0.00	C
ATOM	1337	HB2	ASN	A	111	-1140	40360	108720	1.00	0.00	H		ATOM	1336	HB1	ASN	A	111	105680	11760	102860	1.00	0.00	H
ATOM	1338	CG	ASN	A	111	-0.470	39050	107200	1.00	0.00	C		ATOM	1337	HB2	ASN	A	111	105530	13190	103900	1.00	0.00	H
ATOM	1339	OD1	ASN	A	111	0.230	38120	106930	1.00	0.00	O		ATOM	1338	CG	ASN	A	111	103800	12700	102760	1.00	0.00	C
ATOM	1340	ND2	ASN	A	111	-1060	39840	106310	1.00	0.00	N		ATOM	1339	OD1	ASN	A	111	102730	12120	102770	1.00	0.00	O
ATOM	1341	HD21	ASN	A	111	-1690	40590	106530	1.00	0.00	H		ATOM	1340	ND2	ASN	A	111	104040	13770	101910	1.00	0.00	N
ATOM	1342	HD22	ASN	A	111	-1000	39550	105350	1.00	0.00	H		ATOM	1341	HD21	ASN	A	111	104930	14220	101980	1.00	0.00	H
ATOM	1343	C	ASN	A	111	-2130	38260	110440	1.00	0.00	C		ATOM	1342	HD22	ASN	A	111	103250	14090	101390	1.00	0.00	H
ATOM	1344	O	ASN	A	111	-1240	37930	111220	1.00	0.00	O		ATOM	1343	C	ASN	A	111	104700	10030	104600	1.00	0.00	C
ATOM	1345	N	CYS	A	112	-3380	38490	110910	1.00	0.00	N		ATOM	1344	O	ASN	A	111	103870	9370	103940	1.00	0.00	O
ATOM	1346	HN	CYS	A	112	-4170	38850	110420	1.00	0.00	H		ATOM	1345	N	CYS	A	112	5800	9370	105100	1.00	0.00	N
ATOM	1347	CA	CYS	A	112	-3640	38480	112330	1.00	0.00	C		ATOM	1346	HN	CYS	A	112	6530	9890	105550	1.00	0.00	H
ATOM	1348	HA	CYS	A	112	-3150	39390	112650	1.00	0.00	H		ATOM	1347	CA	CYS	A	112	6230	8020	104780	1.00	0.00	C
ATOM	1349	CB	CYS	A	112	-5120	38920	112540	1.00	0.00	C		ATOM	1348	HA	CYS	A	112	6390	8000	103710	1.00	0.00	H
ATOM	1350	HB1	CYS	A	112	-5840	38270	112000	1.00	0.00	H		ATOM	1349	CB	CYS	A	112	7610	7800	105540	1.00	0.00	C
ATOM	1351	HB2	CYS	A	112	-5280	39920	112090	1.00	0.00	H		ATOM	1350	HB1	CYS	A	112	7450	8090	106600	1.00	0.00	H
ATOM	1352	SG	CYS	A	112	-5770	39160	114200	1.00	0.00	S		ATOM	1351	HB2	CYS	A	112	8330	8460	105020	1.00	0.00	H
ATOM	1353	HG1	CYS	A	112	-7030	39470	113930	1.00	0.00	H		ATOM	1352	SG	CYS	A	112	8250	6110	105550	1.00	0.00	S
ATOM	1354	C	CYS	A	112	-3180	37430	113290	1.00	0.00	C		ATOM	1353	HG1	CYS	A	112	8970	6350	104470	1.00	0.00	H
ATOM	1355	O	CYS	A	112	-2680	37740	114290	1.00	0.00	O		ATOM	1354	C	CYS	A	112	5290	6910	105000	1.00	0.00	C
ATOM	1356	N	GLN	A	113	-3290	36080	113070	1.00	0.00	N		ATOM	1355	O	CYS	A	112	4960	6110	104100	1.00	0.00	O
ATOM	1357	HN	GLN	A	113	-3540	35750	112170	1.00	0.00	H		ATOM	1356	N	GLN	A	113	4640	6910	106150	1.00	0.00	N
ATOM	1358	CA	GLN	A	113	-2860	35080	113960	1.00	0.00	C		ATOM	1357	HN	GLN	A	113	4870	7520	106910	1.00	0.00	H
ATOM	1359	HA	GLN	A	113	-3400	35240	114880	1.00	0.00	H		ATOM	1358	CA	GLN	A	113	3560	5900	106430	1.00	0.00	C
ATOM	1360	CB	GLN	A	113	-3260	33640	113410	1.00	0.00	C		ATOM	1359	HA	GLN	A	113	4010	4960	106140	1.00	0.00	H
ATOM	1361	HB1	GLN	A	113	-2890	33640	112370	1.00	0.00	H		ATOM	1360	CB	GLN	A	113	3370	5840	107960	1.00	0.00	C
ATOM	1362	HB2	GLN	A	113	-4370	33560	113410	1.00	0.00	H		ATOM	1361	HB1	GLN	A	113	4320	5720	108510	1.00	0.00	H
ATOM	1363	CG	GLN	A	113	-2730	32490	114290	1.00	0.00	C		ATOM	1362	HB2	GLN	A	113	2690	4990	108180	1.00	0.00	H
ATOM	1364	HG1	GLN	A	113	-3050	32530	115350	1.00	0.00	H		ATOM	1363	CG	GLN	A	113	102810	7140	108520	1.00	0.00	C
ATOM	1365	HG2	GLN	A	113	-1620	32520	114310	1.00	0.00	H		ATOM	1364	HG1	GLN	A	113	101770	7300	108150	1.00	0.00	H
ATOM	1366	CD	GLN	A	113	-3180	31120	113780	1.00	0.00	C		ATOM	1365	HG2	GLN	A	113	103240	8120	108240	1.00	0.00	H
ATOM	1367	OE1	GLN	A	113	-2610	30470	112890	1.00	0.00	O		ATOM	1366	CD	GLN	A	113	102710	7070	110040	1.00	0.00	C
ATOM	1368	NE2	GLN	A	113	-4350	30640	114370	1.00	0.00	N		ATOM	1367	OE1	GLN	A	113	101920	6280	110540	1.00	0.00	O
ATOM	1369	HE21	GLN	A	113	-4580	29690	114170	1.00	0.00	H		ATOM	1368	NE2	GLN	A	113	103400	7950	110810	1.00	0.00	N
ATOM	1370	HE22	GLN	A	113	-4900	31150	115030	1.00	0.00	H		ATOM	1369	HE21	GLN	A	113	103310	7820	111790	1.00	0.00	H
ATOM	1371	C	GLN	A	113	-1390	35170	114420	1.00	0.00	C		ATOM	1370	HE22	GLN	A	113	104090	8560	110430	1.00	0.00	H
ATOM	1372	O	GLN	A	113	-1110	35030	115610	1.00	0.00	O		ATOM	1371	C	GLN	A	113	102320	6140	105760	1.00	0.00	C
ATOM	1373	N	PHE	A	114	-0.490	35470	113560	1.00	0.00	N		ATOM	1372	O	GLN	A	113	101580	5240	105440	1.00	0.00	O
ATOM	1374	HN	PHE	A	114	-0.720	35480	112590	1.00	0.00	H		ATOM	1373	N	PHE	A	114	102010	7400	105420	1.00	0.00	N
ATOM	1375	CA	PHE	A	114	0.880	35580	114020	1.00	0.00	C		ATOM	1374	HN	PHE	A	114	102560	8230	105490	1.00	0.00	H
ATOM	1376	HA	PHE	A	114	1110	34670	114550	1.00	0.00	H		ATOM	1375	CA	PHE	A	114	100820	7670	104620	1.00	0.00	C
ATOM	1377	CB	PHE	A	114	1760	35730	112750	1.00	0.00	C		ATOM	1376	HA	PHE	A	114	100010	7070	105000	1.00	0.00	H
ATOM	1378	HB1	PHE	A	114	2810	35830	113100	1.00	0.00	H		ATOM	1377	CB	PHE	A	114	100440	9160	104740	1.00	0.00	C
ATOM	1379	HB2	PHE	A	114	1440	36640	112190	1.00	0.00	H		ATOM	1378	HB1	PHE	A	114	99430	9350	104310	1.00	0.00	H
ATOM	1380	CG	PHE	A	114	1810	34470	111930	1.00	0.00	C		ATOM	1379	HB2	PHE	A	114	101210	9880	104400	1.00	0.00	H
ATOM	1381	CD1	PHE	A	114	2340	33310	112530	1.00	0.00	C		ATOM	1380	CG	PHE	A	114	100300	9450	106210	1.00	0.00	C
ATOM	1382	HD1	PHE	A	114	2680	33190	113540	1.00	0.00	H		ATOM	1381	CD1	PHE	A	114	99160	9040	106920	1.00	0.00	C
ATOM	1383	CE1	PHE	A	114	2160	32060	111900	1.00	0.00	C		ATOM	1382	HD1	PHE	A	114	98280	8640	106430	1.00	0.00	H
ATOM	1384	HE1	PHE	A	114	2440	31140	112400	1.00	0.00	H		ATOM	1383	CE1	PHE	A	114	98980	9360	108260	1.00	0.00	C
ATOM	1385	CZ	PHE	A	114	1760	32040	110570	1.00	0.00	C		ATOM	1384	HE1	PHE	A	114	98170	8920	108840	1.00	0.00	H
ATOM	1386	HZ	PHE	A	114	1660	31150	109970	1.00	0.00	H		ATOM	1385	CZ	PHE	A	114	99900	10060	108950	1.00	0.00	C
ATOM	1387	CD2	PHE	A	114	1270	34360	110610	1.00	0.00	C		ATOM	1386	HZ	PHE	A	114	99780	10170	110010	1.00	0.00	H
ATOM	1388	HD2	PHE	A	114	0.990	35280	110130	1.00	0.00	H		ATOM	1387	CD2	PHE	A	114	101260	10140	106880	1.00	0.00	C
ATOM	1389	CE2	PHE	A	114	1350	33150	109900	1.00	0.00	C		ATOM	1388	HD2	PHE	A	114	102190	10390	106390	1.00	0.00	H
ATOM	1390	HE2	PHE	A	114	0.950	33010	108910	1.00	0.00	H		ATOM	1389	CE2	PHE	A	114	101080	10450	108250	1.00	0.00	C
ATOM	1391	C	PHE	A	114	1090	36740	115010	1.00	0.00	C		ATOM	1390	HE2	PHE	A	114	101890	11000	108690	1.00	0.00	H
ATOM	1392	O	PHE	A	114	1560	36600	116170	1.00	0.00	O		ATOM	1391	C	PHE	A	114	100950	7310	103170	1.00	0.00	C
ATOM	1393	N	ARG	A	115	0.550	37900	114650	1.00	0.00	N		ATOM	1392	O	PHE	A	114	100040	6810	102540	1.00	0.00	O
ATOM	1394	HN	ARG	A	115	0.110	38080	113770	1.00	0.00	H		ATOM	1393	N	ARG	A	115	102180	7400	102570	1.00	0.00	N
ATOM	1395	CA	ARG	A	115	0.500	39080	115480	1.00	0.00	C		ATOM	1394	HN	ARG	A	115	102860	8000	102990	1.00	0.00	H
ATOM	1396	HA	ARG	A	115	1490	39480	115620	1.00	0.00	H		ATOM	1395	CA	ARG	A	115	102530	6830	101340	1.00	0.00	C
ATOM	1397	CB	ARG	A	115	-0.290	40210	114670	1.00	0.00	C		ATOM	1396	HA	ARG	A	115	101830	7080	100560	1.00	0.00	H
ATOM	1398	HB1	ARG	A	115	-0.090	41220	115100	1.00	0.00	H		ATOM	1397	CB	ARG	A	115	3880	7420	100860	1.00	0.00	C
ATOM	1399	HB2	ARG	A	115	-1340	39910	114480	1.00	0.00	H		ATOM	1398	HB1	ARG	A	115	4270	6820	100020	1.00	0.00	H
ATOM	1400	CG	ARG	A	115	0.230	40360	113200	1.00	0.00	C		ATOM	1399	HB2	ARG	A	115	4570	7330	101730	1.00	0.00	H
ATOM	1401	HG1	ARG	A	115	0.370	39420	112630	1.00	0.00	H		ATOM	1400	CG	ARG	A	115	103930	8890	100430	1.00	0.00	C
ATOM	1402	HG2	ARG	A	115	1290	40710	113170	1.00	0.00	H		ATOM	1401	HG1	ARG	A	115	103180	9400	101070	1.00	0.00	H
ATOM	1403	CD	ARG	A	115	-0.640	41360	112360	1.00	0.00	C		ATOM	1402	HG2	ARG	A	115	103510	8800	99400	1.00	0.00	H
ATOM	1404	HD1	ARG	A	115	-1670	40970	112360	1.00	0.00	H		ATOM	1403	CD	ARG	A	115	5190	9580	100460	1.00	0.00	C
ATOM	1405	HD2	ARG	A	115	-0.340	41210	111300	1.00	0.00	H		ATOM	1404	HD1	ARG	A	115	5730	8890	99770	1.00	0.00	H
ATOM	1406	NE	ARG	A	115	-0.480	42770	112750	1.00	0.00	N		ATOM	1405	HD2	ARG	A	115	5630	9630	101480	1.00	0.00	H
ATOM	1407	HE	ARG	A	115	0.340	43010	113260	1.00	0.00	H		ATOM	1406	NE	ARG	A	115	105180	10940	99800	1.00	0.00	N
ATOM	1408	CZ	ARG	A	115	-1390	43710	112500	1.00	0.00	C		ATOM	1407	HE	ARG	A	115	104340	11470	99700	1.00	0.00	H
ATOM	1409	NH1	ARG	A	115	-2360	43590	111670	1.00	0.00	N		ATOM	1408	CZ	ARG	A	115	106170	11700	99310	1.00	0.00	C
ATOM	1410	HH11	ARG	A	115	-2500	42700	111230	1.00	0.00	H		ATOM	1409	NH1	ARG	A	115	7350	11370	99550	1.00	0.00	N
ATOM	1411	HH12	ARG	A	115	-2940	44400	111650	1.00	0.00	H		ATOM	1410	HH11	ARG	A	115	7420	10710	100290	1.00	0.00	H
ATOM	1412	NH2	ARG	A	115	-1290	44880	113120	1.00	0.00	N		ATOM	1411	HH12	ARG	A	115	8060	12050	99360	1.00	0.00	H
ATOM	1413	HH21	ARG	A	115	-0.470	44990	113690	1.00	0.00	H		ATOM	1412	NH2	ARG	A	115	106010	12860	98720	1.00	0.00	N
ATOM	1414	HH22	ARG	A	115	-1800	45650	112750	1.00	0.00	H		ATOM	1413	HH21	ARG	A	115	105170	13400	98710	1.00	0.00	H
ATOM	1415	C	ARG	A	115	-0.220	38870	116810	1.00	0.00	C		ATOM	1414	HH22	ARG	A	115	106880	13210	98360	1.00	0.00	H
ATOM	1416	O	ARG	A	115	0.280	39180	117920	1.00	0.00	O		ATOM	1415	C	ARG	A	115	102520	5330	101300	1.00	0.00	C
ATOM	1417	N	ALA	A	116	-1400	38280	116840	1.00	0.00	N		ATOM	1416	O	ARG	A	115	101930	4680	100450	1.00	0.00	O
ATOM	1418	HN	ALA	A	116	-1890	37940	116040	1.00	0.00	H		ATOM	1417	N	ALA	A	116	3100	4680	102310	1.00	0.00	N
ATOM	1419	CA	ALA	A	116	-2070	38000	118120	1.00	0.00	C		ATOM	1418	HN	ALA	A	116	3530	5280	102980	1.00	0.00	H
ATOM	1420	HA	ALA	A	116	-2220	38860	118750	1.00	0.00	H		ATOM	1419	CA	ALA	A	116	3060	3300	102500	1.00	0.00	C
ATOM	1421	CB	ALA	A	116	-3480	37470	117710	1.00	0.00	C		ATOM	1420	HA	ALA	A	116	3440	2760	101650	1.00	0.00	H
ATOM	1422	HB1	ALA	A	116	-3400	36480	117230	1.00	0.00	H		ATOM	1421	CB	ALA	A	116	3990	2930	103660	1.00	0.00	C
ATOM	1423	HB2	ALA	A	116	-4010	38040	116910	1.00	0.00	H		ATOM	1422	HB1	ALA	A	116	4260	1850	103690	1.00	0.00	H
ATOM	1424	HB3	ALA	A	116	-4100	37210	118590	1.00	0.00	H		ATOM	1423	HB2	ALA	A	116	3570	3240	104640	1.00	0.00	H
ATOM	1425	C	ALA	A	116	-1280	37120	119090	1.00	0.00	C		ATOM	1424	HB3	ALA	A	116	5000	3350	103470	1.00	0.00	H
ATOM	1426	O	ALA	A	116	-1240	37380	120280	1.00	0.00	O		ATOM	1425	C	ALA	A	116	1640	2710	102780	1.00	0.00	C
ATOM	1427	N	LEU	A	117	-0.720	35980	118630	1.00	0.00	N		ATOM	1426	O	ALA	A	116	1290	1750	102070	1.00	0.00	O
ATOM	1428	HN	LEU	A	117	-0.840	35630	117710	1.00	0.00	H		ATOM	1427	N	LEU	A	117	100950	3290	103700	1.00	0.00	N
ATOM	1429	CA	LEU	A	117	0.100	35200	119430	1.00	0.00	C		ATOM	1428	HN	LEU	A	117	101250	4100	104200	1.00	0.00	H
ATOM	1430	HA	LEU	A	117	-0.440	34970	120340	1.00	0.00	H		ATOM	1429	CA	LEU	A	117	99530	2970	103850	1.00	0.00	C
ATOM	1431	CB	LEU	A	117	0.360	33900	118630	1.00	0.00	C		ATOM	1430	HA	LEU	A	117	99510	1900	104010	1.00	0.00	H
ATOM	1432	HB1	LEU	A	117	0.630	34150	117580	1.00	0.00	H		ATOM	1431	CB	LEU	A	117	98880	3740	105100	1.00	0.00	C
ATOM	1433	HB2	LEU	A	117	-0.650	33470	118470	1.00	0.00	H		ATOM	1432	HB1	LEU	A	117	97780	3600	105140	1.00	0.00	H
ATOM	1434	CG	LEU	A	117	1380	32920	119090	1.00	0.00	C		ATOM	1433	HB2	LEU	A	117	98910	4850	105100	1.00	0.00	H
ATOM	1435	HG	LEU	A	117	2350	33450	119210	1.00	0.00	H		ATOM	1434	CG	LEU	A	117	99290	3210	106480	1.00	0.00	C
ATOM	1436	CD1	LEU	A	117	1010	32190	120380	1.00	0.00	C		ATOM	1435	HG	LEU	A	117	100390	3360	106540	1.00	0.00	H
ATOM	1437	HD11	LEU	A	117	1280	32870	121220	1.00	0.00	H		ATOM	1436	CD1	LEU	A	117	98670	3990	107640	1.00	0.00	C
ATOM	1438	HD12	LEU	A	117	1700	31340	120530	1.00	0.00	H		ATOM	1437	HD11	LEU	A	117	97560	3850	107590	1.00	0.00	H
ATOM	1439	HD13	LEU	A	117	-0.090	32030	120350	1.00	0.00	H		ATOM	1438	HD12	LEU	A	117	98850	5090	107590	1.00	0.00	H
ATOM	1440	CD2	LEU	A	117	1600	31890	117970	1.00	0.00	C		ATOM	1439	HD13	LEU	A	117	98850	3700	108700	1.00	0.00	H
ATOM	1441	HD21	LEU	A	117	1000	30960	118090	1.00	0.00	H		ATOM	1440	CD2	LEU	A	117	99010	1720	106610	1.00	0.00	C
ATOM	1442	HD22	LEU	A	117	2670	31600	117960	1.00	0.00	H		ATOM	1441	HD21	LEU	A	117	97900	1620	106620	1.00	0.00	H
ATOM	1443	HD23	LEU	A	117	1360	32260	116950	1.00	0.00	H		ATOM	1442	HD22	LEU	A	117	99260	1280	107600	1.00	0.00	H
ATOM	1444	C	LEU	A	117	1400	35850	119950	1.00	0.00	C		ATOM	1443	HD23	LEU	A	117	99320	1110	105740	1.00	0.00	H
ATOM	1445	O	LEU	A	117	1920	35610	121040	1.00	0.00	O		ATOM	1444	C	LEU	A	117	98730	3220	102660	1.00	0.00	C
ATOM	1446	N	ALA	A	118	2100	36650	119160	1.00	0.00	N		ATOM	1445	O	LEU	A	117	97710	2600	102480	1.00	0.00	O
ATOM	1447	HN	ALA	A	118	1880	36720	118190	1.00	0.00	H		ATOM	1446	N	ALA	A	118	99020	4190	101840	1.00	0.00	N
ATOM	1448	CA	ALA	A	118	3310	37480	119380	1.00	0.00	C		ATOM	1447	HN	ALA	A	118	99760	4820	102050	1.00	0.00	H
ATOM	1449	HA	ALA	A	118	4130	36820	119630	1.00	0.00	H		ATOM	1448	CA	ALA	A	118	98260	4320	100630	1.00	0.00	C
ATOM	1450	CB	ALA	A	118	3620	38110	118010	1.00	0.00	C		ATOM	1449	HA	ALA	A	118	97200	4240	100830	1.00	0.00	H
ATOM	1451	HB1	ALA	A	118	3830	37360	117210	1.00	0.00	H		ATOM	1450	CB	ALA	A	118	98450	5750	99940	1.00	0.00	C
ATOM	1452	HB2	ALA	A	118	4560	38700	118000	1.00	0.00	H		ATOM	1451	HB1	ALA	A	118	98150	6590	100600	1.00	0.00	H
ATOM	1453	HB3	ALA	A	118	2780	38750	117680	1.00	0.00	H		ATOM	1452	HB2	ALA	A	118	97760	5800	99070	1.00	0.00	H
ATOM	1454	C	ALA	A	118	3010	38590	120430	1.00	0.00	C		ATOM	1453	HB3	ALA	A	118	99510	5940	99650	1.00	0.00	H
ATOM	1455	O	ALA	A	118	3800	38970	121320	1.00	0.00	O		ATOM	1454	C	ALA	A	118	98570	3170	99620	1.00	0.00	C
ATOM	1456	N	ASP	A	119	1780	39200	120340	1.00	0.00	N		ATOM	1455	O	ALA	A	118	97700	2630	99010	1.00	0.00	O
ATOM	1457	HN	ASP	A	119	1160	38960	119600	1.00	0.00	H		ATOM	1456	N	ASP	A	119	99820	2740	99510	1.00	0.00	N
ATOM	1458	CA	ASP	A	119	1270	40170	121360	1.00	0.00	C		ATOM	1457	HN	ASP	A	119	100590	3150	100000	1.00	0.00	H
ATOM	1459	HA	ASP	A	119	1920	41030	121370	1.00	0.00	H		ATOM	1458	CA	ASP	A	119	100140	1650	98610	1.00	0.00	C
ATOM	1460	CB	ASP	A	119	-0.100	40760	121040	1.00	0.00	C		ATOM	1459	HA	ASP	A	119	99790	1870	97610	1.00	0.00	H
ATOM	1461	HB1	ASP	A	119	-0.920	40030	121220	1.00	0.00	H		ATOM	1460	CB	ASP	A	119	1680	1600	98480	1.00	0.00	C
ATOM	1462	HB2	ASP	A	119	0.010	41110	119990	1.00	0.00	H		ATOM	1461	HB1	ASP	A	119	2200	1490	99460	1.00	0.00	H
ATOM	1463	CG	ASP	A	119	-0.560	42110	121770	1.00	0.00	C		ATOM	1462	HB2	ASP	A	119	1940	2570	98010	1.00	0.00	H
ATOM	1464	OD1	ASP	A	119	0.250	42800	122460	1.00	0.00	O		ATOM	1463	CG	ASP	A	119	2100	0.500	97620	1.00	0.00	C
ATOM	1465	OD2	ASP	A	119	-1710	42470	121440	1.00	0.00	O		ATOM	1464	OD1	ASP	A	119	1520	0.400	96480	1.00	0.00	O
ATOM	1466	C	ASP	A	119	1380	39610	122760	1.00	0.00	C		ATOM	1465	OD2	ASP	A	119	53120	86430	97940	1.00	0.00	O
ATOM	1467	O	ASP	A	119	2090	40010	123630	1.00	0.00	O		ATOM	1466	C	ASP	A	119	99520	0.310	99090	1.00	0.00	C
ATOM	1468	N	GLN	A	120	0.630	38560	122940	1.00	0.00	N		ATOM	1467	O	ASP	A	119	149070	86120	98310	1.00	0.00	O
ATOM	1469	HN	GLN	A	120	0.060	38230	122190	1.00	0.00	H		ATOM	1468	N	GLN	A	120	99550	0.020	100390	1.00	0.00	N
ATOM	1470	CA	GLN	A	120	0.470	37800	124100	1.00	0.00	C		ATOM	1469	HN	GLN	A	120	100030	0.650	101000	1.00	0.00	H
ATOM	1471	HA	GLN	A	120	-0.040	38370	124860	1.00	0.00	H		ATOM	1470	CA	GLN	A	120	148950	85480	100940	1.00	0.00	C
ATOM	1472	CB	GLN	A	120	-0.590	36570	123910	1.00	0.00	C		ATOM	1471	HA	GLN	A	120	149130	84680	100230	1.00	0.00	H
ATOM	1473	HB1	GLN	A	120	-0.710	35870	124770	1.00	0.00	H		ATOM	1472	CB	GLN	A	120	49520	85030	102310	1.00	0.00	C
ATOM	1474	HB2	GLN	A	120	-0.320	36050	122970	1.00	0.00	H		ATOM	1473	HB1	GLN	A	120	48840	84190	102580	1.00	0.00	H
ATOM	1475	CG	GLN	A	120	-2070	37040	123700	1.00	0.00	C		ATOM	1474	HB2	GLN	A	120	49430	85830	103070	1.00	0.00	H
ATOM	1476	HG1	GLN	A	120	-2820	36230	123570	1.00	0.00	H		ATOM	1475	CG	GLN	A	120	50910	84370	102430	1.00	0.00	C
ATOM	1477	HG2	GLN	A	120	-2150	37670	122790	1.00	0.00	H		ATOM	1476	HG1	GLN	A	120	51100	83900	103420	1.00	0.00	H
ATOM	1478	CD	GLN	A	120	-2580	37900	124900	1.00	0.00	C		ATOM	1477	HG2	GLN	A	120	51700	85140	102270	1.00	0.00	H
ATOM	1479	OE1	GLN	A	120	-2050	37740	126010	1.00	0.00	O		ATOM	1478	CD	GLN	A	120	51020	83300	101320	1.00	0.00	C
ATOM	1480	NE2	GLN	A	120	-3430	38930	124580	1.00	0.00	N		ATOM	1479	OE1	GLN	A	120	50260	82380	101350	1.00	0.00	O
ATOM	1481	HE21	GLN	A	120	-3620	38990	123610	1.00	0.00	H		ATOM	1480	NE2	GLN	A	120	51930	83460	100380	1.00	0.00	N
ATOM	1482	HE22	GLN	A	120	-3970	39330	125320	1.00	0.00	H		ATOM	1481	HE21	GLN	A	120	52030	82730	99700	1.00	0.00	H
ATOM	1483	C	GLN	A	120	1740	37120	124710	1.00	0.00	C		ATOM	1482	HE22	GLN	A	120	52510	84270	100480	1.00	0.00	H
ATOM	1484	O	GLN	A	120	2110	37460	125840	1.00	0.00	O		ATOM	1483	C	GLN	A	120	147440	85490	101090	1.00	0.00	C
ATOM	1485	N	LEU	A	121	2440	36340	123910	1.00	0.00	N		ATOM	1484	O	GLN	A	120	146790	84420	101030	1.00	0.00	O
ATOM	1486	HN	LEU	A	121	2250	36110	122960	1.00	0.00	H		ATOM	1485	N	LEU	A	121	96740	-0.030	101290	1.00	0.00	N
ATOM	1487	CA	LEU	A	121	3710	35830	124340	1.00	0.00	C		ATOM	1486	HN	LEU	A	121	97200	0.840	101480	1.00	0.00	H
ATOM	1488	HA	LEU	A	121	3460	35450	125320	1.00	0.00	H		ATOM	1487	CA	LEU	A	121	145320	86710	101470	1.00	0.00	C
ATOM	1489	CB	LEU	A	121	4230	34650	123340	1.00	0.00	C		ATOM	1488	HA	LEU	A	121	144860	85760	101680	1.00	0.00	H
ATOM	1490	HB1	LEU	A	121	5260	34360	123660	1.00	0.00	H		ATOM	1489	CB	LEU	A	121	94870	0.860	102730	1.00	0.00	C
ATOM	1491	HB2	LEU	A	121	4370	35220	122400	1.00	0.00	H		ATOM	1490	HB1	LEU	A	121	93760	0.790	102790	1.00	0.00	H
ATOM	1492	CG	LEU	A	121	3450	33410	123250	1.00	0.00	C		ATOM	1491	HB2	LEU	A	121	95190	1930	102700	1.00	0.00	H
ATOM	1493	HG	LEU	A	121	2420	33600	122850	1.00	0.00	H		ATOM	1492	CG	LEU	A	121	95400	0.270	104080	1.00	0.00	C
ATOM	1494	CD1	LEU	A	121	3980	32400	122230	1.00	0.00	C		ATOM	1493	HG	LEU	A	121	96430	-0.110	103910	1.00	0.00	H
ATOM	1495	HD11	LEU	A	121	3420	31450	122380	1.00	0.00	H		ATOM	1494	CD1	LEU	A	121	95280	1260	105290	1.00	0.00	C
ATOM	1496	HD12	LEU	A	121	5050	32290	122480	1.00	0.00	H		ATOM	1495	HD11	LEU	A	121	95360	0.730	106260	1.00	0.00	H
ATOM	1497	HD13	LEU	A	121	3980	32740	121170	1.00	0.00	H		ATOM	1496	HD12	LEU	A	121	94330	1810	105140	1.00	0.00	H
ATOM	1498	CD2	LEU	A	121	3350	32660	124590	1.00	0.00	C		ATOM	1497	HD13	LEU	A	121	96120	1990	105350	1.00	0.00	H
ATOM	1499	HD21	LEU	A	121	2900	33240	125420	1.00	0.00	H		ATOM	1498	CD2	LEU	A	121	144630	85630	104430	1.00	0.00	C
ATOM	1500	HD22	LEU	A	121	4350	32260	124870	1.00	0.00	H		ATOM	1499	HD21	LEU	A	121	145130	85190	105320	1.00	0.00	H
ATOM	1501	HD23	LEU	A	121	2620	31820	124480	1.00	0.00	H		ATOM	1500	HD22	LEU	A	121	144790	84880	103630	1.00	0.00	H
ATOM	1502	C	LEU	A	121	4800	36830	124590	1.00	0.00	C		ATOM	1501	HD23	LEU	A	121	143550	85870	104400	1.00	0.00	H
ATOM	1503	O	LEU	A	121	5370	36800	125650	1.00	0.00	O		ATOM	1502	C	LEU	A	121	94580	0.530	100140	1.00	0.00	C
ATOM	1504	N	PHE	A	122	5100	37770	123690	1.00	0.00	N		ATOM	1503	O	LEU	A	121	143700	86510	99630	1.00	0.00	O
ATOM	1505	HN	PHE	A	122	4630	37720	122810	1.00	0.00	H		ATOM	1504	N	PHE	A	122	95010	1620	99500	1.00	0.00	N
ATOM	1506	CA	PHE	A	122	6310	38500	123730	1.00	0.00	C		ATOM	1505	HN	PHE	A	122	95890	2000	99750	1.00	0.00	H
ATOM	1507	HA	PHE	A	122	6910	38070	124520	1.00	0.00	H		ATOM	1506	CA	PHE	A	122	94240	2340	98470	1.00	0.00	C
ATOM	1508	CB	PHE	A	122	7070	38370	122380	1.00	0.00	C		ATOM	1507	HA	PHE	A	122	93320	1820	98270	1.00	0.00	H
ATOM	1509	HB1	PHE	A	122	8060	38870	122390	1.00	0.00	H		ATOM	1508	CB	PHE	A	122	94240	3860	98780	1.00	0.00	C
ATOM	1510	HB2	PHE	A	122	6430	38850	121610	1.00	0.00	H		ATOM	1509	HB1	PHE	A	122	94020	4410	97840	1.00	0.00	H
ATOM	1511	CG	PHE	A	122	7350	37050	122080	1.00	0.00	C		ATOM	1510	HB2	PHE	A	122	95250	4070	99170	1.00	0.00	H
ATOM	1512	CD1	PHE	A	122	7160	36540	120800	1.00	0.00	C		ATOM	1511	CG	PHE	A	122	93160	4180	99770	1.00	0.00	C
ATOM	1513	HD1	PHE	A	122	6750	37270	120110	1.00	0.00	H		ATOM	1512	CD1	PHE	A	122	91900	4680	99330	1.00	0.00	C
ATOM	1514	CE1	PHE	A	122	7470	35200	120440	1.00	0.00	C		ATOM	1513	HD1	PHE	A	122	91700	4660	98270	1.00	0.00	H
ATOM	1515	HE1	PHE	A	122	7370	34960	119390	1.00	0.00	H		ATOM	1514	CE1	PHE	A	122	90910	5020	100260	1.00	0.00	C
ATOM	1516	CZ	PHE	A	122	7980	34300	121380	1.00	0.00	C		ATOM	1515	HE1	PHE	A	122	89940	5150	99810	1.00	0.00	H
ATOM	1517	HZ	PHE	A	122	8190	33270	121150	1.00	0.00	H		ATOM	1516	CZ	PHE	A	122	91180	5020	101640	1.00	0.00	C
ATOM	1518	CD2	PHE	A	122	7870	36050	123000	1.00	0.00	C		ATOM	1517	HZ	PHE	A	122	90390	5240	102340	1.00	0.00	H
ATOM	1519	HD2	PHE	A	122	8070	36280	124030	1.00	0.00	H		ATOM	1518	CD2	PHE	A	122	93400	4230	101180	1.00	0.00	C
ATOM	1520	CE2	PHE	A	122	8130	34760	122680	1.00	0.00	C		ATOM	1519	HD2	PHE	A	122	94370	3930	101540	1.00	0.00	H
ATOM	1521	HE2	PHE	A	122	8510	34000	123350	1.00	0.00	H		ATOM	1520	CE2	PHE	A	122	92380	4580	102130	1.00	0.00	C
ATOM	1522	C	PHE	A	122	6180	40020	124050	1.00	0.00	C		ATOM	1521	HE2	PHE	A	122	92540	4420	103180	1.00	0.00	H
ATOM	1523	O	PHE	A	122	7100	40810	124030	1.00	0.00	O		ATOM	1522	C	PHE	A	122	94920	1940	97130	1.00	0.00	C
ATOM	1524	N	ARG	A	123	4970	40440	124320	1.00	0.00	N		ATOM	1523	O	PHE	A	122	94440	2340	96110	1.00	0.00	O
ATOM	1525	HN	ARG	A	123	4190	39830	124150	1.00	0.00	H		ATOM	1524	N	ARG	A	123	96090	1220	97240	1.00	0.00	N
ATOM	1526	CA	ARG	A	123	4620	41780	124640	1.00	0.00	C		ATOM	1525	HN	ARG	A	123	96300	0.910	98160	1.00	0.00	H
ATOM	1527	HA	ARG	A	123	3550	41680	124750	1.00	0.00	H		ATOM	1526	CA	ARG	A	123	96790	0.670	96160	1.00	0.00	C
ATOM	1528	CB	ARG	A	123	5260	42300	125960	1.00	0.00	C		ATOM	1527	HA	ARG	A	123	97500	-0.020	96600	1.00	0.00	H
ATOM	1529	HB1	ARG	A	123	5420	43390	125980	1.00	0.00	H		ATOM	1528	CB	ARG	A	123	145960	86360	95290	1.00	0.00	C
ATOM	1530	HB2	ARG	A	123	6220	41720	126030	1.00	0.00	H		ATOM	1529	HB1	ARG	A	123	146540	85960	94430	1.00	0.00	H
ATOM	1531	CG	ARG	A	123	4390	41920	127150	1.00	0.00	C		ATOM	1530	HB2	ARG	A	123	145210	87040	94840	1.00	0.00	H
ATOM	1532	HG1	ARG	A	123	4260	40810	127150	1.00	0.00	H		ATOM	1531	CG	ARG	A	123	145360	85260	96170	1.00	0.00	C
ATOM	1533	HG2	ARG	A	123	3410	42360	126880	1.00	0.00	H		ATOM	1532	HG1	ARG	A	123	144860	84560	95470	1.00	0.00	H
ATOM	1534	CD	ARG	A	123	4870	42560	128450	1.00	0.00	C		ATOM	1533	HG2	ARG	A	123	144620	85560	96950	1.00	0.00	H
ATOM	1535	HD1	ARG	A	123	4180	42450	129320	1.00	0.00	H		ATOM	1534	CD	ARG	A	123	146310	84340	96890	1.00	0.00	C
ATOM	1536	HD2	ARG	A	123	5160	43620	128300	1.00	0.00	H		ATOM	1535	HD1	ARG	A	123	146820	84920	97680	1.00	0.00	H
ATOM	1537	NE	ARG	A	123	6180	41780	128700	1.00	0.00	N		ATOM	1536	HD2	ARG	A	123	146910	83980	96030	1.00	0.00	H
ATOM	1538	HE	ARG	A	123	6240	40890	128260	1.00	0.00	H		ATOM	1537	NE	ARG	A	123	145450	83310	97560	1.00	0.00	N
ATOM	1539	CZ	ARG	A	123	7130	42130	129610	1.00	0.00	C		ATOM	1538	HE	ARG	A	123	144450	83250	97500	1.00	0.00	H
ATOM	1540	NH1	ARG	A	123	7050	43230	130370	1.00	0.00	N		ATOM	1539	CZ	ARG	A	123	145910	82400	98450	1.00	0.00	C
ATOM	1541	HH11	ARG	A	123	6250	43820	130270	1.00	0.00	H		ATOM	1540	NH1	ARG	A	123	47110	82120	98620	1.00	0.00	N
ATOM	1542	HH12	ARG	A	123	7880	43530	130840	1.00	0.00	H		ATOM	1541	HH11	ARG	A	123	47760	82630	98050	1.00	0.00	H
ATOM	1543	NH2	ARG	A	123	8240	41400	129690	1.00	0.00	N		ATOM	1542	HH12	ARG	A	123	47410	81580	99410	1.00	0.00	H
ATOM	1544	HH21	ARG	A	123	8370	40500	129290	1.00	0.00	H		ATOM	1543	NH2	ARG	A	123	144880	82000	99300	1.00	0.00	N
ATOM	1545	HH22	ARG	A	123	8930	41730	130320	1.00	0.00	H		ATOM	1544	HH21	ARG	A	123	144130	82640	99430	1.00	0.00	H
ATOM	1546	C	ARG	A	123	4730	42780	123440	1.00	0.00	C		ATOM	1545	HH22	ARG	A	123	145190	81530	100130	1.00	0.00	H
ATOM	1547	O	ARG	A	123	4610	44030	123590	1.00	0.00	O		ATOM	1546	C	ARG	A	123	97540	1630	95310	1.00	0.00	C
ATOM	1548	N	ASN	A	124	4810	42160	122270	1.00	0.00	N		ATOM	1547	O	ARG	A	123	98000	1380	94210	1.00	0.00	O
ATOM	1549	HN	ASN	A	124	4590	41190	122180	1.00	0.00	H		ATOM	1548	N	ASN	A	124	97920	2800	95870	1.00	0.00	N
ATOM	1550	CA	ASN	A	124	4970	43000	121080	1.00	0.00	C		ATOM	1549	HN	ASN	A	124	97600	2960	96800	1.00	0.00	H
ATOM	1551	HA	ASN	A	124	4350	43870	121250	1.00	0.00	H		ATOM	1550	CA	ASN	A	124	98690	3760	95120	1.00	0.00	C
ATOM	1552	CB	ASN	A	124	6470	43420	120890	1.00	0.00	C		ATOM	1551	HA	ASN	A	124	99550	3290	94660	1.00	0.00	H
ATOM	1553	HB1	ASN	A	124	7130	42530	120860	1.00	0.00	H		ATOM	1552	CB	ASN	A	124	97880	4490	93950	1.00	0.00	C
ATOM	1554	HB2	ASN	A	124	6730	43940	121840	1.00	0.00	H		ATOM	1553	HB1	ASN	A	124	96890	4860	94300	1.00	0.00	H
ATOM	1555	CG	ASN	A	124	6670	44290	119690	1.00	0.00	C		ATOM	1554	HB2	ASN	A	124	97630	3750	93150	1.00	0.00	H
ATOM	1556	OD1	ASN	A	124	5780	44880	119110	1.00	0.00	O		ATOM	1555	CG	ASN	A	124	98620	5690	93240	1.00	0.00	C
ATOM	1557	ND2	ASN	A	124	7970	44480	119270	1.00	0.00	N		ATOM	1556	OD1	ASN	A	124	99850	5800	93270	1.00	0.00	O
ATOM	1558	HD21	ASN	A	124	8070	45160	118550	1.00	0.00	H		ATOM	1557	ND2	ASN	A	124	97860	6690	92800	1.00	0.00	N
ATOM	1559	HD22	ASN	A	124	8760	44030	119690	1.00	0.00	H		ATOM	1558	HD21	ASN	A	124	98390	7390	92320	1.00	0.00	H
ATOM	1560	C	ASN	A	124	4580	42120	119850	1.00	0.00	C		ATOM	1559	HD22	ASN	A	124	96890	6440	92700	1.00	0.00	H
ATOM	1561	O	ASN	A	124	5280	41200	119400	1.00	0.00	O		ATOM	1560	C	ASN	A	124	99200	4810	96130	1.00	0.00	C
ATOM	1562	N	ALA	A	125	3440	42530	119290	1.00	0.00	N		ATOM	1561	O	ASN	A	124	98440	5580	96730	1.00	0.00	O
ATOM	1563	HN	ALA	A	125	3030	43320	119740	1.00	0.00	H		ATOM	1562	N	ALA	A	125	100530	4880	96310	1.00	0.00	N
ATOM	1564	CA	ALA	A	125	2840	41910	118170	1.00	0.00	C		ATOM	1563	HN	ALA	A	125	101080	4180	95860	1.00	0.00	H
ATOM	1565	HA	ALA	A	125	2590	40880	118390	1.00	0.00	H		ATOM	1564	CA	ALA	A	125	101180	5900	97140	1.00	0.00	C
ATOM	1566	CB	ALA	A	125	1490	42570	117860	1.00	0.00	C		ATOM	1565	HA	ALA	A	125	100830	5720	98140	1.00	0.00	H
ATOM	1567	HB1	ALA	A	125	0.740	42530	118680	1.00	0.00	H		ATOM	1566	CB	ALA	A	125	102690	5660	97180	1.00	0.00	C
ATOM	1568	HB2	ALA	A	125	0.970	42020	117050	1.00	0.00	H		ATOM	1567	HB1	ALA	A	125	103180	6570	97580	1.00	0.00	H
ATOM	1569	HB3	ALA	A	125	1600	43650	117590	1.00	0.00	H		ATOM	1568	HB2	ALA	A	125	103030	5620	96120	1.00	0.00	H
ATOM	1570	C	ALA	A	125	3680	41970	116920	1.00	0.00	C		ATOM	1569	HB3	ALA	A	125	103120	4780	97710	1.00	0.00	H
ATOM	1571	O	ALA	A	125	3630	41030	116100	1.00	0.00	O		ATOM	1570	C	ALA	A	125	100860	7380	96990	1.00	0.00	C
ATOM	1572	N	ASP	A	126	4500	43040	116790	1.00	0.00	N		ATOM	1571	O	ALA	A	125	101020	8160	97920	1.00	0.00	O
ATOM	1573	HN	ASP	A	126	4460	43810	117420	1.00	0.00	H		ATOM	1572	N	ASP	A	126	100330	7890	95850	1.00	0.00	N
ATOM	1574	CA	ASP	A	126	5340	43340	115630	1.00	0.00	C		ATOM	1573	HN	ASP	A	126	100140	7270	95090	1.00	0.00	H
ATOM	1575	HA	ASP	A	126	4870	42950	114740	1.00	0.00	H		ATOM	1574	CA	ASP	A	126	100180	9300	95470	1.00	0.00	C
ATOM	1576	CB	ASP	A	126	5590	44840	115620	1.00	0.00	C		ATOM	1575	HA	ASP	A	126	100920	9830	96050	1.00	0.00	H
ATOM	1577	HB1	ASP	A	126	6260	45120	114780	1.00	0.00	H		ATOM	1576	CB	ASP	A	126	100270	9470	93980	1.00	0.00	C
ATOM	1578	HB2	ASP	A	126	5970	45400	116500	1.00	0.00	H		ATOM	1577	HB1	ASP	A	126	99990	10490	93630	1.00	0.00	H
ATOM	1579	CG	ASP	A	126	4220	45480	115330	1.00	0.00	C		ATOM	1578	HB2	ASP	A	126	99540	8770	93520	1.00	0.00	H
ATOM	1580	OD1	ASP	A	126	3590	45170	114270	1.00	0.00	O		ATOM	1579	CG	ASP	A	126	101680	9300	93500	1.00	0.00	C
ATOM	1581	OD2	ASP	A	126	3840	46400	116110	1.00	0.00	O		ATOM	1580	OD1	ASP	A	126	102590	9450	94290	1.00	0.00	O
ATOM	1582	C	ASP	A	126	6670	42510	115670	1.00	0.00	C		ATOM	1581	OD2	ASP	A	126	101810	9110	92290	1.00	0.00	O
ATOM	1583	O	ASP	A	126	7550	42650	114810	1.00	0.00	O		ATOM	1582	C	ASP	A	126	98800	9800	95980	1.00	0.00	C
ATOM	1584	N	TYR	A	127	6800	41470	116540	1.00	0.00	N		ATOM	1583	O	ASP	A	126	98490	10920	95750	1.00	0.00	O
ATOM	1585	HN	TYR	A	127	6190	41380	117330	1.00	0.00	H		ATOM	1584	N	TYR	A	127	98070	9040	96780	1.00	0.00	N
ATOM	1586	CA	TYR	A	127	7660	40350	116330	1.00	0.00	C		ATOM	1585	HN	TYR	A	127	98360	8100	96950	1.00	0.00	H
ATOM	1587	HA	TYR	A	127	8460	40750	115720	1.00	0.00	H		ATOM	1586	CA	TYR	A	127	96810	9400	97430	1.00	0.00	C
ATOM	1588	CB	TYR	A	127	8280	39980	117670	1.00	0.00	C		ATOM	1587	HA	TYR	A	127	96550	10380	97060	1.00	0.00	H
ATOM	1589	HB1	TYR	A	127	8870	39060	117470	1.00	0.00	H		ATOM	1588	CB	TYR	A	127	95620	8410	97160	1.00	0.00	C
ATOM	1590	HB2	TYR	A	127	7430	39800	118360	1.00	0.00	H		ATOM	1589	HB1	TYR	A	127	94690	8720	97670	1.00	0.00	H
ATOM	1591	CG	TYR	A	127	9180	41060	118240	1.00	0.00	C		ATOM	1590	HB2	TYR	A	127	95960	7420	97520	1.00	0.00	H
ATOM	1592	CD1	TYR	A	127	9320	41070	119630	1.00	0.00	C		ATOM	1591	CG	TYR	A	127	95300	8240	95700	1.00	0.00	C
ATOM	1593	HD1	TYR	A	127	8810	40390	120300	1.00	0.00	H		ATOM	1592	CD1	TYR	A	127	94860	6960	95260	1.00	0.00	C
ATOM	1594	CE1	TYR	A	127	10130	42030	120240	1.00	0.00	C		ATOM	1593	HD1	TYR	A	127	94950	6240	96060	1.00	0.00	H
ATOM	1595	HE1	TYR	A	127	10210	41990	121320	1.00	0.00	H		ATOM	1594	CE1	TYR	A	127	94460	6670	93950	1.00	0.00	C
ATOM	1596	CZ	TYR	A	127	10870	42990	119520	1.00	0.00	C		ATOM	1595	HE1	TYR	A	127	94040	5710	93660	1.00	0.00	H
ATOM	1597	OH	TYR	A	127	11520	43950	120270	1.00	0.00	O		ATOM	1596	CZ	TYR	A	127	94610	7640	92980	1.00	0.00	C
ATOM	1598	HH	TYR	A	127	11470	43810	121210	1.00	0.00	H		ATOM	1597	OH	TYR	A	127	94370	7350	91630	1.00	0.00	O
ATOM	1599	CD2	TYR	A	127	9800	42110	117510	1.00	0.00	C		ATOM	1598	HH	TYR	A	127	93650	6720	91620	1.00	0.00	H
ATOM	1600	HD2	TYR	A	127	9800	42160	116430	1.00	0.00	H		ATOM	1599	CD2	TYR	A	127	95430	9240	94710	1.00	0.00	C
ATOM	1601	CE2	TYR	A	127	10690	43020	118120	1.00	0.00	C		ATOM	1600	HD2	TYR	A	127	95750	10250	94920	1.00	0.00	H
ATOM	1602	HE2	TYR	A	127	11250	43760	117570	1.00	0.00	H		ATOM	1601	CE2	TYR	A	127	95140	8890	93320	1.00	0.00	C
ATOM	1603	C	TYR	A	127	6990	39170	115700	1.00	0.00	C		ATOM	1602	HE2	TYR	A	127	95340	9640	92570	1.00	0.00	H
ATOM	1604	O	TYR	A	127	7440	38020	115850	1.00	0.00	O		ATOM	1603	C	TYR	A	127	97090	9480	98920	1.00	0.00	C
ATOM	1605	N	HSD	A	128	5930	39490	114980	1.00	0.00	N		ATOM	1604	O	TYR	A	127	96180	9290	99730	1.00	0.00	O
ATOM	1606	HN	HSD	A	128	5510	40390	114980	1.00	0.00	H		ATOM	1605	N	HSD	A	128	98320	9820	99350	1.00	0.00	N
ATOM	1607	CA	HSD	A	128	5160	38540	114150	1.00	0.00	C		ATOM	1606	HN	HSD	A	128	98950	10090	98620	1.00	0.00	H
ATOM	1608	HA	HSD	A	128	4740	37860	114870	1.00	0.00	H		ATOM	1607	CA	HSD	A	128	98890	9830	100640	1.00	0.00	C
ATOM	1609	CB	HSD	A	128	4040	39270	113290	1.00	0.00	C		ATOM	1608	HA	HSD	A	128	98620	8890	101110	1.00	0.00	H
ATOM	1610	HB1	HSD	A	128	4270	40350	113280	1.00	0.00	H		ATOM	1609	CB	HSD	A	128	100470	9990	100780	1.00	0.00	C
ATOM	1611	HB2	HSD	A	128	3050	39180	113780	1.00	0.00	H		ATOM	1610	HB1	HSD	A	128	100990	9010	100660	1.00	0.00	H
ATOM	1612	ND1	HSD	A	128	3150	39730	111020	1.00	0.00	N		ATOM	1611	HB2	HSD	A	128	100690	10200	101850	1.00	0.00	H
ATOM	1613	HD1	HSD	A	128	2800	40660	111160	1.00	0.00	H		ATOM	1612	ND1	HSD	A	128	101600	10840	98640	1.00	0.00	N
ATOM	1614	CG	HSD	A	128	3800	38830	111910	1.00	0.00	C		ATOM	1613	HD1	HSD	A	128	101390	10060	98040	1.00	0.00	H
ATOM	1615	CE1	HSD	A	128	3000	39090	109820	1.00	0.00	C		ATOM	1614	CG	HSD	A	128	101100	11080	99880	1.00	0.00	C
ATOM	1616	HE1	HSD	A	128	2450	39520	108990	1.00	0.00	H		ATOM	1615	CE1	HSD	A	128	102140	12030	98220	1.00	0.00	C
ATOM	1617	NE2	HSD	A	128	3480	37870	109900	1.00	0.00	N		ATOM	1616	HE1	HSD	A	128	102730	12070	97300	1.00	0.00	H
ATOM	1618	CD2	HSD	A	128	3930	37720	111180	1.00	0.00	C		ATOM	1617	NE2	HSD	A	128	102060	12960	99140	1.00	0.00	N
ATOM	1619	HD2	HSD	A	128	4400	36770	111410	1.00	0.00	H		ATOM	1618	CD2	HSD	A	128	101380	12380	100200	1.00	0.00	C
ATOM	1620	C	HSD	A	128	6040	37640	113270	1.00	0.00	C		ATOM	1619	HD2	HSD	A	128	101230	12850	101160	1.00	0.00	H
ATOM	1621	O	HSD	A	128	5810	36440	113160	1.00	0.00	O		ATOM	1620	C	HSD	A	128	98200	10940	101440	1.00	0.00	C
ATOM	1622	N	LYS	A	129	7090	38250	112690	1.00	0.00	N		ATOM	1621	O	HSD	A	128	97890	10730	102580	1.00	0.00	O
ATOM	1623	HN	LYS	A	129	7180	39240	112720	1.00	0.00	H		ATOM	1622	N	LYS	A	129	97890	12110	100830	1.00	0.00	N
ATOM	1624	CA	LYS	A	129	8130	37570	111910	1.00	0.00	C		ATOM	1623	HN	LYS	A	129	98100	12140	99860	1.00	0.00	H
ATOM	1625	HA	LYS	A	129	7590	37200	111050	1.00	0.00	H		ATOM	1624	CA	LYS	A	129	97150	13260	101360	1.00	0.00	C
ATOM	1626	CB	LYS	A	129	9090	38620	111380	1.00	0.00	C		ATOM	1625	HA	LYS	A	129	97730	13540	102230	1.00	0.00	H
ATOM	1627	HB1	LYS	A	129	8490	39240	110670	1.00	0.00	H		ATOM	1626	CB	LYS	A	129	97250	14390	100330	1.00	0.00	C
ATOM	1628	HB2	LYS	A	129	9810	38190	110650	1.00	0.00	H		ATOM	1627	HB1	LYS	A	129	96520	15210	100520	1.00	0.00	H
ATOM	1629	CG	LYS	A	129	9730	39560	112420	1.00	0.00	C		ATOM	1628	HB2	LYS	A	129	96940	13850	99410	1.00	0.00	H
ATOM	1630	HG1	LYS	A	129	10730	39110	112580	1.00	0.00	H		ATOM	1629	CG	LYS	A	129	98760	14930	100350	1.00	0.00	C
ATOM	1631	HG2	LYS	A	129	9120	39750	113330	1.00	0.00	H		ATOM	1630	HG1	LYS	A	129	99480	14090	100420	1.00	0.00	H
ATOM	1632	CD	LYS	A	129	10000	40940	111910	1.00	0.00	C		ATOM	1631	HG2	LYS	A	129	98820	15510	101300	1.00	0.00	H
ATOM	1633	HD1	LYS	A	129	9100	41540	111660	1.00	0.00	H		ATOM	1632	CD	LYS	A	129	99020	15880	99200	1.00	0.00	C
ATOM	1634	HD2	LYS	A	129	10600	40870	110970	1.00	0.00	H		ATOM	1633	HD1	LYS	A	129	98290	16680	99430	1.00	0.00	H
ATOM	1635	CE	LYS	A	129	10670	41800	112990	1.00	0.00	C		ATOM	1634	HD2	LYS	A	129	98710	15410	98240	1.00	0.00	H
ATOM	1636	HE1	LYS	A	129	10080	41900	113930	1.00	0.00	H		ATOM	1635	CE	LYS	A	129	100430	16530	99110	1.00	0.00	C
ATOM	1637	HE2	LYS	A	129	10890	42800	112550	1.00	0.00	H		ATOM	1636	HE1	LYS	A	129	101270	15840	98860	1.00	0.00	H
ATOM	1638	NZ	LYS	A	129	11920	41200	113450	1.00	0.00	N		ATOM	1637	HE2	LYS	A	129	100650	16970	100110	1.00	0.00	H
ATOM	1639	HZ1	LYS	A	129	12230	40540	112710	1.00	0.00	H		ATOM	1638	NZ	LYS	A	129	100460	17660	98160	1.00	0.00	N
ATOM	1640	HZ2	LYS	A	129	11730	40590	114270	1.00	0.00	H		ATOM	1639	HZ1	LYS	A	129	99980	18470	98620	1.00	0.00	H
ATOM	1641	HZ3	LYS	A	129	12530	41990	113760	1.00	0.00	H		ATOM	1640	HZ2	LYS	A	129	99880	17310	97370	1.00	0.00	H
ATOM	1642	C	LYS	A	129	8770	36470	112600	1.00	0.00	C		ATOM	1641	HZ3	LYS	A	129	101440	17930	97940	1.00	0.00	H
ATOM	1643	O	LYS	A	129	8810	35390	112050	1.00	0.00	O		ATOM	1642	C	LYS	A	129	95730	12950	101850	1.00	0.00	C
ATOM	1644	N	HSD	A	130	9180	36580	113850	1.00	0.00	N		ATOM	1643	O	LYS	A	129	95380	13410	102950	1.00	0.00	O
ATOM	1645	HN	HSD	A	130	8960	37410	114360	1.00	0.00	H		ATOM	1644	N	HSD	A	130	94940	12220	100960	1.00	0.00	N
ATOM	1646	CA	HSD	A	130	9820	35590	114620	1.00	0.00	C		ATOM	1645	HN	HSD	A	130	95330	12090	100050	1.00	0.00	H
ATOM	1647	HA	HSD	A	130	10560	35150	113970	1.00	0.00	H		ATOM	1646	CA	HSD	A	130	93640	11660	101290	1.00	0.00	C
ATOM	1648	CB	HSD	A	130	10530	36190	115870	1.00	0.00	C		ATOM	1647	HA	HSD	A	130	92900	12420	101460	1.00	0.00	H
ATOM	1649	HB1	HSD	A	130	9720	36710	116420	1.00	0.00	H		ATOM	1648	CB	HSD	A	130	93020	11140	100000	1.00	0.00	C
ATOM	1650	HB2	HSD	A	130	11390	36850	115650	1.00	0.00	H		ATOM	1649	HB1	HSD	A	130	93780	10510	99510	1.00	0.00	H
ATOM	1651	ND1	HSD	A	130	12460	35140	117230	1.00	0.00	N		ATOM	1650	HB2	HSD	A	130	92810	12050	99390	1.00	0.00	H
ATOM	1652	HD1	HSD	A	130	13270	35590	116860	1.00	0.00	H		ATOM	1651	ND1	HSD	A	130	90490	10940	100320	1.00	0.00	N
ATOM	1653	CG	HSD	A	130	11130	35220	116820	1.00	0.00	C		ATOM	1652	HD1	HSD	A	130	90320	11900	100060	1.00	0.00	H
ATOM	1654	CE1	HSD	A	130	12480	34200	118250	1.00	0.00	C		ATOM	1653	CG	HSD	A	130	91750	10330	100130	1.00	0.00	C
ATOM	1655	HE1	HSD	A	130	13470	33940	118640	1.00	0.00	H		ATOM	1654	CE1	HSD	A	130	89630	9860	100540	1.00	0.00	C
ATOM	1656	NE2	HSD	A	130	11290	33680	118480	1.00	0.00	N		ATOM	1655	HE1	HSD	A	130	88580	10140	100510	1.00	0.00	H
ATOM	1657	CD2	HSD	A	130	10420	34380	117630	1.00	0.00	C		ATOM	1656	NE2	HSD	A	130	90250	8710	100450	1.00	0.00	N
ATOM	1658	HD2	HSD	A	130	9360	34240	117780	1.00	0.00	H		ATOM	1657	CD2	HSD	A	130	91600	8990	100270	1.00	0.00	C
ATOM	1659	C	HSD	A	130	8900	34400	114960	1.00	0.00	C		ATOM	1658	HD2	HSD	A	130	92370	8230	100170	1.00	0.00	H
ATOM	1660	O	HSD	A	130	9320	33250	114860	1.00	0.00	O		ATOM	1659	C	HSD	A	130	93710	10670	102450	1.00	0.00	C
ATOM	1661	N	VAL	A	131	7600	34580	115210	1.00	0.00	N		ATOM	1660	O	HSD	A	130	93080	10820	103490	1.00	0.00	O
ATOM	1662	HN	VAL	A	131	7260	35470	115500	1.00	0.00	H		ATOM	1661	N	VAL	A	131	94720	9760	102400	1.00	0.00	N
ATOM	1663	CA	VAL	A	131	6510	33560	115190	1.00	0.00	C		ATOM	1662	HN	VAL	A	131	95320	9670	101610	1.00	0.00	H
ATOM	1664	HA	VAL	A	131	6870	32810	115880	1.00	0.00	H		ATOM	1663	CA	VAL	A	131	94970	8840	103430	1.00	0.00	C
ATOM	1665	CB	VAL	A	131	5180	34200	115630	1.00	0.00	C		ATOM	1664	HA	VAL	A	131	94050	8310	103610	1.00	0.00	H
ATOM	1666	HB	VAL	A	131	4830	34810	114760	1.00	0.00	H		ATOM	1665	CB	VAL	A	131	96050	7830	103000	1.00	0.00	C
ATOM	1667	CG1	VAL	A	131	4040	33220	116050	1.00	0.00	C		ATOM	1666	HB	VAL	A	131	96960	8290	102560	1.00	0.00	H
ATOM	1668	HG11	VAL	A	131	3680	32670	115160	1.00	0.00	H		ATOM	1667	CG1	VAL	A	131	96480	6870	104170	1.00	0.00	C
ATOM	1669	HG12	VAL	A	131	3180	33740	116520	1.00	0.00	H		ATOM	1668	HG11	VAL	A	131	95520	6470	104560	1.00	0.00	H
ATOM	1670	HG13	VAL	A	131	4540	32580	116810	1.00	0.00	H		ATOM	1669	HG12	VAL	A	131	97010	7440	104960	1.00	0.00	H
ATOM	1671	CG2	VAL	A	131	5580	34990	116920	1.00	0.00	C		ATOM	1670	HG13	VAL	A	131	97090	5990	103890	1.00	0.00	H
ATOM	1672	HG21	VAL	A	131	6280	34360	117520	1.00	0.00	H		ATOM	1671	CG2	VAL	A	131	95390	7030	101920	1.00	0.00	C
ATOM	1673	HG22	VAL	A	131	4750	35280	117600	1.00	0.00	H		ATOM	1672	HG21	VAL	A	131	95090	7550	100990	1.00	0.00	H
ATOM	1674	HG23	VAL	A	131	6200	35860	116630	1.00	0.00	H		ATOM	1673	HG22	VAL	A	131	94490	6510	102310	1.00	0.00	H
ATOM	1675	C	VAL	A	131	6360	32910	113880	1.00	0.00	C		ATOM	1674	HG23	VAL	A	131	96070	6240	101520	1.00	0.00	H
ATOM	1676	O	VAL	A	131	6430	31720	113730	1.00	0.00	O		ATOM	1675	C	VAL	A	131	95360	9530	104670	1.00	0.00	C
ATOM	1677	N	ARG	A	132	6330	33740	112720	1.00	0.00	N		ATOM	1676	O	VAL	A	131	94870	9140	105750	1.00	0.00	O
ATOM	1678	HN	ARG	A	132	6530	34720	112760	1.00	0.00	H		ATOM	1677	N	ARG	A	132	96310	10500	104700	1.00	0.00	N
ATOM	1679	CA	ARG	A	132	6160	33200	111410	1.00	0.00	C		ATOM	1678	HN	ARG	A	132	96850	10700	103880	1.00	0.00	H
ATOM	1680	HA	ARG	A	132	5280	32570	111400	1.00	0.00	H		ATOM	1679	CA	ARG	A	132	96760	11210	105880	1.00	0.00	C
ATOM	1681	CB	ARG	A	132	5970	34220	110280	1.00	0.00	C		ATOM	1680	HA	ARG	A	132	96980	10490	106640	1.00	0.00	H
ATOM	1682	HB1	ARG	A	132	6910	34810	110160	1.00	0.00	H		ATOM	1681	CB	ARG	A	132	97920	12130	105450	1.00	0.00	C
ATOM	1683	HB2	ARG	A	132	5230	34960	110640	1.00	0.00	H		ATOM	1682	HB1	ARG	A	132	97580	12860	104680	1.00	0.00	H
ATOM	1684	CG	ARG	A	132	5520	33610	109010	1.00	0.00	C		ATOM	1683	HB2	ARG	A	132	98720	11410	105160	1.00	0.00	H
ATOM	1685	HG1	ARG	A	132	4640	32970	109240	1.00	0.00	H		ATOM	1684	CG	ARG	A	132	98570	12790	106690	1.00	0.00	C
ATOM	1686	HG2	ARG	A	132	6330	32990	108580	1.00	0.00	H		ATOM	1685	HG1	ARG	A	132	98750	11980	107430	1.00	0.00	H
ATOM	1687	CD	ARG	A	132	5360	34590	107760	1.00	0.00	C		ATOM	1686	HG2	ARG	A	132	97770	13480	107030	1.00	0.00	H
ATOM	1688	HD1	ARG	A	132	5260	33990	106830	1.00	0.00	H		ATOM	1687	CD	ARG	A	132	99910	13510	106480	1.00	0.00	C
ATOM	1689	HD2	ARG	A	132	6250	35250	107840	1.00	0.00	H		ATOM	1688	HD1	ARG	A	132	100840	12950	106280	1.00	0.00	H
ATOM	1690	NE	ARG	A	132	4120	35390	108020	1.00	0.00	N		ATOM	1689	HD2	ARG	A	132	100140	14020	107440	1.00	0.00	H
ATOM	1691	HE	ARG	A	132	4150	36210	108590	1.00	0.00	H		ATOM	1690	NE	ARG	A	132	99760	14610	105430	1.00	0.00	N
ATOM	1692	CZ	ARG	A	132	2890	35220	107460	1.00	0.00	C		ATOM	1691	HE	ARG	A	132	98820	14910	105270	1.00	0.00	H
ATOM	1693	NH1	ARG	A	132	2530	34100	106910	1.00	0.00	N		ATOM	1692	CZ	ARG	A	132	100670	15280	104800	1.00	0.00	C
ATOM	1694	HH11	ARG	A	132	3190	33360	106810	1.00	0.00	H		ATOM	1693	NH1	ARG	A	132	101930	14950	105060	1.00	0.00	N
ATOM	1695	HH12	ARG	A	132	1550	33890	106860	1.00	0.00	H		ATOM	1694	HH11	ARG	A	132	102080	14410	105880	1.00	0.00	H
ATOM	1696	NH2	ARG	A	132	1940	36100	107750	1.00	0.00	N		ATOM	1695	HH12	ARG	A	132	102600	15580	104680	1.00	0.00	H
ATOM	1697	HH21	ARG	A	132	2130	37020	108090	1.00	0.00	H		ATOM	1696	NH2	ARG	A	132	100360	16390	104170	1.00	0.00	N
ATOM	1698	HH22	ARG	A	132	1040	35900	107370	1.00	0.00	H		ATOM	1697	HH21	ARG	A	132	99450	16810	104090	1.00	0.00	H
ATOM	1699	C	ARG	A	132	7340	32160	111060	1.00	0.00	C		ATOM	1698	HH22	ARG	A	132	101130	17000	103950	1.00	0.00	H
ATOM	1700	O	ARG	A	132	7060	31030	110720	1.00	0.00	O		ATOM	1699	C	ARG	A	132	95600	12040	106490	1.00	0.00	C
ATOM	1701	N	LYS	A	133	8620	32570	111230	1.00	0.00	N		ATOM	1700	O	ARG	A	132	95470	12020	107750	1.00	0.00	O
ATOM	1702	HN	LYS	A	133	8890	33380	111740	1.00	0.00	H		ATOM	1701	N	LYS	A	133	94760	12690	105670	1.00	0.00	N
ATOM	1703	CA	LYS	A	133	9740	31680	110790	1.00	0.00	C		ATOM	1702	HN	LYS	A	133	94980	12680	104690	1.00	0.00	H
ATOM	1704	HA	LYS	A	133	9410	31290	109840	1.00	0.00	H		ATOM	1703	CA	LYS	A	133	93530	13360	106130	1.00	0.00	C
ATOM	1705	CB	LYS	A	133	11090	32450	110750	1.00	0.00	C		ATOM	1704	HA	LYS	A	133	93870	14190	106740	1.00	0.00	H
ATOM	1706	HB1	LYS	A	133	11010	33210	109950	1.00	0.00	H		ATOM	1705	CB	LYS	A	133	92690	13870	104870	1.00	0.00	C
ATOM	1707	HB2	LYS	A	133	11910	31760	110430	1.00	0.00	H		ATOM	1706	HB1	LYS	A	133	92580	13060	104110	1.00	0.00	H
ATOM	1708	CG	LYS	A	133	11460	33190	112060	1.00	0.00	C		ATOM	1707	HB2	LYS	A	133	93370	14670	104500	1.00	0.00	H
ATOM	1709	HG1	LYS	A	133	11520	32520	112950	1.00	0.00	H		ATOM	1708	CG	LYS	A	133	91260	14330	105140	1.00	0.00	C
ATOM	1710	HG2	LYS	A	133	10620	33890	112280	1.00	0.00	H		ATOM	1709	HG1	LYS	A	133	91210	15120	105910	1.00	0.00	H
ATOM	1711	CD	LYS	A	133	12870	33890	112000	1.00	0.00	C		ATOM	1710	HG2	LYS	A	133	90690	13530	105650	1.00	0.00	H
ATOM	1712	HD1	LYS	A	133	12820	34500	111080	1.00	0.00	H		ATOM	1711	CD	LYS	A	133	90580	14840	103830	1.00	0.00	C
ATOM	1713	HD2	LYS	A	133	13680	33150	111810	1.00	0.00	H		ATOM	1712	HD1	LYS	A	133	89530	15150	103990	1.00	0.00	H
ATOM	1714	CE	LYS	A	133	13240	34750	113300	1.00	0.00	C		ATOM	1713	HD2	LYS	A	133	90560	14010	103090	1.00	0.00	H
ATOM	1715	HE1	LYS	A	133	12980	34120	114180	1.00	0.00	H		ATOM	1714	CE	LYS	A	133	91290	16090	103290	1.00	0.00	C
ATOM	1716	HE2	LYS	A	133	12620	35660	113260	1.00	0.00	H		ATOM	1715	HE1	LYS	A	133	92240	15740	102830	1.00	0.00	H
ATOM	1717	NZ	LYS	A	133	14640	35090	113370	1.00	0.00	N		ATOM	1716	HE2	LYS	A	133	91480	16890	104030	1.00	0.00	H
ATOM	1718	HZ1	LYS	A	133	14770	35930	112770	1.00	0.00	H		ATOM	1717	NZ	LYS	A	133	90450	16620	102200	1.00	0.00	N
ATOM	1719	HZ2	LYS	A	133	15320	34400	112990	1.00	0.00	H		ATOM	1718	HZ1	LYS	A	133	90980	17150	101480	1.00	0.00	H
ATOM	1720	HZ3	LYS	A	133	14860	35380	114340	1.00	0.00	H		ATOM	1719	HZ2	LYS	A	133	89710	17220	102620	1.00	0.00	H
ATOM	1721	C	LYS	A	133	9950	30450	111580	1.00	0.00	C		ATOM	1720	HZ3	LYS	A	133	89890	15910	101680	1.00	0.00	H
ATOM	1722	O	LYS	A	133	10240	29350	111180	1.00	0.00	O		ATOM	1721	C	LYS	A	133	92540	12470	106940	1.00	0.00	C
ATOM	1723	N	HSD	A	134	9770	30610	112900	1.00	0.00	N		ATOM	1722	O	LYS	A	133	92090	12890	107980	1.00	0.00	O
ATOM	1724	HN	HSD	A	134	9600	31450	113400	1.00	0.00	H		ATOM	1723	N	HSD	A	134	92280	11180	106510	1.00	0.00	N
ATOM	1725	CA	HSD	A	134	9920	29520	113890	1.00	0.00	C		ATOM	1724	HN	HSD	A	134	92710	10840	105680	1.00	0.00	H
ATOM	1726	HA	HSD	A	134	10810	28920	113750	1.00	0.00	H		ATOM	1725	CA	HSD	A	134	91210	10460	107120	1.00	0.00	C
ATOM	1727	CB	HSD	A	134	10180	30070	115350	1.00	0.00	C		ATOM	1726	HA	HSD	A	134	90390	11130	107310	1.00	0.00	H
ATOM	1728	HB1	HSD	A	134	10330	29260	116090	1.00	0.00	H		ATOM	1727	CB	HSD	A	134	90580	9500	106110	1.00	0.00	C
ATOM	1729	HB2	HSD	A	134	9340	30710	115670	1.00	0.00	H		ATOM	1728	HB1	HSD	A	134	89830	8900	106660	1.00	0.00	H
ATOM	1730	ND1	HSD	A	134	11980	31650	116340	1.00	0.00	N		ATOM	1729	HB2	HSD	A	134	91300	8750	105720	1.00	0.00	H
ATOM	1731	HD1	HSD	A	134	11330	32040	116990	1.00	0.00	H		ATOM	1730	ND1	HSD	A	134	90390	10700	103880	1.00	0.00	N
ATOM	1732	CG	HSD	A	134	11560	30670	115470	1.00	0.00	C		ATOM	1731	HD1	HSD	A	134	91350	10560	103630	1.00	0.00	H
ATOM	1733	CE1	HSD	A	134	13180	32120	115940	1.00	0.00	C		ATOM	1732	CG	HSD	A	134	89880	10270	105060	1.00	0.00	C
ATOM	1734	HE1	HSD	A	134	13830	32780	116510	1.00	0.00	H		ATOM	1733	CE1	HSD	A	134	89410	11260	103120	1.00	0.00	C
ATOM	1735	NE2	HSD	A	134	13630	31500	114910	1.00	0.00	N		ATOM	1734	HE1	HSD	A	134	89650	11910	102270	1.00	0.00	H
ATOM	1736	CD2	HSD	A	134	12600	30600	114590	1.00	0.00	C		ATOM	1735	NE2	HSD	A	134	88280	11210	103760	1.00	0.00	N
ATOM	1737	HD2	HSD	A	134	12710	29870	113800	1.00	0.00	H		ATOM	1736	CD2	HSD	A	134	88560	10550	104930	1.00	0.00	C
ATOM	1738	C	HSD	A	134	8830	28510	113860	1.00	0.00	C		ATOM	1737	HD2	HSD	A	134	87730	10210	105540	1.00	0.00	H
ATOM	1739	O	HSD	A	134	9080	27320	114130	1.00	0.00	O		ATOM	1738	C	HSD	A	134	91680	9730	108410	1.00	0.00	C
ATOM	1740	N	VAL	A	135	7640	28930	113470	1.00	0.00	N		ATOM	1739	O	HSD	A	134	90910	9530	109300	1.00	0.00	O
ATOM	1741	HN	VAL	A	135	7390	29880	113300	1.00	0.00	H		ATOM	1740	N	VAL	A	135	93030	9510	108600	1.00	0.00	N
ATOM	1742	CA	VAL	A	135	6580	28010	113150	1.00	0.00	C		ATOM	1741	HN	VAL	A	135	93710	9810	107930	1.00	0.00	H
ATOM	1743	HA	VAL	A	135	6540	27220	113880	1.00	0.00	H		ATOM	1742	CA	VAL	A	135	93740	9220	109870	1.00	0.00	C
ATOM	1744	CB	VAL	A	135	5200	28610	113280	1.00	0.00	C		ATOM	1743	HA	VAL	A	135	93420	8330	110380	1.00	0.00	H
ATOM	1745	HB	VAL	A	135	5200	29510	112630	1.00	0.00	H		ATOM	1744	CB	VAL	A	135	95220	8830	109810	1.00	0.00	C
ATOM	1746	CG1	VAL	A	135	4120	27550	112820	1.00	0.00	C		ATOM	1745	HB	VAL	A	135	95740	9460	109060	1.00	0.00	H
ATOM	1747	HG11	VAL	A	135	4220	26590	113370	1.00	0.00	H		ATOM	1746	CG1	VAL	A	135	95900	8770	111210	1.00	0.00	C
ATOM	1748	HG12	VAL	A	135	4140	27380	111720	1.00	0.00	H		ATOM	1747	HG11	VAL	A	135	96180	9780	111580	1.00	0.00	H
ATOM	1749	HG13	VAL	A	135	3090	27870	113060	1.00	0.00	H		ATOM	1748	HG12	VAL	A	135	96870	8220	111160	1.00	0.00	H
ATOM	1750	CG2	VAL	A	135	4990	28920	114790	1.00	0.00	C		ATOM	1749	HG13	VAL	A	135	95210	8350	111970	1.00	0.00	H
ATOM	1751	HG21	VAL	A	135	5040	27980	115380	1.00	0.00	H		ATOM	1750	CG2	VAL	A	135	95330	7410	109150	1.00	0.00	C
ATOM	1752	HG22	VAL	A	135	4110	29570	114950	1.00	0.00	H		ATOM	1751	HG21	VAL	A	135	96430	7250	109070	1.00	0.00	H
ATOM	1753	HG23	VAL	A	135	5880	29530	115080	1.00	0.00	H		ATOM	1752	HG22	VAL	A	135	94920	7450	108120	1.00	0.00	H
ATOM	1754	C	VAL	A	135	6760	27210	111900	1.00	0.00	C		ATOM	1753	HG23	VAL	A	135	94850	6640	109780	1.00	0.00	H
ATOM	1755	O	VAL	A	135	6510	26020	111860	1.00	0.00	O		ATOM	1754	C	VAL	A	135	93640	10420	110860	1.00	0.00	C
ATOM	1756	N	VAL	A	136	7310	27900	110840	1.00	0.00	N		ATOM	1755	O	VAL	A	135	93130	10180	111930	1.00	0.00	O
ATOM	1757	HN	VAL	A	136	7620	28840	110960	1.00	0.00	H		ATOM	1756	N	VAL	A	136	94040	11720	110480	1.00	0.00	N
ATOM	1758	CA	VAL	A	136	7700	27230	109650	1.00	0.00	C		ATOM	1757	HN	VAL	A	136	94550	11840	109630	1.00	0.00	H
ATOM	1759	HA	VAL	A	136	6860	26600	109410	1.00	0.00	H		ATOM	1758	CA	VAL	A	136	93740	12970	111200	1.00	0.00	C
ATOM	1760	CB	VAL	A	136	8000	28130	108590	1.00	0.00	C		ATOM	1759	HA	VAL	A	136	94280	12870	112130	1.00	0.00	H
ATOM	1761	HB	VAL	A	136	8580	29010	108950	1.00	0.00	H		ATOM	1760	CB	VAL	A	136	94290	14210	110490	1.00	0.00	C
ATOM	1762	CG1	VAL	A	136	8810	27510	107390	1.00	0.00	C		ATOM	1761	HB	VAL	A	136	93820	14290	109500	1.00	0.00	H
ATOM	1763	HG11	VAL	A	136	8290	26590	107040	1.00	0.00	H		ATOM	1762	CG1	VAL	A	136	93820	15410	111280	1.00	0.00	C
ATOM	1764	HG12	VAL	A	136	9860	27320	107720	1.00	0.00	H		ATOM	1763	HG11	VAL	A	136	94270	16220	110670	1.00	0.00	H
ATOM	1765	HG13	VAL	A	136	9020	28280	106630	1.00	0.00	H		ATOM	1764	HG12	VAL	A	136	94280	15430	112300	1.00	0.00	H
ATOM	1766	CG2	VAL	A	136	6720	28860	108050	1.00	0.00	C		ATOM	1765	HG13	VAL	A	136	92710	15520	111350	1.00	0.00	H
ATOM	1767	HG21	VAL	A	136	6060	29280	108830	1.00	0.00	H		ATOM	1766	CG2	VAL	A	136	95850	14200	110370	1.00	0.00	C
ATOM	1768	HG22	VAL	A	136	6180	28200	107340	1.00	0.00	H		ATOM	1767	HG21	VAL	A	136	96140	13220	109940	1.00	0.00	H
ATOM	1769	HG23	VAL	A	136	7050	29750	107460	1.00	0.00	H		ATOM	1768	HG22	VAL	A	136	96340	14400	111340	1.00	0.00	H
ATOM	1770	C	VAL	A	136	8860	26250	109890	1.00	0.00	C		ATOM	1769	HG23	VAL	A	136	96190	14940	109610	1.00	0.00	H
ATOM	1771	O	VAL	A	136	8910	25140	109410	1.00	0.00	O		ATOM	1770	C	VAL	A	136	92300	13130	111610	1.00	0.00	C
ATOM	1772	N	LYS	A	137	9950	26500	110680	1.00	0.00	N		ATOM	1771	O	VAL	A	136	92010	13320	112780	1.00	0.00	O
ATOM	1773	HN	LYS	A	137	10150	27470	110780	1.00	0.00	H		ATOM	1772	N	LYS	A	137	91280	12950	110790	1.00	0.00	N
ATOM	1774	CA	LYS	A	137	10940	25560	111040	1.00	0.00	C		ATOM	1773	HN	LYS	A	137	91310	12780	109810	1.00	0.00	H
ATOM	1775	HA	LYS	A	137	11320	25160	110110	1.00	0.00	H		ATOM	1774	CA	LYS	A	137	89890	13000	111220	1.00	0.00	C
ATOM	1776	CB	LYS	A	137	12140	26220	111720	1.00	0.00	C		ATOM	1775	HA	LYS	A	137	89810	13950	111730	1.00	0.00	H
ATOM	1777	HB1	LYS	A	137	12830	25440	112110	1.00	0.00	H		ATOM	1776	CB	LYS	A	137	89140	12880	109920	1.00	0.00	C
ATOM	1778	HB2	LYS	A	137	11740	26740	112620	1.00	0.00	H		ATOM	1777	HB1	LYS	A	137	88060	12670	110050	1.00	0.00	H
ATOM	1779	CG	LYS	A	137	12810	27420	110910	1.00	0.00	C		ATOM	1778	HB2	LYS	A	137	89480	12000	109320	1.00	0.00	H
ATOM	1780	HG1	LYS	A	137	13420	28080	111550	1.00	0.00	H		ATOM	1779	CG	LYS	A	137	89230	14170	109120	1.00	0.00	C
ATOM	1781	HG2	LYS	A	137	11920	27930	110480	1.00	0.00	H		ATOM	1780	HG1	LYS	A	137	90290	14250	108800	1.00	0.00	H
ATOM	1782	CD	LYS	A	137	13670	26910	109700	1.00	0.00	C		ATOM	1781	HG2	LYS	A	137	89170	15030	109810	1.00	0.00	H
ATOM	1783	HD1	LYS	A	137	13090	26280	109000	1.00	0.00	H		ATOM	1782	CD	LYS	A	137	88280	14230	107960	1.00	0.00	C
ATOM	1784	HD2	LYS	A	137	14520	26320	110100	1.00	0.00	H		ATOM	1783	HD1	LYS	A	137	87250	13900	108230	1.00	0.00	H
ATOM	1785	CE	LYS	A	137	14340	27940	108820	1.00	0.00	C		ATOM	1784	HD2	LYS	A	137	88680	13450	107270	1.00	0.00	H
ATOM	1786	HE1	LYS	A	137	15060	28610	109350	1.00	0.00	H		ATOM	1785	CE	LYS	A	137	88140	15630	107350	1.00	0.00	C
ATOM	1787	HE2	LYS	A	137	13590	28510	108230	1.00	0.00	H		ATOM	1786	HE1	LYS	A	137	89110	16140	107170	1.00	0.00	H
ATOM	1788	NZ	LYS	A	137	15010	27230	107740	1.00	0.00	N		ATOM	1787	HE2	LYS	A	137	87670	16300	108110	1.00	0.00	H
ATOM	1789	HZ1	LYS	A	137	14350	26880	107010	1.00	0.00	H		ATOM	1788	NZ	LYS	A	137	87250	15620	106150	1.00	0.00	N
ATOM	1790	HZ2	LYS	A	137	15580	26460	108140	1.00	0.00	H		ATOM	1789	HZ1	LYS	A	137	86270	15700	106490	1.00	0.00	H
ATOM	1791	HZ3	LYS	A	137	15670	27910	107310	1.00	0.00	H		ATOM	1790	HZ2	LYS	A	137	87280	14700	105660	1.00	0.00	H
ATOM	1792	C	LYS	A	137	10410	24390	111800	1.00	0.00	C		ATOM	1791	HZ3	LYS	A	137	87420	16370	105440	1.00	0.00	H
ATOM	1793	O	LYS	A	137	10920	23290	111580	1.00	0.00	O		ATOM	1792	C	LYS	A	137	89380	12000	112240	1.00	0.00	C
ATOM	1794	N	GLN	A	138	9440	24590	112740	1.00	0.00	N		ATOM	1793	O	LYS	A	137	88620	12340	113110	1.00	0.00	O
ATOM	1795	HN	GLN	A	138	9200	25540	112890	1.00	0.00	H		ATOM	1794	N	GLN	A	138	89850	10710	112220	1.00	0.00	N
ATOM	1796	CA	GLN	A	138	8750	23600	113510	1.00	0.00	C		ATOM	1795	HN	GLN	A	138	90520	10520	111510	1.00	0.00	H
ATOM	1797	HA	GLN	A	138	9620	23090	113880	1.00	0.00	H		ATOM	1796	CA	GLN	A	138	89670	9640	113170	1.00	0.00	C
ATOM	1798	CB	GLN	A	138	7880	24320	114490	1.00	0.00	C		ATOM	1797	HA	GLN	A	138	88620	9470	113320	1.00	0.00	H
ATOM	1799	HB1	GLN	A	138	7150	24810	113810	1.00	0.00	H		ATOM	1798	CB	GLN	A	138	90320	8370	112690	1.00	0.00	C
ATOM	1800	HB2	GLN	A	138	8520	24920	115170	1.00	0.00	H		ATOM	1799	HB1	GLN	A	138	91430	8440	112660	1.00	0.00	H
ATOM	1801	CG	GLN	A	138	7050	23270	115320	1.00	0.00	C		ATOM	1800	HB2	GLN	A	138	89920	8370	111650	1.00	0.00	H
ATOM	1802	HG1	GLN	A	138	6410	22700	114610	1.00	0.00	H		ATOM	1801	CG	GLN	A	138	90140	6990	113310	1.00	0.00	C
ATOM	1803	HG2	GLN	A	138	6440	23880	116020	1.00	0.00	H		ATOM	1802	HG1	GLN	A	138	90700	6880	114270	1.00	0.00	H
ATOM	1804	CD	GLN	A	138	7890	22330	116240	1.00	0.00	C		ATOM	1803	HG2	GLN	A	138	90400	6120	112670	1.00	0.00	H
ATOM	1805	OE1	GLN	A	138	9050	22580	116520	1.00	0.00	O		ATOM	1804	CD	GLN	A	138	88660	6810	113710	1.00	0.00	C
ATOM	1806	NE2	GLN	A	138	7240	21260	116760	1.00	0.00	N		ATOM	1805	OE1	GLN	A	138	87810	7190	112870	1.00	0.00	O
ATOM	1807	HE21	GLN	A	138	6310	21040	116470	1.00	0.00	H		ATOM	1806	NE2	GLN	A	138	88330	6140	114840	1.00	0.00	N
ATOM	1808	HE22	GLN	A	138	7700	20560	117310	1.00	0.00	H		ATOM	1807	HE21	GLN	A	138	89040	5790	115450	1.00	0.00	H
ATOM	1809	C	GLN	A	138	7950	22590	112630	1.00	0.00	C		ATOM	1808	HE22	GLN	A	138	87350	5980	114970	1.00	0.00	H
ATOM	1810	O	GLN	A	138	8140	21360	112760	1.00	0.00	O		ATOM	1809	C	GLN	A	138	90350	10090	114510	1.00	0.00	C
ATOM	1811	N	LEU	A	139	7220	23160	111680	1.00	0.00	N		ATOM	1810	O	GLN	A	138	89780	9860	115610	1.00	0.00	O
ATOM	1812	HN	LEU	A	139	7170	24150	111540	1.00	0.00	H		ATOM	1811	N	LEU	A	139	91610	10630	114430	1.00	0.00	N
ATOM	1813	CA	LEU	A	139	6470	22510	110630	1.00	0.00	C		ATOM	1812	HN	LEU	A	139	92080	10700	113560	1.00	0.00	H
ATOM	1814	HA	LEU	A	139	5840	21830	111170	1.00	0.00	H		ATOM	1813	CA	LEU	A	139	92310	11000	115660	1.00	0.00	C
ATOM	1815	CB	LEU	A	139	5690	23620	109910	1.00	0.00	C		ATOM	1814	HA	LEU	A	139	92200	10190	116370	1.00	0.00	H
ATOM	1816	HB1	LEU	A	139	6300	24420	109430	1.00	0.00	H		ATOM	1815	CB	LEU	A	139	93800	11320	115390	1.00	0.00	C
ATOM	1817	HB2	LEU	A	139	4980	24130	110600	1.00	0.00	H		ATOM	1816	HB1	LEU	A	139	94280	11690	116320	1.00	0.00	H
ATOM	1818	CG	LEU	A	139	4850	23140	108720	1.00	0.00	C		ATOM	1817	HB2	LEU	A	139	93830	12050	114550	1.00	0.00	H
ATOM	1819	HG	LEU	A	139	5560	22640	108030	1.00	0.00	H		ATOM	1818	CG	LEU	A	139	94680	10190	114930	1.00	0.00	C
ATOM	1820	CD1	LEU	A	139	3760	22170	109270	1.00	0.00	C		ATOM	1819	HG	LEU	A	139	94090	9710	114130	1.00	0.00	H
ATOM	1821	HD11	LEU	A	139	3120	22560	110090	1.00	0.00	H		ATOM	1820	CD1	LEU	A	139	96040	10830	114460	1.00	0.00	C
ATOM	1822	HD12	LEU	A	139	4190	21270	109770	1.00	0.00	H		ATOM	1821	HD11	LEU	A	139	96560	11410	115250	1.00	0.00	H
ATOM	1823	HD13	LEU	A	139	3210	21760	108400	1.00	0.00	H		ATOM	1822	HD12	LEU	A	139	95810	11540	113640	1.00	0.00	H
ATOM	1824	CD2	LEU	A	139	4200	24350	108040	1.00	0.00	C		ATOM	1823	HD13	LEU	A	139	96850	10160	114100	1.00	0.00	H
ATOM	1825	HD21	LEU	A	139	4910	25060	107560	1.00	0.00	H		ATOM	1824	CD2	LEU	A	139	94910	9150	116060	1.00	0.00	C
ATOM	1826	HD22	LEU	A	139	3800	25090	108770	1.00	0.00	H		ATOM	1825	HD21	LEU	A	139	93980	8790	116530	1.00	0.00	H
ATOM	1827	HD23	LEU	A	139	3400	24060	107330	1.00	0.00	H		ATOM	1826	HD22	LEU	A	139	95690	9490	116780	1.00	0.00	H
ATOM	1828	C	LEU	A	139	7330	21670	109690	1.00	0.00	C		ATOM	1827	HD23	LEU	A	139	95420	8250	115640	1.00	0.00	H
ATOM	1829	O	LEU	A	139	6990	20570	109260	1.00	0.00	O		ATOM	1828	C	LEU	A	139	91600	12170	116380	1.00	0.00	C
ATOM	1830	N	LYS	A	140	8560	22200	109360	1.00	0.00	N		ATOM	1829	O	LEU	A	139	91640	12270	117620	1.00	0.00	O
ATOM	1831	HN	LYS	A	140	8740	23180	109350	1.00	0.00	H		ATOM	1830	N	LYS	A	140	90930	13040	115690	1.00	0.00	N
ATOM	1832	CA	LYS	A	140	9580	21500	108590	1.00	0.00	C		ATOM	1831	HN	LYS	A	140	90770	12920	114710	1.00	0.00	H
ATOM	1833	HA	LYS	A	140	9140	21180	107660	1.00	0.00	H		ATOM	1832	CA	LYS	A	140	90200	14080	116350	1.00	0.00	C
ATOM	1834	CB	LYS	A	140	10750	22460	108420	1.00	0.00	C		ATOM	1833	HA	LYS	A	140	90720	14310	117270	1.00	0.00	H
ATOM	1835	HB1	LYS	A	140	11130	22740	109430	1.00	0.00	H		ATOM	1834	CB	LYS	A	140	90040	15330	115400	1.00	0.00	C
ATOM	1836	HB2	LYS	A	140	10490	23440	107960	1.00	0.00	H		ATOM	1835	HB1	LYS	A	140	89330	16070	115840	1.00	0.00	H
ATOM	1837	CG	LYS	A	140	11890	21770	107580	1.00	0.00	C		ATOM	1836	HB2	LYS	A	140	89660	14990	114410	1.00	0.00	H
ATOM	1838	HG1	LYS	A	140	11370	21310	106710	1.00	0.00	H		ATOM	1837	CG	LYS	A	140	91280	16250	115140	1.00	0.00	C
ATOM	1839	HG2	LYS	A	140	12220	20840	108090	1.00	0.00	H		ATOM	1838	HG1	LYS	A	140	92100	15680	114660	1.00	0.00	H
ATOM	1840	CD	LYS	A	140	13100	22690	107250	1.00	0.00	C		ATOM	1839	HG2	LYS	A	140	91660	16650	116110	1.00	0.00	H
ATOM	1841	HD1	LYS	A	140	13600	22950	108220	1.00	0.00	H		ATOM	1840	CD	LYS	A	140	90910	17350	114120	1.00	0.00	C
ATOM	1842	HD2	LYS	A	140	12800	23660	106800	1.00	0.00	H		ATOM	1841	HD1	LYS	A	140	90210	17990	114710	1.00	0.00	H
ATOM	1843	CE	LYS	A	140	14100	22040	106250	1.00	0.00	C		ATOM	1842	HD2	LYS	A	140	90430	16950	113200	1.00	0.00	H
ATOM	1844	HE1	LYS	A	140	14960	22720	106090	1.00	0.00	H		ATOM	1843	CE	LYS	A	140	92110	18200	113640	1.00	0.00	C
ATOM	1845	HE2	LYS	A	140	13650	21690	105300	1.00	0.00	H		ATOM	1844	HE1	LYS	A	140	92780	17430	113210	1.00	0.00	H
ATOM	1846	NZ	LYS	A	140	14750	20870	106940	1.00	0.00	N		ATOM	1845	HE2	LYS	A	140	92680	18640	114480	1.00	0.00	H
ATOM	1847	HZ1	LYS	A	140	15020	21150	107900	1.00	0.00	H		ATOM	1846	NZ	LYS	A	140	91710	19220	112710	1.00	0.00	N
ATOM	1848	HZ2	LYS	A	140	15650	20610	106490	1.00	0.00	H		ATOM	1847	HZ1	LYS	A	140	90950	19800	113110	1.00	0.00	H
ATOM	1849	HZ3	LYS	A	140	14100	20070	106890	1.00	0.00	H		ATOM	1848	HZ2	LYS	A	140	91400	18710	111860	1.00	0.00	H
ATOM	1850	C	LYS	A	140	10020	20180	109320	1.00	0.00	C		ATOM	1849	HZ3	LYS	A	140	92480	19780	112290	1.00	0.00	H
ATOM	1851	O	LYS	A	140	10220	19120	108700	1.00	0.00	O		ATOM	1850	C	LYS	A	140	88760	13670	116770	1.00	0.00	C
ATOM	1852	N	GLN	A	141	10240	20290	110660	1.00	0.00	N		ATOM	1851	O	LYS	A	140	88220	14120	117740	1.00	0.00	O
ATOM	1853	HN	GLN	A	141	10050	21140	111130	1.00	0.00	H		ATOM	1852	N	GLN	A	141	88070	12780	115960	1.00	0.00	N
ATOM	1854	CA	GLN	A	141	10720	19210	111580	1.00	0.00	C		ATOM	1853	HN	GLN	A	141	88500	12570	115080	1.00	0.00	H
ATOM	1855	HA	GLN	A	141	11600	18740	111170	1.00	0.00	H		ATOM	1854	CA	GLN	A	141	86820	12140	116240	1.00	0.00	C
ATOM	1856	CB	GLN	A	141	11110	19740	112980	1.00	0.00	C		ATOM	1855	HA	GLN	A	141	86140	12950	116450	1.00	0.00	H
ATOM	1857	HB1	GLN	A	141	11390	18810	113510	1.00	0.00	H		ATOM	1856	CB	GLN	A	141	86360	11340	115000	1.00	0.00	C
ATOM	1858	HB2	GLN	A	141	10270	20100	113620	1.00	0.00	H		ATOM	1857	HB1	GLN	A	141	87140	10660	114600	1.00	0.00	H
ATOM	1859	CG	GLN	A	141	12330	20710	112920	1.00	0.00	C		ATOM	1858	HB2	GLN	A	141	86150	12150	114260	1.00	0.00	H
ATOM	1860	HG1	GLN	A	141	12880	20650	113890	1.00	0.00	H		ATOM	1859	CG	GLN	A	141	85050	10560	115170	1.00	0.00	C
ATOM	1861	HG2	GLN	A	141	11950	21760	112950	1.00	0.00	H		ATOM	1860	HG1	GLN	A	141	85310	9690	115810	1.00	0.00	H
ATOM	1862	CD	GLN	A	141	13400	20640	111810	1.00	0.00	C		ATOM	1861	HG2	GLN	A	141	84800	10020	114230	1.00	0.00	H
ATOM	1863	OE1	GLN	A	141	14270	19770	111840	1.00	0.00	O		ATOM	1862	CD	GLN	A	141	83860	11160	115900	1.00	0.00	C
ATOM	1864	NE2	GLN	A	141	13260	21480	110770	1.00	0.00	N		ATOM	1863	OE1	GLN	A	141	83170	10610	116730	1.00	0.00	O
ATOM	1865	HE21	GLN	A	141	13950	21400	110050	1.00	0.00	H		ATOM	1864	NE2	GLN	A	141	83510	12420	115400	1.00	0.00	N
ATOM	1866	HE22	GLN	A	141	12560	22190	110800	1.00	0.00	H		ATOM	1865	HE21	GLN	A	141	82930	12910	116050	1.00	0.00	H
ATOM	1867	C	GLN	A	141	9640	18110	111750	1.00	0.00	C		ATOM	1866	HE22	GLN	A	141	84030	12780	114630	1.00	0.00	H
ATOM	1868	O	GLN	A	141	9860	16900	111620	1.00	0.00	O		ATOM	1867	C	GLN	A	141	86770	11290	117520	1.00	0.00	C
ATOM	1869	N	GLN	A	142	8350	18570	111970	1.00	0.00	N		ATOM	1868	O	GLN	A	141	85870	11420	118390	1.00	0.00	O
ATOM	1870	HN	GLN	A	142	8220	19540	111840	1.00	0.00	H		ATOM	1869	N	GLN	A	142	87740	10330	117630	1.00	0.00	N
ATOM	1871	CA	GLN	A	142	7240	17740	112530	1.00	0.00	C		ATOM	1870	HN	GLN	A	142	88380	10080	116900	1.00	0.00	H
ATOM	1872	HA	GLN	A	142	7590	16740	112750	1.00	0.00	H		ATOM	1871	CA	GLN	A	142	87920	9500	118830	1.00	0.00	C
ATOM	1873	CB	GLN	A	142	6750	18360	113850	1.00	0.00	C		ATOM	1872	HA	GLN	A	142	86930	9300	119210	1.00	0.00	H
ATOM	1874	HB1	GLN	A	142	5840	17880	114280	1.00	0.00	H		ATOM	1873	CB	GLN	A	142	88630	8190	118670	1.00	0.00	C
ATOM	1875	HB2	GLN	A	142	6470	19410	113610	1.00	0.00	H		ATOM	1874	HB1	GLN	A	142	89130	7960	119630	1.00	0.00	H
ATOM	1876	CG	GLN	A	142	7960	18410	114970	1.00	0.00	C		ATOM	1875	HB2	GLN	A	142	89490	8350	117970	1.00	0.00	H
ATOM	1877	HG1	GLN	A	142	7530	18630	115970	1.00	0.00	H		ATOM	1876	CG	GLN	A	142	87760	7010	118170	1.00	0.00	C
ATOM	1878	HG2	GLN	A	142	8610	19250	114640	1.00	0.00	H		ATOM	1877	HG1	GLN	A	142	88360	6090	118070	1.00	0.00	H
ATOM	1879	CD	GLN	A	142	8830	17130	115110	1.00	0.00	C		ATOM	1878	HG2	GLN	A	142	87400	7330	117170	1.00	0.00	H
ATOM	1880	OE1	GLN	A	142	10040	17120	114920	1.00	0.00	O		ATOM	1879	CD	GLN	A	142	86560	6610	119070	1.00	0.00	C
ATOM	1881	NE2	GLN	A	142	8150	16020	115640	1.00	0.00	N		ATOM	1880	OE1	GLN	A	142	86560	6880	120240	1.00	0.00	O
ATOM	1882	HE21	GLN	A	142	8680	15310	116110	1.00	0.00	H		ATOM	1881	NE2	GLN	A	142	85570	5970	118480	1.00	0.00	N
ATOM	1883	HE22	GLN	A	142	7230	16140	116000	1.00	0.00	H		ATOM	1882	HE21	GLN	A	142	85670	5550	117580	1.00	0.00	H
ATOM	1884	C	GLN	A	142	6150	17430	111530	1.00	0.00	C		ATOM	1883	HE22	GLN	A	142	84780	5710	119030	1.00	0.00	H
ATOM	1885	O	GLN	A	142	5000	17310	111860	1.00	0.00	O		ATOM	1884	C	GLN	A	142	88540	10450	119810	1.00	0.00	C
ATOM	1886	N	ARG	A	143	6500	17280	110230	1.00	0.00	N		ATOM	1885	O	GLN	A	142	89510	11180	119490	1.00	0.00	O
ATOM	1887	HN	ARG	A	143	7460	17380	109970	1.00	0.00	H		ATOM	1886	N	ARG	A	143	87980	10540	121060	1.00	0.00	N
ATOM	1888	CA	ARG	A	143	5750	16700	109180	1.00	0.00	C		ATOM	1887	HN	ARG	A	143	87070	10160	121190	1.00	0.00	H
ATOM	1889	HA	ARG	A	143	4980	17420	108990	1.00	0.00	H		ATOM	1888	CA	ARG	A	143	88550	11460	122110	1.00	0.00	C
ATOM	1890	CB	ARG	A	143	6780	16460	107930	1.00	0.00	C		ATOM	1889	HA	ARG	A	143	89470	11890	121740	1.00	0.00	H
ATOM	1891	HB1	ARG	A	143	7600	15810	108290	1.00	0.00	H		ATOM	1890	CB	ARG	A	143	87560	12420	122750	1.00	0.00	C
ATOM	1892	HB2	ARG	A	143	7130	17500	107760	1.00	0.00	H		ATOM	1891	HB1	ARG	A	143	88210	12980	123470	1.00	0.00	H
ATOM	1893	CG	ARG	A	143	6230	15750	106670	1.00	0.00	C		ATOM	1892	HB2	ARG	A	143	86820	11970	123450	1.00	0.00	H
ATOM	1894	HG1	ARG	A	143	5490	16390	106130	1.00	0.00	H		ATOM	1893	CG	ARG	A	143	86870	13340	121710	1.00	0.00	C
ATOM	1895	HG2	ARG	A	143	5620	14860	106940	1.00	0.00	H		ATOM	1894	HG1	ARG	A	143	86330	14020	122390	1.00	0.00	H
ATOM	1896	CD	ARG	A	143	7380	15250	105730	1.00	0.00	C		ATOM	1895	HG2	ARG	A	143	86190	12690	121120	1.00	0.00	H
ATOM	1897	HD1	ARG	A	143	7980	14530	106340	1.00	0.00	H		ATOM	1896	CD	ARG	A	143	87900	14020	120690	1.00	0.00	C
ATOM	1898	HD2	ARG	A	143	8180	15940	105400	1.00	0.00	H		ATOM	1897	HD1	ARG	A	143	87320	14650	119990	1.00	0.00	H
ATOM	1899	NE	ARG	A	143	6730	14600	104560	1.00	0.00	N		ATOM	1898	HD2	ARG	A	143	88340	13260	120020	1.00	0.00	H
ATOM	1900	HE	ARG	A	143	5730	14640	104560	1.00	0.00	H		ATOM	1899	NE	ARG	A	143	89010	14700	121460	1.00	0.00	N
ATOM	1901	CZ	ARG	A	143	7290	13840	103670	1.00	0.00	C		ATOM	1900	HE	ARG	A	143	88980	14830	122450	1.00	0.00	H
ATOM	1902	NH1	ARG	A	143	8610	13660	103600	1.00	0.00	N		ATOM	1901	CZ	ARG	A	143	89880	15480	120870	1.00	0.00	C
ATOM	1903	HH11	ARG	A	143	9120	14190	104280	1.00	0.00	H		ATOM	1902	NH1	ARG	A	143	90040	15590	119570	1.00	0.00	N
ATOM	1904	HH12	ARG	A	143	8990	12960	102990	1.00	0.00	H		ATOM	1903	HH11	ARG	A	143	89280	15260	119010	1.00	0.00	H
ATOM	1905	NH2	ARG	A	143	6560	13080	102890	1.00	0.00	N		ATOM	1904	HH12	ARG	A	143	90610	16350	119270	1.00	0.00	H
ATOM	1906	HH21	ARG	A	143	5580	13280	102920	1.00	0.00	H		ATOM	1905	NH2	ARG	A	143	90700	16200	121720	1.00	0.00	N
ATOM	1907	HH22	ARG	A	143	7100	12420	102370	1.00	0.00	H		ATOM	1906	HH21	ARG	A	143	91240	16930	121310	1.00	0.00	H
ATOM	1908	C	ARG	A	143	5040	15390	109460	1.00	0.00	C		ATOM	1907	HH22	ARG	A	143	90530	16040	122700	1.00	0.00	H
ATOM	1909	O	ARG	A	143	3850	15380	109270	1.00	0.00	O		ATOM	1908	C	ARG	A	143	89090	10640	123280	1.00	0.00	C
ATOM	1910	N	LYS	A	144	5740	14390	110000	1.00	0.00	N		ATOM	1909	O	ARG	A	143	90220	10800	123760	1.00	0.00	O
ATOM	1911	HN	LYS	A	144	6690	14560	110220	1.00	0.00	H		ATOM	1910	N	LYS	A	144	88240	9710	123800	1.00	0.00	N
ATOM	1912	CA	LYS	A	144	5080	13160	110420	1.00	0.00	C		ATOM	1911	HN	LYS	A	144	87350	9560	123370	1.00	0.00	H
ATOM	1913	HA	LYS	A	144	4460	12890	109580	1.00	0.00	H		ATOM	1912	CA	LYS	A	144	88710	8820	124900	1.00	0.00	C
ATOM	1914	CB	LYS	A	144	6130	12050	110670	1.00	0.00	C		ATOM	1913	HA	LYS	A	144	89440	9350	125500	1.00	0.00	H
ATOM	1915	HB1	LYS	A	144	6670	12190	111630	1.00	0.00	H		ATOM	1914	CB	LYS	A	144	87470	8530	125820	1.00	0.00	C
ATOM	1916	HB2	LYS	A	144	6820	12010	109800	1.00	0.00	H		ATOM	1915	HB1	LYS	A	144	87830	7720	126480	1.00	0.00	H
ATOM	1917	CG	LYS	A	144	5540	10660	110740	1.00	0.00	C		ATOM	1916	HB2	LYS	A	144	86670	8030	125220	1.00	0.00	H
ATOM	1918	HG1	LYS	A	144	4820	10650	111590	1.00	0.00	H		ATOM	1917	CG	LYS	A	144	87000	9670	126720	1.00	0.00	C
ATOM	1919	HG2	LYS	A	144	6300	9950	111120	1.00	0.00	H		ATOM	1918	HG1	LYS	A	144	86170	9300	127350	1.00	0.00	H
ATOM	1920	CD	LYS	A	144	4880	10140	109430	1.00	0.00	C		ATOM	1919	HG2	LYS	A	144	86670	10520	126080	1.00	0.00	H
ATOM	1921	HD1	LYS	A	144	5620	10070	108600	1.00	0.00	H		ATOM	1920	CD	LYS	A	144	88110	10120	127680	1.00	0.00	C
ATOM	1922	HD2	LYS	A	144	4170	10970	109230	1.00	0.00	H		ATOM	1921	HD1	LYS	A	144	89040	10290	127110	1.00	0.00	H
ATOM	1923	CE	LYS	A	144	4180	8800	109440	1.00	0.00	C		ATOM	1922	HD2	LYS	A	144	88370	9300	128380	1.00	0.00	H
ATOM	1924	HE1	LYS	A	144	3400	8860	110230	1.00	0.00	H		ATOM	1923	CE	LYS	A	144	87680	11410	128440	1.00	0.00	C
ATOM	1925	HE2	LYS	A	144	4890	7970	109660	1.00	0.00	H		ATOM	1924	HE1	LYS	A	144	86800	11240	129080	1.00	0.00	H
ATOM	1926	NZ	LYS	A	144	3440	8560	108150	1.00	0.00	N		ATOM	1925	HE2	LYS	A	144	87520	12290	127780	1.00	0.00	H
ATOM	1927	HZ1	LYS	A	144	3010	7620	107990	1.00	0.00	H		ATOM	1926	NZ	LYS	A	144	88800	11790	129420	1.00	0.00	N
ATOM	1928	HZ2	LYS	A	144	4130	8550	107380	1.00	0.00	H		ATOM	1927	HZ1	LYS	A	144	88560	11410	130350	1.00	0.00	H
ATOM	1929	HZ3	LYS	A	144	2760	9340	108070	1.00	0.00	H		ATOM	1928	HZ2	LYS	A	144	88960	12820	129460	1.00	0.00	H
ATOM	1930	C	LYS	A	144	4130	13200	111640	1.00	0.00	C		ATOM	1929	HZ3	LYS	A	144	89630	11360	128970	1.00	0.00	H
ATOM	1931	O	LYS	A	144	3070	12620	111610	1.00	0.00	O		ATOM	1930	C	LYS	A	144	89400	7480	124630	1.00	0.00	C
ATOM	1932	N	LEU	A	145	4550	14040	112640	1.00	0.00	N		ATOM	1931	O	LYS	A	144	90100	6900	125400	1.00	0.00	O
ATOM	1933	HN	LEU	A	145	5480	14380	112770	1.00	0.00	H		ATOM	1932	N	LEU	A	145	89150	6880	123370	1.00	0.00	N
ATOM	1934	CA	LEU	A	145	3750	14300	113760	1.00	0.00	C		ATOM	1933	HN	LEU	A	145	88600	7390	122710	1.00	0.00	H
ATOM	1935	HA	LEU	A	145	3430	13350	114160	1.00	0.00	H		ATOM	1934	CA	LEU	A	145	89700	5600	122940	1.00	0.00	C
ATOM	1936	CB	LEU	A	145	4590	15100	114830	1.00	0.00	C		ATOM	1935	HA	LEU	A	145	89320	4930	123710	1.00	0.00	H
ATOM	1937	HB1	LEU	A	145	4790	16090	114370	1.00	0.00	H		ATOM	1936	CB	LEU	A	145	89080	5170	121590	1.00	0.00	C
ATOM	1938	HB2	LEU	A	145	5570	14650	115100	1.00	0.00	H		ATOM	1937	HB1	LEU	A	145	89560	5710	120740	1.00	0.00	H
ATOM	1939	CG	LEU	A	145	3830	15530	116100	1.00	0.00	C		ATOM	1938	HB2	LEU	A	145	88110	5700	121470	1.00	0.00	H
ATOM	1940	HG	LEU	A	145	2920	16120	115860	1.00	0.00	H		ATOM	1939	CG	LEU	A	145	89150	3690	121220	1.00	0.00	C
ATOM	1941	CD1	LEU	A	145	3260	14280	116760	1.00	0.00	C		ATOM	1940	HG	LEU	A	145	90220	3410	121150	1.00	0.00	H
ATOM	1942	HD11	LEU	A	145	2670	14620	117640	1.00	0.00	H		ATOM	1941	CD1	LEU	A	145	88500	2800	122260	1.00	0.00	C
ATOM	1943	HD12	LEU	A	145	4090	13590	117020	1.00	0.00	H		ATOM	1942	HD11	LEU	A	145	88240	1800	121870	1.00	0.00	H
ATOM	1944	HD13	LEU	A	145	2570	13790	116040	1.00	0.00	H		ATOM	1943	HD12	LEU	A	145	87510	3170	122610	1.00	0.00	H
ATOM	1945	CD2	LEU	A	145	4720	16400	117050	1.00	0.00	C		ATOM	1944	HD13	LEU	A	145	89100	2740	123200	1.00	0.00	H
ATOM	1946	HD21	LEU	A	145	4070	16840	117840	1.00	0.00	H		ATOM	1945	CD2	LEU	A	145	88510	3370	119800	1.00	0.00	C
ATOM	1947	HD22	LEU	A	145	5210	17230	116490	1.00	0.00	H		ATOM	1946	HD21	LEU	A	145	87480	3790	119780	1.00	0.00	H
ATOM	1948	HD23	LEU	A	145	5510	15720	117440	1.00	0.00	H		ATOM	1947	HD22	LEU	A	145	88520	2280	119590	1.00	0.00	H
ATOM	1949	C	LEU	A	145	2470	15060	113350	1.00	0.00	C		ATOM	1948	HD23	LEU	A	145	89030	3980	119030	1.00	0.00	H
ATOM	1950	O	LEU	A	145	1340	14670	113660	1.00	0.00	O		ATOM	1949	C	LEU	A	145	91220	5390	122920	1.00	0.00	C
ATOM	1951	N	TYR	A	146	2540	16110	112470	1.00	0.00	N		ATOM	1950	O	LEU	A	145	91740	4400	123370	1.00	0.00	O
ATOM	1952	HN	TYR	A	146	3400	16470	112120	1.00	0.00	H		ATOM	1951	N	TYR	A	146	91940	6400	122440	1.00	0.00	N
ATOM	1953	CA	TYR	A	146	1320	16840	112100	1.00	0.00	C		ATOM	1952	HN	TYR	A	146	91420	7110	121970	1.00	0.00	H
ATOM	1954	HA	TYR	A	146	0.630	16720	112920	1.00	0.00	H		ATOM	1953	CA	TYR	A	146	93340	6230	122210	1.00	0.00	C
ATOM	1955	CB	TYR	A	146	1580	18380	111890	1.00	0.00	C		ATOM	1954	HA	TYR	A	146	93640	5230	122480	1.00	0.00	H
ATOM	1956	HB1	TYR	A	146	0.600	18890	111740	1.00	0.00	H		ATOM	1955	CB	TYR	A	146	93780	6680	120780	1.00	0.00	C
ATOM	1957	HB2	TYR	A	146	2190	18600	110990	1.00	0.00	H		ATOM	1956	HB1	TYR	A	146	94840	6370	120640	1.00	0.00	H
ATOM	1958	CG	TYR	A	146	2230	19010	113130	1.00	0.00	C		ATOM	1957	HB2	TYR	A	146	93690	7780	120770	1.00	0.00	H
ATOM	1959	CD1	TYR	A	146	3040	20140	112850	1.00	0.00	C		ATOM	1958	CG	TYR	A	146	93020	6190	119560	1.00	0.00	C
ATOM	1960	HD1	TYR	A	146	3120	20360	111800	1.00	0.00	H		ATOM	1959	CD1	TYR	A	146	92650	7140	118500	1.00	0.00	C
ATOM	1961	CE1	TYR	A	146	3720	20820	113870	1.00	0.00	C		ATOM	1960	HD1	TYR	A	146	93080	8130	118460	1.00	0.00	H
ATOM	1962	HE1	TYR	A	146	4170	21770	113630	1.00	0.00	H		ATOM	1961	CE1	TYR	A	146	91950	6680	117340	1.00	0.00	C
ATOM	1963	CZ	TYR	A	146	3690	20290	115160	1.00	0.00	C		ATOM	1962	HE1	TYR	A	146	91710	7320	116500	1.00	0.00	H
ATOM	1964	OH	TYR	A	146	4400	20880	116230	1.00	0.00	O		ATOM	1963	CZ	TYR	A	146	91550	5290	117290	1.00	0.00	C
ATOM	1965	HH	TYR	A	146	4080	20550	117080	1.00	0.00	H		ATOM	1964	OH	TYR	A	146	90790	4870	116190	1.00	0.00	O
ATOM	1966	CD2	TYR	A	146	2340	18460	114380	1.00	0.00	C		ATOM	1965	HH	TYR	A	146	90490	3980	116380	1.00	0.00	H
ATOM	1967	HD2	TYR	A	146	1700	17660	114730	1.00	0.00	H		ATOM	1966	CD2	TYR	A	146	92410	4960	119510	1.00	0.00	C
ATOM	1968	CE2	TYR	A	146	3020	19070	115420	1.00	0.00	C		ATOM	1967	HD2	TYR	A	146	92620	4150	120190	1.00	0.00	H
ATOM	1969	HE2	TYR	A	146	2990	18710	116430	1.00	0.00	H		ATOM	1968	CE2	TYR	A	146	91860	4450	118310	1.00	0.00	C
ATOM	1970	C	TYR	A	146	0.490	16250	110910	1.00	0.00	C		ATOM	1969	HE2	TYR	A	146	91600	3410	118390	1.00	0.00	H
ATOM	1971	O	TYR	A	146	-0.600	16780	110590	1.00	0.00	O		ATOM	1970	C	TYR	A	146	94010	7270	123260	1.00	0.00	C
ATOM	1972	N	GLU	A	147	0.930	15140	110280	1.00	0.00	N		ATOM	1971	O	TYR	A	146	95220	7530	123190	1.00	0.00	O
ATOM	1973	HN	GLU	A	147	1750	14730	110690	1.00	0.00	H		ATOM	1972	N	GLU	A	147	93240	7800	124230	1.00	0.00	N
ATOM	1974	CA	GLU	A	147	0.360	14570	109060	1.00	0.00	C		ATOM	1973	HN	GLU	A	147	92280	7550	124310	1.00	0.00	H
ATOM	1975	HA	GLU	A	147	0.380	15310	108270	1.00	0.00	H		ATOM	1974	CA	GLU	A	147	93660	8670	125350	1.00	0.00	C
ATOM	1976	CB	GLU	A	147	1190	13330	108580	1.00	0.00	C		ATOM	1975	HA	GLU	A	147	94120	9550	124930	1.00	0.00	H
ATOM	1977	HB1	GLU	A	147	1660	12780	109420	1.00	0.00	H		ATOM	1976	CB	GLU	A	147	92520	9230	126230	1.00	0.00	C
ATOM	1978	HB2	GLU	A	147	2110	13720	108090	1.00	0.00	H		ATOM	1977	HB1	GLU	A	147	91890	8470	126740	1.00	0.00	H
ATOM	1979	CG	GLU	A	147	0.420	12460	107610	1.00	0.00	C		ATOM	1978	HB2	GLU	A	147	91930	9800	125480	1.00	0.00	H
ATOM	1980	HG1	GLU	A	147	0.280	12940	106620	1.00	0.00	H		ATOM	1979	CG	GLU	A	147	93080	10120	127380	1.00	0.00	C
ATOM	1981	HG2	GLU	A	147	-0.480	11960	108010	1.00	0.00	H		ATOM	1980	HG1	GLU	A	147	93840	10760	126890	1.00	0.00	H
ATOM	1982	CD	GLU	A	147	1320	11310	107180	1.00	0.00	C		ATOM	1981	HG2	GLU	A	147	93590	9540	128180	1.00	0.00	H
ATOM	1983	OE1	GLU	A	147	1980	10700	108080	1.00	0.00	O		ATOM	1982	CD	GLU	A	147	92040	11100	127920	1.00	0.00	C
ATOM	1984	OE2	GLU	A	147	1340	10970	105940	1.00	0.00	O		ATOM	1983	OE1	GLU	A	147	92310	12300	127800	1.00	0.00	O
ATOM	1985	C	GLU	A	147	-1130	14240	109110	1.00	0.00	C		ATOM	1984	OE2	GLU	A	147	91050	10710	128540	1.00	0.00	O
ATOM	1986	O	GLU	A	147	-1860	14750	108220	1.00	0.00	O		ATOM	1985	C	GLU	A	147	94830	8110	126160	1.00	0.00	C
ATOM	1987	N	GLU	A	148	-1640	13600	110170	1.00	0.00	N		ATOM	1986	O	GLU	A	147	95750	8770	126540	1.00	0.00	O
ATOM	1988	HN	GLU	A	148	-1030	13160	110820	1.00	0.00	H		ATOM	1987	N	GLU	A	148	94820	6870	126530	1.00	0.00	N
ATOM	1989	CA	GLU	A	148	-3070	13300	110360	1.00	0.00	C		ATOM	1988	HN	GLU	A	148	94060	6250	126310	1.00	0.00	H
ATOM	1990	HA	GLU	A	148	-3470	12970	109410	1.00	0.00	H		ATOM	1989	CA	GLU	A	148	95870	6210	127400	1.00	0.00	C
ATOM	1991	CB	GLU	A	148	-3320	12040	111250	1.00	0.00	C		ATOM	1990	HA	GLU	A	148	96060	6950	128170	1.00	0.00	H
ATOM	1992	HB1	GLU	A	148	-4410	11940	111400	1.00	0.00	H		ATOM	1991	CB	GLU	A	148	95240	4900	128030	1.00	0.00	C
ATOM	1993	HB2	GLU	A	148	-2950	12230	112280	1.00	0.00	H		ATOM	1992	HB1	GLU	A	148	94960	4310	127130	1.00	0.00	H
ATOM	1994	CG	GLU	A	148	-2850	10640	110710	1.00	0.00	C		ATOM	1993	HB2	GLU	A	148	94370	5300	128580	1.00	0.00	H
ATOM	1995	HG1	GLU	A	148	-2850	9830	111480	1.00	0.00	H		ATOM	1994	CG	GLU	A	148	96200	4150	128980	1.00	0.00	C
[truncated: 121,452 more rows]

## Sheet: OTU11_delta21_6A1_d
OTU11_delta21_6A1_production_d.pdb													OTU11_delta21_6A1_production_final_d.pdb
TITLE	Title	in	water										REMARK	GENERATED	BY	TRJCONV
REMARK	THIS	IS	A	SIMULATION	BOX								TITLE	Title	in	water	t=	100000000000	step=	500000000
CRYST1	103044	103044	129464	90.00	90.00	60.00	P	1	1				REMARK	THIS	IS	A	SIMULATION	BOX
MODEL	1												CRYST1	99418	99418	139298	90.00	90.00	60.00	P	1	1
ATOM	1	N	THR	A	22	37970	33000	124540	1.00	0.00	N		MODEL	1
ATOM	2	HT1	THR	A	22	36970	33120	124800	1.00	0.00	H		ATOM	1	N	THR	A	22	41890	48300	91720	1.00	0.00	N
ATOM	3	HT2	THR	A	22	38390	33940	124680	1.00	0.00	H		ATOM	2	HT1	THR	A	22	41680	47440	91170	1.00	0.00	H
ATOM	4	HT3	THR	A	22	38460	32450	125280	1.00	0.00	H		ATOM	3	HT2	THR	A	22	42270	48880	90940	1.00	0.00	H
ATOM	5	CA	THR	A	22	38300	32360	123210	1.00	0.00	C		ATOM	4	HT3	THR	A	22	40950	48720	91870	1.00	0.00	H
ATOM	6	HA	THR	A	22	39350	32130	123280	1.00	0.00	H		ATOM	5	CA	THR	A	22	42840	48210	92830	1.00	0.00	C
ATOM	7	CB	THR	A	22	37570	31100	122780	1.00	0.00	C		ATOM	6	HA	THR	A	22	43830	47990	92440	1.00	0.00	H
ATOM	8	HB	THR	A	22	37730	30910	121690	1.00	0.00	H		ATOM	7	CB	THR	A	22	43000	49530	93570	1.00	0.00	C
ATOM	9	OG1	THR	A	22	36190	31230	122940	1.00	0.00	O		ATOM	8	HB	THR	A	22	43730	49490	94400	1.00	0.00	H
ATOM	10	HG1	THR	A	22	35900	30480	122410	1.00	0.00	H		ATOM	9	OG1	THR	A	22	41810	49980	94320	1.00	0.00	O
ATOM	11	CG2	THR	A	22	38140	29940	123600	1.00	0.00	C		ATOM	10	HG1	THR	A	22	41740	49430	95110	1.00	0.00	H
ATOM	12	HG21	THR	A	22	39220	29790	123380	1.00	0.00	H		ATOM	11	CG2	THR	A	22	43440	50610	92510	1.00	0.00	C
ATOM	13	HG22	THR	A	22	37620	28990	123320	1.00	0.00	H		ATOM	12	HG21	THR	A	22	43800	51550	92980	1.00	0.00	H
ATOM	14	HG23	THR	A	22	38060	30130	124690	1.00	0.00	H		ATOM	13	HG22	THR	A	22	42620	50740	91770	1.00	0.00	H
ATOM	15	C	THR	A	22	38190	33350	122040	1.00	0.00	C		ATOM	14	HG23	THR	A	22	44250	50320	91810	1.00	0.00	H
ATOM	16	O	THR	A	22	37850	34500	122250	1.00	0.00	O		ATOM	15	C	THR	A	22	42560	47070	93810	1.00	0.00	C
ATOM	17	N	SER	A	23	38590	32910	120740	1.00	0.00	N		ATOM	16	O	THR	A	22	41460	46590	93740	1.00	0.00	O
ATOM	18	HN	SER	A	23	39000	32010	120710	1.00	0.00	H		ATOM	17	N	SER	A	23	43470	46700	94690	1.00	0.00	N
ATOM	19	CA	SER	A	23	38580	33720	119520	1.00	0.00	C		ATOM	18	HN	SER	A	23	44380	47090	94780	1.00	0.00	H
ATOM	20	HA	SER	A	23	39270	34550	119630	1.00	0.00	H		ATOM	19	CA	SER	A	23	43180	45690	95670	1.00	0.00	C
ATOM	21	CB	SER	A	23	39160	33020	118280	1.00	0.00	C		ATOM	20	HA	SER	A	23	42220	45940	96110	1.00	0.00	H
ATOM	22	HB1	SER	A	23	39100	33720	117420	1.00	0.00	H		ATOM	21	CB	SER	A	23	43190	44210	95130	1.00	0.00	C
ATOM	23	HB2	SER	A	23	38550	32090	118250	1.00	0.00	H		ATOM	22	HB1	SER	A	23	44210	44070	94690	1.00	0.00	H
ATOM	24	OG	SER	A	23	40530	32670	118510	1.00	0.00	O		ATOM	23	HB2	SER	A	23	42430	43860	94400	1.00	0.00	H
ATOM	25	HG1	SER	A	23	40960	32350	117720	1.00	0.00	H		ATOM	24	OG	SER	A	23	43080	43300	96180	1.00	0.00	O
ATOM	26	C	SER	A	23	37250	34490	119120	1.00	0.00	C		ATOM	25	HG1	SER	A	23	42330	43570	96730	1.00	0.00	H
ATOM	27	O	SER	A	23	36210	33800	119170	1.00	0.00	O		ATOM	26	C	SER	A	23	44270	45820	96770	1.00	0.00	C
ATOM	28	N	ALA	A	24	37240	35770	118690	1.00	0.00	N		ATOM	27	O	SER	A	23	45470	45750	96530	1.00	0.00	O
ATOM	29	HN	ALA	A	24	38100	36260	118670	1.00	0.00	H		ATOM	28	N	ALA	A	24	43830	46120	97910	1.00	0.00	N
ATOM	30	CA	ALA	A	24	36020	36380	118360	1.00	0.00	C		ATOM	29	HN	ALA	A	24	42880	46090	98220	1.00	0.00	H
ATOM	31	HA	ALA	A	24	35240	36110	119050	1.00	0.00	H		ATOM	30	CA	ALA	A	24	44710	46290	99080	1.00	0.00	C
ATOM	32	CB	ALA	A	24	36360	37890	118440	1.00	0.00	C		ATOM	31	HA	ALA	A	24	45460	46970	98720	1.00	0.00	H
ATOM	33	HB1	ALA	A	24	37220	38130	117780	1.00	0.00	H		ATOM	32	CB	ALA	A	24	44000	46780	100370	1.00	0.00	C
ATOM	34	HB2	ALA	A	24	36560	38150	119500	1.00	0.00	H		ATOM	33	HB1	ALA	A	24	44800	46930	101130	1.00	0.00	H
ATOM	35	HB3	ALA	A	24	35550	38510	117970	1.00	0.00	H		ATOM	34	HB2	ALA	A	24	43270	46040	100760	1.00	0.00	H
ATOM	36	C	ALA	A	24	35450	36030	117010	1.00	0.00	C		ATOM	35	HB3	ALA	A	24	43480	47750	100250	1.00	0.00	H
ATOM	37	O	ALA	A	24	35990	35240	116250	1.00	0.00	O		ATOM	36	C	ALA	A	24	45460	45080	99530	1.00	0.00	C
ATOM	38	N	SER	A	25	34200	36520	116720	1.00	0.00	N		ATOM	37	O	ALA	A	24	46640	45170	99880	1.00	0.00	O
ATOM	39	HN	SER	A	25	33780	37280	117210	1.00	0.00	H		ATOM	38	N	SER	A	25	44850	43820	99540	1.00	0.00	N
ATOM	40	CA	SER	A	25	33370	35920	115640	1.00	0.00	C		ATOM	39	HN	SER	A	25	43890	43830	99280	1.00	0.00	H
ATOM	41	HA	SER	A	25	33880	35130	115110	1.00	0.00	H		ATOM	40	CA	SER	A	25	45460	42530	99790	1.00	0.00	C
ATOM	42	CB	SER	A	25	32160	35240	116230	1.00	0.00	C		ATOM	41	HA	SER	A	25	45840	42650	100800	1.00	0.00	H
ATOM	43	HB1	SER	A	25	31490	35900	116820	1.00	0.00	H		ATOM	42	CB	SER	A	25	44460	41300	99960	1.00	0.00	C
ATOM	44	HB2	SER	A	25	32510	34420	116890	1.00	0.00	H		ATOM	43	HB1	SER	A	25	44950	40370	99620	1.00	0.00	H
ATOM	45	OG	SER	A	25	31440	34520	115210	1.00	0.00	O		ATOM	44	HB2	SER	A	25	43550	41390	99330	1.00	0.00	H
ATOM	46	HG1	SER	A	25	31810	33650	115020	1.00	0.00	H		ATOM	45	OG	SER	A	25	44000	41170	101320	1.00	0.00	O
ATOM	47	C	SER	A	25	32970	36980	114680	1.00	0.00	C		ATOM	46	HG1	SER	A	25	44800	41030	101830	1.00	0.00	H
ATOM	48	O	SER	A	25	32560	38080	115090	1.00	0.00	O		ATOM	47	C	SER	A	25	46540	42100	98850	1.00	0.00	C
ATOM	49	N	SER	A	26	32970	36660	113370	1.00	0.00	N		ATOM	48	O	SER	A	25	47520	41500	99260	1.00	0.00	O
ATOM	50	HN	SER	A	26	33480	35840	113120	1.00	0.00	H		ATOM	49	N	SER	A	26	46370	42370	97560	1.00	0.00	N
ATOM	51	CA	SER	A	26	32700	37630	112320	1.00	0.00	C		ATOM	50	HN	SER	A	26	45510	42810	97310	1.00	0.00	H
ATOM	52	HA	SER	A	26	32490	38600	112740	1.00	0.00	H		ATOM	51	CA	SER	A	26	47340	42250	96510	1.00	0.00	C
ATOM	53	CB	SER	A	26	33810	37560	111240	1.00	0.00	C		ATOM	52	HA	SER	A	26	47670	41220	96490	1.00	0.00	H
ATOM	54	HB1	SER	A	26	34760	37730	111780	1.00	0.00	H		ATOM	53	CB	SER	A	26	46710	42600	95150	1.00	0.00	C
ATOM	55	HB2	SER	A	26	33760	38300	110410	1.00	0.00	H		ATOM	54	HB1	SER	A	26	46280	43620	95260	1.00	0.00	H
ATOM	56	OG	SER	A	26	33880	36330	110490	1.00	0.00	O		ATOM	55	HB2	SER	A	26	45850	41910	94990	1.00	0.00	H
ATOM	57	HG1	SER	A	26	34110	35620	111100	1.00	0.00	H		ATOM	56	OG	SER	A	26	47710	42640	94090	1.00	0.00	O
ATOM	58	C	SER	A	26	31470	37390	111470	1.00	0.00	C		ATOM	57	HG1	SER	A	26	47280	42080	93440	1.00	0.00	H
ATOM	59	O	SER	A	26	31050	38180	110690	1.00	0.00	O		ATOM	58	C	SER	A	26	48530	43180	96830	1.00	0.00	C
ATOM	60	N	ASN	A	27	30770	36250	111570	1.00	0.00	N		ATOM	59	O	SER	A	26	49690	42820	96630	1.00	0.00	O
ATOM	61	HN	ASN	A	27	31150	35700	112310	1.00	0.00	H		ATOM	60	N	ASN	A	27	48300	44420	97390	1.00	0.00	N
ATOM	62	CA	ASN	A	27	29630	35850	110770	1.00	0.00	C		ATOM	61	HN	ASN	A	27	47370	44750	97490	1.00	0.00	H
ATOM	63	HA	ASN	A	27	30000	35900	109760	1.00	0.00	H		ATOM	62	CA	ASN	A	27	49350	45400	97670	1.00	0.00	C
ATOM	64	CB	ASN	A	27	29200	34350	110950	1.00	0.00	C		ATOM	63	HA	ASN	A	27	49930	45520	96770	1.00	0.00	H
ATOM	65	HB1	ASN	A	27	30150	33790	110810	1.00	0.00	H		ATOM	64	CB	ASN	A	27	48780	46840	98010	1.00	0.00	C
ATOM	66	HB2	ASN	A	27	28460	34010	110190	1.00	0.00	H		ATOM	65	HB1	ASN	A	27	49630	47430	98420	1.00	0.00	H
ATOM	67	CG	ASN	A	27	28660	34120	112340	1.00	0.00	C		ATOM	66	HB2	ASN	A	27	48070	46850	98860	1.00	0.00	H
ATOM	68	OD1	ASN	A	27	27470	34340	112740	1.00	0.00	O		ATOM	67	CG	ASN	A	27	48100	47520	96800	1.00	0.00	C
ATOM	69	ND2	ASN	A	27	29520	33440	113150	1.00	0.00	N		ATOM	68	OD1	ASN	A	27	48160	47020	95720	1.00	0.00	O
ATOM	70	HD21	ASN	A	27	29290	33050	114040	1.00	0.00	H		ATOM	69	ND2	ASN	A	27	47540	48730	97130	1.00	0.00	N
ATOM	71	HD22	ASN	A	27	30360	33030	112780	1.00	0.00	H		ATOM	70	HD21	ASN	A	27	47780	49080	98030	1.00	0.00	H
ATOM	72	C	ASN	A	27	28330	36730	110690	1.00	0.00	C		ATOM	71	HD22	ASN	A	27	47090	49280	96420	1.00	0.00	H
ATOM	73	O	ASN	A	27	27960	37460	111610	1.00	0.00	O		ATOM	72	C	ASN	A	27	50110	44960	98860	1.00	0.00	C
ATOM	74	N	SER	A	28	27650	36720	109520	1.00	0.00	N		ATOM	73	O	ASN	A	27	51300	45230	98970	1.00	0.00	O
ATOM	75	HN	SER	A	28	27960	36270	108690	1.00	0.00	H		ATOM	74	N	SER	A	28	49450	44270	99790	1.00	0.00	N
ATOM	76	CA	SER	A	28	26470	37580	109310	1.00	0.00	C		ATOM	75	HN	SER	A	28	48450	44190	99780	1.00	0.00	H
ATOM	77	HA	SER	A	28	26770	38610	109440	1.00	0.00	H		ATOM	76	CA	SER	A	28	50180	43740	100940	1.00	0.00	C
ATOM	78	CB	SER	A	28	26080	37520	107810	1.00	0.00	C		ATOM	77	HA	SER	A	28	50710	44590	101360	1.00	0.00	H
ATOM	79	HB1	SER	A	28	25330	38280	107510	1.00	0.00	H		ATOM	78	CB	SER	A	28	49160	43230	101960	1.00	0.00	C
ATOM	80	HB2	SER	A	28	25780	36520	107450	1.00	0.00	H		ATOM	79	HB1	SER	A	28	48440	42540	101470	1.00	0.00	H
ATOM	81	OG	SER	A	28	27190	37830	107000	1.00	0.00	O		ATOM	80	HB2	SER	A	28	48520	44090	102260	1.00	0.00	H
ATOM	82	HG1	SER	A	28	27490	38740	107100	1.00	0.00	H		ATOM	81	OG	SER	A	28	49770	42620	103130	1.00	0.00	O
ATOM	83	C	SER	A	28	25300	37470	110290	1.00	0.00	C		ATOM	82	HG1	SER	A	28	50010	41690	103060	1.00	0.00	H
ATOM	84	O	SER	A	28	24690	38460	110720	1.00	0.00	O		ATOM	83	C	SER	A	28	51150	42620	100560	1.00	0.00	C
ATOM	85	N	SER	A	29	24860	36260	110730	1.00	0.00	N		ATOM	84	O	SER	A	28	52330	42510	100940	1.00	0.00	O
ATOM	86	HN	SER	A	29	25260	35450	110320	1.00	0.00	H		ATOM	85	N	SER	A	29	50640	41700	99690	1.00	0.00	N
ATOM	87	CA	SER	A	29	23750	36100	111770	1.00	0.00	C		ATOM	86	HN	SER	A	29	49680	41870	99450	1.00	0.00	H
ATOM	88	HA	SER	A	29	23010	36660	111220	1.00	0.00	H		ATOM	87	CA	SER	A	29	51390	40610	99110	1.00	0.00	C
ATOM	89	CB	SER	A	29	23290	34640	112020	1.00	0.00	C		ATOM	88	HA	SER	A	29	51790	39940	99860	1.00	0.00	H
ATOM	90	HB1	SER	A	29	24180	33990	112170	1.00	0.00	H		ATOM	89	CB	SER	A	29	50620	39680	98140	1.00	0.00	C
ATOM	91	HB2	SER	A	29	22730	34320	111110	1.00	0.00	H		ATOM	90	HB1	SER	A	29	50410	40130	97150	1.00	0.00	H
ATOM	92	OG	SER	A	29	22390	34510	113060	1.00	0.00	O		ATOM	91	HB2	SER	A	29	49630	39470	98610	1.00	0.00	H
ATOM	93	HG1	SER	A	29	21500	34710	112770	1.00	0.00	H		ATOM	92	OG	SER	A	29	51310	38440	97960	1.00	0.00	O
ATOM	94	C	SER	A	29	24120	36790	113070	1.00	0.00	C		ATOM	93	HG1	SER	A	29	52090	38570	97410	1.00	0.00	H
ATOM	95	O	SER	A	29	23290	37550	113600	1.00	0.00	O		ATOM	94	C	SER	A	29	52590	41070	98370	1.00	0.00	C
ATOM	96	N	PHE	A	30	25380	36590	113500	1.00	0.00	N		ATOM	95	O	SER	A	29	53690	40620	98500	1.00	0.00	O
ATOM	97	HN	PHE	A	30	25860	35850	113040	1.00	0.00	H		ATOM	96	N	PHE	A	30	52460	42100	97540	1.00	0.00	N
ATOM	98	CA	PHE	A	30	25810	37220	114720	1.00	0.00	C		ATOM	97	HN	PHE	A	30	51550	42440	97320	1.00	0.00	H
ATOM	99	HA	PHE	A	30	25000	37100	115430	1.00	0.00	H		ATOM	98	CA	PHE	A	30	53510	42840	96760	1.00	0.00	C
ATOM	100	CB	PHE	A	30	27120	36470	115210	1.00	0.00	C		ATOM	99	HA	PHE	A	30	54050	42060	96250	1.00	0.00	H
ATOM	101	HB1	PHE	A	30	27820	36350	114350	1.00	0.00	H		ATOM	100	CB	PHE	A	30	52930	43930	95780	1.00	0.00	C
ATOM	102	HB2	PHE	A	30	26920	35390	115420	1.00	0.00	H		ATOM	101	HB1	PHE	A	30	51920	44120	96220	1.00	0.00	H
ATOM	103	CG	PHE	A	30	27960	37100	116370	1.00	0.00	C		ATOM	102	HB2	PHE	A	30	52800	43520	94760	1.00	0.00	H
ATOM	104	CD1	PHE	A	30	27400	37080	117690	1.00	0.00	C		ATOM	103	CG	PHE	A	30	53760	45160	95540	1.00	0.00	C
ATOM	105	HD1	PHE	A	30	26490	36510	117830	1.00	0.00	H		ATOM	104	CD1	PHE	A	30	53440	46440	96140	1.00	0.00	C
ATOM	106	CE1	PHE	A	30	28160	37740	118730	1.00	0.00	C		ATOM	105	HD1	PHE	A	30	52640	46530	96850	1.00	0.00	H
ATOM	107	HE1	PHE	A	30	27820	37650	119750	1.00	0.00	H		ATOM	106	CE1	PHE	A	30	54290	47470	95790	1.00	0.00	C
ATOM	108	CZ	PHE	A	30	29350	38340	118420	1.00	0.00	C		ATOM	107	HE1	PHE	A	30	54260	48430	96290	1.00	0.00	H
ATOM	109	HZ	PHE	A	30	29860	38970	119140	1.00	0.00	H		ATOM	108	CZ	PHE	A	30	55340	47420	94840	1.00	0.00	C
ATOM	110	CD2	PHE	A	30	29210	37660	116130	1.00	0.00	C		ATOM	109	HZ	PHE	A	30	55900	48300	94570	1.00	0.00	H
ATOM	111	HD2	PHE	A	30	29540	37820	115110	1.00	0.00	H		ATOM	110	CD2	PHE	A	30	54910	45060	94730	1.00	0.00	C
ATOM	112	CE2	PHE	A	30	29900	38330	117120	1.00	0.00	C		ATOM	111	HD2	PHE	A	30	55100	44070	94330	1.00	0.00	H
ATOM	113	HE2	PHE	A	30	30780	38850	116770	1.00	0.00	H		ATOM	112	CE2	PHE	A	30	55720	46120	94370	1.00	0.00	C
ATOM	114	C	PHE	A	30	26060	38750	114660	1.00	0.00	C		ATOM	113	HE2	PHE	A	30	56560	45940	93710	1.00	0.00	H
ATOM	115	O	PHE	A	30	25710	39480	115560	1.00	0.00	O		ATOM	114	C	PHE	A	30	54570	43440	97640	1.00	0.00	C
ATOM	116	N	SER	A	31	26470	39270	113590	1.00	0.00	N		ATOM	115	O	PHE	A	30	55730	43350	97400	1.00	0.00	O
ATOM	117	HN	SER	A	31	26510	38590	112860	1.00	0.00	H		ATOM	116	N	SER	A	31	54080	44160	98650	1.00	0.00	N
ATOM	118	CA	SER	A	31	26570	40720	113440	1.00	0.00	C		ATOM	117	HN	SER	A	31	53100	44330	98740	1.00	0.00	H
ATOM	119	HA	SER	A	31	26940	41140	114370	1.00	0.00	H		ATOM	118	CA	SER	A	31	54870	44810	99580	1.00	0.00	C
ATOM	120	CB	SER	A	31	27470	41180	112240	1.00	0.00	C		ATOM	119	HA	SER	A	31	55540	45460	99040	1.00	0.00	H
ATOM	121	HB1	SER	A	31	28510	40790	112310	1.00	0.00	H		ATOM	120	CB	SER	A	31	54040	45730	100560	1.00	0.00	C
ATOM	122	HB2	SER	A	31	27510	42280	112390	1.00	0.00	H		ATOM	121	HB1	SER	A	31	53470	45020	101200	1.00	0.00	H
ATOM	123	OG	SER	A	31	26970	41000	110920	1.00	0.00	O		ATOM	122	HB2	SER	A	31	53320	46340	99970	1.00	0.00	H
ATOM	124	HG1	SER	A	31	27790	40910	110430	1.00	0.00	H		ATOM	123	OG	SER	A	31	54880	46640	101300	1.00	0.00	O
ATOM	125	C	SER	A	31	25190	41390	113290	1.00	0.00	C		ATOM	124	HG1	SER	A	31	55210	46080	102010	1.00	0.00	H
ATOM	126	O	SER	A	31	25000	42500	113810	1.00	0.00	O		ATOM	125	C	SER	A	31	55750	43780	100290	1.00	0.00	C
ATOM	127	N	SER	A	32	24220	40730	112630	1.00	0.00	N		ATOM	126	O	SER	A	31	56980	43930	100420	1.00	0.00	O
ATOM	128	HN	SER	A	32	24350	39790	112320	1.00	0.00	H		ATOM	127	N	SER	A	32	55140	42660	100800	1.00	0.00	N
ATOM	129	CA	SER	A	32	23000	41410	112190	1.00	0.00	C		ATOM	128	HN	SER	A	32	54150	42530	100720	1.00	0.00	H
ATOM	130	HA	SER	A	32	23180	42450	111950	1.00	0.00	H		ATOM	129	CA	SER	A	32	55930	41510	101330	1.00	0.00	C
ATOM	131	CB	SER	A	32	22350	40860	110900	1.00	0.00	C		ATOM	130	HA	SER	A	32	56480	41910	102160	1.00	0.00	H
ATOM	132	HB1	SER	A	32	23000	41100	110030	1.00	0.00	H		ATOM	131	CB	SER	A	32	55070	40360	101860	1.00	0.00	C
ATOM	133	HB2	SER	A	32	21360	41360	110790	1.00	0.00	H		ATOM	132	HB1	SER	A	32	55770	39570	102210	1.00	0.00	H
ATOM	134	OG	SER	A	32	22130	39470	111010	1.00	0.00	O		ATOM	133	HB2	SER	A	32	54370	39970	101100	1.00	0.00	H
ATOM	135	HG1	SER	A	32	23030	39130	110920	1.00	0.00	H		ATOM	134	OG	SER	A	32	54430	40730	103090	1.00	0.00	O
ATOM	136	C	SER	A	32	21880	41280	113250	1.00	0.00	C		ATOM	135	HG1	SER	A	32	53620	41170	102810	1.00	0.00	H
ATOM	137	O	SER	A	32	20880	42030	113210	1.00	0.00	O		ATOM	136	C	SER	A	32	56950	40890	100330	1.00	0.00	C
ATOM	138	N	SER	A	33	22050	40420	114350	1.00	0.00	N		ATOM	137	O	SER	A	32	58140	40780	100650	1.00	0.00	O
ATOM	139	HN	SER	A	33	22840	39820	114280	1.00	0.00	H		ATOM	138	N	SER	A	33	56480	40720	99010	1.00	0.00	N
ATOM	140	CA	SER	A	33	21050	40120	115330	1.00	0.00	C		ATOM	139	HN	SER	A	33	55550	40990	98770	1.00	0.00	H
ATOM	141	HA	SER	A	33	20150	40480	114850	1.00	0.00	H		ATOM	140	CA	SER	A	33	57230	40160	97920	1.00	0.00	C
ATOM	142	CB	SER	A	33	20850	38520	115430	1.00	0.00	C		ATOM	141	HA	SER	A	33	57490	39170	98250	1.00	0.00	H
ATOM	143	HB1	SER	A	33	20640	38200	114390	1.00	0.00	H		ATOM	142	CB	SER	A	33	56330	40090	96620	1.00	0.00	C
ATOM	144	HB2	SER	A	33	20130	38220	116220	1.00	0.00	H		ATOM	143	HB1	SER	A	33	56040	41130	96350	1.00	0.00	H
ATOM	145	OG	SER	A	33	22040	37850	115900	1.00	0.00	O		ATOM	144	HB2	SER	A	33	55460	39480	96950	1.00	0.00	H
ATOM	146	HG1	SER	A	33	22620	37600	115180	1.00	0.00	H		ATOM	145	OG	SER	A	33	56970	39420	95520	1.00	0.00	O
ATOM	147	C	SER	A	33	21150	40740	116600	1.00	0.00	C		ATOM	146	HG1	SER	A	33	56780	38500	95750	1.00	0.00	H
ATOM	148	O	SER	A	33	20580	40240	117540	1.00	0.00	O		ATOM	147	C	SER	A	33	58500	40890	97600	1.00	0.00	C
ATOM	149	N	VAL	A	34	21990	41790	116700	1.00	0.00	N		ATOM	148	O	SER	A	33	59510	40270	97340	1.00	0.00	O
ATOM	150	HN	VAL	A	34	22270	42210	115840	1.00	0.00	H		ATOM	149	N	VAL	A	34	58520	42200	97680	1.00	0.00	N
ATOM	151	CA	VAL	A	34	22410	42460	117970	1.00	0.00	C		ATOM	150	HN	VAL	A	34	57660	42700	97750	1.00	0.00	H
ATOM	152	HA	VAL	A	34	22920	41730	118590	1.00	0.00	H		ATOM	151	CA	VAL	A	34	59640	43070	97450	1.00	0.00	C
ATOM	153	CB	VAL	A	34	23430	43570	117610	1.00	0.00	C		ATOM	152	HA	VAL	A	34	60210	42760	96590	1.00	0.00	H
ATOM	154	HB	VAL	A	34	24180	43070	116960	1.00	0.00	H		ATOM	153	CB	VAL	A	34	59200	44500	97360	1.00	0.00	C
ATOM	155	CG1	VAL	A	34	22840	44670	116710	1.00	0.00	C		ATOM	154	HB	VAL	A	34	58410	44710	98120	1.00	0.00	H
ATOM	156	HG11	VAL	A	34	22460	44260	115750	1.00	0.00	H		ATOM	155	CG1	VAL	A	34	60270	45540	97390	1.00	0.00	C
ATOM	157	HG12	VAL	A	34	23720	45290	116420	1.00	0.00	H		ATOM	156	HG11	VAL	A	34	59730	46510	97290	1.00	0.00	H
ATOM	158	HG13	VAL	A	34	22120	45360	117190	1.00	0.00	H		ATOM	157	HG12	VAL	A	34	61030	45350	96600	1.00	0.00	H
ATOM	159	CG2	VAL	A	34	24030	44220	118860	1.00	0.00	C		ATOM	158	HG13	VAL	A	34	60910	45470	98290	1.00	0.00	H
ATOM	160	HG21	VAL	A	34	24860	44920	118640	1.00	0.00	H		ATOM	159	CG2	VAL	A	34	58380	44520	96040	1.00	0.00	C
ATOM	161	HG22	VAL	A	34	24410	43500	119610	1.00	0.00	H		ATOM	160	HG21	VAL	A	34	57920	45530	96000	1.00	0.00	H
ATOM	162	HG23	VAL	A	34	23230	44770	119410	1.00	0.00	H		ATOM	161	HG22	VAL	A	34	57540	43800	95970	1.00	0.00	H
ATOM	163	C	VAL	A	34	21380	42980	118920	1.00	0.00	C		ATOM	162	HG23	VAL	A	34	58960	44350	95100	1.00	0.00	H
ATOM	164	O	VAL	A	34	21380	42710	120090	1.00	0.00	O		ATOM	163	C	VAL	A	34	60670	43020	98550	1.00	0.00	C
ATOM	165	N	ALA	A	35	20300	43590	118380	1.00	0.00	N		ATOM	164	O	VAL	A	34	61920	42860	98260	1.00	0.00	O
ATOM	166	HN	ALA	A	35	20400	43760	117400	1.00	0.00	H		ATOM	165	N	ALA	A	35	60230	43040	99820	1.00	0.00	N
ATOM	167	CA	ALA	A	35	19170	44100	119160	1.00	0.00	C		ATOM	166	HN	ALA	A	35	59230	43040	99860	1.00	0.00	H
ATOM	168	HA	ALA	A	35	19520	44680	120000	1.00	0.00	H		ATOM	167	CA	ALA	A	35	61120	42970	100980	1.00	0.00	C
ATOM	169	CB	ALA	A	35	18310	45090	118270	1.00	0.00	C		ATOM	168	HA	ALA	A	35	61990	43590	100840	1.00	0.00	H
ATOM	170	HB1	ALA	A	35	18700	46140	118300	1.00	0.00	H		ATOM	169	CB	ALA	A	35	60470	43360	102300	1.00	0.00	C
ATOM	171	HB2	ALA	A	35	17240	45050	118540	1.00	0.00	H		ATOM	170	HB1	ALA	A	35	60300	44460	102370	1.00	0.00	H
ATOM	172	HB3	ALA	A	35	18390	44830	117190	1.00	0.00	H		ATOM	171	HB2	ALA	A	35	61180	43170	103140	1.00	0.00	H
ATOM	173	C	ALA	A	35	18410	42870	119640	1.00	0.00	C		ATOM	172	HB3	ALA	A	35	59510	42860	102520	1.00	0.00	H
ATOM	174	O	ALA	A	35	18050	42850	120830	1.00	0.00	O		ATOM	173	C	ALA	A	35	61680	41590	100980	1.00	0.00	C
ATOM	175	N	ASP	A	36	18100	41800	118800	1.00	0.00	N		ATOM	174	O	ALA	A	35	62880	41420	101110	1.00	0.00	O
ATOM	176	HN	ASP	A	36	18190	42060	117840	1.00	0.00	H		ATOM	175	N	ASP	A	36	60820	40560	100770	1.00	0.00	N
ATOM	177	CA	ASP	A	36	17450	40540	119200	1.00	0.00	C		ATOM	176	HN	ASP	A	36	59830	40630	100810	1.00	0.00	H
ATOM	178	HA	ASP	A	36	16490	40820	119600	1.00	0.00	H		ATOM	177	CA	ASP	A	36	61260	39190	100620	1.00	0.00	C
ATOM	179	CB	ASP	A	36	17270	39660	117940	1.00	0.00	C		ATOM	178	HA	ASP	A	36	61910	38970	101450	1.00	0.00	H
ATOM	180	HB1	ASP	A	36	18230	39270	117540	1.00	0.00	H		ATOM	179	CB	ASP	A	36	60090	38170	100720	1.00	0.00	C
ATOM	181	HB2	ASP	A	36	16900	40330	117140	1.00	0.00	H		ATOM	180	HB1	ASP	A	36	60400	37140	100440	1.00	0.00	H
ATOM	182	CG	ASP	A	36	16360	38480	118160	1.00	0.00	C		ATOM	181	HB2	ASP	A	36	59220	38430	100070	1.00	0.00	H
ATOM	183	OD1	ASP	A	36	16540	37500	117400	1.00	0.00	O		ATOM	182	CG	ASP	A	36	59550	38010	102170	1.00	0.00	C
ATOM	184	OD2	ASP	A	36	15490	38480	119080	1.00	0.00	O		ATOM	183	OD1	ASP	A	36	58600	37240	102410	1.00	0.00	O
ATOM	185	C	ASP	A	36	18100	39780	120320	1.00	0.00	C		ATOM	184	OD2	ASP	A	36	60270	38530	103030	1.00	0.00	O
ATOM	186	O	ASP	A	36	17430	39370	121250	1.00	0.00	O		ATOM	185	C	ASP	A	36	62270	38840	99530	1.00	0.00	C
ATOM	187	N	THR	A	37	19510	39670	120300	1.00	0.00	N		ATOM	186	O	ASP	A	36	63290	38150	99820	1.00	0.00	O
ATOM	188	HN	THR	A	37	20020	39970	119500	1.00	0.00	H		ATOM	187	N	THR	A	37	62100	39320	98280	1.00	0.00	N
ATOM	189	CA	THR	A	37	20200	39120	121440	1.00	0.00	C		ATOM	188	HN	THR	A	37	61230	39770	98050	1.00	0.00	H
ATOM	190	HA	THR	A	37	19680	38250	121790	1.00	0.00	H		ATOM	189	CA	THR	A	37	63120	39270	97170	1.00	0.00	C
ATOM	191	CB	THR	A	37	21630	38760	121090	1.00	0.00	C		ATOM	190	HA	THR	A	37	63470	38250	97090	1.00	0.00	H
ATOM	192	HB	THR	A	37	22020	39440	120300	1.00	0.00	H		ATOM	191	CB	THR	A	37	62480	39710	95900	1.00	0.00	C
ATOM	193	OG1	THR	A	37	21790	37460	120510	1.00	0.00	O		ATOM	192	HB	THR	A	37	61900	40630	96140	1.00	0.00	H
ATOM	194	HG1	THR	A	37	21170	36910	121000	1.00	0.00	H		ATOM	193	OG1	THR	A	37	61570	38740	95410	1.00	0.00	O
ATOM	195	CG2	THR	A	37	22490	38830	122290	1.00	0.00	C		ATOM	194	HG1	THR	A	37	62190	38110	95020	1.00	0.00	H
ATOM	196	HG21	THR	A	37	23500	38550	121930	1.00	0.00	H		ATOM	195	CG2	THR	A	37	63590	40030	94800	1.00	0.00	C
ATOM	197	HG22	THR	A	37	22110	38160	123090	1.00	0.00	H		ATOM	196	HG21	THR	A	37	64260	39170	94570	1.00	0.00	H
ATOM	198	HG23	THR	A	37	22700	39870	122620	1.00	0.00	H		ATOM	197	HG22	THR	A	37	64120	40930	95160	1.00	0.00	H
ATOM	199	C	THR	A	37	20120	39980	122730	1.00	0.00	C		ATOM	198	HG23	THR	A	37	63080	40220	93830	1.00	0.00	H
ATOM	200	O	THR	A	37	20070	39450	123830	1.00	0.00	O		ATOM	199	C	THR	A	37	64410	40050	97510	1.00	0.00	C
ATOM	201	N	ASP	A	38	20130	41340	122580	1.00	0.00	N		ATOM	200	O	THR	A	37	65450	39730	97090	1.00	0.00	O
ATOM	202	HN	ASP	A	38	20040	41680	121640	1.00	0.00	H		ATOM	201	N	ASP	A	38	64340	41130	98270	1.00	0.00	N
ATOM	203	CA	ASP	A	38	19930	42270	123700	1.00	0.00	C		ATOM	202	HN	ASP	A	38	63460	41540	98510	1.00	0.00	H
ATOM	204	HA	ASP	A	38	20590	41880	124450	1.00	0.00	H		ATOM	203	CA	ASP	A	38	65500	42000	98610	1.00	0.00	C
ATOM	205	CB	ASP	A	38	20340	43680	123220	1.00	0.00	C		ATOM	204	HA	ASP	A	38	66090	42100	97710	1.00	0.00	H
ATOM	206	HB1	ASP	A	38	19680	43840	122340	1.00	0.00	H		ATOM	205	CB	ASP	A	38	64970	43340	99170	1.00	0.00	C
ATOM	207	HB2	ASP	A	38	21400	43690	122890	1.00	0.00	H		ATOM	206	HB1	ASP	A	38	64770	43210	100260	1.00	0.00	H
ATOM	208	CG	ASP	A	38	20080	44890	124230	1.00	0.00	C		ATOM	207	HB2	ASP	A	38	64040	43640	98630	1.00	0.00	H
ATOM	209	OD1	ASP	A	38	19800	45970	123740	1.00	0.00	O		ATOM	208	CG	ASP	A	38	65950	44490	98890	1.00	0.00	C
ATOM	210	OD2	ASP	A	38	20100	44710	125450	1.00	0.00	O		ATOM	209	OD1	ASP	A	38	65870	45560	99570	1.00	0.00	O
ATOM	211	C	ASP	A	38	18540	42160	124300	1.00	0.00	C		ATOM	210	OD2	ASP	A	38	66830	44430	97980	1.00	0.00	O
ATOM	212	O	ASP	A	38	18370	42190	125510	1.00	0.00	O		ATOM	211	C	ASP	A	38	66300	41240	99680	1.00	0.00	C
ATOM	213	N	ASP	A	39	17470	41940	123500	1.00	0.00	N		ATOM	212	O	ASP	A	38	67480	41440	99790	1.00	0.00	O
ATOM	214	HN	ASP	A	39	17560	42080	122520	1.00	0.00	H		ATOM	213	N	ASP	A	39	65650	40370	100490	1.00	0.00	N
ATOM	215	CA	ASP	A	39	16100	41700	123980	1.00	0.00	C		ATOM	214	HN	ASP	A	39	64660	40260	100400	1.00	0.00	H
ATOM	216	HA	ASP	A	39	15710	42580	124480	1.00	0.00	H		ATOM	215	CA	ASP	A	39	66270	39540	101500	1.00	0.00	C
ATOM	217	CB	ASP	A	39	15180	41610	122740	1.00	0.00	C		ATOM	216	HA	ASP	A	39	66910	40180	102080	1.00	0.00	H
ATOM	218	HB1	ASP	A	39	14160	41220	122970	1.00	0.00	H		ATOM	217	CB	ASP	A	39	65180	38830	102510	1.00	0.00	C
ATOM	219	HB2	ASP	A	39	15720	41000	121990	1.00	0.00	H		ATOM	218	HB1	ASP	A	39	65550	37890	102970	1.00	0.00	H
ATOM	220	CG	ASP	A	39	15010	42950	122100	1.00	0.00	C		ATOM	219	HB2	ASP	A	39	64230	38610	101990	1.00	0.00	H
ATOM	221	OD1	ASP	A	39	15330	43970	122750	1.00	0.00	O		ATOM	220	CG	ASP	A	39	64850	39670	103700	1.00	0.00	C
ATOM	222	OD2	ASP	A	39	14550	42970	120890	1.00	0.00	O		ATOM	221	OD1	ASP	A	39	65380	40760	103790	1.00	0.00	O
ATOM	223	C	ASP	A	39	15950	40420	124890	1.00	0.00	C		ATOM	222	OD2	ASP	A	39	64110	39200	104590	1.00	0.00	O
ATOM	224	O	ASP	A	39	15470	40410	126020	1.00	0.00	O		ATOM	223	C	ASP	A	39	67080	38460	100740	1.00	0.00	C
ATOM	225	N	ASP	A	40	16490	39340	124330	1.00	0.00	N		ATOM	224	O	ASP	A	39	68240	38150	100980	1.00	0.00	O
ATOM	226	HN	ASP	A	40	16850	39320	123400	1.00	0.00	H		ATOM	225	N	ASP	A	40	66530	37790	99690	1.00	0.00	N
ATOM	227	CA	ASP	A	40	16700	38090	124980	1.00	0.00	C		ATOM	226	HN	ASP	A	40	65600	37940	99370	1.00	0.00	H
ATOM	228	HA	ASP	A	40	15780	37590	125250	1.00	0.00	H		ATOM	227	CA	ASP	A	40	67250	36910	98860	1.00	0.00	C
ATOM	229	CB	ASP	A	40	17490	37140	124110	1.00	0.00	C		ATOM	228	HA	ASP	A	40	67680	36120	99450	1.00	0.00	H
ATOM	230	HB1	ASP	A	40	17990	36270	124580	1.00	0.00	H		ATOM	229	CB	ASP	A	40	66390	36260	97750	1.00	0.00	C
ATOM	231	HB2	ASP	A	40	18320	37700	123640	1.00	0.00	H		ATOM	230	HB1	ASP	A	40	66980	35500	97180	1.00	0.00	H
ATOM	232	CG	ASP	A	40	16810	36530	122830	1.00	0.00	C		ATOM	231	HB2	ASP	A	40	66010	37050	97070	1.00	0.00	H
ATOM	233	OD1	ASP	A	40	17480	35940	121950	1.00	0.00	O		ATOM	232	CG	ASP	A	40	65110	35560	98290	1.00	0.00	C
ATOM	234	OD2	ASP	A	40	15560	36540	122830	1.00	0.00	O		ATOM	233	OD1	ASP	A	40	64440	34910	97450	1.00	0.00	O
ATOM	235	C	ASP	A	40	17510	38110	126270	1.00	0.00	C		ATOM	234	OD2	ASP	A	40	64780	35550	99510	1.00	0.00	O
ATOM	236	O	ASP	A	40	17160	37600	127340	1.00	0.00	O		ATOM	235	C	ASP	A	40	68450	37460	98040	1.00	0.00	C
ATOM	237	N	GLN	A	41	18620	38810	126290	1.00	0.00	N		ATOM	236	O	ASP	A	40	69480	36830	98000	1.00	0.00	O
ATOM	238	HN	GLN	A	41	18930	39330	125490	1.00	0.00	H		ATOM	237	N	GLN	A	41	68210	38630	97520	1.00	0.00	N
ATOM	239	CA	GLN	A	41	19330	39000	127510	1.00	0.00	C		ATOM	238	HN	GLN	A	41	67240	38880	97550	1.00	0.00	H
ATOM	240	HA	GLN	A	41	19520	38030	127940	1.00	0.00	H		ATOM	239	CA	GLN	A	41	69170	39350	96710	1.00	0.00	C
ATOM	241	CB	GLN	A	41	20750	39630	127360	1.00	0.00	C		ATOM	240	HA	GLN	A	41	69570	38750	95900	1.00	0.00	H
ATOM	242	HB1	GLN	A	41	21210	39970	128320	1.00	0.00	H		ATOM	241	CB	GLN	A	41	68430	40540	96060	1.00	0.00	C
ATOM	243	HB2	GLN	A	41	20630	40640	126920	1.00	0.00	H		ATOM	242	HB1	GLN	A	41	69180	41320	95820	1.00	0.00	H
ATOM	244	CG	GLN	A	41	21820	38860	126560	1.00	0.00	C		ATOM	243	HB2	GLN	A	41	67680	41000	96730	1.00	0.00	H
ATOM	245	HG1	GLN	A	41	22860	39140	126830	1.00	0.00	H		ATOM	244	CG	GLN	A	41	67570	40270	94830	1.00	0.00	C
ATOM	246	HG2	GLN	A	41	21710	39240	125520	1.00	0.00	H		ATOM	245	HG1	GLN	A	41	67160	41260	94550	1.00	0.00	H
ATOM	247	CD	GLN	A	41	21630	37350	126400	1.00	0.00	C		ATOM	246	HG2	GLN	A	41	66710	39580	94940	1.00	0.00	H
ATOM	248	OE1	GLN	A	41	22280	36490	127010	1.00	0.00	O		ATOM	247	CD	GLN	A	41	68340	39640	93680	1.00	0.00	C
ATOM	249	NE2	GLN	A	41	20790	36870	125480	1.00	0.00	N		ATOM	248	OE1	GLN	A	41	68420	38450	93600	1.00	0.00	O
ATOM	250	HE21	GLN	A	41	20750	35870	125460	1.00	0.00	H		ATOM	249	NE2	GLN	A	41	68970	40460	92830	1.00	0.00	N
ATOM	251	HE22	GLN	A	41	20310	37550	124930	1.00	0.00	H		ATOM	250	HE21	GLN	A	41	69530	40030	92120	1.00	0.00	H
ATOM	252	C	GLN	A	41	18550	39710	128630	1.00	0.00	C		ATOM	251	HE22	GLN	A	41	68880	41450	92940	1.00	0.00	H
ATOM	253	O	GLN	A	41	18780	39360	129810	1.00	0.00	O		ATOM	252	C	GLN	A	41	70400	39800	97570	1.00	0.00	C
ATOM	254	N	THR	A	42	17730	40680	128180	1.00	0.00	N		ATOM	253	O	GLN	A	41	71580	39670	97100	1.00	0.00	O
ATOM	255	HN	THR	A	42	17630	40680	127190	1.00	0.00	H		ATOM	254	N	THR	A	42	70230	40190	98840	1.00	0.00	N
ATOM	256	CA	THR	A	42	16840	41480	129030	1.00	0.00	C		ATOM	255	HN	THR	A	42	69320	40120	99240	1.00	0.00	H
ATOM	257	HA	THR	A	42	17390	41990	129810	1.00	0.00	H		ATOM	256	CA	THR	A	42	71250	40530	99860	1.00	0.00	C
ATOM	258	CB	THR	A	42	16240	42670	128350	1.00	0.00	C		ATOM	257	HA	THR	A	42	71870	41320	99450	1.00	0.00	H
ATOM	259	HB	THR	A	42	15490	42330	127600	1.00	0.00	H		ATOM	258	CB	THR	A	42	70650	40940	101240	1.00	0.00	C
ATOM	260	OG1	THR	A	42	17140	43530	127630	1.00	0.00	O		ATOM	259	HB	THR	A	42	70090	40120	101750	1.00	0.00	H
ATOM	261	HG1	THR	A	42	17550	43090	126880	1.00	0.00	H		ATOM	260	OG1	THR	A	42	69840	42110	101020	1.00	0.00	O
ATOM	262	CG2	THR	A	42	15550	43620	129420	1.00	0.00	C		ATOM	261	HG1	THR	A	42	69260	42030	100250	1.00	0.00	H
ATOM	263	HG21	THR	A	42	16270	43910	130220	1.00	0.00	H		ATOM	262	CG2	THR	A	42	71690	41440	102260	1.00	0.00	C
ATOM	264	HG22	THR	A	42	14550	43330	129800	1.00	0.00	H		ATOM	263	HG21	THR	A	42	72080	42420	101900	1.00	0.00	H
ATOM	265	HG23	THR	A	42	15320	44580	128900	1.00	0.00	H		ATOM	264	HG22	THR	A	42	72510	40720	102450	1.00	0.00	H
ATOM	266	C	THR	A	42	15790	40660	129710	1.00	0.00	C		ATOM	265	HG23	THR	A	42	71110	41560	103200	1.00	0.00	H
ATOM	267	O	THR	A	42	15560	40890	130900	1.00	0.00	O		ATOM	266	C	THR	A	42	72150	39380	100050	1.00	0.00	C
ATOM	268	N	ILE	A	43	15130	39670	128990	1.00	0.00	N		ATOM	267	O	THR	A	42	73360	39470	99970	1.00	0.00	O
ATOM	269	HN	ILE	A	43	15390	39470	128050	1.00	0.00	H		ATOM	268	N	ILE	A	43	71590	38140	100270	1.00	0.00	N
ATOM	270	CA	ILE	A	43	14200	38680	129470	1.00	0.00	C		ATOM	269	HN	ILE	A	43	70590	38160	100260	1.00	0.00	H
ATOM	271	HA	ILE	A	43	13520	39270	130070	1.00	0.00	H		ATOM	270	CA	ILE	A	43	72260	36840	100290	1.00	0.00	C
ATOM	272	CB	ILE	A	43	13580	37980	128220	1.00	0.00	C		ATOM	271	HA	ILE	A	43	73020	37000	101040	1.00	0.00	H
ATOM	273	HB	ILE	A	43	14460	37570	127680	1.00	0.00	H		ATOM	272	CB	ILE	A	43	71330	35790	100760	1.00	0.00	C
ATOM	274	CG2	ILE	A	43	12670	36790	128720	1.00	0.00	C		ATOM	273	HB	ILE	A	43	70470	35760	100050	1.00	0.00	H
ATOM	275	HG21	ILE	A	43	12290	36250	127830	1.00	0.00	H		ATOM	274	CG2	ILE	A	43	72080	34410	100760	1.00	0.00	C
ATOM	276	HG22	ILE	A	43	11860	37230	129340	1.00	0.00	H		ATOM	275	HG21	ILE	A	43	73180	34480	100920	1.00	0.00	H
ATOM	277	HG23	ILE	A	43	13270	36050	129300	1.00	0.00	H		ATOM	276	HG22	ILE	A	43	71950	34040	99720	1.00	0.00	H
ATOM	278	CG1	ILE	A	43	12710	39020	127410	1.00	0.00	C		ATOM	277	HG23	ILE	A	43	71710	33710	101540	1.00	0.00	H
ATOM	279	HG11	ILE	A	43	13320	39950	127400	1.00	0.00	H		ATOM	278	CG1	ILE	A	43	70600	36100	102140	1.00	0.00	C
ATOM	280	HG12	ILE	A	43	11730	39310	127840	1.00	0.00	H		ATOM	279	HG11	ILE	A	43	69790	35340	102090	1.00	0.00	H
ATOM	281	CD	ILE	A	43	12470	38730	125910	1.00	0.00	C		ATOM	280	HG12	ILE	A	43	70110	37100	102100	1.00	0.00	H
ATOM	282	HD1	ILE	A	43	12290	39710	125420	1.00	0.00	H		ATOM	281	CD	ILE	A	43	71480	35870	103360	1.00	0.00	C
ATOM	283	HD2	ILE	A	43	11550	38110	125860	1.00	0.00	H		ATOM	282	HD1	ILE	A	43	71980	34880	103390	1.00	0.00	H
ATOM	284	HD3	ILE	A	43	13290	38160	125440	1.00	0.00	H		ATOM	283	HD2	ILE	A	43	70780	35880	104220	1.00	0.00	H
ATOM	285	C	ILE	A	43	14870	37680	130340	1.00	0.00	C		ATOM	284	HD3	ILE	A	43	72240	36650	103570	1.00	0.00	H
ATOM	286	O	ILE	A	43	14320	37270	131410	1.00	0.00	O		ATOM	285	C	ILE	A	43	72960	36520	98930	1.00	0.00	C
ATOM	287	N	ALA	A	44	16200	37280	130100	1.00	0.00	N		ATOM	286	O	ILE	A	43	74130	36160	98860	1.00	0.00	O
ATOM	288	HN	ALA	A	44	16630	37470	129220	1.00	0.00	H		ATOM	287	N	ALA	A	44	72290	36720	97790	1.00	0.00	N
ATOM	289	CA	ALA	A	44	16970	36500	131040	1.00	0.00	C		ATOM	288	HN	ALA	A	44	71330	37000	97780	1.00	0.00	H
ATOM	290	HA	ALA	A	44	16330	35690	131350	1.00	0.00	H		ATOM	289	CA	ALA	A	44	72960	36520	96550	1.00	0.00	C
ATOM	291	CB	ALA	A	44	18240	35930	130340	1.00	0.00	C		ATOM	290	HA	ALA	A	44	73270	35500	96390	1.00	0.00	H
ATOM	292	HB1	ALA	A	44	19040	36690	130210	1.00	0.00	H		ATOM	291	CB	ALA	A	44	71970	36810	95440	1.00	0.00	C
ATOM	293	HB2	ALA	A	44	18150	35450	129340	1.00	0.00	H		ATOM	292	HB1	ALA	A	44	71020	36250	95420	1.00	0.00	H
ATOM	294	HB3	ALA	A	44	18610	35090	130960	1.00	0.00	H		ATOM	293	HB2	ALA	A	44	72410	36440	94480	1.00	0.00	H
ATOM	295	C	ALA	A	44	17220	37200	132350	1.00	0.00	C		ATOM	294	HB3	ALA	A	44	71630	37870	95390	1.00	0.00	H
ATOM	296	O	ALA	A	44	17160	36500	133390	1.00	0.00	O		ATOM	295	C	ALA	A	44	74260	37340	96360	1.00	0.00	C
ATOM	297	N	ARG	A	45	17560	38570	132330	1.00	0.00	N		ATOM	296	O	ALA	A	44	75320	36890	95910	1.00	0.00	O
ATOM	298	HN	ARG	A	45	17890	38990	131490	1.00	0.00	H		ATOM	297	N	ARG	A	45	74290	38610	96800	1.00	0.00	N
ATOM	299	CA	ARG	A	45	17510	39320	133590	1.00	0.00	C		ATOM	298	HN	ARG	A	45	73370	38920	97050	1.00	0.00	H
ATOM	300	HA	ARG	A	45	18260	38910	134260	1.00	0.00	H		ATOM	299	CA	ARG	A	45	75460	39390	96940	1.00	0.00	C
ATOM	301	CB	ARG	A	45	18000	40790	133220	1.00	0.00	C		ATOM	300	HA	ARG	A	45	76010	39400	96010	1.00	0.00	H
ATOM	302	HB1	ARG	A	45	17810	41390	134140	1.00	0.00	H		ATOM	301	CB	ARG	A	45	75070	40870	97130	1.00	0.00	C
ATOM	303	HB2	ARG	A	45	17300	41370	132580	1.00	0.00	H		ATOM	302	HB1	ARG	A	45	76030	41410	97250	1.00	0.00	H
ATOM	304	CG	ARG	A	45	19530	41030	132830	1.00	0.00	C		ATOM	303	HB2	ARG	A	45	74440	40980	98040	1.00	0.00	H
ATOM	305	HG1	ARG	A	45	19830	40030	132450	1.00	0.00	H		ATOM	304	CG	ARG	A	45	74260	41440	95980	1.00	0.00	C
ATOM	306	HG2	ARG	A	45	20100	41160	133770	1.00	0.00	H		ATOM	305	HG1	ARG	A	45	73250	40990	95930	1.00	0.00	H
ATOM	307	CD	ARG	A	45	19880	42180	131850	1.00	0.00	C		ATOM	306	HG2	ARG	A	45	74880	41280	95070	1.00	0.00	H
ATOM	308	HD1	ARG	A	45	19740	43160	132340	1.00	0.00	H		ATOM	307	CD	ARG	A	45	74050	42970	96040	1.00	0.00	C
ATOM	309	HD2	ARG	A	45	19340	42050	130890	1.00	0.00	H		ATOM	308	HD1	ARG	A	45	73470	43380	95180	1.00	0.00	H
ATOM	310	NE	ARG	A	45	21310	41960	131630	1.00	0.00	N		ATOM	309	HD2	ARG	A	45	75000	43520	95890	1.00	0.00	H
ATOM	311	HE	ARG	A	45	21890	41690	132400	1.00	0.00	H		ATOM	310	NE	ARG	A	45	73440	43320	97340	1.00	0.00	N
ATOM	312	CZ	ARG	A	45	22050	42350	130600	1.00	0.00	C		ATOM	311	HE	ARG	A	45	74070	43520	98090	1.00	0.00	H
ATOM	313	NH1	ARG	A	45	21360	42990	129660	1.00	0.00	N		ATOM	312	CZ	ARG	A	45	72220	43660	97610	1.00	0.00	C
ATOM	314	HH11	ARG	A	45	20430	43330	129820	1.00	0.00	H		ATOM	313	NH1	ARG	A	45	71230	43410	96780	1.00	0.00	N
ATOM	315	HH12	ARG	A	45	21810	43280	128810	1.00	0.00	H		ATOM	314	HH11	ARG	A	45	71380	42890	95940	1.00	0.00	H
ATOM	316	NH2	ARG	A	45	23290	42130	130510	1.00	0.00	N		ATOM	315	HH12	ARG	A	45	70300	43730	96990	1.00	0.00	H
ATOM	317	HH21	ARG	A	45	23750	41980	131380	1.00	0.00	H		ATOM	316	NH2	ARG	A	45	71900	44130	98770	1.00	0.00	N
ATOM	318	HH22	ARG	A	45	23850	42670	129890	1.00	0.00	H		ATOM	317	HH21	ARG	A	45	72650	44350	99400	1.00	0.00	H
ATOM	319	C	ARG	A	45	16180	39350	134390	1.00	0.00	C		ATOM	318	HH22	ARG	A	45	70920	44210	98940	1.00	0.00	H
ATOM	320	O	ARG	A	45	16180	39070	135580	1.00	0.00	O		ATOM	319	C	ARG	A	45	76600	38980	97870	1.00	0.00	C
ATOM	321	N	ILE	A	46	15040	39510	133630	1.00	0.00	N		ATOM	320	O	ARG	A	45	77770	39120	97610	1.00	0.00	O
ATOM	322	HN	ILE	A	46	15240	39640	132670	1.00	0.00	H		ATOM	321	N	ILE	A	46	76180	38390	98970	1.00	0.00	N
ATOM	323	CA	ILE	A	46	13720	39330	134150	1.00	0.00	C		ATOM	322	HN	ILE	A	46	75210	38200	99100	1.00	0.00	H
ATOM	324	HA	ILE	A	46	13550	39920	135030	1.00	0.00	H		ATOM	323	CA	ILE	A	46	77100	37690	99840	1.00	0.00	C
ATOM	325	CB	ILE	A	46	12680	39850	133070	1.00	0.00	C		ATOM	324	HA	ILE	A	46	77990	38280	99990	1.00	0.00	H
ATOM	326	HB	ILE	A	46	12850	39280	132130	1.00	0.00	H		ATOM	325	CB	ILE	A	46	76420	37210	101170	1.00	0.00	C
ATOM	327	CG2	ILE	A	46	11330	39280	133400	1.00	0.00	C		ATOM	326	HB	ILE	A	46	75450	36750	100900	1.00	0.00	H
ATOM	328	HG21	ILE	A	46	11000	39790	134330	1.00	0.00	H		ATOM	327	CG2	ILE	A	46	77250	36300	102070	1.00	0.00	C
ATOM	329	HG22	ILE	A	46	11250	38180	133530	1.00	0.00	H		ATOM	328	HG21	ILE	A	46	77990	36870	102670	1.00	0.00	H
ATOM	330	HG23	ILE	A	46	10530	39570	132690	1.00	0.00	H		ATOM	329	HG22	ILE	A	46	77730	35510	101460	1.00	0.00	H
ATOM	331	CG1	ILE	A	46	12830	41280	132710	1.00	0.00	C		ATOM	330	HG23	ILE	A	46	76620	35770	102820	1.00	0.00	H
ATOM	332	HG11	ILE	A	46	13900	41520	132560	1.00	0.00	H		ATOM	331	CG1	ILE	A	46	76080	38480	101950	1.00	0.00	C
ATOM	333	HG12	ILE	A	46	12430	41910	133540	1.00	0.00	H		ATOM	332	HG11	ILE	A	46	75580	39290	101380	1.00	0.00	H
ATOM	334	CD	ILE	A	46	11940	41710	131550	1.00	0.00	C		ATOM	333	HG12	ILE	A	46	77030	38830	102400	1.00	0.00	H
ATOM	335	HD1	ILE	A	46	10870	41880	131770	1.00	0.00	H		ATOM	334	CD	ILE	A	46	75040	38140	103000	1.00	0.00	C
ATOM	336	HD2	ILE	A	46	12220	40950	130790	1.00	0.00	H		ATOM	335	HD1	ILE	A	46	75430	37410	103750	1.00	0.00	H
ATOM	337	HD3	ILE	A	46	12350	42660	131120	1.00	0.00	H		ATOM	336	HD2	ILE	A	46	74190	37590	102530	1.00	0.00	H
ATOM	338	C	ILE	A	46	13400	37980	134770	1.00	0.00	C		ATOM	337	HD3	ILE	A	46	74700	39000	103610	1.00	0.00	H
ATOM	339	O	ILE	A	46	12870	37970	135900	1.00	0.00	O		ATOM	338	C	ILE	A	46	77670	36480	99200	1.00	0.00	C
ATOM	340	N	LEU	A	47	13740	36840	134100	1.00	0.00	N		ATOM	339	O	ILE	A	46	78860	36280	99200	1.00	0.00	O
ATOM	341	HN	LEU	A	47	13910	36840	133110	1.00	0.00	H		ATOM	340	N	LEU	A	47	76890	35620	98510	1.00	0.00	N
ATOM	342	CA	LEU	A	47	13680	35520	134690	1.00	0.00	C		ATOM	341	HN	LEU	A	47	75940	35850	98350	1.00	0.00	H
ATOM	343	HA	LEU	A	47	12700	35450	135150	1.00	0.00	H		ATOM	342	CA	LEU	A	47	77440	34400	97850	1.00	0.00	C
ATOM	344	CB	LEU	A	47	13760	34410	133680	1.00	0.00	C		ATOM	343	HA	LEU	A	47	78080	33850	98520	1.00	0.00	H
ATOM	345	HB1	LEU	A	47	13700	33430	134190	1.00	0.00	H		ATOM	344	CB	LEU	A	47	76370	33380	97350	1.00	0.00	C
ATOM	346	HB2	LEU	A	47	14760	34360	133210	1.00	0.00	H		ATOM	345	HB1	LEU	A	47	76850	32520	96840	1.00	0.00	H
ATOM	347	CG	LEU	A	47	12700	34460	132530	1.00	0.00	C		ATOM	346	HB2	LEU	A	47	75710	33780	96550	1.00	0.00	H
ATOM	348	HG	LEU	A	47	12680	35440	132020	1.00	0.00	H		ATOM	347	CG	LEU	A	47	75580	32720	98480	1.00	0.00	C
ATOM	349	CD1	LEU	A	47	13030	33480	131400	1.00	0.00	C		ATOM	348	HG	LEU	A	47	74970	33510	98980	1.00	0.00	H
ATOM	350	HD11	LEU	A	47	12170	33220	130740	1.00	0.00	H		ATOM	349	CD1	LEU	A	47	74530	31770	97990	1.00	0.00	C
ATOM	351	HD12	LEU	A	47	13470	32590	131910	1.00	0.00	H		ATOM	350	HD11	LEU	A	47	74910	30910	97390	1.00	0.00	H
ATOM	352	HD13	LEU	A	47	13820	33920	130750	1.00	0.00	H		ATOM	351	HD12	LEU	A	47	73630	32210	97510	1.00	0.00	H
ATOM	353	CD2	LEU	A	47	11310	34210	133210	1.00	0.00	C		ATOM	352	HD13	LEU	A	47	74060	31240	98840	1.00	0.00	H
ATOM	354	HD21	LEU	A	47	11160	34830	134120	1.00	0.00	H		ATOM	353	CD2	LEU	A	47	76400	32190	99570	1.00	0.00	C
ATOM	355	HD22	LEU	A	47	11330	33160	133550	1.00	0.00	H		ATOM	354	HD21	LEU	A	47	75760	31780	100380	1.00	0.00	H
ATOM	356	HD23	LEU	A	47	10440	34360	132530	1.00	0.00	H		ATOM	355	HD22	LEU	A	47	77120	32910	100010	1.00	0.00	H
ATOM	357	C	LEU	A	47	14650	35240	135870	1.00	0.00	C		ATOM	356	HD23	LEU	A	47	77070	31350	99300	1.00	0.00	H
ATOM	358	O	LEU	A	47	14360	34490	136790	1.00	0.00	O		ATOM	357	C	LEU	A	47	78310	34760	96620	1.00	0.00	C
ATOM	359	N	ALA	A	48	15890	35730	135820	1.00	0.00	N		ATOM	358	O	LEU	A	47	79240	34080	96290	1.00	0.00	O
ATOM	360	HN	ALA	A	48	16220	36230	135020	1.00	0.00	H		ATOM	359	N	ALA	A	48	78070	35950	95970	1.00	0.00	N
ATOM	361	CA	ALA	A	48	16910	35590	136840	1.00	0.00	C		ATOM	360	HN	ALA	A	48	77120	36230	95870	1.00	0.00	H
ATOM	362	HA	ALA	A	48	17130	34540	136980	1.00	0.00	H		ATOM	361	CA	ALA	A	48	78880	36630	94970	1.00	0.00	C
ATOM	363	CB	ALA	A	48	18200	36360	136380	1.00	0.00	C		ATOM	362	HA	ALA	A	48	78830	36000	94090	1.00	0.00	H
ATOM	364	HB1	ALA	A	48	17870	37400	136160	1.00	0.00	H		ATOM	363	CB	ALA	A	48	78170	37890	94470	1.00	0.00	C
ATOM	365	HB2	ALA	A	48	18680	35830	135530	1.00	0.00	H		ATOM	364	HB1	ALA	A	48	78330	38730	95190	1.00	0.00	H
ATOM	366	HB3	ALA	A	48	19010	36350	137130	1.00	0.00	H		ATOM	365	HB2	ALA	A	48	77130	37620	94220	1.00	0.00	H
ATOM	367	C	ALA	A	48	16610	36270	138210	1.00	0.00	C		ATOM	366	HB3	ALA	A	48	78650	38320	93570	1.00	0.00	H
ATOM	368	O	ALA	A	48	17080	35860	139310	1.00	0.00	O		ATOM	367	C	ALA	A	48	80360	36930	95450	1.00	0.00	C
ATOM	369	N	GLU	A	49	15830	37390	138130	1.00	0.00	N		ATOM	368	O	ALA	A	48	81370	36790	94750	1.00	0.00	O
ATOM	370	HN	GLU	A	49	15720	37760	137210	1.00	0.00	H		ATOM	369	N	GLU	A	49	80570	37220	96750	1.00	0.00	N
ATOM	371	CA	GLU	A	49	15380	38120	139290	1.00	0.00	C		ATOM	370	HN	GLU	A	49	79840	37430	97390	1.00	0.00	H
ATOM	372	HA	GLU	A	49	16270	38370	139840	1.00	0.00	H		ATOM	371	CA	GLU	A	49	81860	37670	97210	1.00	0.00	C
ATOM	373	CB	GLU	A	49	14650	39430	138780	1.00	0.00	C		ATOM	372	HA	GLU	A	49	82460	38070	96410	1.00	0.00	H
ATOM	374	HB1	GLU	A	49	14020	39810	139610	1.00	0.00	H		ATOM	373	CB	GLU	A	49	81640	38690	98360	1.00	0.00	C
ATOM	375	HB2	GLU	A	49	14000	39270	137890	1.00	0.00	H		ATOM	374	HB1	GLU	A	49	82620	38850	98860	1.00	0.00	H
ATOM	376	CG	GLU	A	49	15660	40520	138490	1.00	0.00	C		ATOM	375	HB2	GLU	A	49	80920	38180	99030	1.00	0.00	H
ATOM	377	HG1	GLU	A	49	15180	41310	137870	1.00	0.00	H		ATOM	376	CG	GLU	A	49	81040	40030	97890	1.00	0.00	C
ATOM	378	HG2	GLU	A	49	16480	40060	137900	1.00	0.00	H		ATOM	377	HG1	GLU	A	49	80100	39950	97310	1.00	0.00	H
ATOM	379	CD	GLU	A	49	16110	41170	139730	1.00	0.00	C		ATOM	378	HG2	GLU	A	49	81730	40470	97140	1.00	0.00	H
ATOM	380	OE1	GLU	A	49	15490	42220	140120	1.00	0.00	O		ATOM	379	CD	GLU	A	49	80900	41120	98990	1.00	0.00	C
ATOM	381	OE2	GLU	A	49	17020	40680	140470	1.00	0.00	O		ATOM	380	OE1	GLU	A	49	81890	41840	99290	1.00	0.00	O
ATOM	382	C	GLU	A	49	14480	37260	140200	1.00	0.00	C		ATOM	381	OE2	GLU	A	49	79750	41220	99570	1.00	0.00	O
ATOM	383	O	GLU	A	49	14730	37240	141400	1.00	0.00	O		ATOM	382	C	GLU	A	49	82610	36480	97770	1.00	0.00	C
ATOM	384	N	ASP	A	50	13590	36450	139580	1.00	0.00	N		ATOM	383	O	GLU	A	49	83700	36600	98250	1.00	0.00	O
ATOM	385	HN	ASP	A	50	13520	36640	138600	1.00	0.00	H		ATOM	384	N	ASP	A	50	82080	35240	97770	1.00	0.00	N
ATOM	386	CA	ASP	A	50	12720	35350	140220	1.00	0.00	C		ATOM	385	HN	ASP	A	50	81120	35140	97520	1.00	0.00	H
ATOM	387	HA	ASP	A	50	12190	35750	141060	1.00	0.00	H		ATOM	386	CA	ASP	A	50	82710	33950	98060	1.00	0.00	C
ATOM	388	CB	ASP	A	50	11750	34620	139260	1.00	0.00	C		ATOM	387	HA	ASP	A	50	83120	33930	99060	1.00	0.00	H
ATOM	389	HB1	ASP	A	50	11120	33930	139870	1.00	0.00	H		ATOM	388	CB	ASP	A	50	81620	32800	98030	1.00	0.00	C
ATOM	390	HB2	ASP	A	50	12240	33960	138510	1.00	0.00	H		ATOM	389	HB1	ASP	A	50	82170	31840	98080	1.00	0.00	H
ATOM	391	CG	ASP	A	50	10770	35470	138600	1.00	0.00	C		ATOM	390	HB2	ASP	A	50	81030	32800	97090	1.00	0.00	H
ATOM	392	OD1	ASP	A	50	10240	35170	137480	1.00	0.00	O		ATOM	391	CG	ASP	A	50	80750	32770	99300	1.00	0.00	C
ATOM	393	OD2	ASP	A	50	10480	36550	139190	1.00	0.00	O		ATOM	392	OD1	ASP	A	50	80960	33530	100270	1.00	0.00	O
ATOM	394	C	ASP	A	50	13610	34280	140870	1.00	0.00	C		ATOM	393	OD2	ASP	A	50	79950	31810	99440	1.00	0.00	O
ATOM	395	O	ASP	A	50	13350	33750	141950	1.00	0.00	O		ATOM	394	C	ASP	A	50	83980	33710	97230	1.00	0.00	C
ATOM	396	N	GLU	A	51	14750	33930	140240	1.00	0.00	N		ATOM	395	O	ASP	A	50	85020	33360	97730	1.00	0.00	O
ATOM	397	HN	GLU	A	51	15040	34440	139440	1.00	0.00	H		ATOM	396	N	GLU	A	51	83870	33880	95890	1.00	0.00	N
ATOM	398	CA	GLU	A	51	15670	32930	140810	1.00	0.00	C		ATOM	397	HN	GLU	A	51	83000	34120	95470	1.00	0.00	H
ATOM	399	HA	GLU	A	51	15180	32020	141120	1.00	0.00	H		ATOM	398	CA	GLU	A	51	84970	33630	94930	1.00	0.00	C
ATOM	400	CB	GLU	A	51	16770	32450	139840	1.00	0.00	C		ATOM	399	HA	GLU	A	51	85520	32750	95230	1.00	0.00	H
ATOM	401	HB1	GLU	A	51	17430	31730	140370	1.00	0.00	H		ATOM	400	CB	GLU	A	51	84550	33240	93560	1.00	0.00	C
ATOM	402	HB2	GLU	A	51	17420	33330	139670	1.00	0.00	H		ATOM	401	HB1	GLU	A	51	85440	33150	92890	1.00	0.00	H
ATOM	403	CG	GLU	A	51	16220	31770	138580	1.00	0.00	C		ATOM	402	HB2	GLU	A	51	83890	34030	93160	1.00	0.00	H
ATOM	404	HG1	GLU	A	51	17070	31460	137930	1.00	0.00	H		ATOM	403	CG	GLU	A	51	83910	31850	93410	1.00	0.00	C
ATOM	405	HG2	GLU	A	51	15610	32480	137990	1.00	0.00	H		ATOM	404	HG1	GLU	A	51	82940	31840	93970	1.00	0.00	H
ATOM	406	CD	GLU	A	51	15350	30560	139000	1.00	0.00	C		ATOM	405	HG2	GLU	A	51	84630	31120	93820	1.00	0.00	H
ATOM	407	OE1	GLU	A	51	15850	29440	139290	1.00	0.00	O		ATOM	406	CD	GLU	A	51	83830	31580	91910	1.00	0.00	C
ATOM	408	OE2	GLU	A	51	14140	30750	139110	1.00	0.00	O		ATOM	407	OE1	GLU	A	51	82980	32100	91190	1.00	0.00	O
ATOM	409	C	GLU	A	51	16320	33410	142200	1.00	0.00	C		ATOM	408	OE2	GLU	A	51	84670	30830	91500	1.00	0.00	O
ATOM	410	O	GLU	A	51	16610	32610	143090	1.00	0.00	O		ATOM	409	C	GLU	A	51	86110	34680	94940	1.00	0.00	C
ATOM	411	N	SER	A	52	16520	34790	142390	1.00	0.00	N		ATOM	410	O	GLU	A	51	87280	34390	94900	1.00	0.00	O
ATOM	412	HN	SER	A	52	16370	35390	141610	1.00	0.00	H		ATOM	411	N	SER	A	52	85680	35980	94950	1.00	0.00	N
ATOM	413	CA	SER	A	52	17180	35380	143520	1.00	0.00	C		ATOM	412	HN	SER	A	52	84690	36070	95010	1.00	0.00	H
ATOM	414	HA	SER	A	52	17850	34650	143950	1.00	0.00	H		ATOM	413	CA	SER	A	52	86490	37180	94850	1.00	0.00	C
ATOM	415	CB	SER	A	52	17940	36640	143060	1.00	0.00	C		ATOM	414	HA	SER	A	52	87100	37150	93960	1.00	0.00	H
ATOM	416	HB1	SER	A	52	18650	37040	143820	1.00	0.00	H		ATOM	415	CB	SER	A	52	85570	38380	95010	1.00	0.00	C
ATOM	417	HB2	SER	A	52	17190	37450	142900	1.00	0.00	H		ATOM	416	HB1	SER	A	52	86070	39370	95080	1.00	0.00	H
ATOM	418	OG	SER	A	52	18550	36510	141800	1.00	0.00	O		ATOM	417	HB2	SER	A	52	85070	38460	96000	1.00	0.00	H
ATOM	419	HG1	SER	A	52	19170	35800	141970	1.00	0.00	H		ATOM	418	OG	SER	A	52	84500	38420	94080	1.00	0.00	O
ATOM	420	C	SER	A	52	16150	35840	144600	1.00	0.00	C		ATOM	419	HG1	SER	A	52	84100	39270	94290	1.00	0.00	H
ATOM	421	O	SER	A	52	16480	35920	145790	1.00	0.00	O		ATOM	420	C	SER	A	52	87430	37280	96040	1.00	0.00	C
ATOM	422	N	LEU	A	53	14920	36210	144140	1.00	0.00	N		ATOM	421	O	SER	A	52	88590	37660	95880	1.00	0.00	O
ATOM	423	HN	LEU	A	53	14710	36220	143170	1.00	0.00	H		ATOM	422	N	LEU	A	53	86930	36910	97240	1.00	0.00	N
ATOM	424	CA	LEU	A	53	13790	36350	145050	1.00	0.00	C		ATOM	423	HN	LEU	A	53	85960	36760	97380	1.00	0.00	H
ATOM	425	HA	LEU	A	53	13810	35520	145740	1.00	0.00	H		ATOM	424	CA	LEU	A	53	87680	36940	98450	1.00	0.00	C
ATOM	426	CB	LEU	A	53	13900	37720	145760	1.00	0.00	C		ATOM	425	HA	LEU	A	53	88540	37590	98310	1.00	0.00	H
ATOM	427	HB1	LEU	A	53	14030	38540	145010	1.00	0.00	H		ATOM	426	CB	LEU	A	53	86880	37520	99580	1.00	0.00	C
ATOM	428	HB2	LEU	A	53	14800	37830	146400	1.00	0.00	H		ATOM	427	HB1	LEU	A	53	87530	37470	100480	1.00	0.00	H
ATOM	429	CG	LEU	A	53	12650	38070	146570	1.00	0.00	C		ATOM	428	HB2	LEU	A	53	85970	36930	99790	1.00	0.00	H
ATOM	430	HG	LEU	A	53	11710	38000	145970	1.00	0.00	H		ATOM	429	CG	LEU	A	53	86470	39020	99300	1.00	0.00	C
ATOM	431	CD1	LEU	A	53	12680	37090	147760	1.00	0.00	C		ATOM	430	HG	LEU	A	53	85830	39070	98400	1.00	0.00	H
ATOM	432	HD11	LEU	A	53	12760	36030	147420	1.00	0.00	H		ATOM	431	CD1	LEU	A	53	85790	39730	100470	1.00	0.00	C
ATOM	433	HD12	LEU	A	53	11700	37180	148280	1.00	0.00	H		ATOM	432	HD11	LEU	A	53	85790	40820	100280	1.00	0.00	H
ATOM	434	HD13	LEU	A	53	13530	37320	148440	1.00	0.00	H		ATOM	433	HD12	LEU	A	53	86280	39400	101420	1.00	0.00	H
ATOM	435	CD2	LEU	A	53	12750	39480	147380	1.00	0.00	C		ATOM	434	HD13	LEU	A	53	84730	39400	100500	1.00	0.00	H
ATOM	436	HD21	LEU	A	53	13750	39580	147840	1.00	0.00	H		ATOM	435	CD2	LEU	A	53	87760	39880	98970	1.00	0.00	C
ATOM	437	HD22	LEU	A	53	11960	39420	148160	1.00	0.00	H		ATOM	436	HD21	LEU	A	53	87510	40960	98820	1.00	0.00	H
ATOM	438	HD23	LEU	A	53	12650	40330	146660	1.00	0.00	H		ATOM	437	HD22	LEU	A	53	88280	39570	98040	1.00	0.00	H
ATOM	439	C	LEU	A	53	12490	36090	144320	1.00	0.00	C		ATOM	438	HD23	LEU	A	53	88440	39740	99830	1.00	0.00	H
ATOM	440	O	LEU	A	53	12180	36670	143290	1.00	0.00	O		ATOM	439	C	LEU	A	53	88160	35510	98810	1.00	0.00	C
ATOM	441	N	ARG	A	54	11700	35110	144790	1.00	0.00	N		ATOM	440	O	LEU	A	53	88820	35250	99840	1.00	0.00	O
ATOM	442	HN	ARG	A	54	11940	34690	145670	1.00	0.00	H		ATOM	441	N	ARG	A	54	87850	34550	97960	1.00	0.00	N
ATOM	443	CA	ARG	A	54	10370	34910	144230	1.00	0.00	C		ATOM	442	HN	ARG	A	54	87280	34700	97150	1.00	0.00	H
ATOM	444	HA	ARG	A	54	10570	34710	143190	1.00	0.00	H		ATOM	443	CA	ARG	A	54	88560	33280	98080	1.00	0.00	C
ATOM	445	CB	ARG	A	54	9490	33680	144880	1.00	0.00	C		ATOM	444	HA	ARG	A	54	88180	32770	97200	1.00	0.00	H
ATOM	446	HB1	ARG	A	54	8670	33590	144130	1.00	0.00	H		ATOM	445	CB	ARG	A	54	90100	33450	97960	1.00	0.00	C
ATOM	447	HB2	ARG	A	54	9000	33960	145830	1.00	0.00	H		ATOM	446	HB1	ARG	A	54	90470	33980	98870	1.00	0.00	H
ATOM	448	CG	ARG	A	54	10310	32370	144890	1.00	0.00	C		ATOM	447	HB2	ARG	A	54	90430	34110	97130	1.00	0.00	H
ATOM	449	HG1	ARG	A	54	11020	32460	145740	1.00	0.00	H		ATOM	448	CG	ARG	A	54	90980	32190	97830	1.00	0.00	C
ATOM	450	HG2	ARG	A	54	10820	32350	143910	1.00	0.00	H		ATOM	449	HG1	ARG	A	54	91250	31660	98760	1.00	0.00	H
ATOM	451	CD	ARG	A	54	9480	31060	145240	1.00	0.00	C		ATOM	450	HG2	ARG	A	54	91950	32570	97460	1.00	0.00	H
ATOM	452	HD1	ARG	A	54	9100	31000	146290	1.00	0.00	H		ATOM	451	CD	ARG	A	54	90480	31050	96960	1.00	0.00	C
ATOM	453	HD2	ARG	A	54	10040	30110	145100	1.00	0.00	H		ATOM	452	HD1	ARG	A	54	90310	31400	95920	1.00	0.00	H
ATOM	454	NE	ARG	A	54	8300	31080	144240	1.00	0.00	N		ATOM	453	HD2	ARG	A	54	89550	30580	97330	1.00	0.00	H
ATOM	455	HE	ARG	A	54	8420	31650	143420	1.00	0.00	H		ATOM	454	NE	ARG	A	54	91460	29940	96920	1.00	0.00	N
ATOM	456	CZ	ARG	A	54	7370	30110	144120	1.00	0.00	C		ATOM	455	HE	ARG	A	54	92350	29930	97370	1.00	0.00	H
ATOM	457	NH1	ARG	A	54	7330	29050	144890	1.00	0.00	N		ATOM	456	CZ	ARG	A	54	91210	28800	96240	1.00	0.00	C
ATOM	458	HH11	ARG	A	54	7680	29080	145820	1.00	0.00	H		ATOM	457	NH1	ARG	A	54	90130	28500	95600	1.00	0.00	N
ATOM	459	HH12	ARG	A	54	6840	28260	144510	1.00	0.00	H		ATOM	458	HH11	ARG	A	54	89430	29200	95440	1.00	0.00	H
ATOM	460	NH2	ARG	A	54	6500	30350	143210	1.00	0.00	N		ATOM	459	HH12	ARG	A	54	90240	27560	95290	1.00	0.00	H
ATOM	461	HH21	ARG	A	54	6410	31260	142800	1.00	0.00	H		ATOM	460	NH2	ARG	A	54	92190	27930	96200	1.00	0.00	N
ATOM	462	HH22	ARG	A	54	5780	29710	142950	1.00	0.00	H		ATOM	461	HH21	ARG	A	54	93060	28120	96650	1.00	0.00	H
ATOM	463	C	ARG	A	54	9450	36080	144350	1.00	0.00	C		ATOM	462	HH22	ARG	A	54	92220	27230	95480	1.00	0.00	H
ATOM	464	O	ARG	A	54	9510	36820	145350	1.00	0.00	O		ATOM	463	C	ARG	A	54	88080	32490	99270	1.00	0.00	C
ATOM	465	N	ARG	A	55	8540	36360	143380	1.00	0.00	N		ATOM	464	O	ARG	A	54	88710	31500	99780	1.00	0.00	O
ATOM	466	HN	ARG	A	55	8630	35920	142490	1.00	0.00	H		ATOM	465	N	ARG	A	55	86890	32770	99720	1.00	0.00	N
ATOM	467	CA	ARG	A	55	7490	37330	143440	1.00	0.00	C		ATOM	466	HN	ARG	A	55	86190	33250	99200	1.00	0.00	H
ATOM	468	HA	ARG	A	55	7220	37590	144460	1.00	0.00	H		ATOM	467	CA	ARG	A	55	86270	32150	100900	1.00	0.00	C
ATOM	469	CB	ARG	A	55	7950	38640	142800	1.00	0.00	C		ATOM	468	HA	ARG	A	55	87050	31700	101510	1.00	0.00	H
ATOM	470	HB1	ARG	A	55	7080	39320	142660	1.00	0.00	H		ATOM	469	CB	ARG	A	55	85730	33320	101790	1.00	0.00	C
ATOM	471	HB2	ARG	A	55	8410	38320	141840	1.00	0.00	H		ATOM	470	HB1	ARG	A	55	86520	34100	101890	1.00	0.00	H
ATOM	472	CG	ARG	A	55	9120	39330	143550	1.00	0.00	C		ATOM	471	HB2	ARG	A	55	85580	32890	102800	1.00	0.00	H
ATOM	473	HG1	ARG	A	55	9950	38620	143730	1.00	0.00	H		ATOM	472	CG	ARG	A	55	84430	33950	101290	1.00	0.00	C
ATOM	474	HG2	ARG	A	55	8930	39690	144590	1.00	0.00	H		ATOM	473	HG1	ARG	A	55	83610	33220	101140	1.00	0.00	H
ATOM	475	CD	ARG	A	55	9570	40540	142670	1.00	0.00	C		ATOM	474	HG2	ARG	A	55	84660	34430	100320	1.00	0.00	H
ATOM	476	HD1	ARG	A	55	8690	41180	142490	1.00	0.00	H		ATOM	475	CD	ARG	A	55	83950	35170	102140	1.00	0.00	C
ATOM	477	HD2	ARG	A	55	9990	40140	141720	1.00	0.00	H		ATOM	476	HD1	ARG	A	55	84690	35980	102000	1.00	0.00	H
ATOM	478	NE	ARG	A	55	10550	41350	143380	1.00	0.00	N		ATOM	477	HD2	ARG	A	55	83810	34950	103220	1.00	0.00	H
ATOM	479	HE	ARG	A	55	10320	42150	143930	1.00	0.00	H		ATOM	478	NE	ARG	A	55	82650	35530	101590	1.00	0.00	N
ATOM	480	CZ	ARG	A	55	11800	41110	143460	1.00	0.00	C		ATOM	479	HE	ARG	A	55	82190	34710	101230	1.00	0.00	H
ATOM	481	NH1	ARG	A	55	12440	40160	142780	1.00	0.00	N		ATOM	480	CZ	ARG	A	55	81930	36580	101840	1.00	0.00	C
ATOM	482	HH11	ARG	A	55	13420	40110	142970	1.00	0.00	H		ATOM	481	NH1	ARG	A	55	82380	37400	102760	1.00	0.00	N
ATOM	483	HH12	ARG	A	55	11910	39420	142370	1.00	0.00	H		ATOM	482	HH11	ARG	A	55	81690	37980	103190	1.00	0.00	H
ATOM	484	NH2	ARG	A	55	12550	41970	144160	1.00	0.00	N		ATOM	483	HH12	ARG	A	55	83170	37150	103320	1.00	0.00	H
ATOM	485	HH21	ARG	A	55	12100	42700	144680	1.00	0.00	H		ATOM	484	NH2	ARG	A	55	80800	36800	101190	1.00	0.00	N
ATOM	486	HH22	ARG	A	55	13510	41710	144260	1.00	0.00	H		ATOM	485	HH21	ARG	A	55	80610	36140	100470	1.00	0.00	H
ATOM	487	C	ARG	A	55	6270	36860	142670	1.00	0.00	C		ATOM	486	HH22	ARG	A	55	80320	37680	101230	1.00	0.00	H
ATOM	488	O	ARG	A	55	6250	36720	141420	1.00	0.00	O		ATOM	487	C	ARG	A	55	85270	31040	100470	1.00	0.00	C
ATOM	489	N	GLU	A	56	5100	36750	143380	1.00	0.00	N		ATOM	488	O	ARG	A	55	84290	30620	101080	1.00	0.00	O
ATOM	490	HN	GLU	A	56	5000	36890	144360	1.00	0.00	H		ATOM	489	N	GLU	A	56	85540	30540	99290	1.00	0.00	N
ATOM	491	CA	GLU	A	56	3820	36300	142870	1.00	0.00	C		ATOM	490	HN	GLU	A	56	86340	30930	98860	1.00	0.00	H
ATOM	492	HA	GLU	A	56	4110	35640	142070	1.00	0.00	H		ATOM	491	CA	GLU	A	56	84910	29390	98600	1.00	0.00	C
ATOM	493	CB	GLU	A	56	3000	35590	144030	1.00	0.00	C		ATOM	492	HA	GLU	A	56	83880	29640	98410	1.00	0.00	H
ATOM	494	HB1	GLU	A	56	2020	35280	143610	1.00	0.00	H		ATOM	493	CB	GLU	A	56	85710	29010	97360	1.00	0.00	C
ATOM	495	HB2	GLU	A	56	2840	36350	144830	1.00	0.00	H		ATOM	494	HB1	GLU	A	56	85380	28030	96940	1.00	0.00	H
ATOM	496	CG	GLU	A	56	3840	34420	144640	1.00	0.00	C		ATOM	495	HB2	GLU	A	56	86770	28870	97680	1.00	0.00	H
ATOM	497	HG1	GLU	A	56	4890	34590	144950	1.00	0.00	H		ATOM	496	CG	GLU	A	56	85670	30130	96250	1.00	0.00	C
ATOM	498	HG2	GLU	A	56	3830	33590	143900	1.00	0.00	H		ATOM	497	HG1	GLU	A	56	85880	31110	96730	1.00	0.00	H
ATOM	499	CD	GLU	A	56	3150	33750	145840	1.00	0.00	C		ATOM	498	HG2	GLU	A	56	84700	30140	95710	1.00	0.00	H
ATOM	500	OE1	GLU	A	56	3840	32980	146530	1.00	0.00	O		ATOM	499	CD	GLU	A	56	86740	29850	95240	1.00	0.00	C
ATOM	501	OE2	GLU	A	56	1930	33950	146090	1.00	0.00	O		ATOM	500	OE1	GLU	A	56	87860	30390	95290	1.00	0.00	O
ATOM	502	C	GLU	A	56	3100	37470	142190	1.00	0.00	C		ATOM	501	OE2	GLU	A	56	86470	29050	94260	1.00	0.00	O
ATOM	503	O	GLU	A	56	3200	38650	142450	1.00	0.00	O		ATOM	502	C	GLU	A	56	84810	28160	99520	1.00	0.00	C
ATOM	504	N	GLY	A	57	2250	37140	141170	1.00	0.00	N		ATOM	503	O	GLU	A	56	85410	28010	100600	1.00	0.00	O
ATOM	505	HN	GLY	A	57	2220	36160	141030	1.00	0.00	H		ATOM	504	N	GLY	A	57	84020	27150	99110	1.00	0.00	N
ATOM	506	CA	GLY	A	57	1280	38060	140530	1.00	0.00	C		ATOM	505	HN	GLY	A	57	83670	27260	98190	1.00	0.00	H
ATOM	507	HA1	GLY	A	57	0.750	37470	139800	1.00	0.00	H		ATOM	506	CA	GLY	A	57	84080	25780	99670	1.00	0.00	C
ATOM	508	HA2	GLY	A	57	1770	38940	140130	1.00	0.00	H		ATOM	507	HA1	GLY	A	57	83230	25220	99290	1.00	0.00	H
ATOM	509	C	GLY	A	57	0.180	38570	141430	1.00	0.00	C		ATOM	508	HA2	GLY	A	57	84120	25890	100740	1.00	0.00	H
ATOM	510	O	GLY	A	57	0.060	38280	142640	1.00	0.00	O		ATOM	509	C	GLY	A	57	85370	25010	99420	1.00	0.00	C
ATOM	511	N	LYS	A	58	-0.740	39320	140760	1.00	0.00	N		ATOM	510	O	GLY	A	57	86440	25620	99360	1.00	0.00	O
ATOM	512	HN	LYS	A	58	-0.560	39630	139830	1.00	0.00	H		ATOM	511	N	LYS	A	58	85400	23630	99350	1.00	0.00	N
ATOM	513	CA	LYS	A	58	-1930	39930	141290	1.00	0.00	C		ATOM	512	HN	LYS	A	58	84580	23060	99430	1.00	0.00	H
ATOM	514	HA	LYS	A	58	-2030	39670	142330	1.00	0.00	H		ATOM	513	CA	LYS	A	58	86540	22820	99110	1.00	0.00	C
ATOM	515	CB	LYS	A	58	-1910	41430	141120	1.00	0.00	C		ATOM	514	HA	LYS	A	58	86210	21810	98910	1.00	0.00	H
ATOM	516	HB1	LYS	A	58	-2910	41890	141270	1.00	0.00	H		ATOM	515	CB	LYS	A	58	87320	23060	97740	1.00	0.00	C
ATOM	517	HB2	LYS	A	58	-1450	41600	140120	1.00	0.00	H		ATOM	516	HB1	LYS	A	58	88080	22280	97530	1.00	0.00	H
ATOM	518	CG	LYS	A	58	-0.990	42200	142070	1.00	0.00	C		ATOM	517	HB2	LYS	A	58	87760	24060	97910	1.00	0.00	H
ATOM	519	HG1	LYS	A	58	-1070	43290	141860	1.00	0.00	H		ATOM	518	CG	LYS	A	58	86360	23120	96510	1.00	0.00	C
ATOM	520	HG2	LYS	A	58	0.060	41880	141950	1.00	0.00	H		ATOM	519	HG1	LYS	A	58	85370	23560	96770	1.00	0.00	H
ATOM	521	CD	LYS	A	58	-1350	42130	143570	1.00	0.00	C		ATOM	520	HG2	LYS	A	58	86010	22160	96080	1.00	0.00	H
ATOM	522	HD1	LYS	A	58	-1010	41110	143860	1.00	0.00	H		ATOM	521	CD	LYS	A	58	86840	24120	95350	1.00	0.00	C
ATOM	523	HD2	LYS	A	58	-2450	42230	143700	1.00	0.00	H		ATOM	522	HD1	LYS	A	58	86240	23980	94430	1.00	0.00	H
ATOM	524	CE	LYS	A	58	-0.630	43120	144490	1.00	0.00	C		ATOM	523	HD2	LYS	A	58	87880	23800	95090	1.00	0.00	H
ATOM	525	HE1	LYS	A	58	-0.570	42660	145500	1.00	0.00	H		ATOM	524	CE	LYS	A	58	86820	25600	95750	1.00	0.00	C
ATOM	526	HE2	LYS	A	58	-1200	44080	144530	1.00	0.00	H		ATOM	525	HE1	LYS	A	58	87450	25740	96650	1.00	0.00	H
ATOM	527	NZ	LYS	A	58	0.720	43410	143930	1.00	0.00	N		ATOM	526	HE2	LYS	A	58	85850	26040	96040	1.00	0.00	H
ATOM	528	HZ1	LYS	A	58	0.540	44020	143110	1.00	0.00	H		ATOM	527	NZ	LYS	A	58	87240	26410	94610	1.00	0.00	N
ATOM	529	HZ2	LYS	A	58	1260	42550	143700	1.00	0.00	H		ATOM	528	HZ1	LYS	A	58	88230	26160	94430	1.00	0.00	H
ATOM	530	HZ3	LYS	A	58	1300	43900	144640	1.00	0.00	H		ATOM	529	HZ2	LYS	A	58	87150	27430	94770	1.00	0.00	H
ATOM	531	C	LYS	A	58	-3210	39500	140660	1.00	0.00	C		ATOM	530	HZ3	LYS	A	58	86700	26160	93760	1.00	0.00	H
ATOM	532	O	LYS	A	58	-4280	39420	141300	1.00	0.00	O		ATOM	531	C	LYS	A	58	87490	22720	100280	1.00	0.00	C
ATOM	533	N	LEU	A	59	-3280	39180	139420	1.00	0.00	N		ATOM	532	O	LYS	A	58	88650	22280	100160	1.00	0.00	O
ATOM	534	HN	LEU	A	59	-2550	39230	138730	1.00	0.00	H		ATOM	533	N	LEU	A	59	87090	23170	101430	1.00	0.00	N
ATOM	535	CA	LEU	A	59	-4440	38790	138720	1.00	0.00	C		ATOM	534	HN	LEU	A	59	86240	23680	101460	1.00	0.00	H
ATOM	536	HA	LEU	A	59	-5190	39560	138750	1.00	0.00	H		ATOM	535	CA	LEU	A	59	87860	23220	102660	1.00	0.00	C
ATOM	537	CB	LEU	A	59	-4150	38510	137220	1.00	0.00	C		ATOM	536	HA	LEU	A	59	88660	23930	102530	1.00	0.00	H
ATOM	538	HB1	LEU	A	59	-5040	38000	136790	1.00	0.00	H		ATOM	537	CB	LEU	A	59	86880	23770	103680	1.00	0.00	C
ATOM	539	HB2	LEU	A	59	-3340	37740	137150	1.00	0.00	H		ATOM	538	HB1	LEU	A	59	87390	23830	104670	1.00	0.00	H
ATOM	540	CG	LEU	A	59	-3870	39810	136360	1.00	0.00	C		ATOM	539	HB2	LEU	A	59	85980	23130	103700	1.00	0.00	H
ATOM	541	HG	LEU	A	59	-2890	40130	136780	1.00	0.00	H		ATOM	540	CG	LEU	A	59	86350	25220	103260	1.00	0.00	C
ATOM	542	CD1	LEU	A	59	-3600	39520	134870	1.00	0.00	C		ATOM	541	HG	LEU	A	59	85780	25130	102310	1.00	0.00	H
ATOM	543	HD11	LEU	A	59	-3330	40380	134230	1.00	0.00	H		ATOM	542	CD1	LEU	A	59	85270	25860	104210	1.00	0.00	C
ATOM	544	HD12	LEU	A	59	-4540	39090	134460	1.00	0.00	H		ATOM	543	HD11	LEU	A	59	84560	25080	104540	1.00	0.00	H
ATOM	545	HD13	LEU	A	59	-2870	38720	134660	1.00	0.00	H		ATOM	544	HD12	LEU	A	59	84880	26780	103710	1.00	0.00	H
ATOM	546	CD2	LEU	A	59	-5010	40880	136450	1.00	0.00	C		ATOM	545	HD13	LEU	A	59	85910	26030	105100	1.00	0.00	H
ATOM	547	HD21	LEU	A	59	-4980	41430	137410	1.00	0.00	H		ATOM	546	CD2	LEU	A	59	87500	26230	103260	1.00	0.00	C
ATOM	548	HD22	LEU	A	59	-6010	40470	136190	1.00	0.00	H		ATOM	547	HD21	LEU	A	59	88120	26040	104170	1.00	0.00	H
ATOM	549	HD23	LEU	A	59	-4800	41640	135670	1.00	0.00	H		ATOM	548	HD22	LEU	A	59	87190	27290	103370	1.00	0.00	H
ATOM	550	C	LEU	A	59	-5090	37540	139280	1.00	0.00	C		ATOM	549	HD23	LEU	A	59	88070	26120	102310	1.00	0.00	H
ATOM	551	O	LEU	A	59	-6290	37550	139530	1.00	0.00	O		ATOM	550	C	LEU	A	59	88500	21890	103090	1.00	0.00	C
ATOM	552	N	GLY	A	60	-4290	36500	139450	1.00	0.00	N		ATOM	551	O	LEU	A	59	89610	21850	103560	1.00	0.00	O
ATOM	553	HN	GLY	A	60	-3300	36540	139360	1.00	0.00	H		ATOM	552	N	GLY	A	60	87840	20780	102900	1.00	0.00	N
ATOM	554	CA	GLY	A	60	-4820	35200	139900	1.00	0.00	C		ATOM	553	HN	GLY	A	60	86910	20850	102550	1.00	0.00	H
ATOM	555	HA1	GLY	A	60	-4050	34430	139850	1.00	0.00	H		ATOM	554	CA	GLY	A	60	88380	19470	103110	1.00	0.00	C
ATOM	556	HA2	GLY	A	60	-5600	34910	139220	1.00	0.00	H		ATOM	555	HA1	GLY	A	60	87550	18800	103000	1.00	0.00	H
ATOM	557	C	GLY	A	60	-5360	35190	141270	1.00	0.00	C		ATOM	556	HA2	GLY	A	60	88720	19430	104130	1.00	0.00	H
ATOM	558	O	GLY	A	60	-6250	34420	141550	1.00	0.00	O		ATOM	557	C	GLY	A	60	89590	19130	102220	1.00	0.00	C
ATOM	559	N	LYS	A	61	-4860	36040	142100	1.00	0.00	N		ATOM	558	O	GLY	A	60	90400	18280	102630	1.00	0.00	O
ATOM	560	HN	LYS	A	61	-4190	36680	141730	1.00	0.00	H		ATOM	559	N	LYS	A	61	89870	19820	101020	1.00	0.00	N
ATOM	561	CA	LYS	A	61	-5340	36270	143420	1.00	0.00	C		ATOM	560	HN	LYS	A	61	89290	20580	100740	1.00	0.00	H
ATOM	562	HA	LYS	A	61	-5100	35370	143980	1.00	0.00	H		ATOM	561	CA	LYS	A	61	91050	19700	100210	1.00	0.00	C
ATOM	563	CB	LYS	A	61	-4430	37400	144060	1.00	0.00	C		ATOM	562	HA	LYS	A	61	91270	18670	99960	1.00	0.00	H
ATOM	564	HB1	LYS	A	61	-4770	37460	145120	1.00	0.00	H		ATOM	563	CB	LYS	A	61	90970	20490	98940	1.00	0.00	C
ATOM	565	HB2	LYS	A	61	-4660	38400	143650	1.00	0.00	H		ATOM	564	HB1	LYS	A	61	91990	20350	98500	1.00	0.00	H
ATOM	566	CG	LYS	A	61	-2930	37200	143910	1.00	0.00	C		ATOM	565	HB2	LYS	A	61	90830	21570	99140	1.00	0.00	H
ATOM	567	HG1	LYS	A	61	-2440	37910	144610	1.00	0.00	H		ATOM	566	CG	LYS	A	61	89980	19960	97880	1.00	0.00	C
ATOM	568	HG2	LYS	A	61	-2580	37310	142860	1.00	0.00	H		ATOM	567	HG1	LYS	A	61	89020	20010	98430	1.00	0.00	H
ATOM	569	CD	LYS	A	61	-2510	35850	144480	1.00	0.00	C		ATOM	568	HG2	LYS	A	61	90210	18880	97770	1.00	0.00	H
ATOM	570	HD1	LYS	A	61	-2720	35170	143630	1.00	0.00	H		ATOM	569	CD	LYS	A	61	90100	20580	96450	1.00	0.00	C
ATOM	571	HD2	LYS	A	61	-3120	35550	145360	1.00	0.00	H		ATOM	570	HD1	LYS	A	61	89900	21670	96550	1.00	0.00	H
ATOM	572	CE	LYS	A	61	-1020	35680	144880	1.00	0.00	C		ATOM	571	HD2	LYS	A	61	89340	20070	95820	1.00	0.00	H
ATOM	573	HE1	LYS	A	61	-0.790	36260	145800	1.00	0.00	H		ATOM	572	CE	LYS	A	61	91570	20570	95870	1.00	0.00	C
ATOM	574	HE2	LYS	A	61	-0.330	36060	144100	1.00	0.00	H		ATOM	573	HE1	LYS	A	61	91850	19500	95940	1.00	0.00	H
ATOM	575	NZ	LYS	A	61	-0.590	34290	145180	1.00	0.00	N		ATOM	574	HE2	LYS	A	61	92260	21130	96530	1.00	0.00	H
ATOM	576	HZ1	LYS	A	61	-1340	33750	145660	1.00	0.00	H		ATOM	575	NZ	LYS	A	61	91680	21120	94540	1.00	0.00	N
ATOM	577	HZ2	LYS	A	61	0.280	34310	145750	1.00	0.00	H		ATOM	576	HZ1	LYS	A	61	91070	20510	93950	1.00	0.00	H
ATOM	578	HZ3	LYS	A	61	-0.330	33750	144330	1.00	0.00	H		ATOM	577	HZ2	LYS	A	61	92630	21050	94130	1.00	0.00	H
ATOM	579	C	LYS	A	61	-6860	36600	143560	1.00	0.00	C		ATOM	578	HZ3	LYS	A	61	91300	22080	94520	1.00	0.00	H
ATOM	580	O	LYS	A	61	-7570	36230	144520	1.00	0.00	O		ATOM	579	C	LYS	A	61	92310	20090	100990	1.00	0.00	C
ATOM	581	N	ARG	A	62	-7390	37280	142530	1.00	0.00	N		ATOM	580	O	LYS	A	61	93350	19430	100990	1.00	0.00	O
ATOM	582	HN	ARG	A	62	-6860	37560	141730	1.00	0.00	H		ATOM	581	N	ARG	A	62	92240	21170	101750	1.00	0.00	N
ATOM	583	CA	ARG	A	62	-8770	37620	142390	1.00	0.00	C		ATOM	582	HN	ARG	A	62	91420	21740	101640	1.00	0.00	H
ATOM	584	HA	ARG	A	62	-9120	37950	143350	1.00	0.00	H		ATOM	583	CA	ARG	A	62	93420	21850	102390	1.00	0.00	C
ATOM	585	CB	ARG	A	62	-8930	38870	141390	1.00	0.00	C		ATOM	584	HA	ARG	A	62	94290	21710	101750	1.00	0.00	H
ATOM	586	HB1	ARG	A	62	-10000	39140	141470	1.00	0.00	H		ATOM	585	CB	ARG	A	62	93210	23350	102600	1.00	0.00	C
ATOM	587	HB2	ARG	A	62	-8830	38540	140330	1.00	0.00	H		ATOM	586	HB1	ARG	A	62	94200	23840	102590	1.00	0.00	H
ATOM	588	CG	ARG	A	62	-8010	40080	141710	1.00	0.00	C		ATOM	587	HB2	ARG	A	62	92730	23630	103560	1.00	0.00	H
ATOM	589	HG1	ARG	A	62	-8290	40890	141000	1.00	0.00	H		ATOM	588	CG	ARG	A	62	92250	23990	101530	1.00	0.00	C
ATOM	590	HG2	ARG	A	62	-7030	39680	141350	1.00	0.00	H		ATOM	589	HG1	ARG	A	62	92150	25070	101750	1.00	0.00	H
ATOM	591	CD	ARG	A	62	-7810	40480	143150	1.00	0.00	C		ATOM	590	HG2	ARG	A	62	91230	23570	101720	1.00	0.00	H
ATOM	592	HD1	ARG	A	62	-7120	41350	143200	1.00	0.00	H		ATOM	591	CD	ARG	A	62	92660	23840	100110	1.00	0.00	C
ATOM	593	HD2	ARG	A	62	-7420	39600	143700	1.00	0.00	H		ATOM	592	HD1	ARG	A	62	92950	22830	99730	1.00	0.00	H
ATOM	594	NE	ARG	A	62	-9090	40930	143790	1.00	0.00	N		ATOM	593	HD2	ARG	A	62	93580	24430	99920	1.00	0.00	H
ATOM	595	HE	ARG	A	62	-9730	41550	143340	1.00	0.00	H		ATOM	594	NE	ARG	A	62	91430	24260	99290	1.00	0.00	N
ATOM	596	CZ	ARG	A	62	-9250	40700	145070	1.00	0.00	C		ATOM	595	HE	ARG	A	62	90860	24980	99690	1.00	0.00	H
ATOM	597	NH1	ARG	A	62	-8420	40080	145880	1.00	0.00	N		ATOM	596	CZ	ARG	A	62	91200	24090	98050	1.00	0.00	C
ATOM	598	HH11	ARG	A	62	-7470	40230	145600	1.00	0.00	H		ATOM	597	NH1	ARG	A	62	92080	23510	97210	1.00	0.00	N
ATOM	599	HH12	ARG	A	62	-8640	40100	146860	1.00	0.00	H		ATOM	598	HH11	ARG	A	62	92900	23040	97520	1.00	0.00	H
ATOM	600	NH2	ARG	A	62	-10440	41030	145570	1.00	0.00	N		ATOM	599	HH12	ARG	A	62	91770	23490	96260	1.00	0.00	H
ATOM	601	HH21	ARG	A	62	-11110	41540	145030	1.00	0.00	H		ATOM	600	NH2	ARG	A	62	90280	24820	97380	1.00	0.00	N
ATOM	602	HH22	ARG	A	62	-10680	40830	146520	1.00	0.00	H		ATOM	601	HH21	ARG	A	62	89640	25360	97930	1.00	0.00	H
ATOM	603	C	ARG	A	62	-9630	36510	141830	1.00	0.00	C		ATOM	602	HH22	ARG	A	62	90360	24760	96390	1.00	0.00	H
ATOM	604	O	ARG	A	62	-10850	36470	141930	1.00	0.00	O		ATOM	603	C	ARG	A	62	93730	21140	103740	1.00	0.00	C
ATOM	605	N	LEU	A	63	-8970	35550	141180	1.00	0.00	N		ATOM	604	O	ARG	A	62	94810	21180	104290	1.00	0.00	O
ATOM	606	HN	LEU	A	63	-7990	35410	141110	1.00	0.00	H		ATOM	605	N	LEU	A	63	92760	20330	104160	1.00	0.00	N
ATOM	607	CA	LEU	A	63	-9600	34460	140580	1.00	0.00	C		ATOM	606	HN	LEU	A	63	91890	20330	103680	1.00	0.00	H
ATOM	608	HA	LEU	A	63	-10650	34700	140470	1.00	0.00	H		ATOM	607	CA	LEU	A	63	92870	19390	105280	1.00	0.00	C
ATOM	609	CB	LEU	A	63	-9060	34070	139210	1.00	0.00	C		ATOM	608	HA	LEU	A	63	93630	19640	106000	1.00	0.00	H
ATOM	610	HB1	LEU	A	63	-9110	33070	138720	1.00	0.00	H		ATOM	609	CB	LEU	A	63	91580	19300	106030	1.00	0.00	C
ATOM	611	HB2	LEU	A	63	-7980	34220	139390	1.00	0.00	H		ATOM	610	HB1	LEU	A	63	91800	18710	106940	1.00	0.00	H
ATOM	612	CG	LEU	A	63	-9490	35130	138140	1.00	0.00	C		ATOM	611	HB2	LEU	A	63	90770	18850	105410	1.00	0.00	H
ATOM	613	HG	LEU	A	63	-9530	36140	138620	1.00	0.00	H		ATOM	612	CG	LEU	A	63	91150	20630	106630	1.00	0.00	C
ATOM	614	CD1	LEU	A	63	-8430	35290	137040	1.00	0.00	C		ATOM	613	HG	LEU	A	63	91020	21370	105810	1.00	0.00	H
ATOM	615	HD11	LEU	A	63	-8670	36120	136330	1.00	0.00	H		ATOM	614	CD1	LEU	A	63	89920	20530	107540	1.00	0.00	C
ATOM	616	HD12	LEU	A	63	-8460	34390	136400	1.00	0.00	H		ATOM	615	HD11	LEU	A	63	89580	21470	108030	1.00	0.00	H
ATOM	617	HD13	LEU	A	63	-7450	35540	137500	1.00	0.00	H		ATOM	616	HD12	LEU	A	63	90000	19760	108330	1.00	0.00	H
ATOM	618	CD2	LEU	A	63	-10860	34820	137470	1.00	0.00	C		ATOM	617	HD13	LEU	A	63	89120	20170	106860	1.00	0.00	H
ATOM	619	HD21	LEU	A	63	-11570	34720	138320	1.00	0.00	H		ATOM	618	CD2	LEU	A	63	92300	21180	107520	1.00	0.00	C
ATOM	620	HD22	LEU	A	63	-10810	33940	136800	1.00	0.00	H		ATOM	619	HD21	LEU	A	63	91870	21930	108220	1.00	0.00	H
ATOM	621	HD23	LEU	A	63	-11150	35710	136860	1.00	0.00	H		ATOM	620	HD22	LEU	A	63	93210	21610	107040	1.00	0.00	H
ATOM	622	C	LEU	A	63	-9550	33270	141450	1.00	0.00	C		ATOM	621	HD23	LEU	A	63	92570	20270	108100	1.00	0.00	H
ATOM	623	O	LEU	A	63	-9820	32140	141090	1.00	0.00	O		ATOM	622	C	LEU	A	63	93240	18020	104770	1.00	0.00	C
ATOM	624	N	SER	A	64	-8910	33450	142630	1.00	0.00	N		ATOM	623	O	LEU	A	63	93520	17050	105530	1.00	0.00	O
ATOM	625	HN	SER	A	64	-8570	34340	142910	1.00	0.00	H		ATOM	624	N	SER	A	64	93440	17880	103400	1.00	0.00	N
ATOM	626	CA	SER	A	64	-8910	32440	143740	1.00	0.00	C		ATOM	625	HN	SER	A	64	93170	18550	102720	1.00	0.00	H
ATOM	627	HA	SER	A	64	-8440	31580	143290	1.00	0.00	H		ATOM	626	CA	SER	A	64	94280	16840	102820	1.00	0.00	C
ATOM	628	CB	SER	A	64	-8090	32900	144940	1.00	0.00	C		ATOM	627	HA	SER	A	64	94480	17080	101780	1.00	0.00	H
ATOM	629	HB1	SER	A	64	-8460	33910	145200	1.00	0.00	H		ATOM	628	CB	SER	A	64	95640	16580	103340	1.00	0.00	C
ATOM	630	HB2	SER	A	64	-7020	32950	144630	1.00	0.00	H		ATOM	629	HB1	SER	A	64	96240	15820	102790	1.00	0.00	H
ATOM	631	OG	SER	A	64	-8020	32030	146000	1.00	0.00	O		ATOM	630	HB2	SER	A	64	95640	16330	104430	1.00	0.00	H
ATOM	632	HG1	SER	A	64	-7860	31150	145660	1.00	0.00	H		ATOM	631	OG	SER	A	64	96390	17810	103440	1.00	0.00	O
ATOM	633	C	SER	A	64	-10340	31870	144070	1.00	0.00	C		ATOM	632	HG1	SER	A	64	95710	18480	103590	1.00	0.00	H
ATOM	634	O	SER	A	64	-11230	32720	144030	1.00	0.00	O		ATOM	633	C	SER	A	64	93490	15570	102790	1.00	0.00	C
ATOM	635	N	HSD	A	65	-10530	30590	144370	1.00	0.00	N		ATOM	634	O	SER	A	64	94080	14510	102820	1.00	0.00	O
ATOM	636	HN	HSD	A	65	-9700	30040	144430	1.00	0.00	H		ATOM	635	N	HSD	A	65	92170	15640	102660	1.00	0.00	N
ATOM	637	CA	HSD	A	65	-11720	29980	144890	1.00	0.00	C		ATOM	636	HN	HSD	A	65	91770	16560	102670	1.00	0.00	H
ATOM	638	HA	HSD	A	65	-11510	29100	145470	1.00	0.00	H		ATOM	637	CA	HSD	A	65	91250	14460	102640	1.00	0.00	C
ATOM	639	CB	HSD	A	65	-12670	30830	145800	1.00	0.00	C		ATOM	638	HA	HSD	A	65	91800	13530	102580	1.00	0.00	H
ATOM	640	HB1	HSD	A	65	-13570	30300	146200	1.00	0.00	H		ATOM	639	CB	HSD	A	65	90540	14440	104020	1.00	0.00	C
ATOM	641	HB2	HSD	A	65	-13000	31670	145160	1.00	0.00	H		ATOM	640	HB1	HSD	A	65	89690	13720	104120	1.00	0.00	H
ATOM	642	ND1	HSD	A	65	-11410	32630	147140	1.00	0.00	N		ATOM	641	HB2	HSD	A	65	90160	15480	104090	1.00	0.00	H
ATOM	643	HD1	HSD	A	65	-11350	33290	146400	1.00	0.00	H		ATOM	642	ND1	HSD	A	65	91900	13030	105490	1.00	0.00	N
ATOM	644	CG	HSD	A	65	-12020	31400	147090	1.00	0.00	C		ATOM	643	HD1	HSD	A	65	92160	12300	104850	1.00	0.00	H
ATOM	645	CE1	HSD	A	65	-11050	32820	148420	1.00	0.00	C		ATOM	644	CG	HSD	A	65	91310	14240	105290	1.00	0.00	C
ATOM	646	HE1	HSD	A	65	-10520	33720	148730	1.00	0.00	H		ATOM	645	CE1	HSD	A	65	92050	12910	106850	1.00	0.00	C
ATOM	647	NE2	HSD	A	65	-11340	31760	149190	1.00	0.00	N		ATOM	646	HE1	HSD	A	65	92620	12080	107270	1.00	0.00	H
ATOM	648	CD2	HSD	A	65	-12050	30890	148340	1.00	0.00	C		ATOM	647	NE2	HSD	A	65	91680	14030	107480	1.00	0.00	N
ATOM	649	HD2	HSD	A	65	-12290	29900	148700	1.00	0.00	H		ATOM	648	CD2	HSD	A	65	91240	14850	106490	1.00	0.00	C
ATOM	650	C	HSD	A	65	-12590	29570	143690	1.00	0.00	C		ATOM	649	HD2	HSD	A	65	91040	15880	106740	1.00	0.00	H
ATOM	651	O	HSD	A	65	-13770	29260	143820	1.00	0.00	O		ATOM	650	C	HSD	A	65	90210	14550	101530	1.00	0.00	C
ATOM	652	N	LEU	A	66	-12030	29450	142480	1.00	0.00	N		ATOM	651	O	HSD	A	65	89870	15610	101100	1.00	0.00	O
ATOM	653	HN	LEU	A	66	-11070	29660	142340	1.00	0.00	H		ATOM	652	N	LEU	A	66	89760	13360	101120	1.00	0.00	N
ATOM	654	CA	LEU	A	66	-12750	29110	141260	1.00	0.00	C		ATOM	653	HN	LEU	A	66	89770	12570	101730	1.00	0.00	H
ATOM	655	HA	LEU	A	66	-13800	28980	141440	1.00	0.00	H		ATOM	654	CA	LEU	A	66	89010	13040	99910	1.00	0.00	C
ATOM	656	CB	LEU	A	66	-12710	30270	140170	1.00	0.00	C		ATOM	655	HA	LEU	A	66	89100	13890	99250	1.00	0.00	H
ATOM	657	HB1	LEU	A	66	-13160	29960	139200	1.00	0.00	H		ATOM	656	CB	LEU	A	66	89460	11740	99190	1.00	0.00	C
ATOM	658	HB2	LEU	A	66	-11650	30460	139890	1.00	0.00	H		ATOM	657	HB1	LEU	A	66	88710	11500	98410	1.00	0.00	H
ATOM	659	CG	LEU	A	66	-13520	31570	140680	1.00	0.00	C		ATOM	658	HB2	LEU	A	66	89430	10940	99960	1.00	0.00	H
ATOM	660	HG	LEU	A	66	-13190	31840	141710	1.00	0.00	H		ATOM	659	CG	LEU	A	66	90840	11680	98480	1.00	0.00	C
ATOM	661	CD1	LEU	A	66	-13390	32770	139760	1.00	0.00	C		ATOM	660	HG	LEU	A	66	91510	12340	99080	1.00	0.00	H
ATOM	662	HD11	LEU	A	66	-13960	32550	138830	1.00	0.00	H		ATOM	661	CD1	LEU	A	66	91380	10240	98290	1.00	0.00	C
ATOM	663	HD12	LEU	A	66	-12390	33200	139570	1.00	0.00	H		ATOM	662	HD11	LEU	A	66	92220	10180	97580	1.00	0.00	H
ATOM	664	HD13	LEU	A	66	-13950	33590	140270	1.00	0.00	H		ATOM	663	HD12	LEU	A	66	90620	9610	97780	1.00	0.00	H
ATOM	665	CD2	LEU	A	66	-15080	31310	140740	1.00	0.00	C		ATOM	664	HD13	LEU	A	66	91690	9850	99280	1.00	0.00	H
ATOM	666	HD21	LEU	A	66	-15440	30860	139790	1.00	0.00	H		ATOM	665	CD2	LEU	A	66	90710	12330	97090	1.00	0.00	C
ATOM	667	HD22	LEU	A	66	-15630	32270	140760	1.00	0.00	H		ATOM	666	HD21	LEU	A	66	90000	11740	96480	1.00	0.00	H
ATOM	668	HD23	LEU	A	66	-15340	30660	141600	1.00	0.00	H		ATOM	667	HD22	LEU	A	66	91680	12400	96540	1.00	0.00	H
ATOM	669	C	LEU	A	66	-12160	27850	140720	1.00	0.00	C		ATOM	668	HD23	LEU	A	66	90400	13390	97150	1.00	0.00	H
ATOM	670	O	LEU	A	66	-11070	27900	140180	1.00	0.00	O		ATOM	669	C	LEU	A	66	87570	12950	100210	1.00	0.00	C
ATOM	671	N	ASP	A	67	-12900	26750	140770	1.00	0.00	N		ATOM	670	O	LEU	A	66	87180	12640	101350	1.00	0.00	O
ATOM	672	HN	ASP	A	67	-13750	26740	141300	1.00	0.00	H		ATOM	671	N	ASP	A	67	86730	13200	99200	1.00	0.00	N
ATOM	673	CA	ASP	A	67	-12440	25420	140340	1.00	0.00	C		ATOM	672	HN	ASP	A	67	87110	13480	98320	1.00	0.00	H
ATOM	674	HA	ASP	A	67	-11530	25210	140880	1.00	0.00	H		ATOM	673	CA	ASP	A	67	85270	13270	99430	1.00	0.00	C
ATOM	675	CB	ASP	A	67	-13550	24520	140720	1.00	0.00	C		ATOM	674	HA	ASP	A	67	85140	13610	100450	1.00	0.00	H
ATOM	676	HB1	ASP	A	67	-14450	24880	140170	1.00	0.00	H		ATOM	675	CB	ASP	A	67	84580	14200	98440	1.00	0.00	C
ATOM	677	HB2	ASP	A	67	-13720	24570	141820	1.00	0.00	H		ATOM	676	HB1	ASP	A	67	83470	14220	98470	1.00	0.00	H
ATOM	678	CG	ASP	A	67	-13390	23090	140490	1.00	0.00	C		ATOM	677	HB2	ASP	A	67	84810	13780	97440	1.00	0.00	H
ATOM	679	OD1	ASP	A	67	-14370	22280	140560	1.00	0.00	O		ATOM	678	CG	ASP	A	67	85110	15590	98470	1.00	0.00	C
ATOM	680	OD2	ASP	A	67	-12160	22760	140460	1.00	0.00	O		ATOM	679	OD1	ASP	A	67	85690	16000	99490	1.00	0.00	O
ATOM	681	C	ASP	A	67	-12170	25350	138870	1.00	0.00	C		ATOM	680	OD2	ASP	A	67	84700	16370	97560	1.00	0.00	O
ATOM	682	O	ASP	A	67	-12700	26080	138030	1.00	0.00	O		ATOM	681	C	ASP	A	67	84640	11920	99390	1.00	0.00	C
ATOM	683	N	SER	A	68	-11140	24650	138480	1.00	0.00	N		ATOM	682	O	ASP	A	67	84800	11160	98410	1.00	0.00	O
ATOM	684	HN	SER	A	68	-10750	23900	139010	1.00	0.00	H		ATOM	683	N	SER	A	68	83890	11590	100470	1.00	0.00	N
ATOM	685	CA	SER	A	68	-10520	24870	137190	1.00	0.00	C		ATOM	684	HN	SER	A	68	83750	12200	101250	1.00	0.00	H
ATOM	686	HA	SER	A	68	-11250	25120	136430	1.00	0.00	H		ATOM	685	CA	SER	A	68	83200	10310	100570	1.00	0.00	C
ATOM	687	CB	SER	A	68	-9210	25850	137340	1.00	0.00	C		ATOM	686	HA	SER	A	68	83800	9640	99970	1.00	0.00	H
ATOM	688	HB1	SER	A	68	-9610	26880	137480	1.00	0.00	H		ATOM	687	CB	SER	A	68	83080	9780	102030	1.00	0.00	C
ATOM	689	HB2	SER	A	68	-8800	25840	136310	1.00	0.00	H		ATOM	688	HB1	SER	A	68	84050	9510	102500	1.00	0.00	H
ATOM	690	OG	SER	A	68	-8190	25460	138270	1.00	0.00	O		ATOM	689	HB2	SER	A	68	82690	8750	101900	1.00	0.00	H
ATOM	691	HG1	SER	A	68	-7460	25140	137740	1.00	0.00	H		ATOM	690	OG	SER	A	68	82270	10600	102840	1.00	0.00	O
ATOM	692	C	SER	A	68	-10090	23510	136760	1.00	0.00	C		ATOM	691	HG1	SER	A	68	82570	11500	102770	1.00	0.00	H
ATOM	693	O	SER	A	68	-10000	22570	137550	1.00	0.00	O		ATOM	692	C	SER	A	68	81830	10390	99850	1.00	0.00	C
ATOM	694	N	ILE	A	69	-9900	23400	135400	1.00	0.00	N		ATOM	693	O	SER	A	68	81280	11450	99460	1.00	0.00	O
ATOM	695	HN	ILE	A	69	-10000	24190	134810	1.00	0.00	H		ATOM	694	N	ILE	A	69	81150	9240	99810	1.00	0.00	N
ATOM	696	CA	ILE	A	69	-9850	22190	134740	1.00	0.00	C		ATOM	695	HN	ILE	A	69	81640	8420	100080	1.00	0.00	H
ATOM	697	HA	ILE	A	69	-9710	21360	135430	1.00	0.00	H		ATOM	696	CA	ILE	A	69	79790	9010	99410	1.00	0.00	C
ATOM	698	CB	ILE	A	69	-11120	21950	134020	1.00	0.00	C		ATOM	697	HA	ILE	A	69	79810	9170	98340	1.00	0.00	H
ATOM	699	HB	ILE	A	69	-11960	21970	134750	1.00	0.00	H		ATOM	698	CB	ILE	A	69	79420	7560	99590	1.00	0.00	C
ATOM	700	CG2	ILE	A	69	-11510	22930	132870	1.00	0.00	C		ATOM	699	HB	ILE	A	69	79680	7180	100600	1.00	0.00	H
ATOM	701	HG21	ILE	A	69	-10780	22840	132040	1.00	0.00	H		ATOM	700	CG2	ILE	A	69	77870	7240	99390	1.00	0.00	C
ATOM	702	HG22	ILE	A	69	-11660	24020	133030	1.00	0.00	H		ATOM	701	HG21	ILE	A	69	77850	6130	99520	1.00	0.00	H
ATOM	703	HG23	ILE	A	69	-12440	22440	132500	1.00	0.00	H		ATOM	702	HG22	ILE	A	69	77640	7540	98340	1.00	0.00	H
ATOM	704	CG1	ILE	A	69	-11100	20470	133520	1.00	0.00	C		ATOM	703	HG23	ILE	A	69	77220	7690	100160	1.00	0.00	H
ATOM	705	HG11	ILE	A	69	-10310	20360	132740	1.00	0.00	H		ATOM	704	CG1	ILE	A	69	80300	6580	98640	1.00	0.00	C
ATOM	706	HG12	ILE	A	69	-12070	20350	133000	1.00	0.00	H		ATOM	705	HG11	ILE	A	69	79870	5570	98810	1.00	0.00	H
ATOM	707	CD	ILE	A	69	-11100	19390	134630	1.00	0.00	C		ATOM	706	HG12	ILE	A	69	81350	6700	98990	1.00	0.00	H
ATOM	708	HD1	ILE	A	69	-10140	19180	135140	1.00	0.00	H		ATOM	707	CD	ILE	A	69	80150	6770	97130	1.00	0.00	C
ATOM	709	HD2	ILE	A	69	-11570	18450	134260	1.00	0.00	H		ATOM	708	HD1	ILE	A	69	80460	7810	96900	1.00	0.00	H
ATOM	710	HD3	ILE	A	69	-11780	19750	135430	1.00	0.00	H		ATOM	709	HD2	ILE	A	69	79110	6680	96760	1.00	0.00	H
ATOM	711	C	ILE	A	69	-8650	22290	133730	1.00	0.00	C		ATOM	710	HD3	ILE	A	69	80750	6030	96550	1.00	0.00	H
ATOM	712	O	ILE	A	69	-8520	23280	132940	1.00	0.00	O		ATOM	711	C	ILE	A	69	78750	9820	100080	1.00	0.00	C
ATOM	713	N	PRO	A	70	-7820	21270	133700	1.00	0.00	N		ATOM	712	O	ILE	A	69	78680	9720	101320	1.00	0.00	O
ATOM	714	CD	PRO	A	70	-7460	20510	134880	1.00	0.00	C		ATOM	713	N	PRO	A	70	77890	10700	99480	1.00	0.00	N
ATOM	715	HD1	PRO	A	70	-8170	19670	135020	1.00	0.00	H		ATOM	714	CD	PRO	A	70	77950	11020	98040	1.00	0.00	C
ATOM	716	HD2	PRO	A	70	-7450	21080	135840	1.00	0.00	H		ATOM	715	HD1	PRO	A	70	77770	10040	97550	1.00	0.00	H
ATOM	717	CA	PRO	A	70	-6830	21040	132600	1.00	0.00	C		ATOM	716	HD2	PRO	A	70	78960	11380	97730	1.00	0.00	H
ATOM	718	HA	PRO	A	70	-6200	21910	132480	1.00	0.00	H		ATOM	717	CA	PRO	A	70	76790	11460	100090	1.00	0.00	C
ATOM	719	CB	PRO	A	70	-6130	19740	133140	1.00	0.00	C		ATOM	718	HA	PRO	A	70	77220	12310	100590	1.00	0.00	H
ATOM	720	HB1	PRO	A	70	-5210	19480	132590	1.00	0.00	H		ATOM	719	CB	PRO	A	70	75840	11780	98880	1.00	0.00	C
ATOM	721	HB2	PRO	A	70	-6880	18930	132980	1.00	0.00	H		ATOM	720	HB1	PRO	A	70	75390	12800	98900	1.00	0.00	H
ATOM	722	CG	PRO	A	70	-6070	20000	134630	1.00	0.00	C		ATOM	721	HB2	PRO	A	70	75220	10940	98510	1.00	0.00	H
ATOM	723	HG1	PRO	A	70	-5810	19140	135280	1.00	0.00	H		ATOM	722	CG	PRO	A	70	76800	11960	97720	1.00	0.00	C
ATOM	724	HG2	PRO	A	70	-5300	20760	134850	1.00	0.00	H		ATOM	723	HG1	PRO	A	70	76280	11680	96770	1.00	0.00	H
ATOM	725	C	PRO	A	70	-7440	20930	131220	1.00	0.00	C		ATOM	724	HG2	PRO	A	70	76990	13050	97630	1.00	0.00	H
ATOM	726	O	PRO	A	70	-8500	20330	130960	1.00	0.00	O		ATOM	725	C	PRO	A	70	75990	10670	101040	1.00	0.00	C
ATOM	727	N	HSD	A	71	-6780	21390	130170	1.00	0.00	N		ATOM	726	O	PRO	A	70	75360	9690	100640	1.00	0.00	O
ATOM	728	HN	HSD	A	71	-5910	21890	130230	1.00	0.00	H		ATOM	727	N	HSD	A	71	75970	11100	102330	1.00	0.00	N
ATOM	729	CA	HSD	A	71	-7240	21240	128770	1.00	0.00	C		ATOM	728	HN	HSD	A	71	76510	11900	102580	1.00	0.00	H
ATOM	730	HA	HSD	A	71	-8260	21590	128830	1.00	0.00	H		ATOM	729	CA	HSD	A	71	75300	10410	103410	1.00	0.00	C
ATOM	731	CB	HSD	A	71	-6410	22320	128030	1.00	0.00	C		ATOM	730	HA	HSD	A	71	75610	9380	103270	1.00	0.00	H
ATOM	732	HB1	HSD	A	71	-5370	22180	128380	1.00	0.00	H		ATOM	731	CB	HSD	A	71	75800	10830	104830	1.00	0.00	C
ATOM	733	HB2	HSD	A	71	-6700	23350	128310	1.00	0.00	H		ATOM	732	HB1	HSD	A	71	75640	11920	104940	1.00	0.00	H
ATOM	734	ND1	HSD	A	71	-7390	23090	125780	1.00	0.00	N		ATOM	733	HB2	HSD	A	71	76880	10610	104910	1.00	0.00	H
ATOM	735	HD1	HSD	A	71	-8270	23440	126100	1.00	0.00	H		ATOM	734	ND1	HSD	A	71	75500	9130	106720	1.00	0.00	N
ATOM	736	CG	HSD	A	71	-6540	22240	126560	1.00	0.00	C		ATOM	735	HD1	HSD	A	71	76410	8710	106690	1.00	0.00	H
ATOM	737	CE1	HSD	A	71	-7090	22860	124480	1.00	0.00	C		ATOM	736	CG	HSD	A	71	75000	10130	105980	1.00	0.00	C
ATOM	738	HE1	HSD	A	71	-7560	23360	123630	1.00	0.00	H		ATOM	737	CE1	HSD	A	71	74610	8930	107760	1.00	0.00	C
ATOM	739	NE2	HSD	A	71	-6060	21950	124330	1.00	0.00	N		ATOM	738	HE1	HSD	A	71	74730	8090	108440	1.00	0.00	H
ATOM	740	CD2	HSD	A	71	-5700	21650	125660	1.00	0.00	C		ATOM	739	NE2	HSD	A	71	73580	9720	107620	1.00	0.00	N
ATOM	741	HD2	HSD	A	71	-4810	21100	125930	1.00	0.00	H		ATOM	740	CD2	HSD	A	71	73810	10480	106520	1.00	0.00	C
ATOM	742	C	HSD	A	71	-7260	19860	128150	1.00	0.00	C		ATOM	741	HD2	HSD	A	71	73100	11240	106210	1.00	0.00	H
ATOM	743	O	HSD	A	71	-6340	19080	128340	1.00	0.00	O		ATOM	742	C	HSD	A	71	73800	10510	103280	1.00	0.00	C
ATOM	744	N	THR	A	72	-8320	19540	127330	1.00	0.00	N		ATOM	743	O	HSD	A	71	73160	11580	103100	1.00	0.00	O
ATOM	745	HN	THR	A	72	-9070	20140	127060	1.00	0.00	H		ATOM	744	N	THR	A	72	73100	9360	103510	1.00	0.00	N
ATOM	746	CA	THR	A	72	-8390	18320	126510	1.00	0.00	C		ATOM	745	HN	THR	A	72	73520	8510	103810	1.00	0.00	H
ATOM	747	HA	THR	A	72	-7520	17760	126810	1.00	0.00	H		ATOM	746	CA	THR	A	72	71630	9200	103380	1.00	0.00	C
ATOM	748	CB	THR	A	72	-9610	17550	126750	1.00	0.00	C		ATOM	747	HA	THR	A	72	71230	10050	102850	1.00	0.00	H
ATOM	749	HB	THR	A	72	-10520	18150	126540	1.00	0.00	H		ATOM	748	CB	THR	A	72	71310	7920	102650	1.00	0.00	C
ATOM	750	OG1	THR	A	72	-9490	17050	128110	1.00	0.00	O		ATOM	749	HB	THR	A	72	71580	7030	103250	1.00	0.00	H
ATOM	751	HG1	THR	A	72	-9290	17860	128590	1.00	0.00	H		ATOM	750	OG1	THR	A	72	71730	7980	101340	1.00	0.00	O
ATOM	752	CG2	THR	A	72	-9600	16230	125940	1.00	0.00	C		ATOM	751	HG1	THR	A	72	72640	7680	101230	1.00	0.00	H
ATOM	753	HG21	THR	A	72	-8700	15600	126120	1.00	0.00	H		ATOM	752	CG2	THR	A	72	69780	7750	102510	1.00	0.00	C
ATOM	754	HG22	THR	A	72	-9520	16320	124830	1.00	0.00	H		ATOM	753	HG21	THR	A	72	69180	7690	103450	1.00	0.00	H
ATOM	755	HG23	THR	A	72	-10440	15530	126170	1.00	0.00	H		ATOM	754	HG22	THR	A	72	69580	6770	102050	1.00	0.00	H
ATOM	756	C	THR	A	72	-8310	18770	125060	1.00	0.00	C		ATOM	755	HG23	THR	A	72	69350	8630	101980	1.00	0.00	H
ATOM	757	O	THR	A	72	-9190	19570	124650	1.00	0.00	O		ATOM	756	C	THR	A	72	70990	9260	104740	1.00	0.00	C
ATOM	758	N	PRO	A	73	-7310	18400	124260	1.00	0.00	N		ATOM	757	O	THR	A	72	71420	8530	105570	1.00	0.00	O
ATOM	759	CD	PRO	A	73	-6030	17780	124750	1.00	0.00	C		ATOM	758	N	PRO	A	73	70020	10190	104970	1.00	0.00	N
ATOM	760	HD1	PRO	A	73	-6350	16750	125020	1.00	0.00	H		ATOM	759	CD	PRO	A	73	69660	11410	104180	1.00	0.00	C
ATOM	761	HD2	PRO	A	73	-5650	18300	125650	1.00	0.00	H		ATOM	760	HD1	PRO	A	73	68930	11080	103410	1.00	0.00	H
ATOM	762	CA	PRO	A	73	-7130	18620	122820	1.00	0.00	C		ATOM	761	HD2	PRO	A	73	70560	11890	103740	1.00	0.00	H
ATOM	763	HA	PRO	A	73	-6860	19650	122610	1.00	0.00	H		ATOM	762	CA	PRO	A	73	69310	10240	106320	1.00	0.00	C
ATOM	764	CB	PRO	A	73	-6110	17650	122370	1.00	0.00	C		ATOM	763	HA	PRO	A	73	70080	10550	107020	1.00	0.00	H
ATOM	765	HB1	PRO	A	73	-5580	17890	121420	1.00	0.00	H		ATOM	764	CB	PRO	A	73	68340	11460	106170	1.00	0.00	C
ATOM	766	HB2	PRO	A	73	-6500	16620	122270	1.00	0.00	H		ATOM	765	HB1	PRO	A	73	68020	11850	107160	1.00	0.00	H
ATOM	767	CG	PRO	A	73	-5070	17600	123510	1.00	0.00	C		ATOM	766	HB2	PRO	A	73	67420	11050	105710	1.00	0.00	H
ATOM	768	HG1	PRO	A	73	-4580	16610	123450	1.00	0.00	H		ATOM	767	CG	PRO	A	73	69090	12380	105240	1.00	0.00	C
ATOM	769	HG2	PRO	A	73	-4350	18440	123380	1.00	0.00	H		ATOM	768	HG1	PRO	A	73	68420	13140	104800	1.00	0.00	H
ATOM	770	C	PRO	A	73	-8400	18310	121960	1.00	0.00	C		ATOM	769	HG2	PRO	A	73	69900	12910	105780	1.00	0.00	H
ATOM	771	O	PRO	A	73	-9260	17430	122290	1.00	0.00	O		ATOM	770	C	PRO	A	73	68680	8960	106750	1.00	0.00	C
ATOM	772	N	ARG	A	74	-8560	19070	120900	1.00	0.00	N		ATOM	771	O	PRO	A	73	67910	8420	105960	1.00	0.00	O
ATOM	773	HN	ARG	A	74	-8000	19890	120800	1.00	0.00	H		ATOM	772	N	ARG	A	74	69000	8550	108020	1.00	0.00	N
ATOM	774	CA	ARG	A	74	-9700	19040	120140	1.00	0.00	C		ATOM	773	HN	ARG	A	74	69660	9060	108570	1.00	0.00	H
ATOM	775	HA	ARG	A	74	-10110	18040	120060	1.00	0.00	H		ATOM	774	CA	ARG	A	74	68470	7260	108630	1.00	0.00	C
ATOM	776	CB	ARG	A	74	-10840	19840	120780	1.00	0.00	C		ATOM	775	HA	ARG	A	74	68520	6450	107920	1.00	0.00	H
ATOM	777	HB1	ARG	A	74	-10330	20810	120970	1.00	0.00	H		ATOM	776	CB	ARG	A	74	69500	6760	109690	1.00	0.00	C
ATOM	778	HB2	ARG	A	74	-11240	19350	121700	1.00	0.00	H		ATOM	777	HB1	ARG	A	74	69010	6230	110540	1.00	0.00	H
ATOM	779	CG	ARG	A	74	-12030	20430	119900	1.00	0.00	C		ATOM	778	HB2	ARG	A	74	69990	7670	110070	1.00	0.00	H
ATOM	780	HG1	ARG	A	74	-12440	19540	119380	1.00	0.00	H		ATOM	779	CG	ARG	A	74	70660	5770	109140	1.00	0.00	C
ATOM	781	HG2	ARG	A	74	-11600	21100	119130	1.00	0.00	H		ATOM	780	HG1	ARG	A	74	70120	4820	108960	1.00	0.00	H
ATOM	782	CD	ARG	A	74	-13040	21020	120820	1.00	0.00	C		ATOM	781	HG2	ARG	A	74	71330	5630	110020	1.00	0.00	H
ATOM	783	HD1	ARG	A	74	-12600	21930	121270	1.00	0.00	H		ATOM	782	CD	ARG	A	74	71330	6370	108000	1.00	0.00	C
ATOM	784	HD2	ARG	A	74	-13340	20400	121690	1.00	0.00	H		ATOM	783	HD1	ARG	A	74	71470	7430	108280	1.00	0.00	H
ATOM	785	NE	ARG	A	74	-14310	21350	120050	1.00	0.00	N		ATOM	784	HD2	ARG	A	74	70780	6430	107030	1.00	0.00	H
ATOM	786	HE	ARG	A	74	-15020	20660	119900	1.00	0.00	H		ATOM	785	NE	ARG	A	74	72600	5700	107800	1.00	0.00	N
ATOM	787	CZ	ARG	A	74	-14430	22540	119550	1.00	0.00	C		ATOM	786	HE	ARG	A	74	72930	5010	108440	1.00	0.00	H
ATOM	788	NH1	ARG	A	74	-13760	23620	119830	1.00	0.00	N		ATOM	787	CZ	ARG	A	74	73410	5770	106760	1.00	0.00	C
ATOM	789	HH11	ARG	A	74	-12960	23480	120410	1.00	0.00	H		ATOM	788	NH1	ARG	A	74	73250	6520	105710	1.00	0.00	N
ATOM	790	HH12	ARG	A	74	-13980	24480	119370	1.00	0.00	H		ATOM	789	HH11	ARG	A	74	72600	7270	105800	1.00	0.00	H
ATOM	791	NH2	ARG	A	74	-15550	22700	118810	1.00	0.00	N		ATOM	790	HH12	ARG	A	74	74040	6560	105090	1.00	0.00	H
ATOM	792	HH21	ARG	A	74	-16180	22010	118450	1.00	0.00	H		ATOM	791	NH2	ARG	A	74	74490	4940	106840	1.00	0.00	N
ATOM	793	HH22	ARG	A	74	-15850	23630	118620	1.00	0.00	H		ATOM	792	HH21	ARG	A	74	74460	4300	107610	1.00	0.00	H
ATOM	794	C	ARG	A	74	-9370	19450	118670	1.00	0.00	C		ATOM	793	HH22	ARG	A	74	75100	4870	106040	1.00	0.00	H
ATOM	795	O	ARG	A	74	-8680	20480	118480	1.00	0.00	O		ATOM	794	C	ARG	A	74	67040	7330	109140	1.00	0.00	C
ATOM	796	N	VAL	A	75	-9800	18720	117650	1.00	0.00	N		ATOM	795	O	ARG	A	74	66650	8010	110140	1.00	0.00	O
ATOM	797	HN	VAL	A	75	-10410	17970	117890	1.00	0.00	H		ATOM	796	N	VAL	A	75	66210	6420	108600	1.00	0.00	N
ATOM	798	CA	VAL	A	75	-9490	19010	116210	1.00	0.00	C		ATOM	797	HN	VAL	A	75	66400	5920	107750	1.00	0.00	H
ATOM	799	HA	VAL	A	75	-8410	18980	116200	1.00	0.00	H		ATOM	798	CA	VAL	A	75	64910	6140	109060	1.00	0.00	C
ATOM	800	CB	VAL	A	75	-10010	17830	115380	1.00	0.00	C		ATOM	799	HA	VAL	A	75	64440	7020	109480	1.00	0.00	H
ATOM	801	HB	VAL	A	75	-11100	17780	115610	1.00	0.00	H		ATOM	800	CB	VAL	A	75	63930	5570	107980	1.00	0.00	C
ATOM	802	CG1	VAL	A	75	-9740	18100	113840	1.00	0.00	C		ATOM	801	HB	VAL	A	75	62960	5210	108370	1.00	0.00	H
ATOM	803	HG11	VAL	A	75	-8650	17990	113620	1.00	0.00	H		ATOM	802	CG1	VAL	A	75	63710	6600	106870	1.00	0.00	C
ATOM	804	HG12	VAL	A	75	-10130	19070	113460	1.00	0.00	H		ATOM	803	HG11	VAL	A	75	63340	6040	105980	1.00	0.00	H
ATOM	805	HG13	VAL	A	75	-10250	17340	113210	1.00	0.00	H		ATOM	804	HG12	VAL	A	75	64620	7070	106450	1.00	0.00	H
ATOM	806	CG2	VAL	A	75	-9450	16440	115750	1.00	0.00	C		ATOM	805	HG13	VAL	A	75	62940	7360	107120	1.00	0.00	H
ATOM	807	HG21	VAL	A	75	-8360	16340	115580	1.00	0.00	H		ATOM	806	CG2	VAL	A	75	64630	4390	107240	1.00	0.00	C
ATOM	808	HG22	VAL	A	75	-9940	15620	115170	1.00	0.00	H		ATOM	807	HG21	VAL	A	75	65450	4790	106610	1.00	0.00	H
ATOM	809	HG23	VAL	A	75	-9520	16370	116850	1.00	0.00	H		ATOM	808	HG22	VAL	A	75	63940	3790	106610	1.00	0.00	H
ATOM	810	C	VAL	A	75	-9940	20320	115640	1.00	0.00	C		ATOM	809	HG23	VAL	A	75	65180	3640	107850	1.00	0.00	H
ATOM	811	O	VAL	A	75	-9330	20960	114780	1.00	0.00	O		ATOM	810	C	VAL	A	75	65060	5090	110180	1.00	0.00	C
ATOM	812	N	ASN	A	76	-11200	20730	115970	1.00	0.00	N		ATOM	811	O	VAL	A	75	64130	4970	111030	1.00	0.00	O
ATOM	813	HN	ASN	A	76	-11660	20140	116630	1.00	0.00	H		ATOM	812	N	ASN	A	76	66190	4340	110260	1.00	0.00	N
ATOM	814	CA	ASN	A	76	-11910	21870	115390	1.00	0.00	C		ATOM	813	HN	ASN	A	76	66840	4260	109520	1.00	0.00	H
ATOM	815	HA	ASN	A	76	-12000	21630	114340	1.00	0.00	H		ATOM	814	CA	ASN	A	76	66390	3530	111400	1.00	0.00	C
ATOM	816	CB	ASN	A	76	-13450	22200	115810	1.00	0.00	C		ATOM	815	HA	ASN	A	76	65750	3950	112170	1.00	0.00	H
ATOM	817	HB1	ASN	A	76	-13980	22940	115170	1.00	0.00	H		ATOM	816	CB	ASN	A	76	66130	1990	111110	1.00	0.00	C
ATOM	818	HB2	ASN	A	76	-13500	22760	116770	1.00	0.00	H		ATOM	817	HB1	ASN	A	76	66990	1620	110510	1.00	0.00	H
ATOM	819	CG	ASN	A	76	-14190	20800	115920	1.00	0.00	C		ATOM	818	HB2	ASN	A	76	65200	1940	110500	1.00	0.00	H
ATOM	820	OD1	ASN	A	76	-13900	20080	116900	1.00	0.00	O		ATOM	819	CG	ASN	A	76	66060	1200	112400	1.00	0.00	C
ATOM	821	ND2	ASN	A	76	-15150	20510	114990	1.00	0.00	N		ATOM	820	OD1	ASN	A	76	65910	1730	113520	1.00	0.00	O
ATOM	822	HD21	ASN	A	76	-15350	21240	114340	1.00	0.00	H		ATOM	821	ND2	ASN	A	76	116040	86000	112230	1.00	0.00	N
ATOM	823	HD22	ASN	A	76	-15720	19730	115260	1.00	0.00	H		ATOM	822	HD21	ASN	A	76	116050	85530	111340	1.00	0.00	H
ATOM	824	C	ASN	A	76	-11210	23260	115520	1.00	0.00	C		ATOM	823	HD22	ASN	A	76	115920	85460	113060	1.00	0.00	H
ATOM	825	O	ASN	A	76	-10630	23550	116580	1.00	0.00	O		ATOM	824	C	ASN	A	76	67820	3900	111890	1.00	0.00	C
ATOM	826	N	ARG	A	77	-11210	24030	114420	1.00	0.00	N		ATOM	825	O	ASN	A	76	68750	3900	111070	1.00	0.00	O
ATOM	827	HN	ARG	A	77	-11390	23620	113530	1.00	0.00	H		ATOM	826	N	ARG	A	77	68000	4310	113230	1.00	0.00	N
ATOM	828	CA	ARG	A	77	-10590	25360	114380	1.00	0.00	C		ATOM	827	HN	ARG	A	77	67210	4370	113830	1.00	0.00	H
ATOM	829	HA	ARG	A	77	-10390	25810	115340	1.00	0.00	H		ATOM	828	CA	ARG	A	77	69200	4750	113870	1.00	0.00	C
ATOM	830	CB	ARG	A	77	-9290	25360	113500	1.00	0.00	C		ATOM	829	HA	ARG	A	77	69530	5640	113360	1.00	0.00	H
ATOM	831	HB1	ARG	A	77	-8820	26350	113320	1.00	0.00	H		ATOM	830	CB	ARG	A	77	68810	5170	115270	1.00	0.00	C
ATOM	832	HB2	ARG	A	77	-9560	24860	112550	1.00	0.00	H		ATOM	831	HB1	ARG	A	77	69820	5390	115680	1.00	0.00	H
ATOM	833	CG	ARG	A	77	-8220	24380	114050	1.00	0.00	C		ATOM	832	HB2	ARG	A	77	68440	4350	115930	1.00	0.00	H
ATOM	834	HG1	ARG	A	77	-7370	24320	113340	1.00	0.00	H		ATOM	833	CG	ARG	A	77	67930	6400	115360	1.00	0.00	C
ATOM	835	HG2	ARG	A	77	-8630	23350	114050	1.00	0.00	H		ATOM	834	HG1	ARG	A	77	66900	6150	115040	1.00	0.00	H
ATOM	836	CD	ARG	A	77	-7710	24870	115400	1.00	0.00	C		ATOM	835	HG2	ARG	A	77	68370	7230	114770	1.00	0.00	H
ATOM	837	HD1	ARG	A	77	-8460	24960	116210	1.00	0.00	H		ATOM	836	CD	ARG	A	77	67800	6840	116800	1.00	0.00	C
ATOM	838	HD2	ARG	A	77	-7310	25900	115330	1.00	0.00	H		ATOM	837	HD1	ARG	A	77	67580	5950	117430	1.00	0.00	H
ATOM	839	NE	ARG	A	77	-6560	23960	115750	1.00	0.00	N		ATOM	838	HD2	ARG	A	77	67020	7630	116850	1.00	0.00	H
ATOM	840	HE	ARG	A	77	-5650	24230	115440	1.00	0.00	H		ATOM	839	NE	ARG	A	77	69120	7380	117260	1.00	0.00	N
ATOM	841	CZ	ARG	A	77	-6690	22820	116470	1.00	0.00	C		ATOM	840	HE	ARG	A	77	69950	7230	116740	1.00	0.00	H
ATOM	842	NH1	ARG	A	77	-7870	22450	116870	1.00	0.00	N		ATOM	841	CZ	ARG	A	77	69360	8120	118340	1.00	0.00	C
ATOM	843	HH11	ARG	A	77	-8730	22910	116650	1.00	0.00	H		ATOM	842	NH1	ARG	A	77	68470	8650	119160	1.00	0.00	N
ATOM	844	HH12	ARG	A	77	-7940	21610	117420	1.00	0.00	H		ATOM	843	HH11	ARG	A	77	67500	8430	119070	1.00	0.00	H
ATOM	845	NH2	ARG	A	77	-5660	22120	116810	1.00	0.00	N		ATOM	844	HH12	ARG	A	77	68870	9120	119950	1.00	0.00	H
ATOM	846	HH21	ARG	A	77	-4750	22530	116730	1.00	0.00	H		ATOM	845	NH2	ARG	A	77	70640	8310	118580	1.00	0.00	N
ATOM	847	HH22	ARG	A	77	-5710	21360	117460	1.00	0.00	H		ATOM	846	HH21	ARG	A	77	71230	7970	117850	1.00	0.00	H
ATOM	848	C	ARG	A	77	-11500	26360	113730	1.00	0.00	C		ATOM	847	HH22	ARG	A	77	70980	8830	119360	1.00	0.00	H
ATOM	849	O	ARG	A	77	-11070	27460	113320	1.00	0.00	O		ATOM	848	C	ARG	A	77	70290	3730	113890	1.00	0.00	C
ATOM	850	N	GLU	A	78	-12790	25970	113650	1.00	0.00	N		ATOM	849	O	ARG	A	77	70120	2620	114370	1.00	0.00	O
ATOM	851	HN	GLU	A	78	-12990	25020	113890	1.00	0.00	H		ATOM	850	N	GLU	A	78	71550	4090	113510	1.00	0.00	N
ATOM	852	CA	GLU	A	78	-13890	26760	113110	1.00	0.00	C		ATOM	851	HN	GLU	A	78	71790	5030	113270	1.00	0.00	H
ATOM	853	HA	GLU	A	78	-13650	26950	112080	1.00	0.00	H		ATOM	852	CA	GLU	A	78	72650	3200	113760	1.00	0.00	C
ATOM	854	CB	GLU	A	78	-15140	25850	113070	1.00	0.00	C		ATOM	853	HA	GLU	A	78	72360	2190	113980	1.00	0.00	H
ATOM	855	HB1	GLU	A	78	-15290	25510	114120	1.00	0.00	H		ATOM	854	CB	GLU	A	78	73720	3190	112670	1.00	0.00	C
ATOM	856	HB2	GLU	A	78	-14820	24960	112480	1.00	0.00	H		ATOM	855	HB1	GLU	A	78	74590	2590	113020	1.00	0.00	H
ATOM	857	CG	GLU	A	78	-16410	26570	112520	1.00	0.00	C		ATOM	856	HB2	GLU	A	78	74100	4230	112600	1.00	0.00	H
ATOM	858	HG1	GLU	A	78	-16130	26850	111480	1.00	0.00	H		ATOM	857	CG	GLU	A	78	73290	2530	111310	1.00	0.00	C
ATOM	859	HG2	GLU	A	78	-16720	27430	113150	1.00	0.00	H		ATOM	858	HG1	GLU	A	78	72240	2830	111090	1.00	0.00	H
ATOM	860	CD	GLU	A	78	-17520	25530	112330	1.00	0.00	C		ATOM	859	HG2	GLU	A	78	73250	1430	111450	1.00	0.00	H
ATOM	861	OE1	GLU	A	78	-17700	24940	111180	1.00	0.00	O		ATOM	860	CD	GLU	A	78	74380	2960	110310	1.00	0.00	C
ATOM	862	OE2	GLU	A	78	-18380	25350	113240	1.00	0.00	O		ATOM	861	OE1	GLU	A	78	74090	3770	109380	1.00	0.00	O
ATOM	863	C	GLU	A	78	-14200	28050	113860	1.00	0.00	C		ATOM	862	OE2	GLU	A	78	75520	2350	110290	1.00	0.00	O
ATOM	864	O	GLU	A	78	-14250	27990	115090	1.00	0.00	O		ATOM	863	C	GLU	A	78	73290	3830	115030	1.00	0.00	C
ATOM	865	N	ILE	A	79	-14390	29190	113210	1.00	0.00	N		ATOM	864	O	GLU	A	78	73250	5060	115210	1.00	0.00	O
ATOM	866	HN	ILE	A	79	-14270	29230	112220	1.00	0.00	H		ATOM	865	N	ILE	A	79	73730	2960	115980	1.00	0.00	N
ATOM	867	CA	ILE	A	79	-14530	30430	113850	1.00	0.00	C		ATOM	866	HN	ILE	A	79	73870	1980	115840	1.00	0.00	H
ATOM	868	HA	ILE	A	79	-14020	30440	114800	1.00	0.00	H		ATOM	867	CA	ILE	A	79	73870	3260	117410	1.00	0.00	C
ATOM	869	CB	ILE	A	79	-13870	31590	113160	1.00	0.00	C		ATOM	868	HA	ILE	A	79	73430	4210	117690	1.00	0.00	H
ATOM	870	HB	ILE	A	79	-14340	31750	112160	1.00	0.00	H		ATOM	869	CB	ILE	A	79	73120	2270	118280	1.00	0.00	C
ATOM	871	CG2	ILE	A	79	-13990	32980	113850	1.00	0.00	C		ATOM	870	HB	ILE	A	79	73550	1250	118200	1.00	0.00	H
ATOM	872	HG21	ILE	A	79	-15020	33310	114080	1.00	0.00	H		ATOM	871	CG2	ILE	A	79	73340	2740	119710	1.00	0.00	C
ATOM	873	HG22	ILE	A	79	-13480	33740	113220	1.00	0.00	H		ATOM	872	HG21	ILE	A	79	72600	2220	120360	1.00	0.00	H
ATOM	874	HG23	ILE	A	79	-13390	33090	114780	1.00	0.00	H		ATOM	873	HG22	ILE	A	79	73210	3840	119640	1.00	0.00	H
ATOM	875	CG1	ILE	A	79	-12340	31230	112980	1.00	0.00	C		ATOM	874	HG23	ILE	A	79	74380	2500	120020	1.00	0.00	H
ATOM	876	HG11	ILE	A	79	-12260	30220	112530	1.00	0.00	H		ATOM	875	CG1	ILE	A	79	71560	2210	117990	1.00	0.00	C
ATOM	877	HG12	ILE	A	79	-11840	31120	113970	1.00	0.00	H		ATOM	876	HG11	ILE	A	79	71120	1330	118490	1.00	0.00	H
ATOM	878	CD	ILE	A	79	-11470	32270	112210	1.00	0.00	C		ATOM	877	HG12	ILE	A	79	71360	1960	116920	1.00	0.00	H
ATOM	879	HD1	ILE	A	79	-11910	32580	111240	1.00	0.00	H		ATOM	878	CD	ILE	A	79	70790	3540	118250	1.00	0.00	C
ATOM	880	HD2	ILE	A	79	-10450	31900	111960	1.00	0.00	H		ATOM	879	HD1	ILE	A	79	69770	3610	117810	1.00	0.00	H
ATOM	881	HD3	ILE	A	79	-11290	33160	112850	1.00	0.00	H		ATOM	880	HD2	ILE	A	79	71390	4410	117900	1.00	0.00	H
ATOM	882	C	ILE	A	79	-16000	30710	114060	1.00	0.00	C		ATOM	881	HD3	ILE	A	79	70620	3610	119340	1.00	0.00	H
ATOM	883	O	ILE	A	79	-16720	30560	113070	1.00	0.00	O		ATOM	882	C	ILE	A	79	75390	3280	117720	1.00	0.00	C
ATOM	884	N	PRO	A	80	-16550	31040	115220	1.00	0.00	N		ATOM	883	O	ILE	A	79	76100	2310	117420	1.00	0.00	O
ATOM	885	CD	PRO	A	80	-15790	30870	116470	1.00	0.00	C		ATOM	884	N	PRO	A	80	76020	4380	118200	1.00	0.00	N
ATOM	886	HD1	PRO	A	80	-14830	31430	116530	1.00	0.00	H		ATOM	885	CD	PRO	A	80	75390	5740	118270	1.00	0.00	C
ATOM	887	HD2	PRO	A	80	-15450	29810	116480	1.00	0.00	H		ATOM	886	HD1	PRO	A	80	74520	5490	118910	1.00	0.00	H
ATOM	888	CA	PRO	A	80	-17920	31500	115460	1.00	0.00	C		ATOM	887	HD2	PRO	A	80	75060	6070	117260	1.00	0.00	H
ATOM	889	HA	PRO	A	80	-18550	30630	115350	1.00	0.00	H		ATOM	888	CA	PRO	A	80	77370	4400	118750	1.00	0.00	C
ATOM	890	CB	PRO	A	80	-18010	31890	116930	1.00	0.00	C		ATOM	889	HA	PRO	A	80	78080	4490	117940	1.00	0.00	H
ATOM	891	HB1	PRO	A	80	-19040	31630	117240	1.00	0.00	H		ATOM	890	CB	PRO	A	80	77340	5640	119610	1.00	0.00	C
ATOM	892	HB2	PRO	A	80	-17890	32990	117060	1.00	0.00	H		ATOM	891	HB1	PRO	A	80	78330	6120	119670	1.00	0.00	H
ATOM	893	CG	PRO	A	80	-16870	31090	117560	1.00	0.00	C		ATOM	892	HB2	PRO	A	80	77020	5530	120670	1.00	0.00	H
ATOM	894	HG1	PRO	A	80	-16430	31600	118440	1.00	0.00	H		ATOM	893	CG	PRO	A	80	76410	6640	118890	1.00	0.00	C
ATOM	895	HG2	PRO	A	80	-17210	30050	117770	1.00	0.00	H		ATOM	894	HG1	PRO	A	80	75990	7320	119660	1.00	0.00	H
ATOM	896	C	PRO	A	80	-18470	32560	114620	1.00	0.00	C		ATOM	895	HG2	PRO	A	80	76980	7380	118280	1.00	0.00	H
ATOM	897	O	PRO	A	80	-17720	33320	114110	1.00	0.00	O		ATOM	896	C	PRO	A	80	77850	3230	119570	1.00	0.00	C
ATOM	898	N	ASP	A	81	-19770	32690	114440	1.00	0.00	N		ATOM	897	O	PRO	A	80	77170	2680	120410	1.00	0.00	O
ATOM	899	HN	ASP	A	81	-20260	31920	114860	1.00	0.00	H		ATOM	898	N	ASP	A	81	79120	2930	119340	1.00	0.00	N
ATOM	900	CA	ASP	A	81	-20570	33740	113900	1.00	0.00	C		ATOM	899	HN	ASP	A	81	79570	3330	118540	1.00	0.00	H
ATOM	901	HA	ASP	A	81	-20360	33960	112860	1.00	0.00	H		ATOM	900	CA	ASP	A	81	79990	2060	120140	1.00	0.00	C
ATOM	902	CB	ASP	A	81	-22040	33220	113940	1.00	0.00	C		ATOM	901	HA	ASP	A	81	79410	1190	120390	1.00	0.00	H
ATOM	903	HB1	ASP	A	81	-22170	32790	114950	1.00	0.00	H		ATOM	902	CB	ASP	A	81	81170	1680	119190	1.00	0.00	C
ATOM	904	HB2	ASP	A	81	-22150	32390	113210	1.00	0.00	H		ATOM	903	HB1	ASP	A	81	81970	1040	119630	1.00	0.00	H
ATOM	905	CG	ASP	A	81	-23200	34150	113760	1.00	0.00	C		ATOM	904	HB2	ASP	A	81	81630	2650	118940	1.00	0.00	H
ATOM	906	OD1	ASP	A	81	-22970	35360	113520	1.00	0.00	O		ATOM	905	CG	ASP	A	81	80710	0.850	118010	1.00	0.00	C
ATOM	907	OD2	ASP	A	81	-24390	33670	113850	1.00	0.00	O		ATOM	906	OD1	ASP	A	81	79640	0.210	118100	1.00	0.00	O
ATOM	908	C	ASP	A	81	-20300	35050	114750	1.00	0.00	C		ATOM	907	OD2	ASP	A	81	81410	0.820	116990	1.00	0.00	O
ATOM	909	O	ASP	A	81	-20110	34970	115970	1.00	0.00	O		ATOM	908	C	ASP	A	81	80470	2700	121450	1.00	0.00	C
ATOM	910	N	ILE	A	82	-20080	36280	114130	1.00	0.00	N		ATOM	909	O	ASP	A	81	80610	2010	122480	1.00	0.00	O
ATOM	911	HN	ILE	A	82	-20220	36410	113150	1.00	0.00	H		ATOM	910	N	ILE	A	82	80630	4020	121470	1.00	0.00	N
ATOM	912	CA	ILE	A	82	-19910	37520	114810	1.00	0.00	C		ATOM	911	HN	ILE	A	82	80420	4600	120680	1.00	0.00	H
ATOM	913	HA	ILE	A	82	-19040	37500	115450	1.00	0.00	H		ATOM	912	CA	ILE	A	82	81020	4700	122660	1.00	0.00	C
ATOM	914	CB	ILE	A	82	-19740	38730	113840	1.00	0.00	C		ATOM	913	HA	ILE	A	82	81140	3960	123430	1.00	0.00	H
ATOM	915	HB	ILE	A	82	-19050	38350	113060	1.00	0.00	H		ATOM	914	CB	ILE	A	82	82370	5400	122440	1.00	0.00	C
ATOM	916	CG2	ILE	A	82	-21080	38950	113080	1.00	0.00	C		ATOM	915	HB	ILE	A	82	82440	5890	121440	1.00	0.00	H
ATOM	917	HG21	ILE	A	82	-20800	39490	112140	1.00	0.00	H		ATOM	916	CG2	ILE	A	82	82650	6550	123480	1.00	0.00	C
ATOM	918	HG22	ILE	A	82	-21790	39520	113700	1.00	0.00	H		ATOM	917	HG21	ILE	A	82	83740	6740	123330	1.00	0.00	H
ATOM	919	HG23	ILE	A	82	-21630	38000	112890	1.00	0.00	H		ATOM	918	HG22	ILE	A	82	82370	6120	124460	1.00	0.00	H
ATOM	920	CG1	ILE	A	82	-19130	40000	114530	1.00	0.00	C		ATOM	919	HG23	ILE	A	82	82100	7490	123240	1.00	0.00	H
ATOM	921	HG11	ILE	A	82	-19670	40300	115450	1.00	0.00	H		ATOM	920	CG1	ILE	A	82	83500	4270	122400	1.00	0.00	C
ATOM	922	HG12	ILE	A	82	-19310	40840	113830	1.00	0.00	H		ATOM	921	HG11	ILE	A	82	84390	4890	122150	1.00	0.00	H
ATOM	923	CD	ILE	A	82	-17590	39890	114730	1.00	0.00	C		ATOM	922	HG12	ILE	A	82	83370	3690	121470	1.00	0.00	H
ATOM	924	HD1	ILE	A	82	-17130	40380	115620	1.00	0.00	H		ATOM	923	CD	ILE	A	82	83710	3420	123700	1.00	0.00	C
ATOM	925	HD2	ILE	A	82	-17130	40080	113740	1.00	0.00	H		ATOM	924	HD1	ILE	A	82	83950	4160	124500	1.00	0.00	H
ATOM	926	HD3	ILE	A	82	-17250	38840	114870	1.00	0.00	H		ATOM	925	HD2	ILE	A	82	84520	2660	123710	1.00	0.00	H
ATOM	927	C	ILE	A	82	-20960	37830	115860	1.00	0.00	C		ATOM	926	HD3	ILE	A	82	82730	3040	124060	1.00	0.00	H
ATOM	928	O	ILE	A	82	-20610	38290	116980	1.00	0.00	O		ATOM	927	C	ILE	A	82	79950	5720	123030	1.00	0.00	C
ATOM	929	N	ASN	A	83	-22210	37460	115650	1.00	0.00	N		ATOM	928	O	ILE	A	82	79590	6640	122260	1.00	0.00	O
ATOM	930	HN	ASN	A	83	-22550	37150	114760	1.00	0.00	H		ATOM	929	N	ASN	A	83	79190	5420	124120	1.00	0.00	N
ATOM	931	CA	ASN	A	83	-23200	37490	116660	1.00	0.00	C		ATOM	930	HN	ASN	A	83	79460	4680	124720	1.00	0.00	H
ATOM	932	HA	ASN	A	83	-23330	38490	117050	1.00	0.00	H		ATOM	931	CA	ASN	A	83	78090	6220	124670	1.00	0.00	C
ATOM	933	CB	ASN	A	83	-24550	36880	116140	1.00	0.00	C		ATOM	932	HA	ASN	A	83	77650	6820	123880	1.00	0.00	H
ATOM	934	HB1	ASN	A	83	-25330	36970	116930	1.00	0.00	H		ATOM	933	CB	ASN	A	83	77000	5240	125250	1.00	0.00	C
ATOM	935	HB2	ASN	A	83	-24460	35810	115860	1.00	0.00	H		ATOM	934	HB1	ASN	A	83	76100	5860	125470	1.00	0.00	H
ATOM	936	CG	ASN	A	83	-25140	37740	115030	1.00	0.00	C		ATOM	935	HB2	ASN	A	83	77230	4670	126180	1.00	0.00	H
ATOM	937	OD1	ASN	A	83	-25750	38780	115280	1.00	0.00	O		ATOM	936	CG	ASN	A	83	76630	4150	124260	1.00	0.00	C
ATOM	938	ND2	ASN	A	83	-24940	37350	113790	1.00	0.00	N		ATOM	937	OD1	ASN	A	83	76770	2940	124460	1.00	0.00	O
ATOM	939	HD21	ASN	A	83	-25560	37760	113120	1.00	0.00	H		ATOM	938	ND2	ASN	A	83	76090	4610	123080	1.00	0.00	N
ATOM	940	HD22	ASN	A	83	-24390	36550	113540	1.00	0.00	H		ATOM	939	HD21	ASN	A	83	75840	5570	123040	1.00	0.00	H
ATOM	941	C	ASN	A	83	-22960	36600	117850	1.00	0.00	C		ATOM	940	HD22	ASN	A	83	75880	3920	122390	1.00	0.00	H
ATOM	942	O	ASN	A	83	-23180	37010	119010	1.00	0.00	O		ATOM	941	C	ASN	A	83	78570	7190	125680	1.00	0.00	C
ATOM	943	N	ASP	A	84	-22520	35350	117640	1.00	0.00	N		ATOM	942	O	ASN	A	83	77960	8230	125960	1.00	0.00	O
ATOM	944	HN	ASP	A	84	-22370	35040	116710	1.00	0.00	H		ATOM	943	N	ASP	A	84	79720	6970	126340	1.00	0.00	N
ATOM	945	CA	ASP	A	84	-22310	34400	118690	1.00	0.00	C		ATOM	944	HN	ASP	A	84	80350	6240	126100	1.00	0.00	H
ATOM	946	HA	ASP	A	84	-23040	34430	119490	1.00	0.00	H		ATOM	945	CA	ASP	A	84	80080	7680	127580	1.00	0.00	C
ATOM	947	CB	ASP	A	84	-22260	33080	118060	1.00	0.00	C		ATOM	946	HA	ASP	A	84	79100	7870	128000	1.00	0.00	H
ATOM	948	HB1	ASP	A	84	-21950	32310	118790	1.00	0.00	H		ATOM	947	CB	ASP	A	84	80850	6730	128600	1.00	0.00	C
ATOM	949	HB2	ASP	A	84	-21660	33050	117120	1.00	0.00	H		ATOM	948	HB1	ASP	A	84	81220	7290	129490	1.00	0.00	H
ATOM	950	CG	ASP	A	84	-23690	32570	117710	1.00	0.00	C		ATOM	949	HB2	ASP	A	84	81780	6330	128130	1.00	0.00	H
ATOM	951	OD1	ASP	A	84	-23770	31560	117000	1.00	0.00	O		ATOM	950	CG	ASP	A	84	79960	5600	129090	1.00	0.00	C
ATOM	952	OD2	ASP	A	84	-24680	33150	118260	1.00	0.00	O		ATOM	951	OD1	ASP	A	84	80580	4810	129860	1.00	0.00	O
ATOM	953	C	ASP	A	84	-20970	34620	119500	1.00	0.00	C		ATOM	952	OD2	ASP	A	84	78790	5430	128760	1.00	0.00	O
ATOM	954	O	ASP	A	84	-20970	34370	120720	1.00	0.00	O		ATOM	953	C	ASP	A	84	80640	9090	127420	1.00	0.00	C
ATOM	955	N	ALA	A	85	-19940	35160	118770	1.00	0.00	N		ATOM	954	O	ASP	A	84	81690	9310	126810	1.00	0.00	O
ATOM	956	HN	ALA	A	85	-20050	35290	117790	1.00	0.00	H		ATOM	955	N	ALA	A	85	79930	10140	128040	1.00	0.00	N
ATOM	957	CA	ALA	A	85	-18720	35710	119360	1.00	0.00	C		ATOM	956	HN	ALA	A	85	79030	9980	128450	1.00	0.00	H
ATOM	958	HA	ALA	A	85	-18280	34830	119820	1.00	0.00	H		ATOM	957	CA	ALA	A	85	80280	11530	127870	1.00	0.00	C
ATOM	959	CB	ALA	A	85	-17620	36180	118340	1.00	0.00	C		ATOM	958	HA	ALA	A	85	79880	11830	126910	1.00	0.00	H
ATOM	960	HB1	ALA	A	85	-17490	35350	117620	1.00	0.00	H		ATOM	959	CB	ALA	A	85	79450	12220	128950	1.00	0.00	C
ATOM	961	HB2	ALA	A	85	-16660	36470	118810	1.00	0.00	H		ATOM	960	HB1	ALA	A	85	79500	13310	128760	1.00	0.00	H
ATOM	962	HB3	ALA	A	85	-17950	37060	117750	1.00	0.00	H		ATOM	961	HB2	ALA	A	85	79710	11990	130010	1.00	0.00	H
ATOM	963	C	ALA	A	85	-18880	36830	120310	1.00	0.00	C		ATOM	962	HB3	ALA	A	85	78380	11990	128780	1.00	0.00	H
ATOM	964	O	ALA	A	85	-18270	36810	121380	1.00	0.00	O		ATOM	963	C	ALA	A	85	81720	11940	127980	1.00	0.00	C
ATOM	965	N	THR	A	86	-19720	37820	119990	1.00	0.00	N		ATOM	964	O	ALA	A	85	82200	12640	127080	1.00	0.00	O
ATOM	966	HN	THR	A	86	-20000	37860	119030	1.00	0.00	H		ATOM	965	N	THR	A	86	82510	11500	128990	1.00	0.00	N
ATOM	967	CA	THR	A	86	-20230	38960	120880	1.00	0.00	C		ATOM	966	HN	THR	A	86	82130	10990	129760	1.00	0.00	H
ATOM	968	HA	THR	A	86	-19360	39460	121280	1.00	0.00	H		ATOM	967	CA	THR	A	86	84000	11840	129070	1.00	0.00	C
ATOM	969	CB	THR	A	86	-21240	39910	120200	1.00	0.00	C		ATOM	968	HA	THR	A	86	83960	12910	128960	1.00	0.00	H
ATOM	970	HB	THR	A	86	-22150	39440	119780	1.00	0.00	H		ATOM	969	CB	THR	A	86	84750	11560	130360	1.00	0.00	C
ATOM	971	OG1	THR	A	86	-20730	40600	119060	1.00	0.00	O		ATOM	970	HB	THR	A	86	84650	10510	130700	1.00	0.00	H
ATOM	972	HG1	THR	A	86	-20340	39960	118460	1.00	0.00	H		ATOM	971	OG1	THR	A	86	84280	12370	131430	1.00	0.00	O
ATOM	973	CG2	THR	A	86	-21870	41000	121100	1.00	0.00	C		ATOM	972	HG1	THR	A	86	84390	11840	132220	1.00	0.00	H
ATOM	974	HG21	THR	A	86	-22710	40550	121680	1.00	0.00	H		ATOM	973	CG2	THR	A	86	86220	11810	130240	1.00	0.00	C
ATOM	975	HG22	THR	A	86	-22250	41900	120580	1.00	0.00	H		ATOM	974	HG21	THR	A	86	86730	10920	129810	1.00	0.00	H
ATOM	976	HG23	THR	A	86	-21110	41450	121780	1.00	0.00	H		ATOM	975	HG22	THR	A	86	86580	11920	131290	1.00	0.00	H
ATOM	977	C	THR	A	86	-21030	38440	122090	1.00	0.00	C		ATOM	976	HG23	THR	A	86	86630	12730	129770	1.00	0.00	H
ATOM	978	O	THR	A	86	-20790	38870	123170	1.00	0.00	O		ATOM	977	C	THR	A	86	84790	11270	127920	1.00	0.00	C
ATOM	979	N	LEU	A	87	-21940	37460	121930	1.00	0.00	N		ATOM	978	O	THR	A	86	85630	11970	127320	1.00	0.00	O
ATOM	980	HN	LEU	A	87	-22330	37140	121070	1.00	0.00	H		ATOM	979	N	LEU	A	87	84520	10010	127610	1.00	0.00	N
ATOM	981	CA	LEU	A	87	-22640	36920	123120	1.00	0.00	C		ATOM	980	HN	LEU	A	87	83790	9520	128090	1.00	0.00	H
ATOM	982	HA	LEU	A	87	-22990	37800	123620	1.00	0.00	H		ATOM	981	CA	LEU	A	87	85020	9330	126430	1.00	0.00	C
ATOM	983	CB	LEU	A	87	-23730	35960	122600	1.00	0.00	C		ATOM	982	HA	LEU	A	87	86090	9450	126370	1.00	0.00	H
ATOM	984	HB1	LEU	A	87	-23180	35200	122010	1.00	0.00	H		ATOM	983	CB	LEU	A	87	84740	7780	126420	1.00	0.00	C
ATOM	985	HB2	LEU	A	87	-24370	36580	121930	1.00	0.00	H		ATOM	984	HB1	LEU	A	87	85230	7260	125570	1.00	0.00	H
ATOM	986	CG	LEU	A	87	-24640	35130	123640	1.00	0.00	C		ATOM	985	HB2	LEU	A	87	83690	7670	126070	1.00	0.00	H
ATOM	987	HG	LEU	A	87	-24020	34340	124110	1.00	0.00	H		ATOM	986	CG	LEU	A	87	84940	6990	127730	1.00	0.00	C
ATOM	988	CD1	LEU	A	87	-25140	36060	124790	1.00	0.00	C		ATOM	987	HG	LEU	A	87	84270	7480	128470	1.00	0.00	H
ATOM	989	HD11	LEU	A	87	-24380	36830	125050	1.00	0.00	H		ATOM	988	CD1	LEU	A	87	84670	5480	127460	1.00	0.00	C
ATOM	990	HD12	LEU	A	87	-25210	35470	125730	1.00	0.00	H		ATOM	989	HD11	LEU	A	87	84740	4850	128370	1.00	0.00	H
ATOM	991	HD13	LEU	A	87	-26080	36620	124660	1.00	0.00	H		ATOM	990	HD12	LEU	A	87	85340	4950	126750	1.00	0.00	H
ATOM	992	CD2	LEU	A	87	-25760	34520	122820	1.00	0.00	C		ATOM	991	HD13	LEU	A	87	83630	5400	127070	1.00	0.00	H
ATOM	993	HD21	LEU	A	87	-25380	33700	122180	1.00	0.00	H		ATOM	992	CD2	LEU	A	87	86360	7130	128340	1.00	0.00	C
ATOM	994	HD22	LEU	A	87	-26310	35280	122230	1.00	0.00	H		ATOM	993	HD21	LEU	A	87	87160	6930	127590	1.00	0.00	H
ATOM	995	HD23	LEU	A	87	-26390	33900	123490	1.00	0.00	H		ATOM	994	HD22	LEU	A	87	86380	6460	129230	1.00	0.00	H
ATOM	996	C	LEU	A	87	-21730	36230	124130	1.00	0.00	C		ATOM	995	HD23	LEU	A	87	86430	8200	128640	1.00	0.00	H
ATOM	997	O	LEU	A	87	-21860	36460	125320	1.00	0.00	O		ATOM	996	C	LEU	A	87	84670	9940	125090	1.00	0.00	C
ATOM	998	N	ASP	A	88	-20720	35470	123650	1.00	0.00	N		ATOM	997	O	LEU	A	87	85620	10250	124340	1.00	0.00	O
ATOM	999	HN	ASP	A	88	-20760	35330	122660	1.00	0.00	H		ATOM	998	N	ASP	A	88	83350	10200	124920	1.00	0.00	N
ATOM	1000	CA	ASP	A	88	-19620	34890	124390	1.00	0.00	C		ATOM	999	HN	ASP	A	88	82640	9900	125550	1.00	0.00	H
ATOM	1001	HA	ASP	A	88	-20070	34290	125170	1.00	0.00	H		ATOM	1000	CA	ASP	A	88	82860	10820	123780	1.00	0.00	C
ATOM	1002	CB	ASP	A	88	-18850	34020	123420	1.00	0.00	C		ATOM	1001	HA	ASP	A	88	83240	10180	123000	1.00	0.00	H
ATOM	1003	HB1	ASP	A	88	-18390	34680	122650	1.00	0.00	H		ATOM	1002	CB	ASP	A	88	81330	10730	124090	1.00	0.00	C
ATOM	1004	HB2	ASP	A	88	-19610	33450	122840	1.00	0.00	H		ATOM	1003	HB1	ASP	A	88	80970	11320	124960	1.00	0.00	H
ATOM	1005	CG	ASP	A	88	-17810	33090	124070	1.00	0.00	C		ATOM	1004	HB2	ASP	A	88	81160	9670	124370	1.00	0.00	H
ATOM	1006	OD1	ASP	A	88	-17630	33070	125290	1.00	0.00	O		ATOM	1005	CG	ASP	A	88	80440	10970	122960	1.00	0.00	C
ATOM	1007	OD2	ASP	A	88	-17210	32320	123300	1.00	0.00	O		ATOM	1006	OD1	ASP	A	88	79170	10980	123150	1.00	0.00	O
ATOM	1008	C	ASP	A	88	-18800	35960	125160	1.00	0.00	C		ATOM	1007	OD2	ASP	A	88	80900	11260	121840	1.00	0.00	O
ATOM	1009	O	ASP	A	88	-18490	35910	126330	1.00	0.00	O		ATOM	1008	C	ASP	A	88	83390	12210	123510	1.00	0.00	C
ATOM	1010	N	HSD	A	89	-18420	37130	124560	1.00	0.00	N		ATOM	1009	O	ASP	A	88	83720	12620	122380	1.00	0.00	O
ATOM	1011	HN	HSD	A	89	-18770	37240	123640	1.00	0.00	H		ATOM	1010	N	HSD	A	89	83550	12980	124560	1.00	0.00	N
ATOM	1012	CA	HSD	A	89	-17750	38300	125170	1.00	0.00	C		ATOM	1011	HN	HSD	A	89	83170	12620	125410	1.00	0.00	H
ATOM	1013	HA	HSD	A	89	-16830	37950	125620	1.00	0.00	H		ATOM	1012	CA	HSD	A	89	84140	14300	124560	1.00	0.00	C
ATOM	1014	CB	HSD	A	89	-17300	39320	124110	1.00	0.00	C		ATOM	1013	HA	HSD	A	89	83620	14910	123850	1.00	0.00	H
ATOM	1015	HB1	HSD	A	89	-18100	39940	123660	1.00	0.00	H		ATOM	1014	CB	HSD	A	89	83770	14990	125880	1.00	0.00	C
ATOM	1016	HB2	HSD	A	89	-16860	38770	123250	1.00	0.00	H		ATOM	1015	HB1	HSD	A	89	84300	15960	125940	1.00	0.00	H
ATOM	1017	ND1	HSD	A	89	-15120	40670	124420	1.00	0.00	N		ATOM	1016	HB2	HSD	A	89	84180	14420	126740	1.00	0.00	H
ATOM	1018	HD1	HSD	A	89	-14520	39950	124060	1.00	0.00	H		ATOM	1017	ND1	HSD	A	89	81280	15160	125150	1.00	0.00	N
ATOM	1019	CG	HSD	A	89	-16420	40430	124680	1.00	0.00	C		ATOM	1018	HD1	HSD	A	89	81410	14860	124200	1.00	0.00	H
ATOM	1020	CE1	HSD	A	89	-14650	41720	125110	1.00	0.00	C		ATOM	1019	CG	HSD	A	89	82300	15200	126100	1.00	0.00	C
ATOM	1021	HE1	HSD	A	89	-13600	42000	125040	1.00	0.00	H		ATOM	1020	CE1	HSD	A	89	80090	15470	125710	1.00	0.00	C
ATOM	1022	NE2	HSD	A	89	-15590	42210	125860	1.00	0.00	N		ATOM	1021	HE1	HSD	A	89	79130	15570	125190	1.00	0.00	H
ATOM	1023	CD2	HSD	A	89	-16720	41450	125560	1.00	0.00	C		ATOM	1022	NE2	HSD	A	89	80290	15840	127010	1.00	0.00	N
ATOM	1024	HD2	HSD	A	89	-17600	41780	126100	1.00	0.00	H		ATOM	1023	CD2	HSD	A	89	81660	15520	127230	1.00	0.00	C
ATOM	1025	C	HSD	A	89	-18600	39050	126190	1.00	0.00	C		ATOM	1024	HD2	HSD	A	89	82120	15470	128210	1.00	0.00	H
ATOM	1026	O	HSD	A	89	-18130	39410	127270	1.00	0.00	O		ATOM	1025	C	HSD	A	89	85620	14340	124240	1.00	0.00	C
ATOM	1027	N	GLU	A	90	-19940	39280	125920	1.00	0.00	N		ATOM	1026	O	HSD	A	89	86060	15220	123470	1.00	0.00	O
ATOM	1028	HN	GLU	A	90	-20420	39170	125060	1.00	0.00	H		ATOM	1027	N	GLU	A	90	86400	13450	124820	1.00	0.00	N
ATOM	1029	CA	GLU	A	90	-20760	39900	126920	1.00	0.00	C		ATOM	1028	HN	GLU	A	90	86040	12840	125520	1.00	0.00	H
ATOM	1030	HA	GLU	A	90	-20160	40710	127310	1.00	0.00	H		ATOM	1029	CA	GLU	A	90	87870	13340	124520	1.00	0.00	C
ATOM	1031	CB	GLU	A	90	-22030	40560	126340	1.00	0.00	C		ATOM	1030	HA	GLU	A	90	88160	14360	124740	1.00	0.00	H
ATOM	1032	HB1	GLU	A	90	-22690	40900	127180	1.00	0.00	H		ATOM	1031	CB	GLU	A	90	88530	12320	125500	1.00	0.00	C
ATOM	1033	HB2	GLU	A	90	-22560	39890	125640	1.00	0.00	H		ATOM	1032	HB1	GLU	A	90	89370	11860	124930	1.00	0.00	H
ATOM	1034	CG	GLU	A	90	-21560	41880	125470	1.00	0.00	C		ATOM	1033	HB2	GLU	A	90	87830	11470	125610	1.00	0.00	H
ATOM	1035	HG1	GLU	A	90	-21050	41600	124520	1.00	0.00	H		ATOM	1034	CG	GLU	A	90	89030	12800	126880	1.00	0.00	C
ATOM	1036	HG2	GLU	A	90	-20860	42490	126080	1.00	0.00	H		ATOM	1035	HG1	GLU	A	90	89390	11900	127430	1.00	0.00	H
ATOM	1037	CD	GLU	A	90	-22810	42690	125060	1.00	0.00	C		ATOM	1036	HG2	GLU	A	90	88160	13160	127460	1.00	0.00	H
ATOM	1038	OE1	GLU	A	90	-22890	43930	125370	1.00	0.00	O		ATOM	1037	CD	GLU	A	90	90140	13830	126850	1.00	0.00	C
ATOM	1039	OE2	GLU	A	90	-23740	42230	124330	1.00	0.00	O		ATOM	1038	OE1	GLU	A	90	89900	14950	127440	1.00	0.00	O
ATOM	1040	C	GLU	A	90	-21070	38980	128170	1.00	0.00	C		ATOM	1039	OE2	GLU	A	90	91270	13580	126320	1.00	0.00	O
ATOM	1041	O	GLU	A	90	-21230	39550	129260	1.00	0.00	O		ATOM	1040	C	GLU	A	90	88090	13000	122980	1.00	0.00	C
ATOM	1042	N	LEU	A	91	-21190	37650	127960	1.00	0.00	N		ATOM	1041	O	GLU	A	90	89000	13520	122310	1.00	0.00	O
ATOM	1043	HN	LEU	A	91	-21340	37420	127000	1.00	0.00	H		ATOM	1042	N	LEU	A	91	87280	12050	122460	1.00	0.00	N
ATOM	1044	CA	LEU	A	91	-21340	36660	129050	1.00	0.00	C		ATOM	1043	HN	LEU	A	91	86580	11650	123050	1.00	0.00	H
ATOM	1045	HA	LEU	A	91	-22180	36980	129650	1.00	0.00	H		ATOM	1044	CA	LEU	A	91	87210	11530	121110	1.00	0.00	C
ATOM	1046	CB	LEU	A	91	-21640	35250	128390	1.00	0.00	C		ATOM	1045	HA	LEU	A	91	88190	11090	120950	1.00	0.00	H
ATOM	1047	HB1	LEU	A	91	-20820	34890	127730	1.00	0.00	H		ATOM	1046	CB	LEU	A	91	86140	10360	121090	1.00	0.00	C
ATOM	1048	HB2	LEU	A	91	-22610	35400	127860	1.00	0.00	H		ATOM	1047	HB1	LEU	A	91	85160	10750	121440	1.00	0.00	H
ATOM	1049	CG	LEU	A	91	-21940	34110	129330	1.00	0.00	C		ATOM	1048	HB2	LEU	A	91	86420	9660	121910	1.00	0.00	H
ATOM	1050	HG	LEU	A	91	-21170	33960	130100	1.00	0.00	H		ATOM	1049	CG	LEU	A	91	85860	9450	119860	1.00	0.00	C
ATOM	1051	CD1	LEU	A	91	-23220	34450	130120	1.00	0.00	C		ATOM	1050	HG	LEU	A	91	85240	9930	119080	1.00	0.00	H
ATOM	1052	HD11	LEU	A	91	-23890	34810	129310	1.00	0.00	H		ATOM	1051	CD1	LEU	A	91	87240	9070	119140	1.00	0.00	C
ATOM	1053	HD12	LEU	A	91	-22970	35160	130930	1.00	0.00	H		ATOM	1052	HD11	LEU	A	91	86960	8470	118250	1.00	0.00	H
ATOM	1054	HD13	LEU	A	91	-23700	33500	130420	1.00	0.00	H		ATOM	1053	HD12	LEU	A	91	87800	8260	119660	1.00	0.00	H
ATOM	1055	CD2	LEU	A	91	-22120	32760	128540	1.00	0.00	C		ATOM	1054	HD13	LEU	A	91	87840	9970	118910	1.00	0.00	H
ATOM	1056	HD21	LEU	A	91	-21200	32550	127950	1.00	0.00	H		ATOM	1055	CD2	LEU	A	91	85100	8150	120190	1.00	0.00	C
ATOM	1057	HD22	LEU	A	91	-23120	32770	128050	1.00	0.00	H		ATOM	1056	HD21	LEU	A	91	84250	8370	120880	1.00	0.00	H
ATOM	1058	HD23	LEU	A	91	-22080	32020	129370	1.00	0.00	H		ATOM	1057	HD22	LEU	A	91	85740	7330	120570	1.00	0.00	H
ATOM	1059	C	LEU	A	91	-20100	36690	129910	1.00	0.00	C		ATOM	1058	HD23	LEU	A	91	84630	7840	119230	1.00	0.00	H
ATOM	1060	O	LEU	A	91	-20190	36770	131110	1.00	0.00	O		ATOM	1059	C	LEU	A	91	86940	12620	120030	1.00	0.00	C
ATOM	1061	N	LEU	A	92	-18890	36690	129340	1.00	0.00	N		ATOM	1060	O	LEU	A	91	87620	12740	119000	1.00	0.00	O
ATOM	1062	HN	LEU	A	92	-18750	36440	128390	1.00	0.00	H		ATOM	1061	N	LEU	A	92	85880	13420	120400	1.00	0.00	N
ATOM	1063	CA	LEU	A	92	-17660	36960	130110	1.00	0.00	C		ATOM	1062	HN	LEU	A	92	85270	13330	121180	1.00	0.00	H
ATOM	1064	HA	LEU	A	92	-17630	36280	130950	1.00	0.00	H		ATOM	1063	CA	LEU	A	92	85560	14470	119480	1.00	0.00	C
ATOM	1065	CB	LEU	A	92	-16540	36570	129090	1.00	0.00	C		ATOM	1064	HA	LEU	A	92	85430	14000	118520	1.00	0.00	H
ATOM	1066	HB1	LEU	A	92	-16600	37290	128260	1.00	0.00	H		ATOM	1065	CB	LEU	A	92	84150	15050	119920	1.00	0.00	C
ATOM	1067	HB2	LEU	A	92	-16720	35580	128610	1.00	0.00	H		ATOM	1066	HB1	LEU	A	92	84290	15620	120870	1.00	0.00	H
ATOM	1068	CG	LEU	A	92	-15190	36570	129760	1.00	0.00	C		ATOM	1067	HB2	LEU	A	92	83480	14190	120150	1.00	0.00	H
ATOM	1069	HG	LEU	A	92	-15080	37580	130200	1.00	0.00	H		ATOM	1068	CG	LEU	A	92	83490	16000	118940	1.00	0.00	C
ATOM	1070	CD1	LEU	A	92	-14960	35510	130860	1.00	0.00	C		ATOM	1069	HG	LEU	A	92	84280	16700	118580	1.00	0.00	H
ATOM	1071	HD11	LEU	A	92	-15490	35750	131810	1.00	0.00	H		ATOM	1070	CD1	LEU	A	92	82890	15210	117730	1.00	0.00	C
ATOM	1072	HD12	LEU	A	92	-13920	35370	131230	1.00	0.00	H		ATOM	1071	HD11	LEU	A	92	82620	15930	116940	1.00	0.00	H
ATOM	1073	HD13	LEU	A	92	-15330	34500	130600	1.00	0.00	H		ATOM	1072	HD12	LEU	A	92	82110	14490	118060	1.00	0.00	H
ATOM	1074	CD2	LEU	A	92	-14070	36350	128720	1.00	0.00	C		ATOM	1073	HD13	LEU	A	92	83690	14540	117360	1.00	0.00	H
ATOM	1075	HD21	LEU	A	92	-14450	35840	127810	1.00	0.00	H		ATOM	1074	CD2	LEU	A	92	82390	16820	119580	1.00	0.00	C
ATOM	1076	HD22	LEU	A	92	-13260	35730	129180	1.00	0.00	H		ATOM	1075	HD21	LEU	A	92	81650	16070	119950	1.00	0.00	H
ATOM	1077	HD23	LEU	A	92	-13590	37290	128390	1.00	0.00	H		ATOM	1076	HD22	LEU	A	92	81880	17470	118850	1.00	0.00	H
ATOM	1078	C	LEU	A	92	-17450	38290	130740	1.00	0.00	C		ATOM	1077	HD23	LEU	A	92	82770	17360	120470	1.00	0.00	H
ATOM	1079	O	LEU	A	92	-16950	38370	131850	1.00	0.00	O		ATOM	1078	C	LEU	A	92	86610	15570	119440	1.00	0.00	C
ATOM	1080	N	SER	A	93	-17770	39380	130070	1.00	0.00	N		ATOM	1079	O	LEU	A	92	86940	16210	118420	1.00	0.00	O
ATOM	1081	HN	SER	A	93	-18160	39260	129160	1.00	0.00	H		ATOM	1080	N	SER	A	93	87240	15840	120630	1.00	0.00	N
ATOM	1082	CA	SER	A	93	-17520	40730	130560	1.00	0.00	C		ATOM	1081	HN	SER	A	93	86950	15270	121400	1.00	0.00	H
ATOM	1083	HA	SER	A	93	-16460	40770	130740	1.00	0.00	H		ATOM	1082	CA	SER	A	93	88270	16870	120880	1.00	0.00	C
ATOM	1084	CB	SER	A	93	-17800	41760	129510	1.00	0.00	C		ATOM	1083	HA	SER	A	93	87890	17810	120500	1.00	0.00	H
ATOM	1085	HB1	SER	A	93	-18900	41920	129440	1.00	0.00	H		ATOM	1084	CB	SER	A	93	88500	17220	122460	1.00	0.00	C
ATOM	1086	HB2	SER	A	93	-17610	41440	128470	1.00	0.00	H		ATOM	1085	HB1	SER	A	93	89390	17870	122580	1.00	0.00	H
ATOM	1087	OG	SER	A	93	-17000	42960	129760	1.00	0.00	O		ATOM	1086	HB2	SER	A	93	88630	16260	123000	1.00	0.00	H
ATOM	1088	HG1	SER	A	93	-16090	42710	129610	1.00	0.00	H		ATOM	1087	OG	SER	A	93	87400	17940	123020	1.00	0.00	O
ATOM	1089	C	SER	A	93	-18250	41060	131840	1.00	0.00	C		ATOM	1088	HG1	SER	A	93	86810	17240	123300	1.00	0.00	H
ATOM	1090	O	SER	A	93	-17780	41800	132730	1.00	0.00	O		ATOM	1089	C	SER	A	93	89580	16560	120140	1.00	0.00	C
ATOM	1091	N	GLY	A	94	-19440	40420	131960	1.00	0.00	N		ATOM	1090	O	SER	A	93	90060	17430	119510	1.00	0.00	O
ATOM	1092	HN	GLY	A	94	-19730	39950	131140	1.00	0.00	H		ATOM	1091	N	GLY	A	94	90050	15330	120050	1.00	0.00	N
ATOM	1093	CA	GLY	A	94	-20340	40490	133150	1.00	0.00	C		ATOM	1092	HN	GLY	A	94	89650	14600	120610	1.00	0.00	H
ATOM	1094	HA1	GLY	A	94	-21230	39950	132900	1.00	0.00	H		ATOM	1093	CA	GLY	A	94	91180	15010	119130	1.00	0.00	C
ATOM	1095	HA2	GLY	A	94	-20400	41520	133460	1.00	0.00	H		ATOM	1094	HA1	GLY	A	94	91280	13940	119220	1.00	0.00	H
ATOM	1096	C	GLY	A	94	-19680	39690	134320	1.00	0.00	C		ATOM	1095	HA2	GLY	A	94	92060	15510	119500	1.00	0.00	H
ATOM	1097	O	GLY	A	94	-19920	39940	135500	1.00	0.00	O		ATOM	1096	C	GLY	A	94	91000	15170	117710	1.00	0.00	C
ATOM	1098	N	ARG	A	95	-18870	38680	133990	1.00	0.00	N		ATOM	1097	O	GLY	A	94	91900	15470	116900	1.00	0.00	O
ATOM	1099	HN	ARG	A	95	-19020	38340	133070	1.00	0.00	H		ATOM	1098	N	ARG	A	95	89810	14830	117170	1.00	0.00	N
ATOM	1100	CA	ARG	A	95	-18190	37850	134990	1.00	0.00	C		ATOM	1099	HN	ARG	A	95	89070	14610	117810	1.00	0.00	H
ATOM	1101	HA	ARG	A	95	-18720	37720	135920	1.00	0.00	H		ATOM	1100	CA	ARG	A	95	89400	15000	115750	1.00	0.00	C
ATOM	1102	CB	ARG	A	95	-18090	36360	134510	1.00	0.00	C		ATOM	1101	HA	ARG	A	95	90250	14600	115220	1.00	0.00	H
ATOM	1103	HB1	ARG	A	95	-17510	35740	135230	1.00	0.00	H		ATOM	1102	CB	ARG	A	95	87960	14270	115480	1.00	0.00	C
ATOM	1104	HB2	ARG	A	95	-17480	36310	133590	1.00	0.00	H		ATOM	1103	HB1	ARG	A	95	87740	14300	114390	1.00	0.00	H
ATOM	1105	CG	ARG	A	95	-19450	35620	134350	1.00	0.00	C		ATOM	1104	HB2	ARG	A	95	87170	14820	116050	1.00	0.00	H
ATOM	1106	HG1	ARG	A	95	-20200	36240	133830	1.00	0.00	H		ATOM	1105	CG	ARG	A	95	88010	12760	115920	1.00	0.00	C
ATOM	1107	HG2	ARG	A	95	-19830	35190	135300	1.00	0.00	H		ATOM	1106	HG1	ARG	A	95	88310	12390	116920	1.00	0.00	H
ATOM	1108	CD	ARG	A	95	-19320	34260	133530	1.00	0.00	C		ATOM	1107	HG2	ARG	A	95	88770	12310	115240	1.00	0.00	H
ATOM	1109	HD1	ARG	A	95	-18380	33730	133760	1.00	0.00	H		ATOM	1108	CD	ARG	A	95	86600	12060	115660	1.00	0.00	C
ATOM	1110	HD2	ARG	A	95	-19230	34550	132470	1.00	0.00	H		ATOM	1109	HD1	ARG	A	95	86140	12370	114700	1.00	0.00	H
ATOM	1111	NE	ARG	A	95	-20470	33360	133620	1.00	0.00	N		ATOM	1110	HD2	ARG	A	95	86070	12330	116600	1.00	0.00	H
ATOM	1112	HE	ARG	A	95	-21360	33810	133750	1.00	0.00	H		ATOM	1111	NE	ARG	A	95	86840	10540	115580	1.00	0.00	N
ATOM	1113	CZ	ARG	A	95	-20690	32180	133020	1.00	0.00	C		ATOM	1112	HE	ARG	A	95	87750	10210	115820	1.00	0.00	H
ATOM	1114	NH1	ARG	A	95	-19730	31420	132640	1.00	0.00	N		ATOM	1113	CZ	ARG	A	95	86070	9660	114960	1.00	0.00	C
ATOM	1115	HH11	ARG	A	95	-18860	31570	133110	1.00	0.00	H		ATOM	1114	NH1	ARG	A	95	84810	9950	114720	1.00	0.00	N
ATOM	1116	HH12	ARG	A	95	-20020	30460	132590	1.00	0.00	H		ATOM	1115	HH11	ARG	A	95	84320	10820	114810	1.00	0.00	H
ATOM	1117	NH2	ARG	A	95	-21890	31650	132830	1.00	0.00	N		ATOM	1116	HH12	ARG	A	95	84230	9180	114450	1.00	0.00	H
ATOM	1118	HH21	ARG	A	95	-22700	32000	133300	1.00	0.00	H		ATOM	1117	NH2	ARG	A	95	86410	8480	114670	1.00	0.00	N
ATOM	1119	HH22	ARG	A	95	-22040	30800	132340	1.00	0.00	H		ATOM	1118	HH21	ARG	A	95	87390	8310	114750	1.00	0.00	H
ATOM	1120	C	ARG	A	95	-16900	38330	135450	1.00	0.00	C		ATOM	1119	HH22	ARG	A	95	85810	7870	114150	1.00	0.00	H
ATOM	1121	O	ARG	A	95	-16470	38210	136590	1.00	0.00	O		ATOM	1120	C	ARG	A	95	89450	16510	115340	1.00	0.00	C
ATOM	1122	N	LEU	A	96	-16190	38980	134480	1.00	0.00	N		ATOM	1121	O	ARG	A	95	90050	16880	114410	1.00	0.00	O
ATOM	1123	HN	LEU	A	96	-16610	38930	133580	1.00	0.00	H		ATOM	1122	N	LEU	A	96	88840	17360	116310	1.00	0.00	N
ATOM	1124	CA	LEU	A	96	-14960	39780	134670	1.00	0.00	C		ATOM	1123	HN	LEU	A	96	88330	16980	117080	1.00	0.00	H
ATOM	1125	HA	LEU	A	96	-14240	39070	135060	1.00	0.00	H		ATOM	1124	CA	LEU	A	96	88900	18770	116200	1.00	0.00	C
ATOM	1126	CB	LEU	A	96	-14480	40390	133350	1.00	0.00	C		ATOM	1125	HA	LEU	A	96	88640	18960	115170	1.00	0.00	H
ATOM	1127	HB1	LEU	A	96	-13790	41240	133500	1.00	0.00	H		ATOM	1126	CB	LEU	A	96	87940	19460	117150	1.00	0.00	C
ATOM	1128	HB2	LEU	A	96	-15380	40740	132800	1.00	0.00	H		ATOM	1127	HB1	LEU	A	96	88080	20560	117080	1.00	0.00	H
ATOM	1129	CG	LEU	A	96	-13610	39470	132480	1.00	0.00	C		ATOM	1128	HB2	LEU	A	96	88230	19250	118210	1.00	0.00	H
ATOM	1130	HG	LEU	A	96	-14190	38600	132090	1.00	0.00	H		ATOM	1129	CG	LEU	A	96	86430	19150	117030	1.00	0.00	C
ATOM	1131	CD1	LEU	A	96	-13170	40360	131280	1.00	0.00	C		ATOM	1130	HG	LEU	A	96	86340	18050	116930	1.00	0.00	H
ATOM	1132	HD11	LEU	A	96	-12330	40900	131780	1.00	0.00	H		ATOM	1131	CD1	LEU	A	96	85720	19740	118220	1.00	0.00	C
ATOM	1133	HD12	LEU	A	96	-14010	41030	131010	1.00	0.00	H		ATOM	1132	HD11	LEU	A	96	85840	20840	118260	1.00	0.00	H
ATOM	1134	HD13	LEU	A	96	-12870	39760	130400	1.00	0.00	H		ATOM	1133	HD12	LEU	A	96	86210	19410	119160	1.00	0.00	H
ATOM	1135	CD2	LEU	A	96	-12390	38870	133260	1.00	0.00	C		ATOM	1134	HD13	LEU	A	96	84630	19530	118250	1.00	0.00	H
ATOM	1136	HD21	LEU	A	96	-12690	38180	134080	1.00	0.00	H		ATOM	1135	CD2	LEU	A	96	85830	19830	115780	1.00	0.00	C
ATOM	1137	HD22	LEU	A	96	-11920	39780	133680	1.00	0.00	H		ATOM	1136	HD21	LEU	A	96	85630	20890	116040	1.00	0.00	H
ATOM	1138	HD23	LEU	A	96	-11710	38260	132630	1.00	0.00	H		ATOM	1137	HD22	LEU	A	96	84850	19360	115550	1.00	0.00	H
ATOM	1139	C	LEU	A	96	-15210	40900	135680	1.00	0.00	C		ATOM	1138	HD23	LEU	A	96	86500	19840	114890	1.00	0.00	H
ATOM	1140	O	LEU	A	96	-14370	41090	136560	1.00	0.00	O		ATOM	1139	C	LEU	A	96	90260	19370	116360	1.00	0.00	C
ATOM	1141	N	ALA	A	97	-16370	41580	135600	1.00	0.00	N		ATOM	1140	O	LEU	A	96	90580	20370	115720	1.00	0.00	O
ATOM	1142	HN	ALA	A	97	-16960	41460	134800	1.00	0.00	H		ATOM	1141	N	ALA	A	97	91100	18770	117210	1.00	0.00	N
ATOM	1143	CA	ALA	A	97	-16840	42670	136500	1.00	0.00	C		ATOM	1142	HN	ALA	A	97	90790	18050	117830	1.00	0.00	H
ATOM	1144	HA	ALA	A	97	-16090	43430	136330	1.00	0.00	H		ATOM	1143	CA	ALA	A	97	92490	19120	117460	1.00	0.00	C
ATOM	1145	CB	ALA	A	97	-18250	43020	136030	1.00	0.00	C		ATOM	1144	HA	ALA	A	97	92490	20190	117610	1.00	0.00	H
ATOM	1146	HB1	ALA	A	97	-18940	42210	136340	1.00	0.00	H		ATOM	1145	CB	ALA	A	97	93110	18550	118740	1.00	0.00	C
ATOM	1147	HB2	ALA	A	97	-18210	43210	134930	1.00	0.00	H		ATOM	1146	HB1	ALA	A	97	93370	17470	118720	1.00	0.00	H
ATOM	1148	HB3	ALA	A	97	-18670	43920	136540	1.00	0.00	H		ATOM	1147	HB2	ALA	A	97	92490	18800	119630	1.00	0.00	H
ATOM	1149	C	ALA	A	97	-16900	42310	138040	1.00	0.00	C		ATOM	1148	HB3	ALA	A	97	94130	18970	118910	1.00	0.00	H
ATOM	1150	O	ALA	A	97	-16500	43150	138910	1.00	0.00	O		ATOM	1149	C	ALA	A	97	93350	18940	116310	1.00	0.00	C
ATOM	1151	N	THR	A	98	-17360	41100	138340	1.00	0.00	N		ATOM	1150	O	ALA	A	97	94250	19720	115960	1.00	0.00	O
ATOM	1152	HN	THR	A	98	-17490	40450	137600	1.00	0.00	H		ATOM	1151	N	THR	A	98	93090	17850	115560	1.00	0.00	N
ATOM	1153	CA	THR	A	98	-17600	40580	139690	1.00	0.00	C		ATOM	1152	HN	THR	A	98	92450	17130	115820	1.00	0.00	H
ATOM	1154	HA	THR	A	98	-18320	41210	140200	1.00	0.00	H		ATOM	1153	CA	THR	A	98	93850	17490	114360	1.00	0.00	C
ATOM	1155	CB	THR	A	98	-17970	39160	139570	1.00	0.00	C		ATOM	1154	HA	THR	A	98	94890	17490	114660	1.00	0.00	H
ATOM	1156	HB	THR	A	98	-17280	38440	139080	1.00	0.00	H		ATOM	1155	CB	THR	A	98	93510	16100	113890	1.00	0.00	C
ATOM	1157	OG1	THR	A	98	-19140	39080	138830	1.00	0.00	O		ATOM	1156	HB	THR	A	98	92420	16190	113680	1.00	0.00	H
ATOM	1158	HG1	THR	A	98	-19390	38160	138760	1.00	0.00	H		ATOM	1157	OG1	THR	A	98	93620	15080	114890	1.00	0.00	O
ATOM	1159	CG2	THR	A	98	-18350	38590	140900	1.00	0.00	C		ATOM	1158	HG1	THR	A	98	93010	15210	115620	1.00	0.00	H
ATOM	1160	HG21	THR	A	98	-18710	37550	140760	1.00	0.00	H		ATOM	1159	CG2	THR	A	98	94420	15670	112800	1.00	0.00	C
ATOM	1161	HG22	THR	A	98	-19200	39130	141360	1.00	0.00	H		ATOM	1160	HG21	THR	A	98	95380	15440	113310	1.00	0.00	H
ATOM	1162	HG23	THR	A	98	-17510	38620	141640	1.00	0.00	H		ATOM	1161	HG22	THR	A	98	94550	16410	111980	1.00	0.00	H
ATOM	1163	C	THR	A	98	-16230	40600	140460	1.00	0.00	C		ATOM	1162	HG23	THR	A	98	94180	14680	112360	1.00	0.00	H
ATOM	1164	O	THR	A	98	-16100	40940	141660	1.00	0.00	O		ATOM	1163	C	THR	A	98	93700	18510	113250	1.00	0.00	C
ATOM	1165	N	TYR	A	99	-15140	40250	139770	1.00	0.00	N		ATOM	1164	O	THR	A	98	94670	18870	112530	1.00	0.00	O
ATOM	1166	HN	TYR	A	99	-15210	39970	138820	1.00	0.00	H		ATOM	1165	N	TYR	A	99	92480	19070	113040	1.00	0.00	N
ATOM	1167	CA	TYR	A	99	-13790	40030	140390	1.00	0.00	C		ATOM	1166	HN	TYR	A	99	91740	18650	113560	1.00	0.00	H
ATOM	1168	HA	TYR	A	99	-13930	39930	141460	1.00	0.00	H		ATOM	1167	CA	TYR	A	99	92230	19990	112000	1.00	0.00	C
ATOM	1169	CB	TYR	A	99	-13120	38770	139780	1.00	0.00	C		ATOM	1168	HA	TYR	A	99	92900	19790	111170	1.00	0.00	H
ATOM	1170	HB1	TYR	A	99	-12220	38620	140420	1.00	0.00	H		ATOM	1169	CB	TYR	A	99	90830	19810	111360	1.00	0.00	C
ATOM	1171	HB2	TYR	A	99	-12800	38960	138730	1.00	0.00	H		ATOM	1170	HB1	TYR	A	99	90700	20400	110430	1.00	0.00	H
ATOM	1172	CG	TYR	A	99	-13970	37470	139750	1.00	0.00	C		ATOM	1171	HB2	TYR	A	99	90060	20100	112100	1.00	0.00	H
ATOM	1173	CD1	TYR	A	99	-14390	36820	138620	1.00	0.00	C		ATOM	1172	CG	TYR	A	99	90650	18360	110970	1.00	0.00	C
ATOM	1174	HD1	TYR	A	99	-13990	37140	137680	1.00	0.00	H		ATOM	1173	CD1	TYR	A	99	89650	17640	111550	1.00	0.00	C
ATOM	1175	CE1	TYR	A	99	-15310	35720	138690	1.00	0.00	C		ATOM	1174	HD1	TYR	A	99	88860	18050	112160	1.00	0.00	H
ATOM	1176	HE1	TYR	A	99	-15680	35320	137760	1.00	0.00	H		ATOM	1175	CE1	TYR	A	99	89400	16310	111240	1.00	0.00	C
ATOM	1177	CZ	TYR	A	99	-15930	35390	139890	1.00	0.00	C		ATOM	1176	HE1	TYR	A	99	88560	15720	111590	1.00	0.00	H
ATOM	1178	OH	TYR	A	99	-17010	34510	140050	1.00	0.00	O		ATOM	1177	CZ	TYR	A	99	90310	15680	110350	1.00	0.00	C
ATOM	1179	HH	TYR	A	99	-17410	34270	139210	1.00	0.00	H		ATOM	1178	OH	TYR	A	99	90080	14390	109930	1.00	0.00	O
ATOM	1180	CD2	TYR	A	99	-14480	37030	140990	1.00	0.00	C		ATOM	1179	HH	TYR	A	99	90600	14220	109140	1.00	0.00	H
ATOM	1181	HD2	TYR	A	99	-14030	37440	141890	1.00	0.00	H		ATOM	1180	CD2	TYR	A	99	91580	17770	110130	1.00	0.00	C
ATOM	1182	CE2	TYR	A	99	-15460	36040	141060	1.00	0.00	C		ATOM	1181	HD2	TYR	A	99	92440	18240	109690	1.00	0.00	H
ATOM	1183	HE2	TYR	A	99	-15950	35940	142020	1.00	0.00	H		ATOM	1182	CE2	TYR	A	99	91400	16470	109790	1.00	0.00	C
ATOM	1184	C	TYR	A	99	-12950	41240	140150	1.00	0.00	C		ATOM	1183	HE2	TYR	A	99	92080	16050	109060	1.00	0.00	H
ATOM	1185	O	TYR	A	99	-11780	41410	140490	1.00	0.00	O		ATOM	1184	C	TYR	A	99	92420	21400	112460	1.00	0.00	C
ATOM	1186	N	GLY	A	100	-13540	42240	139490	1.00	0.00	N		ATOM	1185	O	TYR	A	99	92530	22300	111640	1.00	0.00	O
ATOM	1187	HN	GLY	A	100	-14500	41990	139350	1.00	0.00	H		ATOM	1186	N	GLY	A	100	92500	21660	113780	1.00	0.00	N
ATOM	1188	CA	GLY	A	100	-12920	43560	139150	1.00	0.00	C		ATOM	1187	HN	GLY	A	100	92560	20910	114430	1.00	0.00	H
ATOM	1189	HA1	GLY	A	100	-12550	44040	140050	1.00	0.00	H		ATOM	1188	CA	GLY	A	100	92530	23080	114240	1.00	0.00	C
ATOM	1190	HA2	GLY	A	100	-13650	44230	138730	1.00	0.00	H		ATOM	1189	HA1	GLY	A	100	93170	23610	113560	1.00	0.00	H
ATOM	1191	C	GLY	A	100	-11780	43390	138120	1.00	0.00	C		ATOM	1190	HA2	GLY	A	100	92920	23190	115240	1.00	0.00	H
ATOM	1192	O	GLY	A	100	-10660	43850	138310	1.00	0.00	O		ATOM	1191	C	GLY	A	100	91210	23770	114240	1.00	0.00	C
ATOM	1193	N	LEU	A	101	-12100	42590	137100	1.00	0.00	N		ATOM	1192	O	GLY	A	100	91150	24980	114090	1.00	0.00	O
ATOM	1194	HN	LEU	A	101	-12940	42060	137040	1.00	0.00	H		ATOM	1193	N	LEU	A	101	90030	23050	114470	1.00	0.00	N
ATOM	1195	CA	LEU	A	101	-11150	42250	136050	1.00	0.00	C		ATOM	1194	HN	LEU	A	101	90150	22070	114570	1.00	0.00	H
ATOM	1196	HA	LEU	A	101	-10220	42770	136250	1.00	0.00	H		ATOM	1195	CA	LEU	A	101	88640	23730	114400	1.00	0.00	C
ATOM	1197	CB	LEU	A	101	-10900	40720	136010	1.00	0.00	C		ATOM	1196	HA	LEU	A	101	88690	24640	113820	1.00	0.00	H
ATOM	1198	HB1	LEU	A	101	-10170	40500	135200	1.00	0.00	H		ATOM	1197	CB	LEU	A	101	87620	22800	113680	1.00	0.00	C
ATOM	1199	HB2	LEU	A	101	-11890	40260	135820	1.00	0.00	H		ATOM	1198	HB1	LEU	A	101	86620	23280	113610	1.00	0.00	H
ATOM	1200	CG	LEU	A	101	-10330	40120	137230	1.00	0.00	C		ATOM	1199	HB2	LEU	A	101	87480	21900	114320	1.00	0.00	H
ATOM	1201	HG	LEU	A	101	-11000	40310	138100	1.00	0.00	H		ATOM	1200	CG	LEU	A	101	88020	22550	112200	1.00	0.00	C
ATOM	1202	CD1	LEU	A	101	-10370	38630	137000	1.00	0.00	C		ATOM	1201	HG	LEU	A	101	89030	22100	112110	1.00	0.00	H
ATOM	1203	HD11	LEU	A	101	-9800	38330	136090	1.00	0.00	H		ATOM	1202	CD1	LEU	A	101	87130	21450	111660	1.00	0.00	C
ATOM	1204	HD12	LEU	A	101	-11430	38320	136980	1.00	0.00	H		ATOM	1203	HD11	LEU	A	101	86040	21640	111820	1.00	0.00	H
ATOM	1205	HD13	LEU	A	101	-9760	38280	137860	1.00	0.00	H		ATOM	1204	HD12	LEU	A	101	87330	20460	112110	1.00	0.00	H
ATOM	1206	CD2	LEU	A	101	-8960	40610	137560	1.00	0.00	C		ATOM	1205	HD13	LEU	A	101	87270	21300	110570	1.00	0.00	H
ATOM	1207	HD21	LEU	A	101	-8240	40700	136720	1.00	0.00	H		ATOM	1206	CD2	LEU	A	101	87990	23790	111320	1.00	0.00	C
ATOM	1208	HD22	LEU	A	101	-8380	40140	138380	1.00	0.00	H		ATOM	1207	HD21	LEU	A	101	88670	24560	111760	1.00	0.00	H
ATOM	1209	HD23	LEU	A	101	-8950	41660	137940	1.00	0.00	H		ATOM	1208	HD22	LEU	A	101	86960	24210	111350	1.00	0.00	H
ATOM	1210	C	LEU	A	101	-11650	42820	134690	1.00	0.00	C		ATOM	1209	HD23	LEU	A	101	88430	23650	110310	1.00	0.00	H
ATOM	1211	O	LEU	A	101	-12820	43180	134480	1.00	0.00	O		ATOM	1210	C	LEU	A	101	88110	24210	115780	1.00	0.00	C
ATOM	1212	N	ALA	A	102	-10690	43030	133750	1.00	0.00	N		ATOM	1211	O	LEU	A	101	87890	23390	116670	1.00	0.00	O
ATOM	1213	HN	ALA	A	102	-9740	42730	133800	1.00	0.00	H		ATOM	1212	N	ALA	A	102	88020	25530	116090	1.00	0.00	N
ATOM	1214	CA	ALA	A	102	-10980	43760	132470	1.00	0.00	C		ATOM	1213	HN	ALA	A	102	88350	26170	115390	1.00	0.00	H
ATOM	1215	HA	ALA	A	102	-12010	43530	132250	1.00	0.00	H		ATOM	1214	CA	ALA	A	102	87290	26090	117180	1.00	0.00	C
ATOM	1216	CB	ALA	A	102	-10680	45270	132740	1.00	0.00	C		ATOM	1215	HA	ALA	A	102	87620	25550	118060	1.00	0.00	H
ATOM	1217	HB1	ALA	A	102	-9600	45410	132970	1.00	0.00	H		ATOM	1216	CB	ALA	A	102	87730	27550	117200	1.00	0.00	C
ATOM	1218	HB2	ALA	A	102	-11370	45410	133590	1.00	0.00	H		ATOM	1217	HB1	ALA	A	102	87420	28040	118150	1.00	0.00	H
ATOM	1219	HB3	ALA	A	102	-10880	45980	131910	1.00	0.00	H		ATOM	1218	HB2	ALA	A	102	87410	28270	116420	1.00	0.00	H
ATOM	1220	C	ALA	A	102	-10070	43210	131350	1.00	0.00	C		ATOM	1219	HB3	ALA	A	102	88840	27590	117200	1.00	0.00	H
ATOM	1221	O	ALA	A	102	-9060	42550	131630	1.00	0.00	O		ATOM	1220	C	ALA	A	102	85810	25950	116960	1.00	0.00	C
ATOM	1222	N	GLU	A	103	-10490	43560	130130	1.00	0.00	N		ATOM	1221	O	ALA	A	102	85320	26020	115840	1.00	0.00	O
ATOM	1223	HN	GLU	A	103	-11290	44130	129930	1.00	0.00	H		ATOM	1222	N	GLU	A	103	85000	25810	118020	1.00	0.00	N
ATOM	1224	CA	GLU	A	103	-9830	43010	128960	1.00	0.00	C		ATOM	1223	HN	GLU	A	103	85440	25790	118910	1.00	0.00	H
ATOM	1225	HA	GLU	A	103	-9200	42210	129290	1.00	0.00	H		ATOM	1224	CA	GLU	A	103	83580	25690	118000	1.00	0.00	C
ATOM	1226	CB	GLU	A	103	-10890	42350	128130	1.00	0.00	C		ATOM	1225	HA	GLU	A	103	83180	25530	117010	1.00	0.00	H
ATOM	1227	HB1	GLU	A	103	-11660	43110	127880	1.00	0.00	H		ATOM	1226	CB	GLU	A	103	83130	24510	118950	1.00	0.00	C
ATOM	1228	HB2	GLU	A	103	-11490	41640	128740	1.00	0.00	H		ATOM	1227	HB1	GLU	A	103	82080	24710	119260	1.00	0.00	H
ATOM	1229	CG	GLU	A	103	-10190	41620	126960	1.00	0.00	C		ATOM	1228	HB2	GLU	A	103	83810	24580	119820	1.00	0.00	H
ATOM	1230	HG1	GLU	A	103	-9450	40910	127390	1.00	0.00	H		ATOM	1229	CG	GLU	A	103	83400	23110	118370	1.00	0.00	C
ATOM	1231	HG2	GLU	A	103	-9630	42320	126290	1.00	0.00	H		ATOM	1230	HG1	GLU	A	103	84380	22980	117870	1.00	0.00	H
ATOM	1232	CD	GLU	A	103	-11080	40760	126150	1.00	0.00	C		ATOM	1231	HG2	GLU	A	103	82580	22930	117640	1.00	0.00	H
ATOM	1233	OE1	GLU	A	103	-11350	39600	126520	1.00	0.00	O		ATOM	1232	CD	GLU	A	103	83440	22050	119420	1.00	0.00	C
ATOM	1234	OE2	GLU	A	103	-11520	41260	125060	1.00	0.00	O		ATOM	1233	OE1	GLU	A	103	84230	22110	120390	1.00	0.00	O
ATOM	1235	C	GLU	A	103	-9070	44090	128130	1.00	0.00	C		ATOM	1234	OE2	GLU	A	103	82620	21160	119250	1.00	0.00	O
ATOM	1236	O	GLU	A	103	-9700	45150	127790	1.00	0.00	O		ATOM	1235	C	GLU	A	103	82920	26980	118450	1.00	0.00	C
ATOM	1237	N	LEU	A	104	-7750	43850	127920	1.00	0.00	N		ATOM	1236	O	GLU	A	103	83380	27530	119410	1.00	0.00	O
ATOM	1238	HN	LEU	A	104	-7280	43020	128200	1.00	0.00	H		ATOM	1237	N	LEU	A	104	81820	27450	117840	1.00	0.00	N
ATOM	1239	CA	LEU	A	104	-7130	44880	127060	1.00	0.00	C		ATOM	1238	HN	LEU	A	104	81580	27170	116910	1.00	0.00	H
ATOM	1240	HA	LEU	A	104	-7530	45880	127200	1.00	0.00	H		ATOM	1239	CA	LEU	A	104	80890	28360	118420	1.00	0.00	C
ATOM	1241	CB	LEU	A	104	-5590	45080	127360	1.00	0.00	C		ATOM	1240	HA	LEU	A	104	81190	28520	119440	1.00	0.00	H
ATOM	1242	HB1	LEU	A	104	-5190	44060	127520	1.00	0.00	H		ATOM	1241	CB	LEU	A	104	80850	29770	117740	1.00	0.00	C
ATOM	1243	HB2	LEU	A	104	-5450	45630	128320	1.00	0.00	H		ATOM	1242	HB1	LEU	A	104	80630	29560	116670	1.00	0.00	H
ATOM	1244	CG	LEU	A	104	-4760	45870	126350	1.00	0.00	C		ATOM	1243	HB2	LEU	A	104	81870	30200	117860	1.00	0.00	H
ATOM	1245	HG	LEU	A	104	-4850	45290	125410	1.00	0.00	H		ATOM	1244	CG	LEU	A	104	79770	30730	118270	1.00	0.00	C
ATOM	1246	CD1	LEU	A	104	-5250	47310	126220	1.00	0.00	C		ATOM	1245	HG	LEU	A	104	78760	30260	118160	1.00	0.00	H
ATOM	1247	HD11	LEU	A	104	-5210	47770	127240	1.00	0.00	H		ATOM	1246	CD1	LEU	A	104	79880	31000	119790	1.00	0.00	C
ATOM	1248	HD12	LEU	A	104	-6270	47470	125810	1.00	0.00	H		ATOM	1247	HD11	LEU	A	104	80130	30070	120340	1.00	0.00	H
ATOM	1249	HD13	LEU	A	104	-4590	47970	125620	1.00	0.00	H		ATOM	1248	HD12	LEU	A	104	78940	31370	120250	1.00	0.00	H
ATOM	1250	CD2	LEU	A	104	-3270	45880	126790	1.00	0.00	C		ATOM	1249	HD13	LEU	A	104	80680	31740	120010	1.00	0.00	H
ATOM	1251	HD21	LEU	A	104	-3040	46580	127620	1.00	0.00	H		ATOM	1250	CD2	LEU	A	104	79800	32120	117440	1.00	0.00	C
ATOM	1252	HD22	LEU	A	104	-2600	46110	125940	1.00	0.00	H		ATOM	1251	HD21	LEU	A	104	79270	32950	117960	1.00	0.00	H
ATOM	1253	HD23	LEU	A	104	-3010	44870	127190	1.00	0.00	H		ATOM	1252	HD22	LEU	A	104	79310	32040	116450	1.00	0.00	H
ATOM	1254	C	LEU	A	104	-7410	44650	125620	1.00	0.00	C		ATOM	1253	HD23	LEU	A	104	80860	32420	117330	1.00	0.00	H
ATOM	1255	O	LEU	A	104	-7030	43690	125080	1.00	0.00	O		ATOM	1254	C	LEU	A	104	79560	27630	118660	1.00	0.00	C
ATOM	1256	N	GLN	A	105	-8200	45600	125000	1.00	0.00	N		ATOM	1255	O	LEU	A	104	79030	27080	117720	1.00	0.00	O
ATOM	1257	HN	GLN	A	105	-8520	46420	125470	1.00	0.00	H		ATOM	1256	N	GLN	A	105	79060	27580	119950	1.00	0.00	N
ATOM	1258	CA	GLN	A	105	-8390	45580	123470	1.00	0.00	C		ATOM	1257	HN	GLN	A	105	79470	28030	120740	1.00	0.00	H
ATOM	1259	HA	GLN	A	105	-8830	44630	123190	1.00	0.00	H		ATOM	1258	CA	GLN	A	105	77790	26970	120290	1.00	0.00	C
ATOM	1260	CB	GLN	A	105	-9470	46590	123120	1.00	0.00	C		ATOM	1259	HA	GLN	A	105	77580	26130	119650	1.00	0.00	H
ATOM	1261	HB1	GLN	A	105	-9700	46540	122030	1.00	0.00	H		ATOM	1260	CB	GLN	A	105	77720	26530	121770	1.00	0.00	C
ATOM	1262	HB2	GLN	A	105	-9140	47630	123350	1.00	0.00	H		ATOM	1261	HB1	GLN	A	105	76670	26260	122000	1.00	0.00	H
ATOM	1263	CG	GLN	A	105	-10790	46340	123930	1.00	0.00	C		ATOM	1262	HB2	GLN	A	105	77990	27440	122350	1.00	0.00	H
ATOM	1264	HG1	GLN	A	105	-11610	46850	123380	1.00	0.00	H		ATOM	1263	CG	GLN	A	105	78710	25460	122360	1.00	0.00	C
ATOM	1265	HG2	GLN	A	105	-10830	46790	124950	1.00	0.00	H		ATOM	1264	HG1	GLN	A	105	79760	25780	122200	1.00	0.00	H
ATOM	1266	CD	GLN	A	105	-11230	44890	123950	1.00	0.00	C		ATOM	1265	HG2	GLN	A	105	78610	24520	121770	1.00	0.00	H
ATOM	1267	OE1	GLN	A	105	-11630	44280	122960	1.00	0.00	O		ATOM	1266	CD	GLN	A	105	78430	25330	123840	1.00	0.00	C
ATOM	1268	NE2	GLN	A	105	-11070	44230	125150	1.00	0.00	N		ATOM	1267	OE1	GLN	A	105	77780	24410	124320	1.00	0.00	O
ATOM	1269	HE21	GLN	A	105	-11260	43250	125160	1.00	0.00	H		ATOM	1268	NE2	GLN	A	105	79190	26180	124520	1.00	0.00	N
ATOM	1270	HE22	GLN	A	105	-10780	44770	125940	1.00	0.00	H		ATOM	1269	HE21	GLN	A	105	79220	25990	125510	1.00	0.00	H
ATOM	1271	C	GLN	A	105	-7090	45850	122660	1.00	0.00	C		ATOM	1270	HE22	GLN	A	105	79740	26850	124020	1.00	0.00	H
ATOM	1272	O	GLN	A	105	-6580	46960	122660	1.00	0.00	O		ATOM	1271	C	GLN	A	105	76730	27980	120040	1.00	0.00	C
ATOM	1273	N	MET	A	106	-6670	44840	121900	1.00	0.00	N		ATOM	1272	O	GLN	A	105	76910	29230	120270	1.00	0.00	O
ATOM	1274	HN	MET	A	106	-7110	43950	121930	1.00	0.00	H		ATOM	1273	N	MET	A	106	75630	27480	119510	1.00	0.00	N
ATOM	1275	CA	MET	A	106	-5430	44880	121170	1.00	0.00	C		ATOM	1274	HN	MET	A	106	75490	26490	119520	1.00	0.00	H
ATOM	1276	HA	MET	A	106	-4990	45860	121220	1.00	0.00	H		ATOM	1275	CA	MET	A	106	74490	28190	118860	1.00	0.00	C
ATOM	1277	CB	MET	A	106	-4410	43760	121530	1.00	0.00	C		ATOM	1276	HA	MET	A	106	74730	29250	118880	1.00	0.00	H
ATOM	1278	HB1	MET	A	106	-3790	43480	120650	1.00	0.00	H		ATOM	1277	CB	MET	A	106	74510	27840	117360	1.00	0.00	C
ATOM	1279	HB2	MET	A	106	-4940	42840	121830	1.00	0.00	H		ATOM	1278	HB1	MET	A	106	73620	28290	116860	1.00	0.00	H
ATOM	1280	CG	MET	A	106	-3510	44070	122690	1.00	0.00	C		ATOM	1279	HB2	MET	A	106	74530	26720	117320	1.00	0.00	H
ATOM	1281	HG1	MET	A	106	-4110	44410	123560	1.00	0.00	H		ATOM	1280	CG	MET	A	106	75760	28370	116570	1.00	0.00	C
ATOM	1282	HG2	MET	A	106	-3010	45020	122400	1.00	0.00	H		ATOM	1281	HG1	MET	A	106	75600	28110	115500	1.00	0.00	H
ATOM	1283	SD	MET	A	106	-2340	42790	123150	1.00	0.00	S		ATOM	1282	HG2	MET	A	106	76640	27840	116980	1.00	0.00	H
ATOM	1284	CE	MET	A	106	-1320	43610	124370	1.00	0.00	C		ATOM	1283	SD	MET	A	106	75830	30180	116630	1.00	0.00	S
ATOM	1285	HE1	MET	A	106	-1730	44000	125320	1.00	0.00	H		ATOM	1284	CE	MET	A	106	77170	30280	115410	1.00	0.00	C
ATOM	1286	HE2	MET	A	106	-0.860	44510	123900	1.00	0.00	H		ATOM	1285	HE1	MET	A	106	77940	29480	115400	1.00	0.00	H
ATOM	1287	HE3	MET	A	106	-0.610	42820	124720	1.00	0.00	H		ATOM	1286	HE2	MET	A	106	77680	31250	115600	1.00	0.00	H
ATOM	1288	C	MET	A	106	-5870	44950	119690	1.00	0.00	C		ATOM	1287	HE3	MET	A	106	76820	30410	114360	1.00	0.00	H
ATOM	1289	O	MET	A	106	-6920	44430	119270	1.00	0.00	O		ATOM	1288	C	MET	A	106	73190	27900	119420	1.00	0.00	C
ATOM	1290	N	GLU	A	107	-5100	45670	118810	1.00	0.00	N		ATOM	1289	O	MET	A	106	72870	26730	119580	1.00	0.00	O
ATOM	1291	HN	GLU	A	107	-4380	46250	119180	1.00	0.00	H		ATOM	1290	N	GLU	A	107	72420	28950	119950	1.00	0.00	N
ATOM	1292	CA	GLU	A	107	-5150	45830	117350	1.00	0.00	C		ATOM	1291	HN	GLU	A	107	72700	29850	119650	1.00	0.00	H
ATOM	1293	HA	GLU	A	107	-5920	46550	117110	1.00	0.00	H		ATOM	1292	CA	GLU	A	107	71150	28820	120660	1.00	0.00	C
ATOM	1294	CB	GLU	A	107	-3840	46450	116730	1.00	0.00	C		ATOM	1293	HA	GLU	A	107	71440	28180	121480	1.00	0.00	H
ATOM	1295	HB1	GLU	A	107	-3740	46620	115630	1.00	0.00	H		ATOM	1294	CB	GLU	A	107	70610	30150	121200	1.00	0.00	C
ATOM	1296	HB2	GLU	A	107	-3010	45720	116750	1.00	0.00	H		ATOM	1295	HB1	GLU	A	107	69670	30010	121780	1.00	0.00	H
ATOM	1297	CG	GLU	A	107	-3410	47830	117330	1.00	0.00	C		ATOM	1296	HB2	GLU	A	107	70420	30870	120380	1.00	0.00	H
ATOM	1298	HG1	GLU	A	107	-4320	48430	117530	1.00	0.00	H		ATOM	1297	CG	GLU	A	107	71500	30880	122260	1.00	0.00	C
ATOM	1299	HG2	GLU	A	107	-2810	48400	116590	1.00	0.00	H		ATOM	1298	HG1	GLU	A	107	72560	30940	121960	1.00	0.00	H
ATOM	1300	CD	GLU	A	107	-2540	47760	118540	1.00	0.00	C		ATOM	1299	HG2	GLU	A	107	71480	30330	123230	1.00	0.00	H
ATOM	1301	OE1	GLU	A	107	-1380	48340	118510	1.00	0.00	O		ATOM	1300	CD	GLU	A	107	70950	32270	122580	1.00	0.00	C
ATOM	1302	OE2	GLU	A	107	-2980	47290	119620	1.00	0.00	O		ATOM	1301	OE1	GLU	A	107	69950	32400	123380	1.00	0.00	O
ATOM	1303	C	GLU	A	107	-5470	44490	116720	1.00	0.00	C		ATOM	1302	OE2	GLU	A	107	71570	33220	122080	1.00	0.00	O
ATOM	1304	O	GLU	A	107	-4760	43480	116960	1.00	0.00	O		ATOM	1303	C	GLU	A	107	70050	28030	119920	1.00	0.00	C
ATOM	1305	N	GLY	A	108	-6510	44480	115920	1.00	0.00	N		ATOM	1304	O	GLU	A	107	69980	27950	118690	1.00	0.00	O
ATOM	1306	HN	GLY	A	108	-7120	45270	115900	1.00	0.00	H		ATOM	1305	N	GLY	A	108	69180	27410	120730	1.00	0.00	N
ATOM	1307	CA	GLY	A	108	-7040	43320	115210	1.00	0.00	C		ATOM	1306	HN	GLY	A	108	69400	27430	121700	1.00	0.00	H
ATOM	1308	HA1	GLY	A	108	-8070	43440	114920	1.00	0.00	H		ATOM	1307	CA	GLY	A	108	68090	26580	120360	1.00	0.00	C
ATOM	1309	HA2	GLY	A	108	-7110	42470	115870	1.00	0.00	H		ATOM	1308	HA1	GLY	A	108	67760	26100	121270	1.00	0.00	H
ATOM	1310	C	GLY	A	108	-6270	42820	114040	1.00	0.00	C		ATOM	1309	HA2	GLY	A	108	68400	25770	119730	1.00	0.00	H
ATOM	1311	O	GLY	A	108	-6750	42610	112940	1.00	0.00	O		ATOM	1310	C	GLY	A	108	66830	27120	119700	1.00	0.00	C
ATOM	1312	N	ASP	A	109	-4930	42660	114260	1.00	0.00	N		ATOM	1311	O	GLY	A	108	66940	27910	118750	1.00	0.00	O
ATOM	1313	HN	ASP	A	109	-4410	42940	115060	1.00	0.00	H		ATOM	1312	N	ASP	A	109	65710	26590	120070	1.00	0.00	N
ATOM	1314	CA	ASP	A	109	-4000	42440	113160	1.00	0.00	C		ATOM	1313	HN	ASP	A	109	65690	26000	120880	1.00	0.00	H
ATOM	1315	HA	ASP	A	109	-4560	42610	112260	1.00	0.00	H		ATOM	1314	CA	ASP	A	109	64360	27030	119710	1.00	0.00	C
ATOM	1316	CB	ASP	A	109	-2810	43520	113140	1.00	0.00	C		ATOM	1315	HA	ASP	A	109	63690	26470	120340	1.00	0.00	H
ATOM	1317	HB1	ASP	A	109	-3350	44480	113000	1.00	0.00	H		ATOM	1316	CB	ASP	A	109	64130	28520	120020	1.00	0.00	C
ATOM	1318	HB2	ASP	A	109	-2090	43340	112310	1.00	0.00	H		ATOM	1317	HB1	ASP	A	109	63080	28590	119660	1.00	0.00	H
ATOM	1319	CG	ASP	A	109	-1990	43500	114410	1.00	0.00	C		ATOM	1318	HB2	ASP	A	109	64720	29250	119420	1.00	0.00	H
ATOM	1320	OD1	ASP	A	109	-1150	44430	114600	1.00	0.00	O		ATOM	1319	CG	ASP	A	109	64340	28950	121440	1.00	0.00	C
ATOM	1321	OD2	ASP	A	109	-2040	42440	115100	1.00	0.00	O		ATOM	1320	OD1	ASP	A	109	64800	28150	122310	1.00	0.00	O
ATOM	1322	C	ASP	A	109	-3510	41050	113100	1.00	0.00	C		ATOM	1321	OD2	ASP	A	109	64070	30180	121720	1.00	0.00	O
ATOM	1323	O	ASP	A	109	-2660	40650	112260	1.00	0.00	O		ATOM	1322	C	ASP	A	109	64040	26620	118310	1.00	0.00	C
ATOM	1324	N	GLY	A	110	-3900	40240	114090	1.00	0.00	N		ATOM	1323	O	ASP	A	109	63140	27160	117750	1.00	0.00	O
ATOM	1325	HN	GLY	A	110	-4460	40670	114790	1.00	0.00	H		ATOM	1324	N	GLY	A	110	64760	25550	117840	1.00	0.00	N
ATOM	1326	CA	GLY	A	110	-3520	38880	114370	1.00	0.00	C		ATOM	1325	HN	GLY	A	110	65490	25230	118440	1.00	0.00	H
ATOM	1327	HA1	GLY	A	110	-3170	38410	113470	1.00	0.00	H		ATOM	1326	CA	GLY	A	110	64540	24920	116590	1.00	0.00	C
ATOM	1328	HA2	GLY	A	110	-4460	38380	114570	1.00	0.00	H		ATOM	1327	HA1	GLY	A	110	63600	25200	116130	1.00	0.00	H
ATOM	1329	C	GLY	A	110	-2550	38760	115500	1.00	0.00	C		ATOM	1328	HA2	GLY	A	110	64680	23850	116720	1.00	0.00	H
ATOM	1330	O	GLY	A	110	-2410	37620	116020	1.00	0.00	O		ATOM	1329	C	GLY	A	110	65490	25520	115540	1.00	0.00	C
ATOM	1331	N	ASN	A	111	-1860	39810	115900	1.00	0.00	N		ATOM	1330	O	GLY	A	110	65290	25390	114330	1.00	0.00	O
ATOM	1332	HN	ASN	A	111	-2060	40700	115500	1.00	0.00	H		ATOM	1331	N	ASN	A	111	66480	26390	115970	1.00	0.00	N
ATOM	1333	CA	ASN	A	111	-0.690	39620	116820	1.00	0.00	C		ATOM	1332	HN	ASN	A	111	66530	26640	116940	1.00	0.00	H
ATOM	1334	HA	ASN	A	111	-0.360	38610	116640	1.00	0.00	H		ATOM	1333	CA	ASN	A	111	67260	27220	115190	1.00	0.00	C
ATOM	1335	CB	ASN	A	111	0.420	40690	116530	1.00	0.00	C		ATOM	1334	HA	ASN	A	111	67000	27020	114160	1.00	0.00	H
ATOM	1336	HB1	ASN	A	111	1300	40640	117210	1.00	0.00	H		ATOM	1335	CB	ASN	A	111	67070	28670	115570	1.00	0.00	C
ATOM	1337	HB2	ASN	A	111	0.030	41730	116530	1.00	0.00	H		ATOM	1336	HB1	ASN	A	111	67550	29210	114730	1.00	0.00	H
ATOM	1338	CG	ASN	A	111	0.980	40540	115070	1.00	0.00	C		ATOM	1337	HB2	ASN	A	111	67520	28930	116550	1.00	0.00	H
ATOM	1339	OD1	ASN	A	111	2040	40050	114870	1.00	0.00	O		ATOM	1338	CG	ASN	A	111	65610	29000	115560	1.00	0.00	C
ATOM	1340	ND2	ASN	A	111	0.250	41030	114040	1.00	0.00	N		ATOM	1339	OD1	ASN	A	111	64970	29040	114500	1.00	0.00	O
ATOM	1341	HD21	ASN	A	111	-0.600	41500	114290	1.00	0.00	H		ATOM	1340	ND2	ASN	A	111	64980	29250	116740	1.00	0.00	N
ATOM	1342	HD22	ASN	A	111	0.480	40860	113090	1.00	0.00	H		ATOM	1341	HD21	ASN	A	111	64000	29400	116650	1.00	0.00	H
ATOM	1343	C	ASN	A	111	-1080	39680	118300	1.00	0.00	C		ATOM	1342	HD22	ASN	A	111	65430	29080	117620	1.00	0.00	H
ATOM	1344	O	ASN	A	111	-0.150	39690	119110	1.00	0.00	O		ATOM	1343	C	ASN	A	111	68740	26890	115350	1.00	0.00	C
ATOM	1345	N	CYS	A	112	-2390	39680	118590	1.00	0.00	N		ATOM	1344	O	ASN	A	111	69540	27620	114700	1.00	0.00	O
ATOM	1346	HN	CYS	A	112	-2960	39790	117780	1.00	0.00	H		ATOM	1345	N	CYS	A	112	69110	25880	116090	1.00	0.00	N
ATOM	1347	CA	CYS	A	112	-2840	39780	119990	1.00	0.00	C		ATOM	1346	HN	CYS	A	112	68440	25300	116550	1.00	0.00	H
ATOM	1348	HA	CYS	A	112	-2300	40640	120350	1.00	0.00	H		ATOM	1347	CA	CYS	A	112	70560	25660	116400	1.00	0.00	C
ATOM	1349	CB	CYS	A	112	-4350	40080	119990	1.00	0.00	C		ATOM	1348	HA	CYS	A	112	70940	26610	116750	1.00	0.00	H
ATOM	1350	HB1	CYS	A	112	-4880	39300	119410	1.00	0.00	H		ATOM	1349	CB	CYS	A	112	70760	24750	117640	1.00	0.00	C
ATOM	1351	HB2	CYS	A	112	-4540	41050	119480	1.00	0.00	H		ATOM	1350	HB1	CYS	A	112	70020	23930	117490	1.00	0.00	H
ATOM	1352	SG	CYS	A	112	-5050	40180	121690	1.00	0.00	S		ATOM	1351	HB2	CYS	A	112	70400	25320	118520	1.00	0.00	H
ATOM	1353	HG1	CYS	A	112	-4150	39270	122020	1.00	0.00	H		ATOM	1352	SG	CYS	A	112	72470	24070	118050	1.00	0.00	S
ATOM	1354	C	CYS	A	112	-2420	38610	120800	1.00	0.00	C		ATOM	1353	HG1	CYS	A	112	72940	25240	118480	1.00	0.00	H
ATOM	1355	O	CYS	A	112	-1930	38840	121900	1.00	0.00	O		ATOM	1354	C	CYS	A	112	71320	25320	115060	1.00	0.00	C
ATOM	1356	N	GLN	A	113	-2540	37360	120300	1.00	0.00	N		ATOM	1355	O	CYS	A	112	72380	25890	114670	1.00	0.00	O
ATOM	1357	HN	GLN	A	113	-2870	37330	119360	1.00	0.00	H		ATOM	1356	N	GLN	A	113	70730	24440	114310	1.00	0.00	N
ATOM	1358	CA	GLN	A	113	-2170	36170	121020	1.00	0.00	C		ATOM	1357	HN	GLN	A	113	69940	24030	114750	1.00	0.00	H
ATOM	1359	HA	GLN	A	113	-2710	36130	121950	1.00	0.00	H		ATOM	1358	CA	GLN	A	113	71040	24090	113010	1.00	0.00	C
ATOM	1360	CB	GLN	A	113	-2470	34980	120150	1.00	0.00	C		ATOM	1359	HA	GLN	A	113	72070	23760	113020	1.00	0.00	H
ATOM	1361	HB1	GLN	A	113	-1910	35100	119200	1.00	0.00	H		ATOM	1360	CB	GLN	A	113	70280	22910	112340	1.00	0.00	C
ATOM	1362	HB2	GLN	A	113	-3530	35100	119830	1.00	0.00	H		ATOM	1361	HB1	GLN	A	113	70560	22990	111270	1.00	0.00	H
ATOM	1363	CG	GLN	A	113	-2350	33570	120680	1.00	0.00	C		ATOM	1362	HB2	GLN	A	113	69210	23180	112470	1.00	0.00	H
ATOM	1364	HG1	GLN	A	113	-2960	32970	119970	1.00	0.00	H		ATOM	1363	CG	GLN	A	113	70630	21460	112790	1.00	0.00	C
ATOM	1365	HG2	GLN	A	113	-2880	33560	121650	1.00	0.00	H		ATOM	1364	HG1	GLN	A	113	70500	21370	113890	1.00	0.00	H
ATOM	1366	CD	GLN	A	113	-0.950	33030	120840	1.00	0.00	C		ATOM	1365	HG2	GLN	A	113	71680	21230	112510	1.00	0.00	H
ATOM	1367	OE1	GLN	A	113	-0.560	32610	121920	1.00	0.00	O		ATOM	1366	CD	GLN	A	113	69720	20380	112120	1.00	0.00	C
ATOM	1368	NE2	GLN	A	113	-0.170	33040	119740	1.00	0.00	N		ATOM	1367	OE1	GLN	A	113	68470	20370	112260	1.00	0.00	O
ATOM	1369	HE21	GLN	A	113	0.810	32840	119850	1.00	0.00	H		ATOM	1368	NE2	GLN	A	113	70220	19190	111720	1.00	0.00	N
ATOM	1370	HE22	GLN	A	113	-0.580	33470	118940	1.00	0.00	H		ATOM	1369	HE21	GLN	A	113	69640	18470	111330	1.00	0.00	H
ATOM	1371	C	GLN	A	113	-0.700	36250	121500	1.00	0.00	C		ATOM	1370	HE22	GLN	A	113	71160	19000	111980	1.00	0.00	H
ATOM	1372	O	GLN	A	113	-0.310	36060	122670	1.00	0.00	O		ATOM	1371	C	GLN	A	113	71060	25260	111980	1.00	0.00	C
ATOM	1373	N	PHE	A	114	0.240	36640	120610	1.00	0.00	N		ATOM	1372	O	GLN	A	113	72010	25530	111350	1.00	0.00	O
ATOM	1374	HN	PHE	A	114	-0.010	36730	119650	1.00	0.00	H		ATOM	1373	N	PHE	A	114	69970	26010	111870	1.00	0.00	N
ATOM	1375	CA	PHE	A	114	1630	36810	120990	1.00	0.00	C		ATOM	1374	HN	PHE	A	114	69180	25730	112400	1.00	0.00	H
ATOM	1376	HA	PHE	A	114	1860	35940	121590	1.00	0.00	H		ATOM	1375	CA	PHE	A	114	69820	27230	111040	1.00	0.00	C
ATOM	1377	CB	PHE	A	114	2590	36770	119760	1.00	0.00	C		ATOM	1376	HA	PHE	A	114	69880	26910	110010	1.00	0.00	H
ATOM	1378	HB1	PHE	A	114	3620	36980	120110	1.00	0.00	H		ATOM	1377	CB	PHE	A	114	68350	27770	111180	1.00	0.00	C
ATOM	1379	HB2	PHE	A	114	2140	37460	119020	1.00	0.00	H		ATOM	1378	HB1	PHE	A	114	68100	28730	110680	1.00	0.00	H
ATOM	1380	CG	PHE	A	114	2740	35410	119230	1.00	0.00	C		ATOM	1379	HB2	PHE	A	114	68120	27910	112250	1.00	0.00	H
ATOM	1381	CD1	PHE	A	114	3270	34450	120140	1.00	0.00	C		ATOM	1380	CG	PHE	A	114	67240	26830	110800	1.00	0.00	C
ATOM	1382	HD1	PHE	A	114	3640	34600	121140	1.00	0.00	H		ATOM	1381	CD1	PHE	A	114	67440	25860	109800	1.00	0.00	C
ATOM	1383	CE1	PHE	A	114	3550	33140	119640	1.00	0.00	C		ATOM	1382	HD1	PHE	A	114	68350	25630	109270	1.00	0.00	H
ATOM	1384	HE1	PHE	A	114	4140	32460	120240	1.00	0.00	H		ATOM	1383	CE1	PHE	A	114	66350	25050	109350	1.00	0.00	C
ATOM	1385	CZ	PHE	A	114	3230	32770	118330	1.00	0.00	C		ATOM	1384	HE1	PHE	A	114	66500	24240	108640	1.00	0.00	H
ATOM	1386	HZ	PHE	A	114	3360	31770	117960	1.00	0.00	H		ATOM	1385	CZ	PHE	A	114	65120	25180	109960	1.00	0.00	C
ATOM	1387	CD2	PHE	A	114	2390	35010	117910	1.00	0.00	C		ATOM	1386	HZ	PHE	A	114	64340	24490	109690	1.00	0.00	H
ATOM	1388	HD2	PHE	A	114	1860	35650	117220	1.00	0.00	H		ATOM	1387	CD2	PHE	A	114	65920	27070	111260	1.00	0.00	C
ATOM	1389	CE2	PHE	A	114	2710	33690	117430	1.00	0.00	C		ATOM	1388	HD2	PHE	A	114	65780	27740	112090	1.00	0.00	H
ATOM	1390	HE2	PHE	A	114	2300	33350	116480	1.00	0.00	H		ATOM	1389	CE2	PHE	A	114	64920	26210	110880	1.00	0.00	C
ATOM	1391	C	PHE	A	114	2020	38060	121770	1.00	0.00	C		ATOM	1390	HE2	PHE	A	114	63900	26250	111240	1.00	0.00	H
ATOM	1392	O	PHE	A	114	2820	37890	122660	1.00	0.00	O		ATOM	1391	C	PHE	A	114	70810	28360	111390	1.00	0.00	C
ATOM	1393	N	ARG	A	115	1420	39190	121500	1.00	0.00	N		ATOM	1392	O	PHE	A	114	71330	29060	110530	1.00	0.00	O
ATOM	1394	HN	ARG	A	115	0.770	39140	120750	1.00	0.00	H		ATOM	1393	N	ARG	A	115	71090	28640	112720	1.00	0.00	N
ATOM	1395	CA	ARG	A	115	1540	40410	122340	1.00	0.00	C		ATOM	1394	HN	ARG	A	115	70680	28080	113440	1.00	0.00	H
ATOM	1396	HA	ARG	A	115	2590	40550	122530	1.00	0.00	H		ATOM	1395	CA	ARG	A	115	72050	29560	113170	1.00	0.00	C
ATOM	1397	CB	ARG	A	115	0.890	41630	121700	1.00	0.00	C		ATOM	1396	HA	ARG	A	115	71820	30420	112550	1.00	0.00	H
ATOM	1398	HB1	ARG	A	115	0.890	42460	122440	1.00	0.00	H		ATOM	1397	CB	ARG	A	115	71890	29870	114710	1.00	0.00	C
ATOM	1399	HB2	ARG	A	115	-0.120	41400	121300	1.00	0.00	H		ATOM	1398	HB1	ARG	A	115	72750	30390	115170	1.00	0.00	H
ATOM	1400	CG	ARG	A	115	1790	42170	120520	1.00	0.00	C		ATOM	1399	HB2	ARG	A	115	71710	28880	115180	1.00	0.00	H
ATOM	1401	HG1	ARG	A	115	2220	41400	119850	1.00	0.00	H		ATOM	1400	CG	ARG	A	115	70730	30900	114990	1.00	0.00	C
ATOM	1402	HG2	ARG	A	115	2730	42700	120800	1.00	0.00	H		ATOM	1401	HG1	ARG	A	115	69920	30900	114230	1.00	0.00	H
ATOM	1403	CD	ARG	A	115	0.980	43110	119610	1.00	0.00	C		ATOM	1402	HG2	ARG	A	115	71250	31880	115070	1.00	0.00	H
ATOM	1404	HD1	ARG	A	115	-0.010	42660	119400	1.00	0.00	H		ATOM	1403	CD	ARG	A	115	70010	30760	116380	1.00	0.00	C
ATOM	1405	HD2	ARG	A	115	1580	43270	118690	1.00	0.00	H		ATOM	1404	HD1	ARG	A	115	70740	31170	117110	1.00	0.00	H
ATOM	1406	NE	ARG	A	115	0.840	44390	120410	1.00	0.00	N		ATOM	1405	HD2	ARG	A	115	69810	29690	116620	1.00	0.00	H
ATOM	1407	HE	ARG	A	115	1600	44770	120920	1.00	0.00	H		ATOM	1406	NE	ARG	A	115	68780	31590	116460	1.00	0.00	N
ATOM	1408	CZ	ARG	A	115	-0.090	45310	120370	1.00	0.00	C		ATOM	1407	HE	ARG	A	115	68500	32210	115730	1.00	0.00	H
ATOM	1409	NH1	ARG	A	115	-1170	45260	119570	1.00	0.00	N		ATOM	1408	CZ	ARG	A	115	68110	31820	117600	1.00	0.00	C
ATOM	1410	HH11	ARG	A	115	-1380	44500	118960	1.00	0.00	H		ATOM	1409	NH1	ARG	A	115	68380	31020	118620	1.00	0.00	N
ATOM	1411	HH12	ARG	A	115	-1840	46000	119640	1.00	0.00	H		ATOM	1410	HH11	ARG	A	115	68910	30200	118430	1.00	0.00	H
ATOM	1412	NH2	ARG	A	115	0.110	46300	121170	1.00	0.00	N		ATOM	1411	HH12	ARG	A	115	67750	30990	119400	1.00	0.00	H
ATOM	1413	HH21	ARG	A	115	1050	46320	121520	1.00	0.00	H		ATOM	1412	NH2	ARG	A	115	67160	32750	117690	1.00	0.00	N
ATOM	1414	HH22	ARG	A	115	-0.410	47150	121250	1.00	0.00	H		ATOM	1413	HH21	ARG	A	115	67160	33380	116910	1.00	0.00	H
ATOM	1415	C	ARG	A	115	1060	40100	123800	1.00	0.00	C		ATOM	1414	HH22	ARG	A	115	66740	32970	118570	1.00	0.00	H
ATOM	1416	O	ARG	A	115	1670	40560	124790	1.00	0.00	O		ATOM	1415	C	ARG	A	115	73510	29210	112820	1.00	0.00	C
ATOM	1417	N	ALA	A	116	-0.100	39440	123910	1.00	0.00	N		ATOM	1416	O	ARG	A	115	74280	30020	112260	1.00	0.00	O
ATOM	1418	HN	ALA	A	116	-0.620	39160	123100	1.00	0.00	H		ATOM	1417	N	ALA	A	116	73870	27900	113000	1.00	0.00	N
ATOM	1419	CA	ALA	A	116	-0.590	39090	125190	1.00	0.00	C		ATOM	1418	HN	ALA	A	116	73320	27210	113460	1.00	0.00	H
ATOM	1420	HA	ALA	A	116	-0.740	40000	125760	1.00	0.00	H		ATOM	1419	CA	ALA	A	116	75070	27280	112470	1.00	0.00	C
ATOM	1421	CB	ALA	A	116	-2000	38540	125100	1.00	0.00	C		ATOM	1420	HA	ALA	A	116	75940	27850	112750	1.00	0.00	H
ATOM	1422	HB1	ALA	A	116	-2780	39180	124630	1.00	0.00	H		ATOM	1421	CB	ALA	A	116	75020	25820	112960	1.00	0.00	C
ATOM	1423	HB2	ALA	A	116	-2330	38320	126140	1.00	0.00	H		ATOM	1422	HB1	ALA	A	116	75940	25330	112580	1.00	0.00	H
ATOM	1424	HB3	ALA	A	116	-1970	37640	124450	1.00	0.00	H		ATOM	1423	HB2	ALA	A	116	74240	25190	112470	1.00	0.00	H
ATOM	1425	C	ALA	A	116	0.290	38130	125990	1.00	0.00	C		ATOM	1424	HB3	ALA	A	116	75040	25800	114070	1.00	0.00	H
ATOM	1426	O	ALA	A	116	0.520	38440	127120	1.00	0.00	O		ATOM	1425	C	ALA	A	116	75160	27280	110980	1.00	0.00	C
ATOM	1427	N	LEU	A	117	0.840	37060	125400	1.00	0.00	N		ATOM	1426	O	ALA	A	116	76180	27760	110420	1.00	0.00	O
ATOM	1428	HN	LEU	A	117	0.640	36840	124440	1.00	0.00	H		ATOM	1427	N	LEU	A	117	74200	26870	110210	1.00	0.00	N
ATOM	1429	CA	LEU	A	117	1830	36230	126070	1.00	0.00	C		ATOM	1428	HN	LEU	A	117	73420	26420	110650	1.00	0.00	H
ATOM	1430	HA	LEU	A	117	1360	35830	126950	1.00	0.00	H		ATOM	1429	CA	LEU	A	117	74120	26970	108760	1.00	0.00	C
ATOM	1431	CB	LEU	A	117	2350	35080	125160	1.00	0.00	C		ATOM	1430	HA	LEU	A	117	75040	26540	108390	1.00	0.00	H
ATOM	1432	HB1	LEU	A	117	3200	34470	125530	1.00	0.00	H		ATOM	1431	CB	LEU	A	117	72820	26260	108240	1.00	0.00	C
ATOM	1433	HB2	LEU	A	117	2540	35480	124140	1.00	0.00	H		ATOM	1432	HB1	LEU	A	117	72730	26440	107150	1.00	0.00	H
ATOM	1434	CG	LEU	A	117	1350	33960	124820	1.00	0.00	C		ATOM	1433	HB2	LEU	A	117	71970	26800	108710	1.00	0.00	H
ATOM	1435	HG	LEU	A	117	0.470	34380	124300	1.00	0.00	H		ATOM	1434	CG	LEU	A	117	72820	24690	108420	1.00	0.00	C
ATOM	1436	CD1	LEU	A	117	2040	32850	123990	1.00	0.00	C		ATOM	1435	HG	LEU	A	117	73120	24400	109460	1.00	0.00	H
ATOM	1437	HD11	LEU	A	117	2840	32340	124550	1.00	0.00	H		ATOM	1436	CD1	LEU	A	117	71460	24040	108160	1.00	0.00	C
ATOM	1438	HD12	LEU	A	117	2460	33240	123030	1.00	0.00	H		ATOM	1437	HD11	LEU	A	117	70930	24500	107300	1.00	0.00	H
ATOM	1439	HD13	LEU	A	117	1330	32030	123770	1.00	0.00	H		ATOM	1438	HD12	LEU	A	117	70850	24260	109070	1.00	0.00	H
ATOM	1440	CD2	LEU	A	117	0.820	33270	126060	1.00	0.00	C		ATOM	1439	HD13	LEU	A	117	71500	22980	107860	1.00	0.00	H
ATOM	1441	HD21	LEU	A	117	0.430	34030	126760	1.00	0.00	H		ATOM	1440	CD2	LEU	A	117	73830	24060	107460	1.00	0.00	C
ATOM	1442	HD22	LEU	A	117	1700	32700	126440	1.00	0.00	H		ATOM	1441	HD21	LEU	A	117	73690	24330	106390	1.00	0.00	H
ATOM	1443	HD23	LEU	A	117	0.010	32590	125710	1.00	0.00	H		ATOM	1442	HD22	LEU	A	117	73860	22950	107540	1.00	0.00	H
ATOM	1444	C	LEU	A	117	3110	36940	126560	1.00	0.00	C		ATOM	1443	HD23	LEU	A	117	74830	24430	107750	1.00	0.00	H
ATOM	1445	O	LEU	A	117	3530	36630	127670	1.00	0.00	O		ATOM	1444	C	LEU	A	117	74170	28380	108230	1.00	0.00	C
ATOM	1446	N	ALA	A	118	3730	37830	125790	1.00	0.00	N		ATOM	1445	O	LEU	A	117	74930	28680	107280	1.00	0.00	O
ATOM	1447	HN	ALA	A	118	3380	38050	124880	1.00	0.00	H		ATOM	1446	N	ALA	A	118	73470	29310	108850	1.00	0.00	N
ATOM	1448	CA	ALA	A	118	4740	38720	126270	1.00	0.00	C		ATOM	1447	HN	ALA	A	118	72700	29150	109470	1.00	0.00	H
ATOM	1449	HA	ALA	A	118	5460	38000	126640	1.00	0.00	H		ATOM	1448	CA	ALA	A	118	73700	30700	108540	1.00	0.00	C
ATOM	1450	CB	ALA	A	118	5360	39510	125050	1.00	0.00	C		ATOM	1449	HA	ALA	A	118	73420	30940	107520	1.00	0.00	H
ATOM	1451	HB1	ALA	A	118	6220	40180	125300	1.00	0.00	H		ATOM	1450	CB	ALA	A	118	72750	31570	109330	1.00	0.00	C
ATOM	1452	HB2	ALA	A	118	4520	40040	124550	1.00	0.00	H		ATOM	1451	HB1	ALA	A	118	72600	32630	109020	1.00	0.00	H
ATOM	1453	HB3	ALA	A	118	5820	38790	124350	1.00	0.00	H		ATOM	1452	HB2	ALA	A	118	73060	31730	110380	1.00	0.00	H
ATOM	1454	C	ALA	A	118	4320	39660	127400	1.00	0.00	C		ATOM	1453	HB3	ALA	A	118	71690	31230	109260	1.00	0.00	H
ATOM	1455	O	ALA	A	118	5010	39810	128420	1.00	0.00	O		ATOM	1454	C	ALA	A	118	75120	31260	108740	1.00	0.00	C
ATOM	1456	N	ASP	A	119	3200	40320	127310	1.00	0.00	N		ATOM	1455	O	ALA	A	118	75620	32020	107850	1.00	0.00	O
ATOM	1457	HN	ASP	A	119	2680	40220	126460	1.00	0.00	H		ATOM	1456	N	ASP	A	119	75800	30850	109830	1.00	0.00	N
ATOM	1458	CA	ASP	A	119	2650	41180	128290	1.00	0.00	C		ATOM	1457	HN	ASP	A	119	75320	30270	110490	1.00	0.00	H
ATOM	1459	HA	ASP	A	119	3350	41970	128520	1.00	0.00	H		ATOM	1458	CA	ASP	A	119	77170	31240	110020	1.00	0.00	C
ATOM	1460	CB	ASP	A	119	1320	41770	127750	1.00	0.00	C		ATOM	1459	HA	ASP	A	119	77180	32320	109900	1.00	0.00	H
ATOM	1461	HB1	ASP	A	119	0.510	41030	127570	1.00	0.00	H		ATOM	1460	CB	ASP	A	119	77540	30860	111460	1.00	0.00	C
ATOM	1462	HB2	ASP	A	119	1550	42250	126770	1.00	0.00	H		ATOM	1461	HB1	ASP	A	119	77550	29750	111430	1.00	0.00	H
ATOM	1463	CG	ASP	A	119	0.820	42950	128500	1.00	0.00	C		ATOM	1462	HB2	ASP	A	119	76900	31350	112230	1.00	0.00	H
ATOM	1464	OD1	ASP	A	119	1560	43810	129050	1.00	0.00	O		ATOM	1463	CG	ASP	A	119	78950	31370	111730	1.00	0.00	C
ATOM	1465	OD2	ASP	A	119	-0.470	43030	128600	1.00	0.00	O		ATOM	1464	OD1	ASP	A	119	79580	30850	112700	1.00	0.00	O
ATOM	1466	C	ASP	A	119	2380	40530	129580	1.00	0.00	C		ATOM	1465	OD2	ASP	A	119	79370	32440	111240	1.00	0.00	O
ATOM	1467	O	ASP	A	119	2650	41040	130650	1.00	0.00	O		ATOM	1466	C	ASP	A	119	78160	30660	108990	1.00	0.00	C
ATOM	1468	N	GLN	A	120	1710	39390	129500	1.00	0.00	N		ATOM	1467	O	ASP	A	119	79080	31240	108430	1.00	0.00	O
ATOM	1469	HN	GLN	A	120	1240	39070	128680	1.00	0.00	H		ATOM	1468	N	GLN	A	120	77860	29330	108710	1.00	0.00	N
ATOM	1470	CA	GLN	A	120	1560	38440	130620	1.00	0.00	C		ATOM	1469	HN	GLN	A	120	77190	28780	109200	1.00	0.00	H
ATOM	1471	HA	GLN	A	120	1080	38950	131440	1.00	0.00	H		ATOM	1470	CA	GLN	A	120	78640	28560	107790	1.00	0.00	C
ATOM	1472	CB	GLN	A	120	0.780	37190	130140	1.00	0.00	C		ATOM	1471	HA	GLN	A	120	79650	28820	108080	1.00	0.00	H
ATOM	1473	HB1	GLN	A	120	0.950	36410	130910	1.00	0.00	H		ATOM	1472	CB	GLN	A	120	78470	27040	107890	1.00	0.00	C
ATOM	1474	HB2	GLN	A	120	1190	36850	129160	1.00	0.00	H		ATOM	1473	HB1	GLN	A	120	79070	26580	107070	1.00	0.00	H
ATOM	1475	CG	GLN	A	120	-0.750	37420	130100	1.00	0.00	C		ATOM	1474	HB2	GLN	A	120	77450	26670	107650	1.00	0.00	H
ATOM	1476	HG1	GLN	A	120	-1350	36500	129900	1.00	0.00	H		ATOM	1475	CG	GLN	A	120	79050	26430	109230	1.00	0.00	C
ATOM	1477	HG2	GLN	A	120	-1000	38170	129320	1.00	0.00	H		ATOM	1476	HG1	GLN	A	120	78920	25330	109230	1.00	0.00	H
ATOM	1478	CD	GLN	A	120	-1250	38010	131470	1.00	0.00	C		ATOM	1477	HG2	GLN	A	120	78540	26810	110140	1.00	0.00	H
ATOM	1479	OE1	GLN	A	120	-0.970	37460	132550	1.00	0.00	O		ATOM	1478	CD	GLN	A	120	80650	26610	109370	1.00	0.00	C
ATOM	1480	NE2	GLN	A	120	-1960	39200	131510	1.00	0.00	N		ATOM	1479	OE1	GLN	A	120	81340	26240	108400	1.00	0.00	O
ATOM	1481	HE21	GLN	A	120	-2000	39750	130680	1.00	0.00	H		ATOM	1480	NE2	GLN	A	120	81190	27220	110400	1.00	0.00	N
ATOM	1482	HE22	GLN	A	120	-2310	39460	132410	1.00	0.00	H		ATOM	1481	HE21	GLN	A	120	80650	27810	111010	1.00	0.00	H
ATOM	1483	C	GLN	A	120	2810	37940	131260	1.00	0.00	C		ATOM	1482	HE22	GLN	A	120	82170	27110	110580	1.00	0.00	H
ATOM	1484	O	GLN	A	120	3100	38230	132410	1.00	0.00	O		ATOM	1483	C	GLN	A	120	78550	29030	106360	1.00	0.00	C
ATOM	1485	N	LEU	A	121	3840	37390	130550	1.00	0.00	N		ATOM	1484	O	GLN	A	120	79580	29020	105700	1.00	0.00	O
ATOM	1486	HN	LEU	A	121	3830	37180	129580	1.00	0.00	H		ATOM	1485	N	LEU	A	121	77370	29460	105910	1.00	0.00	N
ATOM	1487	CA	LEU	A	121	4860	36610	131320	1.00	0.00	C		ATOM	1486	HN	LEU	A	121	76560	29330	106480	1.00	0.00	H
ATOM	1488	HA	LEU	A	121	4430	36340	132270	1.00	0.00	H		ATOM	1487	CA	LEU	A	121	77160	29830	104470	1.00	0.00	C
ATOM	1489	CB	LEU	A	121	5260	35360	130530	1.00	0.00	C		ATOM	1488	HA	LEU	A	121	77980	29540	103830	1.00	0.00	H
ATOM	1490	HB1	LEU	A	121	5870	35710	129660	1.00	0.00	H		ATOM	1489	CB	LEU	A	121	75840	29120	103930	1.00	0.00	C
ATOM	1491	HB2	LEU	A	121	4330	34850	130210	1.00	0.00	H		ATOM	1490	HB1	LEU	A	121	75380	29600	103040	1.00	0.00	H
ATOM	1492	CG	LEU	A	121	6240	34450	131260	1.00	0.00	C		ATOM	1491	HB2	LEU	A	121	75170	29210	104820	1.00	0.00	H
ATOM	1493	HG	LEU	A	121	7160	34960	131650	1.00	0.00	H		ATOM	1492	CG	LEU	A	121	76000	27610	103600	1.00	0.00	C
ATOM	1494	CD1	LEU	A	121	5530	33810	132480	1.00	0.00	C		ATOM	1493	HG	LEU	A	121	76790	27090	104180	1.00	0.00	H
ATOM	1495	HD11	LEU	A	121	4760	33090	132130	1.00	0.00	H		ATOM	1494	CD1	LEU	A	121	74690	26910	103700	1.00	0.00	C
ATOM	1496	HD12	LEU	A	121	4980	34530	133120	1.00	0.00	H		ATOM	1495	HD11	LEU	A	121	74320	27050	104740	1.00	0.00	H
ATOM	1497	HD13	LEU	A	121	6240	33330	133200	1.00	0.00	H		ATOM	1496	HD12	LEU	A	121	74820	25830	103490	1.00	0.00	H
ATOM	1498	CD2	LEU	A	121	6800	33310	130360	1.00	0.00	C		ATOM	1497	HD13	LEU	A	121	74000	27400	102980	1.00	0.00	H
ATOM	1499	HD21	LEU	A	121	7480	32580	130850	1.00	0.00	H		ATOM	1498	CD2	LEU	A	121	76400	27470	102120	1.00	0.00	C
ATOM	1500	HD22	LEU	A	121	7330	33640	129440	1.00	0.00	H		ATOM	1499	HD21	LEU	A	121	76220	26450	101720	1.00	0.00	H
ATOM	1501	HD23	LEU	A	121	6040	32570	130020	1.00	0.00	H		ATOM	1500	HD22	LEU	A	121	77430	27780	101870	1.00	0.00	H
ATOM	1502	C	LEU	A	121	6120	37480	131510	1.00	0.00	C		ATOM	1501	HD23	LEU	A	121	75710	28020	101440	1.00	0.00	H
ATOM	1503	O	LEU	A	121	6810	37420	132520	1.00	0.00	O		ATOM	1502	C	LEU	A	121	77080	31310	104190	1.00	0.00	C
ATOM	1504	N	PHE	A	122	6530	38310	130510	1.00	0.00	N		ATOM	1503	O	LEU	A	121	77410	31720	103090	1.00	0.00	O
ATOM	1505	HN	PHE	A	122	5940	38360	129710	1.00	0.00	H		ATOM	1504	N	PHE	A	122	76650	32160	105130	1.00	0.00	N
ATOM	1506	CA	PHE	A	122	7640	39220	130530	1.00	0.00	C		ATOM	1505	HN	PHE	A	122	76380	31870	106040	1.00	0.00	H
ATOM	1507	HA	PHE	A	122	8300	38790	131260	1.00	0.00	H		ATOM	1506	CA	PHE	A	122	76620	33560	104970	1.00	0.00	C
ATOM	1508	CB	PHE	A	122	8260	39320	129080	1.00	0.00	C		ATOM	1507	HA	PHE	A	122	76930	33840	103970	1.00	0.00	H
ATOM	1509	HB1	PHE	A	122	9250	39820	129120	1.00	0.00	H		ATOM	1508	CB	PHE	A	122	75070	33950	105070	1.00	0.00	C
ATOM	1510	HB2	PHE	A	122	7640	39940	128390	1.00	0.00	H		ATOM	1509	HB1	PHE	A	122	74880	35020	104840	1.00	0.00	H
ATOM	1511	CG	PHE	A	122	8580	37930	128520	1.00	0.00	C		ATOM	1510	HB2	PHE	A	122	74780	33810	106130	1.00	0.00	H
ATOM	1512	CD1	PHE	A	122	8580	37760	127120	1.00	0.00	C		ATOM	1511	CG	PHE	A	122	74100	33100	104230	1.00	0.00	C
ATOM	1513	HD1	PHE	A	122	8390	38600	126460	1.00	0.00	H		ATOM	1512	CD1	PHE	A	122	73030	32450	104800	1.00	0.00	C
ATOM	1514	CE1	PHE	A	122	8800	36500	126540	1.00	0.00	C		ATOM	1513	HD1	PHE	A	122	72800	32400	105850	1.00	0.00	H
ATOM	1515	HE1	PHE	A	122	8770	36500	125460	1.00	0.00	H		ATOM	1514	CE1	PHE	A	122	72160	31700	104020	1.00	0.00	C
ATOM	1516	CZ	PHE	A	122	8950	35380	127350	1.00	0.00	C		ATOM	1515	HE1	PHE	A	122	71370	31250	104590	1.00	0.00	H
ATOM	1517	HZ	PHE	A	122	9180	34410	126940	1.00	0.00	H		ATOM	1516	CZ	PHE	A	122	72430	31430	102690	1.00	0.00	C
ATOM	1518	CD2	PHE	A	122	8780	36760	129270	1.00	0.00	C		ATOM	1517	HZ	PHE	A	122	71740	30850	102090	1.00	0.00	H
ATOM	1519	HD2	PHE	A	122	8920	36790	130340	1.00	0.00	H		ATOM	1518	CD2	PHE	A	122	74320	32920	102860	1.00	0.00	C
ATOM	1520	CE2	PHE	A	122	9080	35550	128650	1.00	0.00	C		ATOM	1519	HD2	PHE	A	122	75040	33440	102230	1.00	0.00	H
ATOM	1521	HE2	PHE	A	122	9500	34670	129110	1.00	0.00	H		ATOM	1520	CE2	PHE	A	122	73600	31910	102150	1.00	0.00	C
ATOM	1522	C	PHE	A	122	7260	40640	130940	1.00	0.00	C		ATOM	1521	HE2	PHE	A	122	73760	31740	101090	1.00	0.00	H
ATOM	1523	O	PHE	A	122	8150	41460	131200	1.00	0.00	O		ATOM	1522	C	PHE	A	122	77430	34310	105950	1.00	0.00	C
ATOM	1524	N	ARG	A	123	5920	40980	131050	1.00	0.00	N		ATOM	1523	O	PHE	A	122	77340	35590	105950	1.00	0.00	O
ATOM	1525	HN	ARG	A	123	5170	40480	130620	1.00	0.00	H		ATOM	1524	N	ARG	A	123	78200	33580	106820	1.00	0.00	N
ATOM	1526	CA	ARG	A	123	5510	42240	131650	1.00	0.00	C		ATOM	1525	HN	ARG	A	123	78070	32600	106760	1.00	0.00	H
ATOM	1527	HA	ARG	A	123	4440	42280	131780	1.00	0.00	H		ATOM	1526	CA	ARG	A	123	79220	34170	107610	1.00	0.00	C
ATOM	1528	CB	ARG	A	123	6070	42500	133120	1.00	0.00	C		ATOM	1527	HA	ARG	A	123	79910	33460	108060	1.00	0.00	H
ATOM	1529	HB1	ARG	A	123	5730	43530	133370	1.00	0.00	H		ATOM	1528	CB	ARG	A	123	80170	35100	106890	1.00	0.00	C
ATOM	1530	HB2	ARG	A	123	7180	42450	133090	1.00	0.00	H		ATOM	1529	HB1	ARG	A	123	81060	35220	107540	1.00	0.00	H
ATOM	1531	CG	ARG	A	123	5370	41570	134120	1.00	0.00	C		ATOM	1530	HB2	ARG	A	123	79800	36130	106710	1.00	0.00	H
ATOM	1532	HG1	ARG	A	123	5590	40500	133900	1.00	0.00	H		ATOM	1531	CG	ARG	A	123	80780	34690	105490	1.00	0.00	C
ATOM	1533	HG2	ARG	A	123	4270	41730	134000	1.00	0.00	H		ATOM	1532	HG1	ARG	A	123	81660	35340	105300	1.00	0.00	H
ATOM	1534	CD	ARG	A	123	5720	41940	135590	1.00	0.00	C		ATOM	1533	HG2	ARG	A	123	80020	34870	104710	1.00	0.00	H
ATOM	1535	HD1	ARG	A	123	5120	41540	136430	1.00	0.00	H		ATOM	1534	CD	ARG	A	123	81250	33210	105370	1.00	0.00	C
ATOM	1536	HD2	ARG	A	123	5660	43040	135730	1.00	0.00	H		ATOM	1535	HD1	ARG	A	123	80510	32570	105900	1.00	0.00	H
ATOM	1537	NE	ARG	A	123	7160	41510	135620	1.00	0.00	N		ATOM	1536	HD2	ARG	A	123	82260	33080	105810	1.00	0.00	H
ATOM	1538	HE	ARG	A	123	7870	42130	135280	1.00	0.00	H		ATOM	1537	NE	ARG	A	123	81240	32790	103960	1.00	0.00	N
ATOM	1539	CZ	ARG	A	123	7420	40280	135830	1.00	0.00	C		ATOM	1538	HE	ARG	A	123	80520	33180	103380	1.00	0.00	H
ATOM	1540	NH1	ARG	A	123	6580	39370	136120	1.00	0.00	N		ATOM	1539	CZ	ARG	A	123	81790	31710	103390	1.00	0.00	C
ATOM	1541	HH11	ARG	A	123	5630	39660	136180	1.00	0.00	H		ATOM	1540	NH1	ARG	A	123	82650	30980	104090	1.00	0.00	N
ATOM	1542	HH12	ARG	A	123	6890	38690	136790	1.00	0.00	H		ATOM	1541	HH11	ARG	A	123	82790	31040	105080	1.00	0.00	H
ATOM	1543	NH2	ARG	A	123	8710	39900	135850	1.00	0.00	N		ATOM	1542	HH12	ARG	A	123	83090	30210	103630	1.00	0.00	H
ATOM	1544	HH21	ARG	A	123	9340	40670	135840	1.00	0.00	H		ATOM	1543	NH2	ARG	A	123	81600	31540	102080	1.00	0.00	N
ATOM	1545	HH22	ARG	A	123	8850	38950	136110	1.00	0.00	H		ATOM	1544	HH21	ARG	A	123	81130	32210	101510	1.00	0.00	H
ATOM	1546	C	ARG	A	123	5630	43390	130730	1.00	0.00	C		ATOM	1545	HH22	ARG	A	123	82120	30850	101590	1.00	0.00	H
ATOM	1547	O	ARG	A	123	5650	44580	131160	1.00	0.00	O		ATOM	1546	C	ARG	A	123	78630	34830	108840	1.00	0.00	C
ATOM	1548	N	ASN	A	124	5700	43070	129460	1.00	0.00	N		ATOM	1547	O	ARG	A	123	79290	35630	109450	1.00	0.00	O
ATOM	1549	HN	ASN	A	124	5530	42160	129090	1.00	0.00	H		ATOM	1548	N	ASN	A	124	77370	34590	109110	1.00	0.00	N
ATOM	1550	CA	ASN	A	124	5970	44080	128410	1.00	0.00	C		ATOM	1549	HN	ASN	A	124	76870	33900	108600	1.00	0.00	H
ATOM	1551	HA	ASN	A	124	5300	44920	128470	1.00	0.00	H		ATOM	1550	CA	ASN	A	124	76690	35370	110160	1.00	0.00	C
ATOM	1552	CB	ASN	A	124	7460	44570	128360	1.00	0.00	C		ATOM	1551	HA	ASN	A	124	77330	35450	111020	1.00	0.00	H
ATOM	1553	HB1	ASN	A	124	8090	43660	128380	1.00	0.00	H		ATOM	1552	CB	ASN	A	124	76530	36860	109670	1.00	0.00	C
ATOM	1554	HB2	ASN	A	124	7740	45290	129160	1.00	0.00	H		ATOM	1553	HB1	ASN	A	124	76210	36840	108610	1.00	0.00	H
ATOM	1555	CG	ASN	A	124	7720	45220	126940	1.00	0.00	C		ATOM	1554	HB2	ASN	A	124	77570	37210	109500	1.00	0.00	H
ATOM	1556	OD1	ASN	A	124	6820	45670	126200	1.00	0.00	O		ATOM	1555	CG	ASN	A	124	75540	37720	110420	1.00	0.00	C
ATOM	1557	ND2	ASN	A	124	9040	45390	126580	1.00	0.00	N		ATOM	1556	OD1	ASN	A	124	75010	37410	111510	1.00	0.00	O
ATOM	1558	HD21	ASN	A	124	9360	46060	125910	1.00	0.00	H		ATOM	1557	ND2	ASN	A	124	75260	38920	109970	1.00	0.00	N
ATOM	1559	HD22	ASN	A	124	9680	45200	127320	1.00	0.00	H		ATOM	1558	HD21	ASN	A	124	74590	39460	110480	1.00	0.00	H
ATOM	1560	C	ASN	A	124	5580	43320	127070	1.00	0.00	C		ATOM	1559	HD22	ASN	A	124	75780	39280	109200	1.00	0.00	H
ATOM	1561	O	ASN	A	124	6370	42490	126660	1.00	0.00	O		ATOM	1560	C	ASN	A	124	75420	34710	110570	1.00	0.00	C
ATOM	1562	N	ALA	A	125	4480	43720	126420	1.00	0.00	N		ATOM	1561	O	ASN	A	124	74470	34740	109760	1.00	0.00	O
ATOM	1563	HN	ALA	A	125	3840	44340	126860	1.00	0.00	H		ATOM	1562	N	ALA	A	125	75320	34230	111820	1.00	0.00	N
ATOM	1564	CA	ALA	A	125	3950	43210	125140	1.00	0.00	C		ATOM	1563	HN	ALA	A	125	76180	34360	112320	1.00	0.00	H
ATOM	1565	HA	ALA	A	125	3830	42140	125210	1.00	0.00	H		ATOM	1564	CA	ALA	A	125	74220	33490	112480	1.00	0.00	C
ATOM	1566	CB	ALA	A	125	2610	44100	124760	1.00	0.00	C		ATOM	1565	HA	ALA	A	125	74110	32590	111890	1.00	0.00	H
ATOM	1567	HB1	ALA	A	125	1740	43790	125360	1.00	0.00	H		ATOM	1566	CB	ALA	A	125	74650	33070	113930	1.00	0.00	C
ATOM	1568	HB2	ALA	A	125	2380	43850	123700	1.00	0.00	H		ATOM	1567	HB1	ALA	A	125	73840	32510	114430	1.00	0.00	H
ATOM	1569	HB3	ALA	A	125	2800	45190	124860	1.00	0.00	H		ATOM	1568	HB2	ALA	A	125	74910	34010	114460	1.00	0.00	H
ATOM	1570	C	ALA	A	125	4940	43350	123950	1.00	0.00	C		ATOM	1569	HB3	ALA	A	125	75500	32360	113810	1.00	0.00	H
ATOM	1571	O	ALA	A	125	4850	42560	122960	1.00	0.00	O		ATOM	1570	C	ALA	A	125	72900	34220	112530	1.00	0.00	C
ATOM	1572	N	ASP	A	126	6020	44230	123940	1.00	0.00	N		ATOM	1571	O	ALA	A	125	71890	33570	112740	1.00	0.00	O
ATOM	1573	HN	ASP	A	126	6320	44810	124690	1.00	0.00	H		ATOM	1572	N	ASP	A	126	72910	35560	112400	1.00	0.00	N
ATOM	1574	CA	ASP	A	126	6840	44470	122740	1.00	0.00	C		ATOM	1573	HN	ASP	A	126	73780	36030	112250	1.00	0.00	H
ATOM	1575	HA	ASP	A	126	6190	44590	121890	1.00	0.00	H		ATOM	1574	CA	ASP	A	126	71710	36350	112380	1.00	0.00	C
ATOM	1576	CB	ASP	A	126	7810	45710	122900	1.00	0.00	C		ATOM	1575	HA	ASP	A	126	71020	36030	113140	1.00	0.00	H
ATOM	1577	HB1	ASP	A	126	8810	45520	122440	1.00	0.00	H		ATOM	1576	CB	ASP	A	126	71890	37950	112450	1.00	0.00	C
ATOM	1578	HB2	ASP	A	126	7950	45850	123990	1.00	0.00	H		ATOM	1577	HB1	ASP	A	126	70890	38420	112590	1.00	0.00	H
ATOM	1579	CG	ASP	A	126	7290	47080	122410	1.00	0.00	C		ATOM	1578	HB2	ASP	A	126	72510	38320	111610	1.00	0.00	H
ATOM	1580	OD1	ASP	A	126	7930	48130	122790	1.00	0.00	O		ATOM	1579	CG	ASP	A	126	72660	38300	113700	1.00	0.00	C
ATOM	1581	OD2	ASP	A	126	6300	47060	121610	1.00	0.00	O		ATOM	1580	OD1	ASP	A	126	72650	37500	114590	1.00	0.00	O
ATOM	1582	C	ASP	A	126	7700	43130	122440	1.00	0.00	C		ATOM	1581	OD2	ASP	A	126	73240	39430	113790	1.00	0.00	O
ATOM	1583	O	ASP	A	126	7940	42830	121260	1.00	0.00	O		ATOM	1582	C	ASP	A	126	70930	36110	111090	1.00	0.00	C
ATOM	1584	N	TYR	A	127	8010	42290	123480	1.00	0.00	N		ATOM	1583	O	ASP	A	126	69730	36450	111100	1.00	0.00	O
ATOM	1585	HN	TYR	A	127	7650	42610	124350	1.00	0.00	H		ATOM	1584	N	TYR	A	127	71510	35530	109990	1.00	0.00	N
ATOM	1586	CA	TYR	A	127	8810	41070	123410	1.00	0.00	C		ATOM	1585	HN	TYR	A	127	72470	35290	110110	1.00	0.00	H
ATOM	1587	HA	TYR	A	127	9510	41310	122620	1.00	0.00	H		ATOM	1586	CA	TYR	A	127	70730	35400	108780	1.00	0.00	C
ATOM	1588	CB	TYR	A	127	9440	40710	124730	1.00	0.00	C		ATOM	1587	HA	TYR	A	127	70060	36240	108730	1.00	0.00	H
ATOM	1589	HB1	TYR	A	127	10110	39840	124570	1.00	0.00	H		ATOM	1588	CB	TYR	A	127	71530	35290	107480	1.00	0.00	C
ATOM	1590	HB2	TYR	A	127	8770	40540	125600	1.00	0.00	H		ATOM	1589	HB1	TYR	A	127	70920	35060	106590	1.00	0.00	H
ATOM	1591	CG	TYR	A	127	10430	41740	125250	1.00	0.00	C		ATOM	1590	HB2	TYR	A	127	72290	34490	107620	1.00	0.00	H
ATOM	1592	CD1	TYR	A	127	10310	42130	126550	1.00	0.00	C		ATOM	1591	CG	TYR	A	127	72150	36620	107280	1.00	0.00	C
ATOM	1593	HD1	TYR	A	127	9580	41710	127230	1.00	0.00	H		ATOM	1592	CD1	TYR	A	127	71460	37830	107140	1.00	0.00	C
ATOM	1594	CE1	TYR	A	127	11150	43070	127160	1.00	0.00	C		ATOM	1593	HD1	TYR	A	127	70380	37900	107100	1.00	0.00	H
ATOM	1595	HE1	TYR	A	127	11010	43360	128200	1.00	0.00	H		ATOM	1594	CE1	TYR	A	127	72140	39080	106830	1.00	0.00	C
ATOM	1596	CZ	TYR	A	127	12160	43650	126420	1.00	0.00	C		ATOM	1595	HE1	TYR	A	127	71540	39970	106750	1.00	0.00	H
ATOM	1597	OH	TYR	A	127	13000	44570	126970	1.00	0.00	O		ATOM	1596	CZ	TYR	A	127	73480	39020	106520	1.00	0.00	C
ATOM	1598	HH	TYR	A	127	13610	44720	126240	1.00	0.00	H		ATOM	1597	OH	TYR	A	127	74080	40170	106130	1.00	0.00	O
ATOM	1599	CD2	TYR	A	127	11450	42390	124470	1.00	0.00	C		ATOM	1598	HH	TYR	A	127	73460	40900	106070	1.00	0.00	H
ATOM	1600	HD2	TYR	A	127	11580	42180	123420	1.00	0.00	H		ATOM	1599	CD2	TYR	A	127	73550	36610	106980	1.00	0.00	C
ATOM	1601	CE2	TYR	A	127	12390	43180	125050	1.00	0.00	C		ATOM	1600	HD2	TYR	A	127	74070	35680	107140	1.00	0.00	H
ATOM	1602	HE2	TYR	A	127	13300	43440	124520	1.00	0.00	H		ATOM	1601	CE2	TYR	A	127	74240	37790	106650	1.00	0.00	C
ATOM	1603	C	TYR	A	127	8010	39890	122840	1.00	0.00	C		ATOM	1602	HE2	TYR	A	127	75290	37770	106400	1.00	0.00	H
ATOM	1604	O	TYR	A	127	8340	38750	123130	1.00	0.00	O		ATOM	1603	C	TYR	A	127	69840	34110	108880	1.00	0.00	C
ATOM	1605	N	HSD	A	128	7070	40220	121940	1.00	0.00	N		ATOM	1604	O	TYR	A	127	69270	33660	107890	1.00	0.00	O
ATOM	1606	HN	HSD	A	128	6930	41200	121870	1.00	0.00	H		ATOM	1605	N	HSD	A	128	69610	33520	110070	1.00	0.00	N
ATOM	1607	CA	HSD	A	128	6320	39370	121020	1.00	0.00	C		ATOM	1606	HN	HSD	A	128	69950	33890	110930	1.00	0.00	H
ATOM	1608	HA	HSD	A	128	5650	38660	121500	1.00	0.00	H		ATOM	1607	CA	HSD	A	128	68920	32310	110280	1.00	0.00	C
ATOM	1609	CB	HSD	A	128	5420	40340	120060	1.00	0.00	C		ATOM	1608	HA	HSD	A	128	69520	31590	109750	1.00	0.00	H
ATOM	1610	HB1	HSD	A	128	6080	41200	119840	1.00	0.00	H		ATOM	1609	CB	HSD	A	128	69180	31800	111730	1.00	0.00	C
ATOM	1611	HB2	HSD	A	128	4640	40790	120720	1.00	0.00	H		ATOM	1610	HB1	HSD	A	128	70250	31980	111960	1.00	0.00	H
ATOM	1612	ND1	HSD	A	128	4400	40850	117790	1.00	0.00	N		ATOM	1611	HB2	HSD	A	128	69140	30700	111840	1.00	0.00	H
ATOM	1613	HD1	HSD	A	128	4380	41830	117980	1.00	0.00	H		ATOM	1612	ND1	HSD	A	128	67020	31980	113300	1.00	0.00	N
ATOM	1614	CG	HSD	A	128	4780	39950	118730	1.00	0.00	C		ATOM	1613	HD1	HSD	A	128	66520	31220	112900	1.00	0.00	H
ATOM	1615	CE1	HSD	A	128	4130	40170	116640	1.00	0.00	C		ATOM	1614	CG	HSD	A	128	68280	32400	112860	1.00	0.00	C
ATOM	1616	HE1	HSD	A	128	3830	40690	115730	1.00	0.00	H		ATOM	1615	CE1	HSD	A	128	66640	32730	114340	1.00	0.00	C
ATOM	1617	NE2	HSD	A	128	4220	38850	116830	1.00	0.00	N		ATOM	1616	HE1	HSD	A	128	65740	32460	114900	1.00	0.00	H
ATOM	1618	CD2	HSD	A	128	4570	38710	118170	1.00	0.00	C		ATOM	1617	NE2	HSD	A	128	67610	33620	114750	1.00	0.00	N
ATOM	1619	HD2	HSD	A	128	4720	37730	118610	1.00	0.00	H		ATOM	1618	CD2	HSD	A	128	68630	33420	113770	1.00	0.00	C
ATOM	1620	C	HSD	A	128	7190	38520	120160	1.00	0.00	C		ATOM	1619	HD2	HSD	A	128	69600	33910	113830	1.00	0.00	H
ATOM	1621	O	HSD	A	128	7070	37310	119980	1.00	0.00	O		ATOM	1620	C	HSD	A	128	67490	32110	109690	1.00	0.00	C
ATOM	1622	N	LYS	A	129	8330	39020	119630	1.00	0.00	N		ATOM	1621	O	HSD	A	128	67090	31080	109140	1.00	0.00	O
ATOM	1623	HN	LYS	A	129	8530	39990	119750	1.00	0.00	H		ATOM	1622	N	LYS	A	129	66680	33190	109740	1.00	0.00	N
ATOM	1624	CA	LYS	A	129	9350	38270	118900	1.00	0.00	C		ATOM	1623	HN	LYS	A	129	66970	34030	110190	1.00	0.00	H
ATOM	1625	HA	LYS	A	129	8990	37690	118070	1.00	0.00	H		ATOM	1624	CA	LYS	A	129	65340	33260	109150	1.00	0.00	C
ATOM	1626	CB	LYS	A	129	10480	39330	118560	1.00	0.00	C		ATOM	1625	HA	LYS	A	129	64700	32430	109390	1.00	0.00	H
ATOM	1627	HB1	LYS	A	129	10480	39880	119520	1.00	0.00	H		ATOM	1626	CB	LYS	A	129	64510	34450	109590	1.00	0.00	C
ATOM	1628	HB2	LYS	A	129	9990	39890	117730	1.00	0.00	H		ATOM	1627	HB1	LYS	A	129	63450	34330	109260	1.00	0.00	H
ATOM	1629	CG	LYS	A	129	11840	38790	118020	1.00	0.00	C		ATOM	1628	HB2	LYS	A	129	64960	35400	109250	1.00	0.00	H
ATOM	1630	HG1	LYS	A	129	11660	38100	117170	1.00	0.00	H		ATOM	1629	CG	LYS	A	129	64320	34670	111100	1.00	0.00	C
ATOM	1631	HG2	LYS	A	129	12410	38210	118770	1.00	0.00	H		ATOM	1630	HG1	LYS	A	129	65320	34540	111550	1.00	0.00	H
ATOM	1632	CD	LYS	A	129	12640	40060	117510	1.00	0.00	C		ATOM	1631	HG2	LYS	A	129	63730	33830	111530	1.00	0.00	H
ATOM	1633	HD1	LYS	A	129	12010	40580	116760	1.00	0.00	H		ATOM	1632	CD	LYS	A	129	63660	36050	111340	1.00	0.00	C
ATOM	1634	HD2	LYS	A	129	13510	39690	116920	1.00	0.00	H		ATOM	1633	HD1	LYS	A	129	64370	36790	110900	1.00	0.00	H
ATOM	1635	CE	LYS	A	129	13150	41180	118460	1.00	0.00	C		ATOM	1634	HD2	LYS	A	129	63700	36220	112440	1.00	0.00	H
ATOM	1636	HE1	LYS	A	129	12440	41900	118910	1.00	0.00	H		ATOM	1635	CE	LYS	A	129	62250	36210	110800	1.00	0.00	C
ATOM	1637	HE2	LYS	A	129	13850	41780	117830	1.00	0.00	H		ATOM	1636	HE1	LYS	A	129	61420	35710	111340	1.00	0.00	H
ATOM	1638	NZ	LYS	A	129	13860	40520	119560	1.00	0.00	N		ATOM	1637	HE2	LYS	A	129	62220	35960	109720	1.00	0.00	H
ATOM	1639	HZ1	LYS	A	129	13130	40100	120170	1.00	0.00	H		ATOM	1638	NZ	LYS	A	129	61890	37620	110930	1.00	0.00	N
ATOM	1640	HZ2	LYS	A	129	14470	41170	120100	1.00	0.00	H		ATOM	1639	HZ1	LYS	A	129	62450	38280	110350	1.00	0.00	H
ATOM	1641	HZ3	LYS	A	129	14530	39810	119210	1.00	0.00	H		ATOM	1640	HZ2	LYS	A	129	62010	37900	111930	1.00	0.00	H
ATOM	1642	C	LYS	A	129	10010	37170	119690	1.00	0.00	C		ATOM	1641	HZ3	LYS	A	129	60880	37760	110720	1.00	0.00	H
ATOM	1643	O	LYS	A	129	10200	36060	119170	1.00	0.00	O		ATOM	1642	C	LYS	A	129	65250	33080	107710	1.00	0.00	C
ATOM	1644	N	HSD	A	130	10370	37420	120970	1.00	0.00	N		ATOM	1643	O	LYS	A	129	64310	32500	107150	1.00	0.00	O
ATOM	1645	HN	HSD	A	130	10190	38320	121360	1.00	0.00	H		ATOM	1644	N	HSD	A	130	66400	33400	107070	1.00	0.00	N
ATOM	1646	CA	HSD	A	130	10960	36350	121800	1.00	0.00	C		ATOM	1645	HN	HSD	A	130	67250	33680	107510	1.00	0.00	H
ATOM	1647	HA	HSD	A	130	11860	36020	121300	1.00	0.00	H		ATOM	1646	CA	HSD	A	130	66610	33210	105610	1.00	0.00	C
ATOM	1648	CB	HSD	A	130	11440	36810	123150	1.00	0.00	C		ATOM	1647	HA	HSD	A	130	65740	33590	105090	1.00	0.00	H
ATOM	1649	HB1	HSD	A	130	10590	37110	123790	1.00	0.00	H		ATOM	1648	CB	HSD	A	130	67840	34050	105080	1.00	0.00	C
ATOM	1650	HB2	HSD	A	130	12080	37690	122920	1.00	0.00	H		ATOM	1649	HB1	HSD	A	130	67930	33900	103980	1.00	0.00	H
ATOM	1651	ND1	HSD	A	130	13400	35660	124210	1.00	0.00	N		ATOM	1650	HB2	HSD	A	130	68840	33870	105530	1.00	0.00	H
ATOM	1652	HD1	HSD	A	130	14220	36070	123800	1.00	0.00	H		ATOM	1651	ND1	HSD	A	130	67580	36350	103970	1.00	0.00	N
ATOM	1653	CG	HSD	A	130	12060	35740	123940	1.00	0.00	C		ATOM	1652	HD1	HSD	A	130	67290	36030	103060	1.00	0.00	H
ATOM	1654	CE1	HSD	A	130	13570	34740	125210	1.00	0.00	C		ATOM	1653	CG	HSD	A	130	67660	35590	105140	1.00	0.00	C
ATOM	1655	HE1	HSD	A	130	14580	34470	125540	1.00	0.00	H		ATOM	1654	CE1	HSD	A	130	67580	37610	104400	1.00	0.00	C
ATOM	1656	NE2	HSD	A	130	12420	34180	125550	1.00	0.00	N		ATOM	1655	HE1	HSD	A	130	67600	38450	103700	1.00	0.00	H
ATOM	1657	CD2	HSD	A	130	11470	34840	124780	1.00	0.00	C		ATOM	1656	NE2	HSD	A	130	67720	37710	105690	1.00	0.00	N
ATOM	1658	HD2	HSD	A	130	10450	34490	124850	1.00	0.00	H		ATOM	1657	CD2	HSD	A	130	67840	36420	106170	1.00	0.00	C
ATOM	1659	C	HSD	A	130	10080	35170	121990	1.00	0.00	C		ATOM	1658	HD2	HSD	A	130	67810	36110	107210	1.00	0.00	H
ATOM	1660	O	HSD	A	130	10450	34020	121880	1.00	0.00	O		ATOM	1659	C	HSD	A	130	66840	31730	105300	1.00	0.00	C
ATOM	1661	N	VAL	A	131	8810	35410	122270	1.00	0.00	N		ATOM	1660	O	HSD	A	130	66240	31190	104350	1.00	0.00	O
ATOM	1662	HN	VAL	A	131	8450	36340	122260	1.00	0.00	H		ATOM	1661	N	VAL	A	131	67670	30990	106160	1.00	0.00	N
ATOM	1663	CA	VAL	A	131	7790	34420	122370	1.00	0.00	C		ATOM	1662	HN	VAL	A	131	68120	31400	106950	1.00	0.00	H
ATOM	1664	HA	VAL	A	131	8340	33600	122790	1.00	0.00	H		ATOM	1663	CA	VAL	A	131	68000	29540	106030	1.00	0.00	C
ATOM	1665	CB	VAL	A	131	6510	34770	123120	1.00	0.00	C		ATOM	1664	HA	VAL	A	131	68440	29390	105050	1.00	0.00	H
ATOM	1666	HB	VAL	A	131	6830	35140	124120	1.00	0.00	H		ATOM	1665	CB	VAL	A	131	69000	29040	107150	1.00	0.00	C
ATOM	1667	CG1	VAL	A	131	5780	35970	122520	1.00	0.00	C		ATOM	1666	HB	VAL	A	131	68470	29170	108110	1.00	0.00	H
ATOM	1668	HG11	VAL	A	131	6410	36880	122630	1.00	0.00	H		ATOM	1667	CG1	VAL	A	131	69390	27560	107050	1.00	0.00	C
ATOM	1669	HG12	VAL	A	131	4800	36040	123030	1.00	0.00	H		ATOM	1668	HG11	VAL	A	131	68650	26840	107460	1.00	0.00	H
ATOM	1670	HG13	VAL	A	131	5710	35750	121430	1.00	0.00	H		ATOM	1669	HG12	VAL	A	131	70290	27510	107720	1.00	0.00	H
ATOM	1671	CG2	VAL	A	131	5600	33540	123260	1.00	0.00	C		ATOM	1670	HG13	VAL	A	131	69700	27410	106000	1.00	0.00	H
ATOM	1672	HG21	VAL	A	131	4710	33810	123870	1.00	0.00	H		ATOM	1671	CG2	VAL	A	131	70280	29920	107140	1.00	0.00	C
ATOM	1673	HG22	VAL	A	131	6150	32680	123710	1.00	0.00	H		ATOM	1672	HG21	VAL	A	131	70100	30970	107440	1.00	0.00	H
ATOM	1674	HG23	VAL	A	131	5230	33160	122290	1.00	0.00	H		ATOM	1673	HG22	VAL	A	131	70770	29940	106140	1.00	0.00	H
ATOM	1675	C	VAL	A	131	7450	33730	121070	1.00	0.00	C		ATOM	1674	HG23	VAL	A	131	71040	29560	107870	1.00	0.00	H
ATOM	1676	O	VAL	A	131	7370	32520	121080	1.00	0.00	O		ATOM	1675	C	VAL	A	131	66700	28810	106190	1.00	0.00	C
ATOM	1677	N	ARG	A	132	7330	34450	119920	1.00	0.00	N		ATOM	1676	O	VAL	A	131	66350	27980	105320	1.00	0.00	O
ATOM	1678	HN	ARG	A	132	7490	35440	119950	1.00	0.00	H		ATOM	1677	N	ARG	A	132	65940	29240	107230	1.00	0.00	N
ATOM	1679	CA	ARG	A	132	7150	33800	118650	1.00	0.00	C		ATOM	1678	HN	ARG	A	132	66350	29900	107840	1.00	0.00	H
ATOM	1680	HA	ARG	A	132	6280	33160	118620	1.00	0.00	H		ATOM	1679	CA	ARG	A	132	64710	28590	107550	1.00	0.00	C
ATOM	1681	CB	ARG	A	132	6890	34830	117510	1.00	0.00	C		ATOM	1680	HA	ARG	A	132	64980	27560	107730	1.00	0.00	H
ATOM	1682	HB1	ARG	A	132	7830	35390	117330	1.00	0.00	H		ATOM	1681	CB	ARG	A	132	64040	29210	108760	1.00	0.00	C
ATOM	1683	HB2	ARG	A	132	6160	35520	117990	1.00	0.00	H		ATOM	1682	HB1	ARG	A	132	63840	30300	108670	1.00	0.00	H
ATOM	1684	CG	ARG	A	132	6440	34240	116200	1.00	0.00	C		ATOM	1683	HB2	ARG	A	132	64790	29220	109580	1.00	0.00	H
ATOM	1685	HG1	ARG	A	132	5450	33750	116360	1.00	0.00	H		ATOM	1684	CG	ARG	A	132	62750	28500	109200	1.00	0.00	C
ATOM	1686	HG2	ARG	A	132	7170	33470	115890	1.00	0.00	H		ATOM	1685	HG1	ARG	A	132	62770	27400	109350	1.00	0.00	H
ATOM	1687	CD	ARG	A	132	6270	35330	115120	1.00	0.00	C		ATOM	1686	HG2	ARG	A	132	61920	28650	108480	1.00	0.00	H
ATOM	1688	HD1	ARG	A	132	6010	34940	114120	1.00	0.00	H		ATOM	1687	CD	ARG	A	132	62180	29040	110600	1.00	0.00	C
ATOM	1689	HD2	ARG	A	132	7190	35960	115080	1.00	0.00	H		ATOM	1688	HD1	ARG	A	132	63000	28950	111350	1.00	0.00	H
ATOM	1690	NE	ARG	A	132	5010	36070	115540	1.00	0.00	N		ATOM	1689	HD2	ARG	A	132	61270	28500	110910	1.00	0.00	H
ATOM	1691	HE	ARG	A	132	5090	36850	116170	1.00	0.00	H		ATOM	1690	NE	ARG	A	132	61870	30470	110380	1.00	0.00	N
ATOM	1692	CZ	ARG	A	132	3820	36010	114940	1.00	0.00	C		ATOM	1691	HE	ARG	A	132	62160	30980	109560	1.00	0.00	H
ATOM	1693	NH1	ARG	A	132	3550	35020	114090	1.00	0.00	N		ATOM	1692	CZ	ARG	A	132	61280	31190	111310	1.00	0.00	C
ATOM	1694	HH11	ARG	A	132	4300	34370	113990	1.00	0.00	H		ATOM	1693	NH1	ARG	A	132	61110	30760	112530	1.00	0.00	N
ATOM	1695	HH12	ARG	A	132	2690	34970	113580	1.00	0.00	H		ATOM	1694	HH11	ARG	A	132	61670	30030	112920	1.00	0.00	H
ATOM	1696	NH2	ARG	A	132	3000	36950	115210	1.00	0.00	N		ATOM	1695	HH12	ARG	A	132	60700	31400	113180	1.00	0.00	H
ATOM	1697	HH21	ARG	A	132	3310	37650	115850	1.00	0.00	H		ATOM	1696	NH2	ARG	A	132	60820	32350	110960	1.00	0.00	N
ATOM	1698	HH22	ARG	A	132	2060	36960	114870	1.00	0.00	H		ATOM	1697	HH21	ARG	A	132	60810	32500	109970	1.00	0.00	H
ATOM	1699	C	ARG	A	132	8310	32960	118200	1.00	0.00	C		ATOM	1698	HH22	ARG	A	132	60250	32800	111640	1.00	0.00	H
ATOM	1700	O	ARG	A	132	8160	31820	117800	1.00	0.00	O		ATOM	1699	C	ARG	A	132	63750	28590	106380	1.00	0.00	C
ATOM	1701	N	LYS	A	133	9580	33480	118260	1.00	0.00	N		ATOM	1700	O	ARG	A	132	63390	27500	105940	1.00	0.00	O
ATOM	1702	HN	LYS	A	133	9790	34390	118600	1.00	0.00	H		ATOM	1701	N	LYS	A	133	63440	29700	105770	1.00	0.00	N
ATOM	1703	CA	LYS	A	133	10730	32770	117680	1.00	0.00	C		ATOM	1702	HN	LYS	A	133	63880	30480	106200	1.00	0.00	H
[truncated: 121,744 more rows]
