# Supplementary material for: Lipid-mediated activation of plasma membrane-localized deubiquitylating enzymes modulate endosomal trafficking
Source: Nat Commun. 2022 Nov 12;13:6897. doi: 10.1038/s41467-022-34637-3 (PMC9653390; doi:10.1038/s41467-022-34637-3)
Supplement: Supplementary file 6 — Supplementary Data 3 [file 41467_2022_34637_MOESM6_ESM.xlsx]

## Sheet: OTU11_OTU_WT
OTU11_OTU_WT_production.pdb												OTU11_OTU_WT_production_final.pdb
TITLE	Title	in	water									TITLE	Title	in	water
REMARK	THIS	IS	A	SIMULATION	BOX							REMARK	THIS	IS	A	t=	200000000000	step=	1000000000
CRYST1	95374	95374	123373	90.00	90.00	60.00	P	1	1			CRYST1	91249	91249	134804	SIMULATION	BOX
MODEL	1											MODEL	1			90.00	90.00	60.00	P	1	1
ATOM	1	N	LEU	A	80	41730	45540	3350	1.00	0.00	N	ATOM	1	N	LEU
ATOM	2	HT1	LEU	A	80	42440	46160	2900	1.00	0.00	H	ATOM	2	HT1	LEU	A	80	75854	68901	15240	1.00	0.00	N
ATOM	3	HT2	LEU	A	80	40760	45870	3190	1.00	0.00	H	ATOM	3	HT2	LEU	A	80	76816	68887	15634	1.00	0.00	H
ATOM	4	HT3	LEU	A	80	41800	44650	2830	1.00	0.00	H	ATOM	4	HT3	LEU	A	80	75970	68696	14227	1.00	0.00	H
ATOM	5	CA	LEU	A	80	41850	45360	4810	1.00	0.00	C	ATOM	5	CA	LEU	A	80	75160	68228	15624	1.00	0.00	H
ATOM	6	HA	LEU	A	80	41220	46060	5340	1.00	0.00	H	ATOM	6	HA	LEU	A	80	75429	70270	15383	1.00	0.00	C
ATOM	7	CB	LEU	A	80	41520	43920	5080	1.00	0.00	C	ATOM	7	CB	LEU	A	80	76173	71009	15128	1.00	0.00	H
ATOM	8	HB1	LEU	A	80	41440	43780	6180	1.00	0.00	H	ATOM	8	HB1	LEU	A	80	74158	70433	14477	1.00	0.00	C
ATOM	9	HB2	LEU	A	80	42270	43180	4720	1.00	0.00	H	ATOM	9	HB2	LEU	A	80	73472	69588	14698	1.00	0.00	H
ATOM	10	CG	LEU	A	80	40050	43580	4640	1.00	0.00	C	ATOM	10	CG	LEU	A	80	74623	70415	13467	1.00	0.00	H
ATOM	11	HG	LEU	A	80	39900	43510	3550	1.00	0.00	H	ATOM	11	HG	LEU	A	80	73289	71692	14767	1.00	0.00	C
ATOM	12	CD1	LEU	A	80	39660	42160	5100	1.00	0.00	C	ATOM	12	CD1	LEU	A	80	72854	71711	15789	1.00	0.00	H
ATOM	13	HD11	LEU	A	80	39510	42050	6190	1.00	0.00	H	ATOM	13	HD11	LEU	A	80	74241	72891	14766	1.00	0.00	C
ATOM	14	HD12	LEU	A	80	40380	41370	4820	1.00	0.00	H	ATOM	14	HD12	LEU	A	80	75020	72943	15556	1.00	0.00	H
ATOM	15	HD13	LEU	A	80	38680	41780	4720	1.00	0.00	H	ATOM	15	HD13	LEU	A	80	73603	73758	15038	1.00	0.00	H
ATOM	16	CD2	LEU	A	80	39010	44530	5180	1.00	0.00	C	ATOM	16	CD2	LEU	A	80	74664	73120	13765	1.00	0.00	H
ATOM	17	HD21	LEU	A	80	39260	45490	4690	1.00	0.00	H	ATOM	17	HD21	LEU	A	80	72102	71912	13877	1.00	0.00	C
ATOM	18	HD22	LEU	A	80	39160	44700	6270	1.00	0.00	H	ATOM	18	HD22	LEU	A	80	71399	71064	14024	1.00	0.00	H
ATOM	19	HD23	LEU	A	80	38000	44110	4990	1.00	0.00	H	ATOM	19	HD23	LEU	A	80	72442	71933	12820	1.00	0.00	H
ATOM	20	C	LEU	A	80	43150	45790	5530	1.00	0.00	C	ATOM	20	C	LEU	A	80	71493	72826	14040	1.00	0.00	H
ATOM	21	O	LEU	A	80	44230	45460	5020	1.00	0.00	O	ATOM	21	O	LEU	A	80	75117	70564	16872	1.00	0.00	C
ATOM	22	N	ALA	A	81	43020	46610	6660	1.00	0.00	N	ATOM	22	N	ALA	A	80	75882	71173	17621	1.00	0.00	O
ATOM	23	HN	ALA	A	81	42110	46820	7000	1.00	0.00	H	ATOM	23	HN	ALA	A	81	73993	70088	17475	1.00	0.00	N
ATOM	24	CA	ALA	A	81	44200	47230	7260	1.00	0.00	C	ATOM	24	CA	ALA	A	81	73382	69449	17015	1.00	0.00	H
ATOM	25	HA	ALA	A	81	44950	47520	6530	1.00	0.00	H	ATOM	25	HA	ALA	A	81	73669	70428	18844	1.00	0.00	C
ATOM	26	CB	ALA	A	81	43790	48400	8110	1.00	0.00	C	ATOM	26	CB	ALA	A	81	74029	71437	18975	1.00	0.00	H
ATOM	27	HB1	ALA	A	81	43490	49310	7550	1.00	0.00	H	ATOM	27	HB1	ALA	A	81	72140	70426	19065	1.00	0.00	C
ATOM	28	HB2	ALA	A	81	44720	48820	8530	1.00	0.00	H	ATOM	28	HB2	ALA	A	81	71584	71128	18406	1.00	0.00	H
ATOM	29	HB3	ALA	A	81	43060	48070	8880	1.00	0.00	H	ATOM	29	HB3	ALA	A	81	71926	70744	20108	1.00	0.00	H
ATOM	30	C	ALA	A	81	44880	46220	8180	1.00	0.00	C	ATOM	30	C	ALA	A	81	71693	69418	19203	1.00	0.00	H
ATOM	31	O	ALA	A	81	44250	45740	9080	1.00	0.00	O	ATOM	31	O	ALA	A	81	74317	69547	19804	1.00	0.00	C
ATOM	32	N	GLU	A	82	46180	45980	7870	1.00	0.00	N	ATOM	32	N	GLU	A	81	74610	68372	19506	1.00	0.00	O
ATOM	33	HN	GLU	A	82	46680	46510	7180	1.00	0.00	H	ATOM	33	HN	GLU	A	82	74762	70135	20961	1.00	0.00	N
ATOM	34	CA	GLU	A	82	46930	45020	8630	1.00	0.00	C	ATOM	34	CA	GLU	A	82	74676	71128	20967	1.00	0.00	H
ATOM	35	HA	GLU	A	82	46230	44260	8940	1.00	0.00	H	ATOM	35	HA	GLU	A	82	75346	69431	22042	1.00	0.00	C
ATOM	36	CB	GLU	A	82	48020	44350	7820	1.00	0.00	C	ATOM	36	CB	GLU	A	82	75262	68368	21871	1.00	0.00	H
ATOM	37	HB1	GLU	A	82	48680	45120	7370	1.00	0.00	H	ATOM	37	HB1	GLU	A	82	76792	69914	22414	1.00	0.00	C
ATOM	38	HB2	GLU	A	82	47510	43870	6960	1.00	0.00	H	ATOM	38	HB2	GLU	A	82	77510	69960	21567	1.00	0.00	H
ATOM	39	CG	GLU	A	82	48940	43270	8450	1.00	0.00	C	ATOM	39	CG	GLU	A	82	77199	69117	23071	1.00	0.00	H
ATOM	40	HG1	GLU	A	82	48290	42650	9100	1.00	0.00	H	ATOM	40	HG1	GLU	A	82	76828	71244	23131	1.00	0.00	C
ATOM	41	HG2	GLU	A	82	49660	43690	9180	1.00	0.00	H	ATOM	41	HG2	GLU	A	82	76304	71152	24106	1.00	0.00	H
ATOM	42	CD	GLU	A	82	49820	42560	7520	1.00	0.00	C	ATOM	42	CD	GLU	A	82	76338	72086	22596	1.00	0.00	H
ATOM	43	OE1	GLU	A	82	50010	41330	7630	1.00	0.00	O	ATOM	43	OE1	GLU	A	82	78224	71741	23343	1.00	0.00	C
ATOM	44	OE2	GLU	A	82	50380	43200	6560	1.00	0.00	O	ATOM	44	OE2	GLU	A	82	78422	72990	23334	1.00	0.00	O
ATOM	45	C	GLU	A	82	47640	45600	9870	1.00	0.00	C	ATOM	45	C	GLU	A	82	79137	71020	23693	1.00	0.00	O
ATOM	46	O	GLU	A	82	48530	46450	9810	1.00	0.00	O	ATOM	46	O	GLU	A	82	74459	69466	23270	1.00	0.00	C
ATOM	47	N	LEU	A	83	47120	45130	11050	1.00	0.00	N	ATOM	47	N	LEU	A	82	73780	70454	23550	1.00	0.00	O
ATOM	48	HN	LEU	A	83	46280	44600	10890	1.00	0.00	H	ATOM	48	HN	LEU	A	83	74315	68394	24023	1.00	0.00	N
ATOM	49	CA	LEU	A	83	47650	45450	12310	1.00	0.00	C	ATOM	49	CA	LEU	A	83	74696	67552	23649	1.00	0.00	H
ATOM	50	HA	LEU	A	83	48210	46370	12180	1.00	0.00	H	ATOM	50	HA	LEU	A	83	73276	68275	25016	1.00	0.00	C
ATOM	51	CB	LEU	A	83	46450	45560	13250	1.00	0.00	C	ATOM	51	CB	LEU	A	83	72652	69152	25102	1.00	0.00	H
ATOM	52	HB1	LEU	A	83	46020	44540	13310	1.00	0.00	H	ATOM	52	HB1	LEU	A	83	72224	67194	24698	1.00	0.00	C
ATOM	53	HB2	LEU	A	83	45620	46240	12970	1.00	0.00	H	ATOM	53	HB2	LEU	A	83	71328	67140	25353	1.00	0.00	H
ATOM	54	CG	LEU	A	83	46810	45890	14760	1.00	0.00	C	ATOM	54	CG	LEU	A	83	72760	66221	24707	1.00	0.00	H
ATOM	55	HG	LEU	A	83	47560	45090	14950	1.00	0.00	H	ATOM	55	HG	LEU	A	83	71567	67314	23293	1.00	0.00	C
ATOM	56	CD1	LEU	A	83	47570	47200	14980	1.00	0.00	C	ATOM	56	CD1	LEU	A	83	72298	67186	22466	1.00	0.00	H
ATOM	57	HD11	LEU	A	83	46930	48020	14590	1.00	0.00	H	ATOM	57	HD11	LEU	A	83	70581	66156	23010	1.00	0.00	C
ATOM	58	HD12	LEU	A	83	48540	47400	14470	1.00	0.00	H	ATOM	58	HD12	LEU	A	83	70186	66146	21972	1.00	0.00	H
ATOM	59	HD13	LEU	A	83	47660	47340	16080	1.00	0.00	H	ATOM	59	HD13	LEU	A	83	69629	66357	23547	1.00	0.00	H
ATOM	60	CD2	LEU	A	83	45670	45640	15690	1.00	0.00	C	ATOM	60	CD2	LEU	A	83	70953	65151	23304	1.00	0.00	H
ATOM	61	HD21	LEU	A	83	45200	44650	15520	1.00	0.00	H	ATOM	61	HD21	LEU	A	83	70876	68632	23036	1.00	0.00	C
ATOM	62	HD22	LEU	A	83	44950	46480	15650	1.00	0.00	H	ATOM	62	HD22	LEU	A	83	70298	68751	22095	1.00	0.00	H
ATOM	63	HD23	LEU	A	83	46140	45550	16690	1.00	0.00	H	ATOM	63	HD23	LEU	A	83	71650	69420	22923	1.00	0.00	H
ATOM	64	C	LEU	A	83	48750	44470	12650	1.00	0.00	C	ATOM	64	C	LEU	A	83	70205	68836	23898	1.00	0.00	H
ATOM	65	O	LEU	A	83	48590	43260	12820	1.00	0.00	O	ATOM	65	O	LEU	A	83	74010	67937	26308	1.00	0.00	C
ATOM	66	N	GLN	A	84	49940	45020	12790	1.00	0.00	N	ATOM	66	N	GLN	A	83	74711	66939	26362	1.00	0.00	O
ATOM	67	HN	GLN	A	84	50180	45970	12630	1.00	0.00	H	ATOM	67	HN	GLN	A	84	73647	68736	27345	1.00	0.00	N
ATOM	68	CA	GLN	A	84	51130	44190	13150	1.00	0.00	C	ATOM	68	CA	GLN	A	84	72947	69425	27173	1.00	0.00	H
ATOM	69	HA	GLN	A	84	51170	43260	12590	1.00	0.00	H	ATOM	69	HA	GLN	A	84	74122	68461	28677	1.00	0.00	C
ATOM	70	CB	GLN	A	84	52450	44980	12830	1.00	0.00	C	ATOM	70	CB	GLN	A	84	75191	68306	28671	1.00	0.00	H
ATOM	71	HB1	GLN	A	84	53260	44300	13160	1.00	0.00	H	ATOM	71	HB1	GLN	A	84	73873	69674	29682	1.00	0.00	C
ATOM	72	HB2	GLN	A	84	52460	45930	13410	1.00	0.00	H	ATOM	72	HB2	GLN	A	84	74223	69376	30693	1.00	0.00	H
ATOM	73	CG	GLN	A	84	52650	45230	11310	1.00	0.00	C	ATOM	73	CG	GLN	A	84	72764	69647	29749	1.00	0.00	H
ATOM	74	HG1	GLN	A	84	53460	45980	11160	1.00	0.00	H	ATOM	74	HG1	GLN	A	84	74462	71069	29234	1.00	0.00	C
ATOM	75	HG2	GLN	A	84	51730	45690	10900	1.00	0.00	H	ATOM	75	HG2	GLN	A	84	74397	71791	30076	1.00	0.00	H
ATOM	76	CD	GLN	A	84	52860	43880	10590	1.00	0.00	C	ATOM	76	CD	GLN	A	84	73929	71520	28369	1.00	0.00	H
ATOM	77	OE1	GLN	A	84	53230	42860	11180	1.00	0.00	O	ATOM	77	OE1	GLN	A	84	75915	70966	28832	1.00	0.00	C
ATOM	78	NE2	GLN	A	84	52740	43970	9260	1.00	0.00	N	ATOM	78	NE2	GLN	A	84	76765	70621	29648	1.00	0.00	O
ATOM	79	HE21	GLN	A	84	53190	43260	8700	1.00	0.00	H	ATOM	79	HE21	GLN	A	84	76238	71229	27581	1.00	0.00	N
ATOM	80	HE22	GLN	A	84	52490	44810	8790	1.00	0.00	H	ATOM	80	HE22	GLN	A	84	77206	71259	27332	1.00	0.00	H
ATOM	81	C	GLN	A	84	51120	43760	14590	1.00	0.00	C	ATOM	81	C	GLN	A	84	75586	71362	26834	1.00	0.00	H
ATOM	82	O	GLN	A	84	51100	44570	15540	1.00	0.00	O	ATOM	82	O	GLN	A	84	73523	67208	29227	1.00	0.00	C
ATOM	83	N	MET	A	85	51240	42450	14810	1.00	0.00	N	ATOM	83	N	MET	A	84	72382	66772	29158	1.00	0.00	O
ATOM	84	HN	MET	A	85	51270	41870	14010	1.00	0.00	H	ATOM	84	HN	MET	A	85	74380	66454	29921	1.00	0.00	N
ATOM	85	CA	MET	A	85	51310	41790	16080	1.00	0.00	C	ATOM	85	CA	MET	A	85	75330	66758	29922	1.00	0.00	H
ATOM	86	HA	MET	A	85	50850	42420	16820	1.00	0.00	H	ATOM	86	HA	MET	A	85	73901	65202	30533	1.00	0.00	C
ATOM	87	CB	MET	A	85	50590	40480	16200	1.00	0.00	C	ATOM	87	CB	MET	A	85	73017	64874	30005	1.00	0.00	H
ATOM	88	HB1	MET	A	85	50620	40000	17200	1.00	0.00	H	ATOM	88	HB1	MET	A	85	75082	64169	30496	1.00	0.00	C
ATOM	89	HB2	MET	A	85	51100	39760	15520	1.00	0.00	H	ATOM	89	HB2	MET	A	85	74756	63217	30966	1.00	0.00	H
ATOM	90	CG	MET	A	85	49080	40420	15950	1.00	0.00	C	ATOM	90	CG	MET	A	85	75931	64504	31128	1.00	0.00	H
ATOM	91	HG1	MET	A	85	48620	39410	15950	1.00	0.00	H	ATOM	91	HG1	MET	A	85	75612	63954	29055	1.00	0.00	C
ATOM	92	HG2	MET	A	85	48890	40870	14950	1.00	0.00	H	ATOM	92	HG2	MET	A	85	76342	63122	29146	1.00	0.00	H
ATOM	93	SD	MET	A	85	48040	41300	17160	1.00	0.00	S	ATOM	93	SD	MET	A	85	76303	64762	28732	1.00	0.00	H
ATOM	94	CE	MET	A	85	47580	42770	16260	1.00	0.00	C	ATOM	94	CE	MET	A	85	74350	63718	27755	1.00	0.00	S
ATOM	95	HE1	MET	A	85	46900	42670	15380	1.00	0.00	H	ATOM	95	HE1	MET	A	85	73674	62141	28410	1.00	0.00	C
ATOM	96	HE2	MET	A	85	48560	43160	15940	1.00	0.00	H	ATOM	96	HE2	MET	A	85	72925	62346	29205	1.00	0.00	H
ATOM	97	HE3	MET	A	85	47140	43530	16940	1.00	0.00	H	ATOM	97	HE3	MET	A	85	74415	61421	28818	1.00	0.00	H
ATOM	98	C	MET	A	85	52780	41690	16630	1.00	0.00	C	ATOM	98	C	MET	A	85	73264	61639	27508	1.00	0.00	H
ATOM	99	O	MET	A	85	53770	41830	15920	1.00	0.00	O	ATOM	99	O	MET	A	85	73320	65463	31894	1.00	0.00	C
ATOM	100	N	GLU	A	86	53010	41600	17950	1.00	0.00	N	ATOM	100	N	GLU	A	85	73935	66016	32795	1.00	0.00	O
ATOM	101	HN	GLU	A	86	52290	41780	18620	1.00	0.00	H	ATOM	101	HN	GLU	A	86	72045	65069	32120	1.00	0.00	N
ATOM	102	CA	GLU	A	86	54310	41200	18500	1.00	0.00	C	ATOM	102	CA	GLU	A	86	71492	64659	31398	1.00	0.00	H
ATOM	103	HA	GLU	A	86	55060	41950	18270	1.00	0.00	H	ATOM	103	HA	GLU	A	86	71443	65075	33473	1.00	0.00	C
ATOM	104	CB	GLU	A	86	54400	41120	20040	1.00	0.00	C	ATOM	104	CB	GLU	A	86	71378	66043	33946	1.00	0.00	H
ATOM	105	HB1	GLU	A	86	55410	40670	20170	1.00	0.00	H	ATOM	105	HB1	GLU	A	86	69912	64744	33476	1.00	0.00	C
ATOM	106	HB2	GLU	A	86	53600	40450	20420	1.00	0.00	H	ATOM	106	HB2	GLU	A	86	69586	64855	34532	1.00	0.00	H
ATOM	107	CG	GLU	A	86	54270	42430	20850	1.00	0.00	C	ATOM	107	CG	GLU	A	86	69811	63738	33017	1.00	0.00	H
ATOM	108	HG1	GLU	A	86	53580	42260	21700	1.00	0.00	H	ATOM	108	HG1	GLU	A	86	69198	65767	32625	1.00	0.00	C
ATOM	109	HG2	GLU	A	86	53740	43140	20160	1.00	0.00	H	ATOM	109	HG2	GLU	A	86	69498	65629	31565	1.00	0.00	H
ATOM	110	CD	GLU	A	86	55570	42950	21310	1.00	0.00	C	ATOM	110	CD	GLU	A	86	69491	66818	32833	1.00	0.00	H
ATOM	111	OE1	GLU	A	86	55920	42970	22480	1.00	0.00	O	ATOM	111	OE1	GLU	A	86	67720	65489	32772	1.00	0.00	C
ATOM	112	OE2	GLU	A	86	56340	43410	20430	1.00	0.00	O	ATOM	112	OE2	GLU	A	86	67071	65952	33760	1.00	0.00	O
ATOM	113	C	GLU	A	86	54770	39810	17910	1.00	0.00	C	ATOM	113	C	GLU	A	86	67130	64873	31910	1.00	0.00	O
ATOM	114	O	GLU	A	86	54100	38760	17870	1.00	0.00	O	ATOM	114	O	GLU	A	86	72174	64204	34532	1.00	0.00	C
ATOM	115	N	GLY	A	87	56010	39810	17280	1.00	0.00	N	ATOM	115	N	GLY	A	86	72846	63173	34271	1.00	0.00	O
ATOM	116	HN	GLY	A	87	56530	40660	17200	1.00	0.00	H	ATOM	116	HN	GLY	A	87	72062	64653	35799	1.00	0.00	N
ATOM	117	CA	GLY	A	87	56680	38660	16720	1.00	0.00	C	ATOM	117	CA	GLY	A	87	71587	65503	36014	1.00	0.00	H
ATOM	118	HA1	GLY	A	87	57550	39070	16230	1.00	0.00	H	ATOM	118	HA1	GLY	A	87	72837	64007	36905	1.00	0.00	C
ATOM	119	HA2	GLY	A	87	55970	38230	16030	1.00	0.00	H	ATOM	119	HA2	GLY	A	87	72798	62935	36786	1.00	0.00	H
ATOM	120	C	GLY	A	87	57170	37620	17610	1.00	0.00	C	ATOM	120	C	GLY	A	87	72220	64244	37759	1.00	0.00	H
ATOM	121	O	GLY	A	87	58070	36800	17390	1.00	0.00	O	ATOM	121	O	GLY	A	87	74272	64438	37095	1.00	0.00	C
ATOM	122	N	ASP	A	88	56410	37450	18620	1.00	0.00	N	ATOM	122	N	ASP	A	87	74975	64904	36217	1.00	0.00	O
ATOM	123	HN	ASP	A	88	55490	37820	18660	1.00	0.00	H	ATOM	123	HN	ASP	A	88	74734	64152	38354	1.00	0.00	N
ATOM	124	CA	ASP	A	88	56780	36460	19700	1.00	0.00	C	ATOM	124	CA	ASP	A	88	74206	63646	39032	1.00	0.00	H
ATOM	125	HA	ASP	A	88	57810	36240	19490	1.00	0.00	H	ATOM	125	HA	ASP	A	88	76088	64469	38788	1.00	0.00	C
ATOM	126	CB	ASP	A	88	56620	37030	21080	1.00	0.00	C	ATOM	126	CB	ASP	A	88	76434	65313	38210	1.00	0.00	H
ATOM	127	HB1	ASP	A	88	56930	38100	21130	1.00	0.00	H	ATOM	127	HB1	ASP	A	88	76115	64706	40286	1.00	0.00	C
ATOM	128	HB2	ASP	A	88	57340	36510	21760	1.00	0.00	H	ATOM	128	HB2	ASP	A	88	77132	64926	40676	1.00	0.00	H
ATOM	129	CG	ASP	A	88	55240	36790	21780	1.00	0.00	C	ATOM	129	CG	ASP	A	88	75735	63829	40852	1.00	0.00	H
ATOM	130	OD1	ASP	A	88	54160	36740	21090	1.00	0.00	O	ATOM	130	OD1	ASP	A	88	75291	65936	40558	1.00	0.00	C
ATOM	131	OD2	ASP	A	88	55250	36730	23020	1.00	0.00	O	ATOM	131	OD2	ASP	A	88	75374	66907	39745	1.00	0.00	O
ATOM	132	C	ASP	A	88	56030	35210	19430	1.00	0.00	C	ATOM	132	C	ASP	A	88	74623	66041	41647	1.00	0.00	O
ATOM	133	O	ASP	A	88	55230	35210	18490	1.00	0.00	O	ATOM	133	O	ASP	A	88	77008	63243	38519	1.00	0.00	C
ATOM	134	N	GLY	A	89	56250	34110	20220	1.00	0.00	N	ATOM	134	N	GLY	A	88	76676	62225	39075	1.00	0.00	O
ATOM	135	HN	GLY	A	89	57000	33970	20870	1.00	0.00	H	ATOM	135	HN	GLY	A	89	78095	63394	37814	1.00	0.00	N
ATOM	136	CA	GLY	A	89	55560	32840	19940	1.00	0.00	C	ATOM	136	CA	GLY	A	89	78330	64268	37397	1.00	0.00	H
ATOM	137	HA1	GLY	A	89	56080	32060	20460	1.00	0.00	H	ATOM	137	HA1	GLY	A	89	79150	62366	37559	1.00	0.00	C
ATOM	138	HA2	GLY	A	89	55580	32760	18870	1.00	0.00	H	ATOM	138	HA2	GLY	A	89	79354	61692	38377	1.00	0.00	H
ATOM	139	C	GLY	A	89	54070	32770	20160	1.00	0.00	C	ATOM	139	C	GLY	A	89	79999	62853	37102	1.00	0.00	H
ATOM	140	O	GLY	A	89	53480	31740	19870	1.00	0.00	O	ATOM	140	O	GLY	A	89	78788	61540	36371	1.00	0.00	C
ATOM	141	N	ASN	A	90	53500	33900	20620	1.00	0.00	N	ATOM	141	N	ASN	A	89	77712	61551	35829	1.00	0.00	O
ATOM	142	HN	ASN	A	90	54040	34730	20730	1.00	0.00	H	ATOM	142	HN	ASN	A	90	79742	60698	35994	1.00	0.00	N
ATOM	143	CA	ASN	A	90	52100	34070	20880	1.00	0.00	C	ATOM	143	CA	ASN	A	90	80619	60826	36450	1.00	0.00	H
ATOM	144	HA	ASN	A	90	51700	33080	20970	1.00	0.00	H	ATOM	144	HA	ASN	A	90	79756	59702	34900	1.00	0.00	C
ATOM	145	CB	ASN	A	90	51840	34770	22190	1.00	0.00	C	ATOM	145	CB	ASN	A	90	80715	59241	34714	1.00	0.00	H
ATOM	146	HB1	ASN	A	90	50820	35090	22480	1.00	0.00	H	ATOM	146	HB1	ASN	A	90	78813	58507	35239	1.00	0.00	C
ATOM	147	HB2	ASN	A	90	52350	35750	22050	1.00	0.00	H	ATOM	147	HB2	ASN	A	90	78793	57780	34399	1.00	0.00	H
ATOM	148	CG	ASN	A	90	52540	34020	23370	1.00	0.00	C	ATOM	148	CG	ASN	A	90	77765	58846	35387	1.00	0.00	H
ATOM	149	OD1	ASN	A	90	52360	32820	23600	1.00	0.00	O	ATOM	149	OD1	ASN	A	90	79413	57853	36469	1.00	0.00	C
ATOM	150	ND2	ASN	A	90	53620	34680	23950	1.00	0.00	N	ATOM	150	ND2	ASN	A	90	80278	57017	36159	1.00	0.00	O
ATOM	151	HD21	ASN	A	90	53910	35530	23530	1.00	0.00	H	ATOM	151	HD21	ASN	A	90	78955	58103	37698	1.00	0.00	N
ATOM	152	HD22	ASN	A	90	54260	34180	24540	1.00	0.00	H	ATOM	152	HD22	ASN	A	90	78194	58713	37917	1.00	0.00	H
ATOM	153	C	ASN	A	90	51200	34720	19800	1.00	0.00	C	ATOM	153	C	ASN	A	90	79037	57348	38348	1.00	0.00	H
ATOM	154	O	ASN	A	90	49980	34720	20000	1.00	0.00	O	ATOM	154	O	ASN	A	90	79384	60365	33581	1.00	0.00	C
ATOM	155	N	CYS	A	91	51770	35100	18660	1.00	0.00	N	ATOM	155	N	CYS	A	90	78832	59681	32728	1.00	0.00	O
ATOM	156	HN	CYS	A	91	52750	35020	18510	1.00	0.00	H	ATOM	156	HN	CYS	A	91	79693	61639	33344	1.00	0.00	N
ATOM	157	CA	CYS	A	91	51130	35880	17630	1.00	0.00	C	ATOM	157	CA	CYS	A	91	80307	62218	33873	1.00	0.00	H
ATOM	158	HA	CYS	A	91	50900	36830	18090	1.00	0.00	H	ATOM	158	HA	CYS	A	91	79227	62389	32198	1.00	0.00	C
ATOM	159	CB	CYS	A	91	52060	36150	16400	1.00	0.00	C	ATOM	159	CB	CYS	A	91	78149	62449	32177	1.00	0.00	H
ATOM	160	HB1	CYS	A	91	52730	36880	16900	1.00	0.00	H	ATOM	160	HB1	CYS	A	91	79475	63980	32320	1.00	0.00	C
ATOM	161	HB2	CYS	A	91	51420	36580	15600	1.00	0.00	H	ATOM	161	HB2	CYS	A	91	79050	64515	31445	1.00	0.00	H
ATOM	162	SG	CYS	A	91	52930	34550	15860	1.00	0.00	S	ATOM	162	SG	CYS	A	91	80568	64166	32386	1.00	0.00	H
ATOM	163	HG1	CYS	A	91	53800	34760	16840	1.00	0.00	H	ATOM	163	HG1	CYS	A	91	78724	64601	33877	1.00	0.00	S
ATOM	164	C	CYS	A	91	49780	35310	17150	1.00	0.00	C	ATOM	164	C	CYS	A	91	77474	64206	33684	1.00	0.00	H
ATOM	165	O	CYS	A	91	48890	36090	16960	1.00	0.00	O	ATOM	165	O	CYS	A	91	79578	61903	30797	1.00	0.00	C
ATOM	166	N	GLN	A	92	49620	34030	16930	1.00	0.00	N	ATOM	166	N	GLN	A	91	78832	61830	29853	1.00	0.00	O
ATOM	167	HN	GLN	A	92	50240	33270	17070	1.00	0.00	H	ATOM	167	HN	GLN	A	92	80858	61467	30651	1.00	0.00	N
ATOM	168	CA	GLN	A	92	48320	33490	16560	1.00	0.00	C	ATOM	168	CA	GLN	A	92	81511	61600	31392	1.00	0.00	H
ATOM	169	HA	GLN	A	92	48130	33970	15610	1.00	0.00	H	ATOM	169	HA	GLN	A	92	81377	60958	29398	1.00	0.00	C
ATOM	170	CB	GLN	A	92	48310	31900	16540	1.00	0.00	C	ATOM	170	CB	GLN	A	92	80948	61604	28646	1.00	0.00	H
ATOM	171	HB1	GLN	A	92	48610	31550	17550	1.00	0.00	H	ATOM	171	HB1	GLN	A	92	82922	61012	29411	1.00	0.00	C
ATOM	172	HB2	GLN	A	92	49180	31640	15890	1.00	0.00	H	ATOM	172	HB2	GLN	A	92	83213	60466	30334	1.00	0.00	H
ATOM	173	CG	GLN	A	92	47010	31300	15970	1.00	0.00	C	ATOM	173	CG	GLN	A	92	83110	62090	29605	1.00	0.00	H
ATOM	174	HG1	GLN	A	92	46940	31630	14910	1.00	0.00	H	ATOM	174	HG1	GLN	A	92	83616	60639	28104	1.00	0.00	C
ATOM	175	HG2	GLN	A	92	46010	31560	16380	1.00	0.00	H	ATOM	175	HG2	GLN	A	92	83833	61505	27442	1.00	0.00	H
ATOM	176	CD	GLN	A	92	47060	29790	15930	1.00	0.00	C	ATOM	176	CD	GLN	A	92	82970	59986	27480	1.00	0.00	H
ATOM	177	OE1	GLN	A	92	46610	29190	16870	1.00	0.00	O	ATOM	177	OE1	GLN	A	92	84862	59836	28458	1.00	0.00	C
ATOM	178	NE2	GLN	A	92	47760	29270	14900	1.00	0.00	N	ATOM	178	NE2	GLN	A	92	84782	58644	28842	1.00	0.00	O
ATOM	179	HE21	GLN	A	92	47830	28280	14780	1.00	0.00	H	ATOM	179	HE21	GLN	A	92	86046	60546	28366	1.00	0.00	N
ATOM	180	HE22	GLN	A	92	48320	29880	14340	1.00	0.00	H	ATOM	180	HE22	GLN	A	92	86921	60063	28389	1.00	0.00	H
ATOM	181	C	GLN	A	92	47160	33950	17600	1.00	0.00	C	ATOM	181	C	GLN	A	92	86057	61528	28554	1.00	0.00	H
ATOM	182	O	GLN	A	92	46050	34280	17200	1.00	0.00	O	ATOM	182	O	GLN	A	92	80837	59591	29121	1.00	0.00	C
ATOM	183	N	PHE	A	93	47490	33880	18870	1.00	0.00	N	ATOM	183	N	PHE	A	92	80529	59310	27966	1.00	0.00	O
ATOM	184	HN	PHE	A	93	48430	33630	19040	1.00	0.00	H	ATOM	184	HN	PHE	A	93	80729	58703	30123	1.00	0.00	N
ATOM	185	CA	PHE	A	93	46630	34190	20030	1.00	0.00	C	ATOM	185	CA	PHE	A	93	80895	59014	31055	1.00	0.00	H
ATOM	186	HA	PHE	A	93	45670	33780	19750	1.00	0.00	H	ATOM	186	HA	PHE	A	93	80049	57455	30008	1.00	0.00	C
ATOM	187	CB	PHE	A	93	47230	33380	21230	1.00	0.00	C	ATOM	187	CB	PHE	A	93	80554	56987	29176	1.00	0.00	H
ATOM	188	HB1	PHE	A	93	46450	33380	22030	1.00	0.00	H	ATOM	188	HB1	PHE	A	93	80174	56493	31271	1.00	0.00	C
ATOM	189	HB2	PHE	A	93	48110	33960	21570	1.00	0.00	H	ATOM	189	HB2	PHE	A	93	79633	55529	31157	1.00	0.00	H
ATOM	190	CG	PHE	A	93	47630	31990	20780	1.00	0.00	C	ATOM	190	CG	PHE	A	93	79699	57023	32123	1.00	0.00	H
ATOM	191	CD1	PHE	A	93	46650	31140	20230	1.00	0.00	C	ATOM	191	CD1	PHE	A	93	81628	56374	31561	1.00	0.00	C
ATOM	192	HD1	PHE	A	93	45630	31450	20060	1.00	0.00	H	ATOM	192	HD1	PHE	A	93	82480	55674	30660	1.00	0.00	C
ATOM	193	CE1	PHE	A	93	47000	29860	19850	1.00	0.00	C	ATOM	193	CE1	PHE	A	93	82104	55440	29675	1.00	0.00	H
ATOM	194	HE1	PHE	A	93	46200	29310	19390	1.00	0.00	H	ATOM	194	HE1	PHE	A	93	83704	55227	31123	1.00	0.00	C
ATOM	195	CZ	PHE	A	93	48370	29530	19810	1.00	0.00	C	ATOM	195	CZ	PHE	A	93	84253	54607	30430	1.00	0.00	H
ATOM	196	HZ	PHE	A	93	48740	28650	19300	1.00	0.00	H	ATOM	196	HZ	PHE	A	93	84140	55557	32412	1.00	0.00	C
ATOM	197	CD2	PHE	A	93	48950	31610	20900	1.00	0.00	C	ATOM	197	CD2	PHE	A	93	85102	55210	32759	1.00	0.00	H
ATOM	198	HD2	PHE	A	93	49710	32260	21300	1.00	0.00	H	ATOM	198	HD2	PHE	A	93	82003	56649	32919	1.00	0.00	C
ATOM	199	CE2	PHE	A	93	49410	30430	20250	1.00	0.00	C	ATOM	199	CE2	PHE	A	93	81342	57130	33625	1.00	0.00	H
ATOM	200	HE2	PHE	A	93	50460	30160	20230	1.00	0.00	H	ATOM	200	HE2	PHE	A	93	83326	56282	33325	1.00	0.00	C
ATOM	201	C	PHE	A	93	46510	35640	20370	1.00	0.00	C	ATOM	201	C	PHE	A	93	83609	56460	34351	1.00	0.00	H
ATOM	202	O	PHE	A	93	45430	36010	20800	1.00	0.00	O	ATOM	202	O	PHE	A	93	78530	57670	29698	1.00	0.00	C
ATOM	203	N	ARG	A	94	47520	36430	20020	1.00	0.00	N	ATOM	203	N	ARG	A	93	77984	56999	28823	1.00	0.00	O
ATOM	204	HN	ARG	A	94	48420	36060	19790	1.00	0.00	H	ATOM	204	HN	ARG	A	94	77902	58606	30458	1.00	0.00	N
ATOM	205	CA	ARG	A	94	47470	37890	19960	1.00	0.00	C	ATOM	205	CA	ARG	A	94	78413	59124	31140	1.00	0.00	H
ATOM	206	HA	ARG	A	94	47020	38170	20900	1.00	0.00	H	ATOM	206	HA	ARG	A	94	76540	58966	30197	1.00	0.00	C
ATOM	207	CB	ARG	A	94	48880	38580	19730	1.00	0.00	C	ATOM	207	CB	ARG	A	94	75950	58062	30183	1.00	0.00	H
ATOM	208	HB1	ARG	A	94	48790	39690	19770	1.00	0.00	H	ATOM	208	HB1	ARG	A	94	75964	59933	31212	1.00	0.00	C
ATOM	209	HB2	ARG	A	94	49310	38280	18750	1.00	0.00	H	ATOM	209	HB2	ARG	A	94	74985	60343	30885	1.00	0.00	H
ATOM	210	CG	ARG	A	94	49860	38240	20840	1.00	0.00	C	ATOM	210	CG	ARG	A	94	76658	60801	31242	1.00	0.00	H
ATOM	211	HG1	ARG	A	94	50020	37150	20970	1.00	0.00	H	ATOM	211	HG1	ARG	A	94	75526	59523	32662	1.00	0.00	C
ATOM	212	HG2	ARG	A	94	49490	38610	21820	1.00	0.00	H	ATOM	212	HG2	ARG	A	94	76339	58902	33095	1.00	0.00	H
ATOM	213	CD	ARG	A	94	51160	38900	20500	1.00	0.00	C	ATOM	213	CD	ARG	A	94	74526	59067	32500	1.00	0.00	H
ATOM	214	HD1	ARG	A	94	51140	40010	20520	1.00	0.00	H	ATOM	214	HD1	ARG	A	94	75250	60700	33635	1.00	0.00	C
ATOM	215	HD2	ARG	A	94	51490	38530	19510	1.00	0.00	H	ATOM	215	HD2	ARG	A	94	74889	61616	33119	1.00	0.00	H
ATOM	216	NE	ARG	A	94	52100	38430	21530	1.00	0.00	N	ATOM	216	NE	ARG	A	94	76208	60926	34149	1.00	0.00	H
ATOM	217	HE	ARG	A	94	52780	37720	21330	1.00	0.00	H	ATOM	217	HE	ARG	A	94	74201	60257	34650	1.00	0.00	N
ATOM	218	CZ	ARG	A	94	52220	39040	22720	1.00	0.00	C	ATOM	218	CZ	ARG	A	94	73313	60166	34198	1.00	0.00	H
ATOM	219	NH1	ARG	A	94	51570	40120	23000	1.00	0.00	N	ATOM	219	NH1	ARG	A	94	74244	60423	36005	1.00	0.00	C
ATOM	220	HH11	ARG	A	94	50810	40410	22420	1.00	0.00	H	ATOM	220	HH11	ARG	A	94	75292	60717	36728	1.00	0.00	N
ATOM	221	HH12	ARG	A	94	51710	40380	23960	1.00	0.00	H	ATOM	221	HH12	ARG	A	94	76104	61059	36253	1.00	0.00	H
ATOM	222	NH2	ARG	A	94	53140	38550	23490	1.00	0.00	N	ATOM	222	NH2	ARG	A	94	75213	60667	37723	1.00	0.00	H
ATOM	223	HH21	ARG	A	94	53680	37760	23230	1.00	0.00	H	ATOM	223	HH21	ARG	A	94	73162	60060	36734	1.00	0.00	N
ATOM	224	HH22	ARG	A	94	53380	38920	24390	1.00	0.00	H	ATOM	224	HH22	ARG	A	94	73228	60104	37731	1.00	0.00	H
ATOM	225	C	ARG	A	94	46460	38350	18850	1.00	0.00	C	ATOM	225	C	ARG	A	94	72417	59572	36280	1.00	0.00	H
ATOM	226	O	ARG	A	94	45520	39050	19110	1.00	0.00	O	ATOM	226	O	ARG	A	94	76247	59392	28778	1.00	0.00	C
ATOM	227	N	ALA	A	95	46650	37830	17580	1.00	0.00	N	ATOM	227	N	ALA	A	94	75462	58781	28119	1.00	0.00	O
ATOM	228	HN	ALA	A	95	47350	37150	17370	1.00	0.00	H	ATOM	228	HN	ALA	A	95	77063	60288	28150	1.00	0.00	N
ATOM	229	CA	ALA	A	95	45720	38170	16440	1.00	0.00	C	ATOM	229	CA	ALA	A	95	77727	60783	28706	1.00	0.00	H
ATOM	230	HA	ALA	A	95	45660	39250	16430	1.00	0.00	H	ATOM	230	HA	ALA	A	95	76985	60715	26786	1.00	0.00	C
ATOM	231	CB	ALA	A	95	46250	37580	15110	1.00	0.00	C	ATOM	231	CB	ALA	A	95	75975	61017	26548	1.00	0.00	H
ATOM	232	HB1	ALA	A	95	45570	37870	14280	1.00	0.00	H	ATOM	232	HB1	ALA	A	95	77972	61902	26601	1.00	0.00	C
ATOM	233	HB2	ALA	A	95	46340	36470	15200	1.00	0.00	H	ATOM	233	HB2	ALA	A	95	77843	62315	25578	1.00	0.00	H
ATOM	234	HB3	ALA	A	95	47230	38070	14960	1.00	0.00	H	ATOM	234	HB3	ALA	A	95	79065	61743	26714	1.00	0.00	H
ATOM	235	C	ALA	A	95	44340	37630	16630	1.00	0.00	C	ATOM	235	C	ALA	A	95	77648	62669	27338	1.00	0.00	H
ATOM	236	O	ALA	A	95	43350	38230	16170	1.00	0.00	O	ATOM	236	O	ALA	A	95	77229	59624	25758	1.00	0.00	C
ATOM	237	N	LEU	A	96	44150	36420	17200	1.00	0.00	N	ATOM	237	N	LEU	A	95	76461	59458	24857	1.00	0.00	O
ATOM	238	HN	LEU	A	96	44900	35780	17350	1.00	0.00	H	ATOM	238	HN	LEU	A	96	78302	58773	25991	1.00	0.00	N
ATOM	239	CA	LEU	A	96	42830	35960	17720	1.00	0.00	C	ATOM	239	CA	LEU	A	96	78883	58863	26796	1.00	0.00	H
ATOM	240	HA	LEU	A	96	42150	36030	16890	1.00	0.00	H	ATOM	240	HA	LEU	A	96	78597	57640	25040	1.00	0.00	C
ATOM	241	CB	LEU	A	96	42990	34490	18080	1.00	0.00	C	ATOM	241	CB	LEU	A	96	78523	58064	24050	1.00	0.00	H
ATOM	242	HB1	LEU	A	96	42260	34010	18770	1.00	0.00	H	ATOM	242	HB1	LEU	A	96	79890	57133	25523	1.00	0.00	C
ATOM	243	HB2	LEU	A	96	43970	34450	18600	1.00	0.00	H	ATOM	243	HB2	LEU	A	96	79799	56728	26554	1.00	0.00	H
ATOM	244	CG	LEU	A	96	43100	33530	16880	1.00	0.00	C	ATOM	244	CG	LEU	A	96	80524	58042	25605	1.00	0.00	H
ATOM	245	HG	LEU	A	96	43940	33780	16200	1.00	0.00	H	ATOM	245	HG	LEU	A	96	80644	56078	24668	1.00	0.00	C
ATOM	246	CD1	LEU	A	96	43490	32150	17440	1.00	0.00	C	ATOM	246	CD1	LEU	A	96	80154	55082	24631	1.00	0.00	H
ATOM	247	HD11	LEU	A	96	42610	31690	17940	1.00	0.00	H	ATOM	247	HD11	LEU	A	96	80632	56615	23227	1.00	0.00	C
ATOM	248	HD12	LEU	A	96	44260	32310	18230	1.00	0.00	H	ATOM	248	HD12	LEU	A	96	81193	57574	23245	1.00	0.00	H
ATOM	249	HD13	LEU	A	96	43740	31400	16660	1.00	0.00	H	ATOM	249	HD13	LEU	A	96	79626	56812	22800	1.00	0.00	H
ATOM	250	CD2	LEU	A	96	41850	33460	16010	1.00	0.00	C	ATOM	250	CD2	LEU	A	96	81221	55922	22589	1.00	0.00	H
ATOM	251	HD21	LEU	A	96	41070	32940	16600	1.00	0.00	H	ATOM	251	HD21	LEU	A	96	82081	55846	25159	1.00	0.00	C
ATOM	252	HD22	LEU	A	96	41920	32770	15140	1.00	0.00	H	ATOM	252	HD22	LEU	A	96	82709	56761	25216	1.00	0.00	H
ATOM	253	HD23	LEU	A	96	41590	34480	15650	1.00	0.00	H	ATOM	253	HD23	LEU	A	96	82640	55056	24613	1.00	0.00	H
ATOM	254	C	LEU	A	96	42250	36790	18850	1.00	0.00	C	ATOM	254	C	LEU	A	96	81937	55557	26222	1.00	0.00	H
ATOM	255	O	LEU	A	96	41100	37190	18710	1.00	0.00	O	ATOM	255	O	LEU	A	96	77493	56544	25087	1.00	0.00	C
ATOM	256	N	ALA	A	97	42980	37220	19920	1.00	0.00	N	ATOM	256	N	ALA	A	96	77121	55961	24090	1.00	0.00	O
ATOM	257	HN	ALA	A	97	43900	36850	20000	1.00	0.00	H	ATOM	257	HN	ALA	A	97	76862	56304	26231	1.00	0.00	N
ATOM	258	CA	ALA	A	97	42340	38120	21000	1.00	0.00	C	ATOM	258	CA	ALA	A	97	77294	56619	27072	1.00	0.00	H
ATOM	259	HA	ALA	A	97	41500	37660	21520	1.00	0.00	H	ATOM	259	HA	ALA	A	97	75675	55453	26327	1.00	0.00	C
ATOM	260	CB	ALA	A	97	43490	38340	22040	1.00	0.00	C	ATOM	260	CB	ALA	A	97	75847	54483	25886	1.00	0.00	H
ATOM	261	HB1	ALA	A	97	44280	38980	21590	1.00	0.00	H	ATOM	261	HB1	ALA	A	97	75386	55192	27764	1.00	0.00	C
ATOM	262	HB2	ALA	A	97	43940	37360	22310	1.00	0.00	H	ATOM	262	HB2	ALA	A	97	75260	56172	28273	1.00	0.00	H
ATOM	263	HB3	ALA	A	97	43150	38900	22940	1.00	0.00	H	ATOM	263	HB3	ALA	A	97	76211	54688	28311	1.00	0.00	H
ATOM	264	C	ALA	A	97	41870	39460	20440	1.00	0.00	C	ATOM	264	C	ALA	A	97	74419	54665	27909	1.00	0.00	H
ATOM	265	O	ALA	A	97	40850	39940	20950	1.00	0.00	O	ATOM	265	O	ALA	A	97	74461	56035	25612	1.00	0.00	C
ATOM	266	N	ASP	A	98	42610	40070	19470	1.00	0.00	N	ATOM	266	N	ASP	A	97	73880	55264	24892	1.00	0.00	O
ATOM	267	HN	ASP	A	98	43480	39640	19220	1.00	0.00	H	ATOM	267	HN	ASP	A	98	74125	57374	25615	1.00	0.00	N
ATOM	268	CA	ASP	A	98	42190	41230	18750	1.00	0.00	C	ATOM	268	CA	ASP	A	98	74640	58015	26179	1.00	0.00	H
ATOM	269	HA	ASP	A	98	41930	42030	19430	1.00	0.00	H	ATOM	269	HA	ASP	A	98	73044	57988	24895	1.00	0.00	C
ATOM	270	CB	ASP	A	98	43320	41800	17870	1.00	0.00	C	ATOM	270	CB	ASP	A	98	72119	57456	25062	1.00	0.00	H
ATOM	271	HB1	ASP	A	98	43380	41030	17060	1.00	0.00	H	ATOM	271	HB1	ASP	A	98	72985	59541	25433	1.00	0.00	C
ATOM	272	HB2	ASP	A	98	44280	41800	18440	1.00	0.00	H	ATOM	272	HB2	ASP	A	98	73950	60091	25394	1.00	0.00	H
ATOM	273	CG	ASP	A	98	42970	43150	17400	1.00	0.00	C	ATOM	273	CG	ASP	A	98	72738	59375	26503	1.00	0.00	H
ATOM	274	OD1	ASP	A	98	42830	44050	18270	1.00	0.00	O	ATOM	274	OD1	ASP	A	98	71971	60338	24705	1.00	0.00	C
ATOM	275	OD2	ASP	A	98	42930	43360	16120	1.00	0.00	O	ATOM	275	OD2	ASP	A	98	70853	59799	24489	1.00	0.00	O
ATOM	276	C	ASP	A	98	40890	40980	18010	1.00	0.00	C	ATOM	276	C	ASP	A	98	72247	61503	24328	1.00	0.00	O
ATOM	277	O	ASP	A	98	39860	41610	18180	1.00	0.00	O	ATOM	277	O	ASP	A	98	73309	57943	23354	1.00	0.00	C
ATOM	278	N	GLN	A	99	40790	39990	17110	1.00	0.00	N	ATOM	278	N	GLN	A	98	72421	57756	22543	1.00	0.00	O
ATOM	279	HN	GLN	A	99	41500	39340	16860	1.00	0.00	H	ATOM	279	HN	GLN	A	99	74609	58212	22972	1.00	0.00	N
ATOM	280	CA	GLN	A	99	39580	39740	16330	1.00	0.00	C	ATOM	280	CA	GLN	A	99	75273	58329	23707	1.00	0.00	H
ATOM	281	HA	GLN	A	99	39210	40640	15870	1.00	0.00	H	ATOM	281	HA	GLN	A	99	75133	57986	21644	1.00	0.00	C
ATOM	282	CB	GLN	A	99	39830	38770	15230	1.00	0.00	C	ATOM	282	CB	GLN	A	99	74656	58659	20948	1.00	0.00	H
ATOM	283	HB1	GLN	A	99	38880	38380	14800	1.00	0.00	H	ATOM	283	HB1	GLN	A	99	76514	58489	21610	1.00	0.00	C
ATOM	284	HB2	GLN	A	99	40320	37830	15580	1.00	0.00	H	ATOM	284	HB2	GLN	A	99	77066	58181	20696	1.00	0.00	H
ATOM	285	CG	GLN	A	99	40530	39360	13990	1.00	0.00	C	ATOM	285	CG	GLN	A	99	77107	58092	22461	1.00	0.00	H
ATOM	286	HG1	GLN	A	99	40940	38530	13380	1.00	0.00	H	ATOM	286	HG1	GLN	A	99	76574	60080	21599	1.00	0.00	C
ATOM	287	HG2	GLN	A	99	41420	39880	14420	1.00	0.00	H	ATOM	287	HG2	GLN	A	99	77648	60363	21649	1.00	0.00	H
ATOM	288	CD	GLN	A	99	39860	40370	13120	1.00	0.00	C	ATOM	288	CD	GLN	A	99	75951	60367	22473	1.00	0.00	H
ATOM	289	OE1	GLN	A	99	38770	40080	12560	1.00	0.00	O	ATOM	289	OE1	GLN	A	99	76006	60624	20221	1.00	0.00	C
ATOM	290	NE2	GLN	A	99	40350	41570	12860	1.00	0.00	N	ATOM	290	NE2	GLN	A	99	76421	60153	19174	1.00	0.00	O
ATOM	291	HE21	GLN	A	99	41130	41870	13410	1.00	0.00	H	ATOM	291	HE21	GLN	A	99	75170	61652	20390	1.00	0.00	N
ATOM	292	HE22	GLN	A	99	40130	42100	12040	1.00	0.00	H	ATOM	292	HE22	GLN	A	99	74835	61949	21283	1.00	0.00	H
ATOM	293	C	GLN	A	99	38370	39360	17190	1.00	0.00	C	ATOM	293	C	GLN	A	99	74837	62075	19547	1.00	0.00	H
ATOM	294	O	GLN	A	99	37250	39880	17070	1.00	0.00	O	ATOM	294	O	GLN	A	99	75076	56597	20966	1.00	0.00	C
ATOM	295	N	LEU	A	100	38660	38450	18160	1.00	0.00	N	ATOM	295	N	LEU	A	99	74693	56505	19810	1.00	0.00	O
ATOM	296	HN	LEU	A	100	39580	38160	18420	1.00	0.00	H	ATOM	296	HN	LEU	A	100	75411	55516	21674	1.00	0.00	N
ATOM	297	CA	LEU	A	100	37650	37840	19040	1.00	0.00	C	ATOM	297	CA	LEU	A	100	75717	55702	22605	1.00	0.00	H
ATOM	298	HA	LEU	A	100	36770	37690	18420	1.00	0.00	H	ATOM	298	HA	LEU	A	100	75351	54154	21157	1.00	0.00	C
ATOM	299	CB	LEU	A	100	38010	36420	19680	1.00	0.00	C	ATOM	299	CB	LEU	A	100	75421	54203	20080	1.00	0.00	H
ATOM	300	HB1	LEU	A	100	37280	35960	20380	1.00	0.00	H	ATOM	300	HB1	LEU	A	100	76487	53326	21812	1.00	0.00	C
ATOM	301	HB2	LEU	A	100	38960	36490	20250	1.00	0.00	H	ATOM	301	HB2	LEU	A	100	76394	52250	21551	1.00	0.00	H
ATOM	302	CG	LEU	A	100	38310	35320	18490	1.00	0.00	C	ATOM	302	CG	LEU	A	100	76354	53316	22915	1.00	0.00	H
ATOM	303	HG	LEU	A	100	39200	35690	17940	1.00	0.00	H	ATOM	303	HG	LEU	A	100	77904	53726	21383	1.00	0.00	C
ATOM	304	CD1	LEU	A	100	38600	34010	19180	1.00	0.00	C	ATOM	304	CD1	LEU	A	100	78004	54825	21509	1.00	0.00	H
ATOM	305	HD11	LEU	A	100	38740	33160	18480	1.00	0.00	H	ATOM	305	HD11	LEU	A	100	78788	52910	22288	1.00	0.00	C
ATOM	306	HD12	LEU	A	100	37900	33770	20010	1.00	0.00	H	ATOM	306	HD12	LEU	A	100	79809	53112	21900	1.00	0.00	H
ATOM	307	HD13	LEU	A	100	39610	34020	19660	1.00	0.00	H	ATOM	307	HD13	LEU	A	100	78500	51838	22248	1.00	0.00	H
ATOM	308	CD2	LEU	A	100	37160	35200	17460	1.00	0.00	C	ATOM	308	CD2	LEU	A	100	78608	53229	23337	1.00	0.00	H
ATOM	309	HD21	LEU	A	100	36740	36160	17100	1.00	0.00	H	ATOM	309	HD21	LEU	A	100	78201	53365	19956	1.00	0.00	C
ATOM	310	HD22	LEU	A	100	36380	34630	18010	1.00	0.00	H	ATOM	310	HD22	LEU	A	100	77701	54160	19363	1.00	0.00	H
ATOM	311	HD23	LEU	A	100	37480	34530	16640	1.00	0.00	H	ATOM	311	HD23	LEU	A	100	77669	52438	19654	1.00	0.00	H
ATOM	312	C	LEU	A	100	37190	38670	20270	1.00	0.00	C	ATOM	312	C	LEU	A	100	79291	53231	19788	1.00	0.00	H
ATOM	313	O	LEU	A	100	36040	38510	20630	1.00	0.00	O	ATOM	313	O	LEU	A	100	73994	53568	21410	1.00	0.00	C
ATOM	314	N	PHE	A	101	38020	39510	20890	1.00	0.00	N	ATOM	314	N	PHE	A	100	73316	53253	20440	1.00	0.00	O
ATOM	315	HN	PHE	A	101	38920	39690	20500	1.00	0.00	H	ATOM	315	HN	PHE	A	101	73607	53217	22669	1.00	0.00	N
ATOM	316	CA	PHE	A	101	37580	40160	22090	1.00	0.00	C	ATOM	316	CA	PHE	A	101	74106	53599	23443	1.00	0.00	H
ATOM	317	HA	PHE	A	101	36560	39890	22310	1.00	0.00	H	ATOM	317	HA	PHE	A	101	72517	52367	23063	1.00	0.00	C
ATOM	318	CB	PHE	A	101	38400	39820	23340	1.00	0.00	C	ATOM	318	CB	PHE	A	101	72318	51725	22218	1.00	0.00	H
ATOM	319	HB1	PHE	A	101	38130	40450	24210	1.00	0.00	H	ATOM	319	HB1	PHE	A	101	72979	51716	24407	1.00	0.00	C
ATOM	320	HB2	PHE	A	101	39480	40030	23170	1.00	0.00	H	ATOM	320	HB2	PHE	A	101	72182	51107	24884	1.00	0.00	H
ATOM	321	CG	PHE	A	101	38200	38370	23890	1.00	0.00	C	ATOM	321	CG	PHE	A	101	73186	52495	25173	1.00	0.00	H
ATOM	322	CD1	PHE	A	101	39300	37660	24440	1.00	0.00	C	ATOM	322	CD1	PHE	A	101	74265	50906	24266	1.00	0.00	C
ATOM	323	HD1	PHE	A	101	40350	37880	24350	1.00	0.00	H	ATOM	323	HD1	PHE	A	101	75528	51461	24705	1.00	0.00	C
ATOM	324	CE1	PHE	A	101	39070	36340	24970	1.00	0.00	C	ATOM	324	CE1	PHE	A	101	75482	52459	25117	1.00	0.00	H
ATOM	325	HE1	PHE	A	101	39930	35810	25350	1.00	0.00	H	ATOM	325	HE1	PHE	A	101	76706	50729	24561	1.00	0.00	C
ATOM	326	CZ	PHE	A	101	37800	35810	25010	1.00	0.00	C	ATOM	326	CZ	PHE	A	101	77636	51197	24846	1.00	0.00	H
ATOM	327	HZ	PHE	A	101	37620	34840	25440	1.00	0.00	H	ATOM	327	HZ	PHE	A	101	76699	49493	23871	1.00	0.00	C
ATOM	328	CD2	PHE	A	101	36890	37720	23860	1.00	0.00	C	ATOM	328	CD2	PHE	A	101	77547	48837	23739	1.00	0.00	H
ATOM	329	HD2	PHE	A	101	36040	38250	23460	1.00	0.00	H	ATOM	329	HD2	PHE	A	101	74254	49701	23620	1.00	0.00	C
ATOM	330	CE2	PHE	A	101	36730	36400	24360	1.00	0.00	C	ATOM	330	CE2	PHE	A	101	73310	49257	23338	1.00	0.00	H
ATOM	331	HE2	PHE	A	101	35780	35880	24270	1.00	0.00	H	ATOM	331	HE2	PHE	A	101	75454	49047	23269	1.00	0.00	C
ATOM	332	C	PHE	A	101	37700	41730	21930	1.00	0.00	C	ATOM	332	C	PHE	A	101	75332	48077	22809	1.00	0.00	H
ATOM	333	O	PHE	A	101	37270	42490	22850	1.00	0.00	O	ATOM	333	O	PHE	A	101	71214	53145	23323	1.00	0.00	C
ATOM	334	N	ARG	A	102	38300	42160	20760	1.00	0.00	N	ATOM	334	N	ARG	A	101	70173	52615	23775	1.00	0.00	O
ATOM	335	HN	ARG	A	102	38510	41420	20130	1.00	0.00	H	ATOM	335	HN	ARG	A	102	71285	54477	23045	1.00	0.00	N
ATOM	336	CA	ARG	A	102	38730	43490	20370	1.00	0.00	C	ATOM	336	CA	ARG	A	102	72126	54954	22799	1.00	0.00	H
ATOM	337	HA	ARG	A	102	39290	43350	19460	1.00	0.00	H	ATOM	337	HA	ARG	A	102	70127	55389	22926	1.00	0.00	C
ATOM	338	CB	ARG	A	102	37550	44540	20170	1.00	0.00	C	ATOM	338	CB	ARG	A	102	70353	56373	22543	1.00	0.00	H
ATOM	339	HB1	ARG	A	102	38000	45560	20200	1.00	0.00	H	ATOM	339	HB1	ARG	A	102	69117	54839	21896	1.00	0.00	C
ATOM	340	HB2	ARG	A	102	36940	44290	21060	1.00	0.00	H	ATOM	340	HB2	ARG	A	102	68153	55390	21862	1.00	0.00	H
ATOM	341	CG	ARG	A	102	36650	44320	18950	1.00	0.00	C	ATOM	341	CG	ARG	A	102	68936	53804	22255	1.00	0.00	H
ATOM	342	HG1	ARG	A	102	35830	45060	18880	1.00	0.00	H	ATOM	342	HG1	ARG	A	102	69726	54660	20506	1.00	0.00	C
ATOM	343	HG2	ARG	A	102	36170	43330	19050	1.00	0.00	H	ATOM	343	HG2	ARG	A	102	68929	54142	19931	1.00	0.00	H
ATOM	344	CD	ARG	A	102	37340	44290	17610	1.00	0.00	C	ATOM	344	CD	ARG	A	102	70604	53982	20569	1.00	0.00	H
ATOM	345	HD1	ARG	A	102	38240	43630	17530	1.00	0.00	H	ATOM	345	HD1	ARG	A	102	70140	55996	19905	1.00	0.00	C
ATOM	346	HD2	ARG	A	102	37710	45310	17390	1.00	0.00	H	ATOM	346	HD2	ARG	A	102	70973	56368	20539	1.00	0.00	H
ATOM	347	NE	ARG	A	102	36310	43970	16560	1.00	0.00	N	ATOM	347	NE	ARG	A	102	69212	56602	19822	1.00	0.00	H
ATOM	348	HE	ARG	A	102	35350	44190	16770	1.00	0.00	H	ATOM	348	HE	ARG	A	102	70759	55561	18642	1.00	0.00	N
ATOM	349	CZ	ARG	A	102	36460	43780	15220	1.00	0.00	C	ATOM	349	CZ	ARG	A	102	71102	54641	18455	1.00	0.00	H
ATOM	350	NH1	ARG	A	102	37620	43500	14650	1.00	0.00	N	ATOM	350	NH1	ARG	A	102	71361	56441	17840	1.00	0.00	C
ATOM	351	HH11	ARG	A	102	38500	43410	15130	1.00	0.00	H	ATOM	351	HH11	ARG	A	102	70983	57690	17752	1.00	0.00	N
ATOM	352	HH12	ARG	A	102	37740	43460	13660	1.00	0.00	H	ATOM	352	HH12	ARG	A	102	70429	58149	18446	1.00	0.00	H
ATOM	353	NH2	ARG	A	102	35350	43680	14540	1.00	0.00	N	ATOM	353	NH2	ARG	A	102	71575	58313	17241	1.00	0.00	H
ATOM	354	HH21	ARG	A	102	35340	43750	13540	1.00	0.00	H	ATOM	354	HH21	ARG	A	102	72278	55937	17013	1.00	0.00	N
ATOM	355	HH22	ARG	A	102	34550	43890	15110	1.00	0.00	H	ATOM	355	HH22	ARG	A	102	72648	56499	16273	1.00	0.00	H
ATOM	356	C	ARG	A	102	39810	44040	21340	1.00	0.00	C	ATOM	356	C	ARG	A	102	72437	54950	17025	1.00	0.00	H
ATOM	357	O	ARG	A	102	40090	45240	21440	1.00	0.00	O	ATOM	357	O	ARG	A	102	69535	55733	24340	1.00	0.00	C
ATOM	358	N	ASN	A	103	40550	43070	22040	1.00	0.00	N	ATOM	358	N	ASN	A	102	68427	56226	24464	1.00	0.00	O
ATOM	359	HN	ASN	A	103	40350	42090	21970	1.00	0.00	H	ATOM	359	HN	ASN	A	103	70366	55494	25365	1.00	0.00	N
ATOM	360	CA	ASN	A	103	41730	43540	22750	1.00	0.00	C	ATOM	360	CA	ASN	A	103	71278	55155	25150	1.00	0.00	H
ATOM	361	HA	ASN	A	103	42020	44410	22190	1.00	0.00	H	ATOM	361	HA	ASN	A	103	69901	55701	26763	1.00	0.00	C
ATOM	362	CB	ASN	A	103	41390	43940	24190	1.00	0.00	C	ATOM	362	CB	ASN	A	103	69150	56477	26792	1.00	0.00	H
ATOM	363	HB1	ASN	A	103	41070	43080	24810	1.00	0.00	H	ATOM	363	HB1	ASN	A	103	69219	54455	27321	1.00	0.00	C
ATOM	364	HB2	ASN	A	103	40530	44630	24130	1.00	0.00	H	ATOM	364	HB2	ASN	A	103	69937	53608	27338	1.00	0.00	H
ATOM	365	CG	ASN	A	103	42530	44650	24840	1.00	0.00	C	ATOM	365	CG	ASN	A	103	68401	54128	26644	1.00	0.00	H
ATOM	366	OD1	ASN	A	103	43550	45000	24270	1.00	0.00	O	ATOM	366	OD1	ASN	A	103	68650	54596	28759	1.00	0.00	C
ATOM	367	ND2	ASN	A	103	42220	45140	26110	1.00	0.00	N	ATOM	367	ND2	ASN	A	103	68667	55743	29221	1.00	0.00	O
ATOM	368	HD21	ASN	A	103	42920	45700	26560	1.00	0.00	H	ATOM	368	HD21	ASN	A	103	68183	53484	29402	1.00	0.00	N
ATOM	369	HD22	ASN	A	103	41410	44730	26520	1.00	0.00	H	ATOM	369	HD22	ASN	A	103	67404	53582	30022	1.00	0.00	H
ATOM	370	C	ASN	A	103	42800	42450	22650	1.00	0.00	C	ATOM	370	C	ASN	A	103	68298	52589	28972	1.00	0.00	H
ATOM	371	O	ASN	A	103	42690	41340	23040	1.00	0.00	O	ATOM	371	O	ASN	A	103	71036	56163	27605	1.00	0.00	C
ATOM	372	N	ALA	A	104	43950	42830	22120	1.00	0.00	N	ATOM	372	N	ALA	A	103	72126	55550	27619	1.00	0.00	O
ATOM	373	HN	ALA	A	104	43970	43800	21880	1.00	0.00	H	ATOM	373	HN	ALA	A	104	70905	57303	28377	1.00	0.00	N
ATOM	374	CA	ALA	A	104	45100	42040	21860	1.00	0.00	C	ATOM	374	CA	ALA	A	104	70017	57755	28416	1.00	0.00	H
ATOM	375	HA	ALA	A	104	44740	41080	21530	1.00	0.00	H	ATOM	375	HA	ALA	A	104	71996	57802	29182	1.00	0.00	C
ATOM	376	CB	ALA	A	104	46010	42520	20630	1.00	0.00	C	ATOM	376	CB	ALA	A	104	72934	57506	28737	1.00	0.00	H
ATOM	377	HB1	ALA	A	104	45300	42830	19840	1.00	0.00	H	ATOM	377	HB1	ALA	A	104	71957	59299	29398	1.00	0.00	C
ATOM	378	HB2	ALA	A	104	46660	41690	20280	1.00	0.00	H	ATOM	378	HB2	ALA	A	104	71225	59584	30184	1.00	0.00	H
ATOM	379	HB3	ALA	A	104	46620	43410	20910	1.00	0.00	H	ATOM	379	HB3	ALA	A	104	71710	59747	28412	1.00	0.00	H
ATOM	380	C	ALA	A	104	45950	41810	23050	1.00	0.00	C	ATOM	380	C	ALA	A	104	72990	59657	29592	1.00	0.00	H
ATOM	381	O	ALA	A	104	46830	40960	23050	1.00	0.00	O	ATOM	381	O	ALA	A	104	72077	57152	30572	1.00	0.00	C
ATOM	382	N	ASP	A	105	45670	42520	24170	1.00	0.00	N	ATOM	382	N	ASP	A	104	73056	57285	31288	1.00	0.00	O
ATOM	383	HN	ASP	A	105	44960	43220	24180	1.00	0.00	H	ATOM	383	HN	ASP	A	105	71071	56360	30871	1.00	0.00	N
ATOM	384	CA	ASP	A	105	46340	42250	25450	1.00	0.00	C	ATOM	384	CA	ASP	A	105	70272	56329	30276	1.00	0.00	H
ATOM	385	HA	ASP	A	105	47400	42130	25350	1.00	0.00	H	ATOM	385	HA	ASP	A	105	71027	55633	32167	1.00	0.00	C
ATOM	386	CB	ASP	A	105	45980	43500	26430	1.00	0.00	C	ATOM	386	CB	ASP	A	105	71493	56166	32983	1.00	0.00	H
ATOM	387	HB1	ASP	A	105	46440	43170	27380	1.00	0.00	H	ATOM	387	HB1	ASP	A	105	69512	55279	32543	1.00	0.00	C
ATOM	388	HB2	ASP	A	105	44890	43560	26610	1.00	0.00	H	ATOM	388	HB2	ASP	A	105	69444	54573	33397	1.00	0.00	H
ATOM	389	CG	ASP	A	105	46560	44850	26030	1.00	0.00	C	ATOM	389	CG	ASP	A	105	69096	54711	31684	1.00	0.00	H
ATOM	390	OD1	ASP	A	105	46290	45710	26870	1.00	0.00	O	ATOM	390	OD1	ASP	A	105	68718	56551	32720	1.00	0.00	C
ATOM	391	OD2	ASP	A	105	47240	45120	25010	1.00	0.00	O	ATOM	391	OD2	ASP	A	105	69255	57564	33222	1.00	0.00	O
ATOM	392	C	ASP	A	105	45800	40950	26140	1.00	0.00	C	ATOM	392	C	ASP	A	105	67468	56454	32629	1.00	0.00	O
ATOM	393	O	ASP	A	105	46310	40330	27040	1.00	0.00	O	ATOM	393	O	ASP	A	105	71731	54303	32056	1.00	0.00	C
ATOM	394	N	TYR	A	106	44660	40420	25680	1.00	0.00	N	ATOM	394	N	TYR	A	105	71745	53470	32927	1.00	0.00	O
ATOM	395	HN	TYR	A	106	44220	40810	24880	1.00	0.00	H	ATOM	395	HN	TYR	A	106	72459	54020	30972	1.00	0.00	N
ATOM	396	CA	TYR	A	106	43940	39250	26170	1.00	0.00	C	ATOM	396	CA	TYR	A	106	72473	54676	30222	1.00	0.00	H
ATOM	397	HA	TYR	A	106	44210	39230	27220	1.00	0.00	H	ATOM	397	HA	TYR	A	106	73260	52828	30666	1.00	0.00	C
ATOM	398	CB	TYR	A	106	42410	39460	26070	1.00	0.00	C	ATOM	398	CB	TYR	A	106	73019	52118	31443	1.00	0.00	H
ATOM	399	HB1	TYR	A	106	41890	38590	26520	1.00	0.00	H	ATOM	399	HB1	TYR	A	106	72861	52384	29217	1.00	0.00	C
ATOM	400	HB2	TYR	A	106	42160	39660	25000	1.00	0.00	H	ATOM	400	HB2	TYR	A	106	73241	53059	28420	1.00	0.00	H
ATOM	401	CG	TYR	A	106	41890	40570	26900	1.00	0.00	C	ATOM	401	CG	TYR	A	106	71768	52270	29053	1.00	0.00	H
ATOM	402	CD1	TYR	A	106	40680	41210	26570	1.00	0.00	C	ATOM	402	CD1	TYR	A	106	73268	50939	28885	1.00	0.00	C
ATOM	403	HD1	TYR	A	106	40260	40930	25610	1.00	0.00	H	ATOM	403	HD1	TYR	A	106	74277	50616	27928	1.00	0.00	C
ATOM	404	CE1	TYR	A	106	40130	42110	27390	1.00	0.00	C	ATOM	404	CE1	TYR	A	106	74706	51410	27335	1.00	0.00	H
ATOM	405	HE1	TYR	A	106	39210	42580	27050	1.00	0.00	H	ATOM	405	HE1	TYR	A	106	74725	49289	27804	1.00	0.00	C
ATOM	406	CZ	TYR	A	106	40810	42500	28540	1.00	0.00	C	ATOM	406	CZ	TYR	A	106	75566	48997	27193	1.00	0.00	H
ATOM	407	OH	TYR	A	106	40290	43480	29390	1.00	0.00	O	ATOM	407	OH	TYR	A	106	74213	48303	28651	1.00	0.00	C
ATOM	408	HH	TYR	A	106	39420	43800	29130	1.00	0.00	H	ATOM	408	HH	TYR	A	106	74665	46948	28356	1.00	0.00	O
ATOM	409	CD2	TYR	A	106	42520	40940	28120	1.00	0.00	C	ATOM	409	CD2	TYR	A	106	75228	46951	27579	1.00	0.00	H
ATOM	410	HD2	TYR	A	106	43450	40530	28480	1.00	0.00	H	ATOM	410	HD2	TYR	A	106	72759	49919	29673	1.00	0.00	C
ATOM	411	CE2	TYR	A	106	42040	41900	28950	1.00	0.00	C	ATOM	411	CE2	TYR	A	106	71928	50130	30329	1.00	0.00	H
ATOM	412	HE2	TYR	A	106	42600	42200	29820	1.00	0.00	H	ATOM	412	HE2	TYR	A	106	73159	48638	29424	1.00	0.00	C
ATOM	413	C	TYR	A	106	44430	37950	25630	1.00	0.00	C	ATOM	413	C	TYR	A	106	72600	47844	29899	1.00	0.00	H
ATOM	414	O	TYR	A	106	43770	36930	25690	1.00	0.00	O	ATOM	414	O	TYR	A	106	74770	53146	30870	1.00	0.00	C
ATOM	415	N	HSD	A	107	45650	37940	25090	1.00	0.00	N	ATOM	415	N	HSD	A	106	75694	52411	30477	1.00	0.00	O
ATOM	416	HN	HSD	A	107	46070	38810	24850	1.00	0.00	H	ATOM	416	HN	HSD	A	107	75055	54262	31554	1.00	0.00	N
ATOM	417	CA	HSD	A	107	46300	36740	24520	1.00	0.00	C	ATOM	417	CA	HSD	A	107	74323	54821	31935	1.00	0.00	H
ATOM	418	HA	HSD	A	107	45580	36400	23790	1.00	0.00	H	ATOM	418	HA	HSD	A	107	76396	54690	31828	1.00	0.00	C
ATOM	419	CB	HSD	A	107	47560	37240	23770	1.00	0.00	C	ATOM	419	CB	HSD	A	107	76963	54819	30917	1.00	0.00	H
ATOM	420	HB1	HSD	A	107	47110	38070	23190	1.00	0.00	H	ATOM	420	HB1	HSD	A	107	76407	55997	32669	1.00	0.00	C
ATOM	421	HB2	HSD	A	107	47960	36490	23060	1.00	0.00	H	ATOM	421	HB2	HSD	A	107	75948	56744	31987	1.00	0.00	H
ATOM	422	ND1	HSD	A	107	49640	36840	25150	1.00	0.00	N	ATOM	422	ND1	HSD	A	107	77439	56362	32857	1.00	0.00	H
ATOM	423	HD1	HSD	A	107	49560	35860	25000	1.00	0.00	H	ATOM	423	HD1	HSD	A	107	74703	56558	34556	1.00	0.00	N
ATOM	424	CG	HSD	A	107	48680	37730	24730	1.00	0.00	C	ATOM	424	CG	HSD	A	107	73931	56970	34071	1.00	0.00	H
ATOM	425	CE1	HSD	A	107	50560	37540	25880	1.00	0.00	C	ATOM	425	CE1	HSD	A	107	75887	56002	34134	1.00	0.00	C
ATOM	426	HE1	HSD	A	107	51480	37140	26290	1.00	0.00	H	ATOM	426	HE1	HSD	A	107	74758	56677	35889	1.00	0.00	C
ATOM	427	NE2	HSD	A	107	50280	38790	25860	1.00	0.00	N	ATOM	427	NE2	HSD	A	107	73896	57099	36405	1.00	0.00	H
ATOM	428	CD2	HSD	A	107	49070	38910	25150	1.00	0.00	C	ATOM	428	CD2	HSD	A	107	75898	56309	36374	1.00	0.00	N
ATOM	429	HD2	HSD	A	107	48610	39890	25110	1.00	0.00	H	ATOM	429	HD2	HSD	A	107	76603	55879	35228	1.00	0.00	C
ATOM	430	C	HSD	A	107	46500	35490	25320	1.00	0.00	C	ATOM	430	C	HSD	A	107	77568	55388	35214	1.00	0.00	H
ATOM	431	O	HSD	A	107	46370	34350	24830	1.00	0.00	O	ATOM	431	O	HSD	A	107	77220	53690	32572	1.00	0.00	C
ATOM	432	N	LYS	A	108	46830	35690	26640	1.00	0.00	N	ATOM	432	N	LYS	A	107	78362	53481	32337	1.00	0.00	O
ATOM	433	HN	LYS	A	108	47100	36620	26900	1.00	0.00	H	ATOM	433	HN	LYS	A	108	76646	53011	33632	1.00	0.00	N
ATOM	434	CA	LYS	A	108	47030	34600	27630	1.00	0.00	C	ATOM	434	CA	LYS	A	108	75727	53238	33947	1.00	0.00	H
ATOM	435	HA	LYS	A	108	47770	33890	27310	1.00	0.00	H	ATOM	435	HA	LYS	A	108	77403	52144	34478	1.00	0.00	C
ATOM	436	CB	LYS	A	108	47490	35110	28990	1.00	0.00	C	ATOM	436	CB	LYS	A	108	78317	52633	34781	1.00	0.00	H
ATOM	437	HB1	LYS	A	108	47390	34350	29790	1.00	0.00	H	ATOM	437	HB1	LYS	A	108	76587	51743	35750	1.00	0.00	C
ATOM	438	HB2	LYS	A	108	46850	35960	29290	1.00	0.00	H	ATOM	438	HB2	LYS	A	108	77283	51234	36450	1.00	0.00	H
ATOM	439	CG	LYS	A	108	48970	35540	28850	1.00	0.00	C	ATOM	439	CG	LYS	A	108	75805	50974	35571	1.00	0.00	H
ATOM	440	HG1	LYS	A	108	48990	36540	28360	1.00	0.00	H	ATOM	440	HG1	LYS	A	108	75911	52974	36440	1.00	0.00	C
ATOM	441	HG2	LYS	A	108	49510	34780	28230	1.00	0.00	H	ATOM	441	HG2	LYS	A	108	75205	53409	35700	1.00	0.00	H
ATOM	442	CD	LYS	A	108	49620	35560	30230	1.00	0.00	C	ATOM	442	CD	LYS	A	108	76747	53661	36690	1.00	0.00	H
ATOM	443	HD1	LYS	A	108	50610	36060	30150	1.00	0.00	H	ATOM	443	HD1	LYS	A	108	75069	52692	37724	1.00	0.00	C
ATOM	444	HD2	LYS	A	108	49760	34530	30630	1.00	0.00	H	ATOM	444	HD2	LYS	A	108	75655	52449	38636	1.00	0.00	H
ATOM	445	CE	LYS	A	108	48770	36300	31280	1.00	0.00	C	ATOM	445	CE	LYS	A	108	74375	51839	37562	1.00	0.00	H
ATOM	446	HE1	LYS	A	108	49150	36150	32310	1.00	0.00	H	ATOM	446	HE1	LYS	A	108	74346	53913	38264	1.00	0.00	C
ATOM	447	HE2	LYS	A	108	47690	36030	31330	1.00	0.00	H	ATOM	447	HE2	LYS	A	108	73692	53537	39079	1.00	0.00	H
ATOM	448	NZ	LYS	A	108	48820	37800	31010	1.00	0.00	N	ATOM	448	NZ	LYS	A	108	73695	54253	37430	1.00	0.00	H
ATOM	449	HZ1	LYS	A	108	49800	38070	31230	1.00	0.00	H	ATOM	449	HZ1	LYS	A	108	75333	54977	38664	1.00	0.00	N
ATOM	450	HZ2	LYS	A	108	48190	38310	31660	1.00	0.00	H	ATOM	450	HZ2	LYS	A	108	75778	55434	37842	1.00	0.00	H
ATOM	451	HZ3	LYS	A	108	48540	38020	30030	1.00	0.00	H	ATOM	451	HZ3	LYS	A	108	76129	54626	39233	1.00	0.00	H
ATOM	452	C	LYS	A	108	45820	33790	28010	1.00	0.00	C	ATOM	452	C	LYS	A	108	74800	55694	39197	1.00	0.00	H
ATOM	453	O	LYS	A	108	45850	32580	28270	1.00	0.00	O	ATOM	453	O	LYS	A	108	77827	50852	33808	1.00	0.00	C
ATOM	454	N	HSD	A	109	44630	34450	27950	1.00	0.00	N	ATOM	454	N	HSD	A	108	78948	50367	34041	1.00	0.00	O
ATOM	455	HN	HSD	A	109	44670	35430	27750	1.00	0.00	H	ATOM	455	HN	HSD	A	109	76943	50358	32870	1.00	0.00	N
ATOM	456	CA	HSD	A	109	43300	33960	28190	1.00	0.00	C	ATOM	456	CA	HSD	A	109	76013	50703	32770	1.00	0.00	H
ATOM	457	HA	HSD	A	109	43430	33170	28920	1.00	0.00	H	ATOM	457	HA	HSD	A	109	77342	49219	31965	1.00	0.00	C
ATOM	458	CB	HSD	A	109	42290	35100	28600	1.00	0.00	C	ATOM	458	CB	HSD	A	109	77775	48473	32615	1.00	0.00	H
ATOM	459	HB1	HSD	A	109	42330	36000	27950	1.00	0.00	H	ATOM	459	HB1	HSD	A	109	76037	48695	31333	1.00	0.00	C
ATOM	460	HB2	HSD	A	109	42640	35380	29620	1.00	0.00	H	ATOM	460	HB2	HSD	A	109	76379	48079	30475	1.00	0.00	H
ATOM	461	ND1	HSD	A	109	40420	33860	29820	1.00	0.00	N	ATOM	461	ND1	HSD	A	109	75444	49586	31036	1.00	0.00	H
ATOM	462	HD1	HSD	A	109	40940	33120	30240	1.00	0.00	H	ATOM	462	HD1	HSD	A	109	75019	47932	33555	1.00	0.00	N
ATOM	463	CG	HSD	A	109	40870	34660	28790	1.00	0.00	C	ATOM	463	CG	HSD	A	109	75704	48354	34148	1.00	0.00	H
ATOM	464	CE1	HSD	A	109	39110	34010	29970	1.00	0.00	C	ATOM	464	CE1	HSD	A	109	75104	47817	32143	1.00	0.00	C
ATOM	465	HE1	HSD	A	109	38630	33460	30780	1.00	0.00	H	ATOM	465	HE1	HSD	A	109	74029	47114	33955	1.00	0.00	C
ATOM	466	NE2	HSD	A	109	38650	34950	29200	1.00	0.00	N	ATOM	466	NE2	HSD	A	109	73796	46922	35002	1.00	0.00	H
ATOM	467	CD2	HSD	A	109	39770	35320	28400	1.00	0.00	C	ATOM	467	CD2	HSD	A	109	73547	46472	32973	1.00	0.00	N
ATOM	468	HD2	HSD	A	109	39620	36140	27710	1.00	0.00	H	ATOM	468	HD2	HSD	A	109	74177	46920	31805	1.00	0.00	C
ATOM	469	C	HSD	A	109	42780	33180	26990	1.00	0.00	C	ATOM	469	C	HSD	A	109	73908	46565	30818	1.00	0.00	H
ATOM	470	O	HSD	A	109	42290	32090	27220	1.00	0.00	O	ATOM	470	O	HSD	A	109	78433	49616	30996	1.00	0.00	C
ATOM	471	N	VAL	A	110	43130	33600	25720	1.00	0.00	N	ATOM	471	N	VAL	A	109	79309	48799	30761	1.00	0.00	O
ATOM	472	HN	VAL	A	110	43400	34540	25540	1.00	0.00	H	ATOM	472	HN	VAL	A	110	78343	50818	30430	1.00	0.00	N
ATOM	473	CA	VAL	A	110	42880	32900	24460	1.00	0.00	C	ATOM	473	CA	VAL	A	110	77516	51362	30552	1.00	0.00	H
ATOM	474	HA	VAL	A	110	41860	32570	24500	1.00	0.00	H	ATOM	474	HA	VAL	A	110	79440	51304	29609	1.00	0.00	C
ATOM	475	CB	VAL	A	110	43170	33610	23140	1.00	0.00	C	ATOM	475	CB	VAL	A	110	79764	50542	28915	1.00	0.00	H
ATOM	476	HB	VAL	A	110	44210	33990	23120	1.00	0.00	H	ATOM	476	HB	VAL	A	110	79104	52546	28791	1.00	0.00	C
ATOM	477	CG1	VAL	A	110	42840	32760	21890	1.00	0.00	C	ATOM	477	CG1	VAL	A	110	78919	53368	29515	1.00	0.00	H
ATOM	478	HG11	VAL	A	110	42990	33470	21050	1.00	0.00	H	ATOM	478	HG11	VAL	A	110	80305	52978	27949	1.00	0.00	C
ATOM	479	HG12	VAL	A	110	41790	32390	21840	1.00	0.00	H	ATOM	479	HG12	VAL	A	110	80753	52050	27534	1.00	0.00	H
ATOM	480	HG13	VAL	A	110	43500	31880	21720	1.00	0.00	H	ATOM	480	HG13	VAL	A	110	81120	53317	28624	1.00	0.00	H
ATOM	481	CG2	VAL	A	110	42250	34810	23060	1.00	0.00	C	ATOM	481	CG2	VAL	A	110	80100	53814	27247	1.00	0.00	H
ATOM	482	HG21	VAL	A	110	42370	35440	23970	1.00	0.00	H	ATOM	482	HG21	VAL	A	110	77936	52269	27820	1.00	0.00	C
ATOM	483	HG22	VAL	A	110	41200	34450	23100	1.00	0.00	H	ATOM	483	HG22	VAL	A	110	76996	52147	28400	1.00	0.00	H
ATOM	484	HG23	VAL	A	110	42410	35470	22180	1.00	0.00	H	ATOM	484	HG23	VAL	A	110	78129	51372	27194	1.00	0.00	H
ATOM	485	C	VAL	A	110	43570	31600	24420	1.00	0.00	C	ATOM	485	C	VAL	A	110	77686	53148	27188	1.00	0.00	H
ATOM	486	O	VAL	A	110	42990	30530	24100	1.00	0.00	O	ATOM	486	O	VAL	A	110	80678	51516	30436	1.00	0.00	C
ATOM	487	N	ARG	A	111	44880	31540	24830	1.00	0.00	N	ATOM	487	N	ARG	A	110	81689	51141	29874	1.00	0.00	O
ATOM	488	HN	ARG	A	111	45350	32360	25160	1.00	0.00	H	ATOM	488	HN	ARG	A	111	80598	51937	31693	1.00	0.00	N
ATOM	489	CA	ARG	A	111	45560	30260	24990	1.00	0.00	C	ATOM	489	CA	ARG	A	111	79716	52237	32049	1.00	0.00	H
ATOM	490	HA	ARG	A	111	45550	29770	24030	1.00	0.00	H	ATOM	490	HA	ARG	A	111	81728	52007	32545	1.00	0.00	C
ATOM	491	CB	ARG	A	111	47050	30510	25410	1.00	0.00	C	ATOM	491	CB	ARG	A	111	82599	52464	32099	1.00	0.00	H
ATOM	492	HB1	ARG	A	111	47050	31010	26400	1.00	0.00	H	ATOM	492	HB1	ARG	A	111	81369	52785	33836	1.00	0.00	C
ATOM	493	HB2	ARG	A	111	47460	31160	24610	1.00	0.00	H	ATOM	493	HB2	ARG	A	111	80449	52366	34295	1.00	0.00	H
ATOM	494	CG	ARG	A	111	48010	29210	25340	1.00	0.00	C	ATOM	494	CG	ARG	A	111	80919	53762	33556	1.00	0.00	H
ATOM	495	HG1	ARG	A	111	48080	28850	24290	1.00	0.00	H	ATOM	495	HG1	ARG	A	111	82470	52929	34897	1.00	0.00	C
ATOM	496	HG2	ARG	A	111	47620	28400	26000	1.00	0.00	H	ATOM	496	HG2	ARG	A	111	83328	53546	34553	1.00	0.00	H
ATOM	497	CD	ARG	A	111	49440	29640	25790	1.00	0.00	C	ATOM	497	CD	ARG	A	111	82824	51934	35242	1.00	0.00	H
ATOM	498	HD1	ARG	A	111	50080	28770	26050	1.00	0.00	H	ATOM	498	HD1	ARG	A	111	81923	53692	36151	1.00	0.00	C
ATOM	499	HD2	ARG	A	111	49370	30400	26590	1.00	0.00	H	ATOM	499	HD2	ARG	A	111	81650	54728	35857	1.00	0.00	H
ATOM	500	NE	ARG	A	111	50210	30350	24640	1.00	0.00	N	ATOM	500	NE	ARG	A	111	82703	53860	36924	1.00	0.00	H
ATOM	501	HE	ARG	A	111	50590	31250	24830	1.00	0.00	H	ATOM	501	HE	ARG	A	111	80814	52903	36803	1.00	0.00	N
ATOM	502	CZ	ARG	A	111	50840	29700	23650	1.00	0.00	C	ATOM	502	CZ	ARG	A	111	80904	51909	36866	1.00	0.00	H
ATOM	503	NH1	ARG	A	111	50620	28490	23360	1.00	0.00	N	ATOM	503	NH1	ARG	A	111	79982	53504	37697	1.00	0.00	C
ATOM	504	HH11	ARG	A	111	50330	27850	24070	1.00	0.00	H	ATOM	504	HH11	ARG	A	111	79866	54813	37763	1.00	0.00	N
ATOM	505	HH12	ARG	A	111	51120	28070	22600	1.00	0.00	H	ATOM	505	HH12	ARG	A	111	80182	55407	37023	1.00	0.00	H
ATOM	506	NH2	ARG	A	111	51750	30300	22920	1.00	0.00	N	ATOM	506	NH2	ARG	A	111	79335	55216	38508	1.00	0.00	H
ATOM	507	HH21	ARG	A	111	52070	31210	23190	1.00	0.00	H	ATOM	507	HH21	ARG	A	111	79250	52727	38461	1.00	0.00	N
ATOM	508	HH22	ARG	A	111	52250	29680	22310	1.00	0.00	H	ATOM	508	HH22	ARG	A	111	79360	51734	38485	1.00	0.00	H
ATOM	509	C	ARG	A	111	44960	29310	25970	1.00	0.00	C	ATOM	509	C	ARG	A	111	78704	53212	39144	1.00	0.00	H
ATOM	510	O	ARG	A	111	44860	28160	25720	1.00	0.00	O	ATOM	510	O	ARG	A	111	82367	50693	32970	1.00	0.00	C
ATOM	511	N	LYS	A	112	44490	29710	27150	1.00	0.00	N	ATOM	511	N	LYS	A	111	83560	50631	32779	1.00	0.00	O
ATOM	512	HN	LYS	A	112	44710	30630	27460	1.00	0.00	H	ATOM	512	HN	LYS	A	112	81530	49693	33412	1.00	0.00	N
ATOM	513	CA	LYS	A	112	43860	28830	28050	1.00	0.00	C	ATOM	513	CA	LYS	A	112	80606	49933	33698	1.00	0.00	H
ATOM	514	HA	LYS	A	112	44570	28040	28230	1.00	0.00	H	ATOM	514	HA	LYS	A	112	82031	48337	33718	1.00	0.00	C
ATOM	515	CB	LYS	A	112	43470	29480	29400	1.00	0.00	C	ATOM	515	CB	LYS	A	112	82847	48312	34425	1.00	0.00	H
ATOM	516	HB1	LYS	A	112	42970	30470	29270	1.00	0.00	H	ATOM	516	HB1	LYS	A	112	80921	47494	34432	1.00	0.00	C
ATOM	517	HB2	LYS	A	112	44450	29760	29860	1.00	0.00	H	ATOM	517	HB2	LYS	A	112	79999	47362	33827	1.00	0.00	H
ATOM	518	CG	LYS	A	112	42750	28560	30470	1.00	0.00	C	ATOM	518	CG	LYS	A	112	80750	48084	35358	1.00	0.00	H
ATOM	519	HG1	LYS	A	112	41760	28260	30080	1.00	0.00	H	ATOM	519	HG1	LYS	A	112	81318	46071	34895	1.00	0.00	C
ATOM	520	HG2	LYS	A	112	42570	29190	31370	1.00	0.00	H	ATOM	520	HG2	LYS	A	112	80636	45827	35737	1.00	0.00	H
ATOM	521	CD	LYS	A	112	43520	27270	30930	1.00	0.00	C	ATOM	521	CD	LYS	A	112	82325	46210	35342	1.00	0.00	H
ATOM	522	HD1	LYS	A	112	44540	27470	31340	1.00	0.00	H	ATOM	522	HD1	LYS	A	112	81279	44969	33800	1.00	0.00	C
ATOM	523	HD2	LYS	A	112	43690	26700	29990	1.00	0.00	H	ATOM	523	HD2	LYS	A	112	82075	45204	33062	1.00	0.00	H
ATOM	524	CE	LYS	A	112	42600	26380	31860	1.00	0.00	C	ATOM	524	CE	LYS	A	112	80271	44911	33337	1.00	0.00	H
ATOM	525	HE1	LYS	A	112	43020	25400	32160	1.00	0.00	H	ATOM	525	HE1	LYS	A	112	81649	43569	34440	1.00	0.00	C
ATOM	526	HE2	LYS	A	112	41580	26160	31490	1.00	0.00	H	ATOM	526	HE2	LYS	A	112	82585	43694	35026	1.00	0.00	H
ATOM	527	NZ	LYS	A	112	42400	27180	33140	1.00	0.00	N	ATOM	527	NZ	LYS	A	112	81770	42821	33628	1.00	0.00	H
ATOM	528	HZ1	LYS	A	112	41560	27790	33060	1.00	0.00	H	ATOM	528	HZ1	LYS	A	112	80631	42908	35351	1.00	0.00	N
ATOM	529	HZ2	LYS	A	112	43260	27760	33190	1.00	0.00	H	ATOM	529	HZ2	LYS	A	112	80980	41930	35400	1.00	0.00	H
ATOM	530	HZ3	LYS	A	112	42340	26640	34030	1.00	0.00	H	ATOM	530	HZ3	LYS	A	112	79656	42952	34992	1.00	0.00	H
ATOM	531	C	LYS	A	112	42590	28170	27450	1.00	0.00	C	ATOM	531	C	LYS	A	112	80668	43300	36313	1.00	0.00	H
ATOM	532	O	LYS	A	112	42340	26970	27510	1.00	0.00	O	ATOM	532	O	LYS	A	112	82666	47758	32490	1.00	0.00	C
ATOM	533	N	HSD	A	113	41730	28990	26740	1.00	0.00	N	ATOM	533	N	HSD	A	112	83661	47136	32477	1.00	0.00	O
ATOM	534	HN	HSD	A	113	41930	29970	26790	1.00	0.00	H	ATOM	534	HN	HSD	A	113	82081	47999	31286	1.00	0.00	N
ATOM	535	CA	HSD	A	113	40610	28570	25930	1.00	0.00	C	ATOM	535	CA	HSD	A	113	81188	48441	31306	1.00	0.00	H
ATOM	536	HA	HSD	A	113	39930	28000	26550	1.00	0.00	H	ATOM	536	HA	HSD	A	113	82609	47339	30068	1.00	0.00	C
ATOM	537	CB	HSD	A	113	39800	29800	25400	1.00	0.00	C	ATOM	537	CB	HSD	A	113	82939	46383	30446	1.00	0.00	H
ATOM	538	HB1	HSD	A	113	39040	29640	24600	1.00	0.00	H	ATOM	538	HB1	HSD	A	113	81532	47140	29008	1.00	0.00	C
ATOM	539	HB2	HSD	A	113	40490	30590	25030	1.00	0.00	H	ATOM	539	HB2	HSD	A	113	81871	46938	27969	1.00	0.00	H
ATOM	540	ND1	HSD	A	113	39230	31160	27610	1.00	0.00	N	ATOM	540	ND1	HSD	A	113	81079	48146	28883	1.00	0.00	H
ATOM	541	HD1	HSD	A	113	40070	31670	27800	1.00	0.00	H	ATOM	541	HD1	HSD	A	113	80754	44860	29944	1.00	0.00	N
ATOM	542	CG	HSD	A	113	38960	30210	26600	1.00	0.00	C	ATOM	542	CG	HSD	A	113	81557	44338	30230	1.00	0.00	H
ATOM	543	CE1	HSD	A	113	38030	31470	28230	1.00	0.00	C	ATOM	543	CE1	HSD	A	113	80513	46167	29497	1.00	0.00	C
ATOM	544	HE1	HSD	A	113	37900	32350	28850	1.00	0.00	H	ATOM	544	HE1	HSD	A	113	79521	44331	30153	1.00	0.00	C
ATOM	545	NE2	HSD	A	113	36990	30830	27670	1.00	0.00	N	ATOM	545	NE2	HSD	A	113	79433	43385	30688	1.00	0.00	H
ATOM	546	CD2	HSD	A	113	37560	30040	26690	1.00	0.00	C	ATOM	546	CD2	HSD	A	113	78533	45141	29852	1.00	0.00	N
ATOM	547	HD2	HSD	A	113	36980	29430	26000	1.00	0.00	H	ATOM	547	HD2	HSD	A	113	79139	46328	29496	1.00	0.00	C
ATOM	548	C	HSD	A	113	41010	27710	24750	1.00	0.00	C	ATOM	548	C	HSD	A	113	78554	47156	29115	1.00	0.00	H
ATOM	549	O	HSD	A	113	40210	26890	24350	1.00	0.00	O	ATOM	549	O	HSD	A	113	83921	47956	29534	1.00	0.00	C
ATOM	550	N	VAL	A	114	42150	27950	24080	1.00	0.00	N	ATOM	550	N	VAL	A	113	84776	47332	28944	1.00	0.00	O
ATOM	551	HN	VAL	A	114	42760	28650	24450	1.00	0.00	H	ATOM	551	HN	VAL	A	114	84155	49256	29599	1.00	0.00	N
ATOM	552	CA	VAL	A	114	42690	27030	23080	1.00	0.00	C	ATOM	552	CA	VAL	A	114	83400	49885	29769	1.00	0.00	H
ATOM	553	HA	VAL	A	114	41920	26790	22350	1.00	0.00	H	ATOM	553	HA	VAL	A	114	85405	49884	29345	1.00	0.00	C
ATOM	554	CB	VAL	A	114	43940	27580	22480	1.00	0.00	C	ATOM	554	CB	VAL	A	114	85770	49695	28347	1.00	0.00	H
ATOM	555	HB	VAL	A	114	44540	28050	23280	1.00	0.00	H	ATOM	555	HB	VAL	A	114	85169	51396	29420	1.00	0.00	C
ATOM	556	CG1	VAL	A	114	44820	26480	21690	1.00	0.00	C	ATOM	556	CG1	VAL	A	114	84703	51670	30391	1.00	0.00	H
ATOM	557	HG11	VAL	A	114	44200	26140	20830	1.00	0.00	H	ATOM	557	HG11	VAL	A	114	86482	52199	29487	1.00	0.00	C
ATOM	558	HG12	VAL	A	114	45090	25640	22370	1.00	0.00	H	ATOM	558	HG12	VAL	A	114	86180	53267	29525	1.00	0.00	H
ATOM	559	HG13	VAL	A	114	45740	27000	21360	1.00	0.00	H	ATOM	559	HG13	VAL	A	114	87163	52115	28613	1.00	0.00	H
ATOM	560	CG2	VAL	A	114	43470	28610	21500	1.00	0.00	C	ATOM	560	CG2	VAL	A	114	87169	51950	30324	1.00	0.00	H
ATOM	561	HG21	VAL	A	114	42950	29510	21890	1.00	0.00	H	ATOM	561	HG21	VAL	A	114	84286	51834	28151	1.00	0.00	C
ATOM	562	HG22	VAL	A	114	42870	28200	20660	1.00	0.00	H	ATOM	562	HG22	VAL	A	114	84279	52938	28028	1.00	0.00	H
ATOM	563	HG23	VAL	A	114	44420	28980	21060	1.00	0.00	H	ATOM	563	HG23	VAL	A	114	83229	51493	28117	1.00	0.00	H
ATOM	564	C	VAL	A	114	42970	25700	23710	1.00	0.00	C	ATOM	564	C	VAL	A	114	84777	51458	27228	1.00	0.00	H
ATOM	565	O	VAL	A	114	42340	24710	23230	1.00	0.00	O	ATOM	565	O	VAL	A	114	86533	49490	30321	1.00	0.00	C
ATOM	566	N	VAL	A	115	43710	25550	24800	1.00	0.00	N	ATOM	566	N	VAL	A	114	87642	49221	29833	1.00	0.00	O
ATOM	567	HN	VAL	A	115	44320	26220	25210	1.00	0.00	H	ATOM	567	HN	VAL	A	115	86308	49432	31678	1.00	0.00	N
ATOM	568	CA	VAL	A	115	43920	24290	25460	1.00	0.00	C	ATOM	568	CA	VAL	A	115	85429	49624	32107	1.00	0.00	H
ATOM	569	HA	VAL	A	115	44210	23660	24630	1.00	0.00	H	ATOM	569	HA	VAL	A	115	87367	48993	32484	1.00	0.00	C
ATOM	570	CB	VAL	A	115	45030	24590	26520	1.00	0.00	C	ATOM	570	CB	VAL	A	115	88300	49318	32048	1.00	0.00	H
ATOM	571	HB	VAL	A	115	44610	25360	27200	1.00	0.00	H	ATOM	571	HB	VAL	A	115	87192	49456	33897	1.00	0.00	C
ATOM	572	CG1	VAL	A	115	45580	23380	27260	1.00	0.00	C	ATOM	572	CG1	VAL	A	115	88114	49208	34466	1.00	0.00	H
ATOM	573	HG11	VAL	A	115	46220	22750	26600	1.00	0.00	H	ATOM	573	HG11	VAL	A	115	86926	51000	33820	1.00	0.00	C
ATOM	574	HG12	VAL	A	115	44830	22810	27840	1.00	0.00	H	ATOM	574	HG12	VAL	A	115	87694	51370	33107	1.00	0.00	H
ATOM	575	HG13	VAL	A	115	46360	23850	27890	1.00	0.00	H	ATOM	575	HG13	VAL	A	115	87180	51539	34757	1.00	0.00	H
ATOM	576	CG2	VAL	A	115	46190	25270	25750	1.00	0.00	C	ATOM	576	CG2	VAL	A	115	85928	51241	33397	1.00	0.00	H
ATOM	577	HG21	VAL	A	115	46470	24580	24930	1.00	0.00	H	ATOM	577	HG21	VAL	A	115	85936	48866	34583	1.00	0.00	C
ATOM	578	HG22	VAL	A	115	47080	25450	26380	1.00	0.00	H	ATOM	578	HG22	VAL	A	115	85064	48867	33894	1.00	0.00	H
ATOM	579	HG23	VAL	A	115	46020	26210	25180	1.00	0.00	H	ATOM	579	HG23	VAL	A	115	85783	49583	35418	1.00	0.00	H
ATOM	580	C	VAL	A	115	42720	23590	26070	1.00	0.00	C	ATOM	580	C	VAL	A	115	86136	47823	34910	1.00	0.00	H
ATOM	581	O	VAL	A	115	42600	22370	26010	1.00	0.00	O	ATOM	581	O	VAL	A	115	87549	47472	32481	1.00	0.00	C
ATOM	582	N	LYS	A	116	41750	24410	26610	1.00	0.00	N	ATOM	582	N	LYS	A	115	88633	46999	32778	1.00	0.00	O
ATOM	583	HN	LYS	A	116	41860	25400	26680	1.00	0.00	H	ATOM	583	HN	LYS	A	116	86499	46653	32183	1.00	0.00	N
ATOM	584	CA	LYS	A	116	40560	23870	27120	1.00	0.00	C	ATOM	584	CA	LYS	A	116	85611	47031	31935	1.00	0.00	H
ATOM	585	HA	LYS	A	116	40790	23140	27880	1.00	0.00	H	ATOM	585	HA	LYS	A	116	86664	45212	31967	1.00	0.00	C
ATOM	586	CB	LYS	A	116	39900	24960	27910	1.00	0.00	C	ATOM	586	CB	LYS	A	116	87082	44823	32884	1.00	0.00	H
ATOM	587	HB1	LYS	A	116	39800	25810	27210	1.00	0.00	H	ATOM	587	HB1	LYS	A	116	85268	44668	31648	1.00	0.00	C
ATOM	588	HB2	LYS	A	116	40640	25260	28680	1.00	0.00	H	ATOM	588	HB2	LYS	A	116	84930	45347	30836	1.00	0.00	H
ATOM	589	CG	LYS	A	116	38530	24620	28480	1.00	0.00	C	ATOM	589	CG	LYS	A	116	84596	44625	32531	1.00	0.00	H
ATOM	590	HG1	LYS	A	116	38580	23730	29140	1.00	0.00	H	ATOM	590	HG1	LYS	A	116	85257	43209	31150	1.00	0.00	C
ATOM	591	HG2	LYS	A	116	37790	24490	27660	1.00	0.00	H	ATOM	591	HG2	LYS	A	116	85889	43067	30248	1.00	0.00	H
ATOM	592	CD	LYS	A	116	37830	25840	29220	1.00	0.00	C	ATOM	592	CD	LYS	A	116	84253	42884	30802	1.00	0.00	H
ATOM	593	HD1	LYS	A	116	36760	25560	29320	1.00	0.00	H	ATOM	593	HD1	LYS	A	116	85656	42188	32132	1.00	0.00	C
ATOM	594	HD2	LYS	A	116	37940	26760	28610	1.00	0.00	H	ATOM	594	HD2	LYS	A	116	86688	42467	32435	1.00	0.00	H
ATOM	595	CE	LYS	A	116	38500	26100	30580	1.00	0.00	C	ATOM	595	CE	LYS	A	116	85679	41244	31546	1.00	0.00	H
ATOM	596	HE1	LYS	A	116	39590	26300	30490	1.00	0.00	H	ATOM	596	HE1	LYS	A	116	84666	42089	33332	1.00	0.00	C
ATOM	597	HE2	LYS	A	116	38300	25160	31130	1.00	0.00	H	ATOM	597	HE2	LYS	A	116	83656	41831	32948	1.00	0.00	H
ATOM	598	NZ	LYS	A	116	37780	27180	31220	1.00	0.00	N	ATOM	598	NZ	LYS	A	116	84727	43012	33947	1.00	0.00	H
ATOM	599	HZ1	LYS	A	116	38560	27690	31700	1.00	0.00	H	ATOM	599	HZ1	LYS	A	116	85174	41005	34226	1.00	0.00	N
ATOM	600	HZ2	LYS	A	116	37030	26820	31840	1.00	0.00	H	ATOM	600	HZ2	LYS	A	116	86156	41180	34522	1.00	0.00	H
ATOM	601	HZ3	LYS	A	116	37310	27850	30580	1.00	0.00	H	ATOM	601	HZ3	LYS	A	116	85245	40164	33617	1.00	0.00	H
ATOM	602	C	LYS	A	116	39680	23140	26110	1.00	0.00	C	ATOM	602	C	LYS	A	116	84517	40863	35019	1.00	0.00	H
ATOM	603	O	LYS	A	116	39210	22050	26370	1.00	0.00	O	ATOM	603	O	LYS	A	116	87581	44900	30728	1.00	0.00	C
ATOM	604	N	GLN	A	117	39470	23750	24900	1.00	0.00	N	ATOM	604	N	GLN	A	116	88434	43989	30688	1.00	0.00	O
ATOM	605	HN	GLN	A	117	39820	24670	24810	1.00	0.00	H	ATOM	605	HN	GLN	A	117	87394	45636	29600	1.00	0.00	N
ATOM	606	CA	GLN	A	117	38750	23110	23810	1.00	0.00	C	ATOM	606	CA	GLN	A	117	86731	46381	29580	1.00	0.00	H
ATOM	607	HA	GLN	A	117	37750	22800	24070	1.00	0.00	H	ATOM	607	HA	GLN	A	117	88256	45610	28432	1.00	0.00	C
ATOM	608	CB	GLN	A	117	38610	24080	22610	1.00	0.00	C	ATOM	608	CB	GLN	A	117	88255	44636	27965	1.00	0.00	H
ATOM	609	HB1	GLN	A	117	39590	24530	22360	1.00	0.00	H	ATOM	609	HB1	GLN	A	117	87632	46646	27362	1.00	0.00	C
ATOM	610	HB2	GLN	A	117	38060	25000	22880	1.00	0.00	H	ATOM	610	HB2	GLN	A	117	87696	47595	27935	1.00	0.00	H
ATOM	611	CG	GLN	A	117	38090	23530	21300	1.00	0.00	C	ATOM	611	CG	GLN	A	117	86569	46356	27216	1.00	0.00	H
ATOM	612	HG1	GLN	A	117	38870	22790	21000	1.00	0.00	H	ATOM	612	HG1	GLN	A	117	88485	46753	26057	1.00	0.00	C
ATOM	613	HG2	GLN	A	117	38000	24210	20430	1.00	0.00	H	ATOM	613	HG2	GLN	A	117	89484	47143	26346	1.00	0.00	H
ATOM	614	CD	GLN	A	117	36720	22950	21500	1.00	0.00	C	ATOM	614	CD	GLN	A	117	87925	47419	25367	1.00	0.00	H
ATOM	615	OE1	GLN	A	117	36020	23380	22410	1.00	0.00	O	ATOM	615	OE1	GLN	A	117	88718	45400	25360	1.00	0.00	C
ATOM	616	NE2	GLN	A	117	36260	22000	20650	1.00	0.00	N	ATOM	616	NE2	GLN	A	117	88242	44343	25744	1.00	0.00	O
ATOM	617	HE21	GLN	A	117	36890	21690	19940	1.00	0.00	H	ATOM	617	HE21	GLN	A	117	89390	45478	24159	1.00	0.00	N
ATOM	618	HE22	GLN	A	117	35310	21740	20810	1.00	0.00	H	ATOM	618	HE22	GLN	A	117	89576	46363	23732	1.00	0.00	H
ATOM	619	C	GLN	A	117	39400	21790	23370	1.00	0.00	C	ATOM	619	C	GLN	A	117	89221	44699	23555	1.00	0.00	H
ATOM	620	O	GLN	A	117	38710	20780	23100	1.00	0.00	O	ATOM	620	O	GLN	A	117	89637	45997	28837	1.00	0.00	C
ATOM	621	N	LEU	A	118	40780	21830	23280	1.00	0.00	N	ATOM	621	N	LEU	A	117	90584	45403	28376	1.00	0.00	O
ATOM	622	HN	LEU	A	118	41180	22720	23440	1.00	0.00	H	ATOM	622	HN	LEU	A	118	89785	46982	29711	1.00	0.00	N
ATOM	623	CA	LEU	A	118	41610	20700	23060	1.00	0.00	C	ATOM	623	CA	LEU	A	118	89042	47550	30057	1.00	0.00	H
ATOM	624	HA	LEU	A	118	41420	20180	22130	1.00	0.00	H	ATOM	624	HA	LEU	A	118	91154	47439	30200	1.00	0.00	C
ATOM	625	CB	LEU	A	118	43020	21180	23050	1.00	0.00	C	ATOM	625	CB	LEU	A	118	91731	47611	29304	1.00	0.00	H
ATOM	626	HB1	LEU	A	118	43720	20320	23000	1.00	0.00	H	ATOM	626	HB1	LEU	A	118	91037	48662	31077	1.00	0.00	C
ATOM	627	HB2	LEU	A	118	43310	21770	23950	1.00	0.00	H	ATOM	627	HB2	LEU	A	118	90438	48350	31959	1.00	0.00	H
ATOM	628	CG	LEU	A	118	43390	22020	21820	1.00	0.00	C	ATOM	628	CG	LEU	A	118	90469	49365	30431	1.00	0.00	H
ATOM	629	HG	LEU	A	118	42900	23020	21900	1.00	0.00	H	ATOM	629	HG	LEU	A	118	92370	49462	31485	1.00	0.00	C
ATOM	630	CD1	LEU	A	118	44870	22230	21870	1.00	0.00	C	ATOM	630	CD1	LEU	A	118	92972	48908	32236	1.00	0.00	H
ATOM	631	HD11	LEU	A	118	45240	22790	22750	1.00	0.00	H	ATOM	631	HD11	LEU	A	118	93239	49722	30240	1.00	0.00	C
ATOM	632	HD12	LEU	A	118	45140	22730	20910	1.00	0.00	H	ATOM	632	HD12	LEU	A	118	94175	50255	30516	1.00	0.00	H
ATOM	633	HD13	LEU	A	118	45470	21290	21790	1.00	0.00	H	ATOM	633	HD13	LEU	A	118	92656	50356	29539	1.00	0.00	H
ATOM	634	CD2	LEU	A	118	43010	21550	20430	1.00	0.00	C	ATOM	634	CD2	LEU	A	118	93578	48801	29718	1.00	0.00	H
ATOM	635	HD21	LEU	A	118	43030	20440	20290	1.00	0.00	H	ATOM	635	HD21	LEU	A	118	91964	50828	32106	1.00	0.00	C
ATOM	636	HD22	LEU	A	118	43540	22100	19620	1.00	0.00	H	ATOM	636	HD22	LEU	A	118	92853	51150	32690	1.00	0.00	H
ATOM	637	HD23	LEU	A	118	41920	21790	20380	1.00	0.00	H	ATOM	637	HD23	LEU	A	118	91081	50691	32767	1.00	0.00	H
ATOM	638	C	LEU	A	118	41420	19540	24060	1.00	0.00	C	ATOM	638	C	LEU	A	118	91635	51541	31321	1.00	0.00	H
ATOM	639	O	LEU	A	118	41400	18380	23680	1.00	0.00	O	ATOM	639	O	LEU	A	118	91827	46371	30988	1.00	0.00	C
ATOM	640	N	LYS	A	119	41350	19820	25370	1.00	0.00	N	ATOM	640	N	LYS	A	118	93005	46091	30711	1.00	0.00	O
ATOM	641	HN	LYS	A	119	41840	20600	25750	1.00	0.00	H	ATOM	641	HN	LYS	A	119	91121	45752	31973	1.00	0.00	N
ATOM	642	CA	LYS	A	119	41010	18860	26380	1.00	0.00	C	ATOM	642	CA	LYS	A	119	90177	46056	32068	1.00	0.00	H
ATOM	643	HA	LYS	A	119	41590	17980	26160	1.00	0.00	H	ATOM	643	HA	LYS	A	119	91544	44632	32692	1.00	0.00	C
ATOM	644	CB	LYS	A	119	41270	19320	27820	1.00	0.00	C	ATOM	644	CB	LYS	A	119	92507	44883	33111	1.00	0.00	H
ATOM	645	HB1	LYS	A	119	40790	18640	28560	1.00	0.00	H	ATOM	645	HB1	LYS	A	119	90615	44407	33883	1.00	0.00	C
ATOM	646	HB2	LYS	A	119	40800	20310	27960	1.00	0.00	H	ATOM	646	HB2	LYS	A	119	89575	44312	33504	1.00	0.00	H
ATOM	647	CG	LYS	A	119	42740	19410	28260	1.00	0.00	C	ATOM	647	CG	LYS	A	119	90544	45290	34553	1.00	0.00	H
ATOM	648	HG1	LYS	A	119	42770	19940	29240	1.00	0.00	H	ATOM	648	HG1	LYS	A	119	90912	43244	34881	1.00	0.00	C
ATOM	649	HG2	LYS	A	119	43380	19960	27540	1.00	0.00	H	ATOM	649	HG2	LYS	A	119	90871	42255	34375	1.00	0.00	H
ATOM	650	CD	LYS	A	119	43330	18020	28470	1.00	0.00	C	ATOM	650	CD	LYS	A	119	90104	43245	35643	1.00	0.00	H
ATOM	651	HD1	LYS	A	119	43430	17540	27470	1.00	0.00	H	ATOM	651	HD1	LYS	A	119	92248	43383	35526	1.00	0.00	C
ATOM	652	HD2	LYS	A	119	42530	17550	29090	1.00	0.00	H	ATOM	652	HD2	LYS	A	119	92335	44369	36030	1.00	0.00	H
ATOM	653	CE	LYS	A	119	44660	18010	29140	1.00	0.00	C	ATOM	653	CE	LYS	A	119	93024	43209	34750	1.00	0.00	H
ATOM	654	HE1	LYS	A	119	44510	18300	30200	1.00	0.00	H	ATOM	654	HE1	LYS	A	119	92529	42339	36615	1.00	0.00	C
ATOM	655	HE2	LYS	A	119	45300	18770	28640	1.00	0.00	H	ATOM	655	HE2	LYS	A	119	93585	42441	36946	1.00	0.00	H
ATOM	656	NZ	LYS	A	119	45340	16690	29150	1.00	0.00	N	ATOM	656	NZ	LYS	A	119	92393	41283	36298	1.00	0.00	H
ATOM	657	HZ1	LYS	A	119	46290	16790	29570	1.00	0.00	H	ATOM	657	HZ1	LYS	A	119	91719	42586	37803	1.00	0.00	N
ATOM	658	HZ2	LYS	A	119	45500	16250	28220	1.00	0.00	H	ATOM	658	HZ2	LYS	A	119	92320	42636	38651	1.00	0.00	H
ATOM	659	HZ3	LYS	A	119	44780	15940	29590	1.00	0.00	H	ATOM	659	HZ3	LYS	A	119	91120	41750	37960	1.00	0.00	H
ATOM	660	C	LYS	A	119	39560	18340	26350	1.00	0.00	C	ATOM	660	C	LYS	A	119	91197	43483	37733	1.00	0.00	H
ATOM	661	O	LYS	A	119	39340	17200	26440	1.00	0.00	O	ATOM	661	O	LYS	A	119	91791	43364	31968	1.00	0.00	C
ATOM	662	N	GLN	A	120	38520	19260	26160	1.00	0.00	N	ATOM	662	N	GLN	A	119	92744	42628	32217	1.00	0.00	O
ATOM	663	HN	GLN	A	120	38740	20210	26390	1.00	0.00	H	ATOM	663	HN	GLN	A	120	90934	42983	31063	1.00	0.00	N
ATOM	664	CA	GLN	A	120	37120	18790	26020	1.00	0.00	C	ATOM	664	CA	GLN	A	120	90028	43395	31012	1.00	0.00	H
ATOM	665	HA	GLN	A	120	36910	18220	26920	1.00	0.00	H	ATOM	665	HA	GLN	A	120	91230	41819	30259	1.00	0.00	C
ATOM	666	CB	GLN	A	120	36180	20020	25950	1.00	0.00	C	ATOM	666	CB	GLN	A	120	91399	40947	30875	1.00	0.00	H
ATOM	667	HB1	GLN	A	120	35150	19610	25970	1.00	0.00	H	ATOM	667	HB1	GLN	A	120	89943	41277	29427	1.00	0.00	C
ATOM	668	HB2	GLN	A	120	36370	20500	24970	1.00	0.00	H	ATOM	668	HB2	GLN	A	120	90354	40462	28792	1.00	0.00	H
ATOM	669	CG	GLN	A	120	36270	21140	27040	1.00	0.00	C	ATOM	669	CG	GLN	A	120	89720	42107	28723	1.00	0.00	H
ATOM	670	HG1	GLN	A	120	35270	21570	27230	1.00	0.00	H	ATOM	670	HG1	GLN	A	120	88650	40834	30172	1.00	0.00	C
ATOM	671	HG2	GLN	A	120	36940	21960	26720	1.00	0.00	H	ATOM	671	HG2	GLN	A	120	88300	41660	30827	1.00	0.00	H
ATOM	672	CD	GLN	A	120	36690	20550	28450	1.00	0.00	C	ATOM	672	CD	GLN	A	120	88748	39920	30796	1.00	0.00	H
ATOM	673	OE1	GLN	A	120	37710	20830	29010	1.00	0.00	O	ATOM	673	OE1	GLN	A	120	87392	40736	29278	1.00	0.00	C
ATOM	674	NE2	GLN	A	120	35730	19740	28980	1.00	0.00	N	ATOM	674	NE2	GLN	A	120	87106	41652	28525	1.00	0.00	O
ATOM	675	HE21	GLN	A	120	34860	19600	28500	1.00	0.00	H	ATOM	675	HE21	GLN	A	120	86767	39563	29181	1.00	0.00	N
ATOM	676	HE22	GLN	A	120	35850	19270	29850	1.00	0.00	H	ATOM	676	HE22	GLN	A	120	87139	38748	29627	1.00	0.00	H
ATOM	677	C	GLN	A	120	36920	17820	24860	1.00	0.00	C	ATOM	677	C	GLN	A	120	86193	39309	28402	1.00	0.00	H
ATOM	678	O	GLN	A	120	36210	16820	24880	1.00	0.00	O	ATOM	678	O	GLN	A	120	92395	41836	29307	1.00	0.00	C
ATOM	679	N	GLN	A	121	37640	18160	23770	1.00	0.00	N	ATOM	679	N	GLN	A	120	92967	40782	29058	1.00	0.00	O
ATOM	680	HN	GLN	A	121	38230	18960	23700	1.00	0.00	H	ATOM	680	HN	GLN	A	121	92696	43032	28723	1.00	0.00	N
ATOM	681	CA	GLN	A	121	37240	17610	22470	1.00	0.00	C	ATOM	681	CA	GLN	A	121	92140	43824	28959	1.00	0.00	H
ATOM	682	HA	GLN	A	121	36530	16810	22590	1.00	0.00	H	ATOM	682	HA	GLN	A	121	93758	43124	27793	1.00	0.00	C
ATOM	683	CB	GLN	A	121	36520	18700	21580	1.00	0.00	C	ATOM	683	CB	GLN	A	121	94002	42152	27389	1.00	0.00	H
ATOM	684	HB1	GLN	A	121	36260	18250	20600	1.00	0.00	H	ATOM	684	HB1	GLN	A	121	93292	43936	26632	1.00	0.00	C
ATOM	685	HB2	GLN	A	121	37190	19580	21500	1.00	0.00	H	ATOM	685	HB2	GLN	A	121	94229	44209	26101	1.00	0.00	H
ATOM	686	CG	GLN	A	121	35120	19250	22100	1.00	0.00	C	ATOM	686	CG	GLN	A	121	92777	44862	26967	1.00	0.00	H
ATOM	687	HG1	GLN	A	121	34610	19730	21240	1.00	0.00	H	ATOM	687	HG1	GLN	A	121	92360	43273	25548	1.00	0.00	C
ATOM	688	HG2	GLN	A	121	35330	19970	22910	1.00	0.00	H	ATOM	688	HG2	GLN	A	121	92108	44004	24750	1.00	0.00	H
ATOM	689	CD	GLN	A	121	34200	18260	22670	1.00	0.00	C	ATOM	689	CD	GLN	A	121	91410	43008	26059	1.00	0.00	H
ATOM	690	OE1	GLN	A	121	33660	18430	23730	1.00	0.00	O	ATOM	690	OE1	GLN	A	121	92871	41993	24888	1.00	0.00	C
ATOM	691	NE2	GLN	A	121	33960	17140	21970	1.00	0.00	N	ATOM	691	NE2	GLN	A	121	93853	42088	24148	1.00	0.00	O
ATOM	692	HE21	GLN	A	121	33720	16300	22470	1.00	0.00	H	ATOM	692	HE21	GLN	A	121	92297	40790	25130	1.00	0.00	N
ATOM	693	HE22	GLN	A	121	34170	17150	20990	1.00	0.00	H	ATOM	693	HE22	GLN	A	121	92662	39899	24859	1.00	0.00	H
ATOM	694	C	GLN	A	121	38430	17090	21750	1.00	0.00	C	ATOM	694	C	GLN	A	121	91436	40687	25628	1.00	0.00	H
ATOM	695	O	GLN	A	121	38650	17350	20560	1.00	0.00	O	ATOM	695	O	GLN	A	121	95032	43538	28457	1.00	0.00	C
ATOM	696	N	ARG	A	122	39150	16170	22450	1.00	0.00	N	ATOM	696	N	ARG	A	121	95236	44663	28759	1.00	0.00	O
ATOM	697	HN	ARG	A	122	39060	15980	23420	1.00	0.00	H	ATOM	697	HN	ARG	A	122	95864	42498	28607	1.00	0.00	N
ATOM	698	CA	ARG	A	122	40340	15470	21850	1.00	0.00	C	ATOM	698	CA	ARG	A	122	95690	41563	28309	1.00	0.00	H
ATOM	699	HA	ARG	A	122	41060	16230	21580	1.00	0.00	H	ATOM	699	HA	ARG	A	122	97147	42712	29274	1.00	0.00	C
ATOM	700	CB	ARG	A	122	40950	14480	22960	1.00	0.00	C	ATOM	700	CB	ARG	A	122	96881	43260	30166	1.00	0.00	H
ATOM	701	HB1	ARG	A	122	40080	14240	23610	1.00	0.00	H	ATOM	701	HB1	ARG	A	122	97852	41362	29454	1.00	0.00	C
ATOM	702	HB2	ARG	A	122	41690	15000	23610	1.00	0.00	H	ATOM	702	HB2	ARG	A	122	98813	41559	29976	1.00	0.00	H
ATOM	703	CG	ARG	A	122	41610	13200	22370	1.00	0.00	C	ATOM	703	CG	ARG	A	122	98112	40997	28437	1.00	0.00	H
ATOM	704	HG1	ARG	A	122	42410	13570	21700	1.00	0.00	H	ATOM	704	HG1	ARG	A	122	97103	40273	30328	1.00	0.00	C
ATOM	705	HG2	ARG	A	122	40970	12530	21760	1.00	0.00	H	ATOM	705	HG2	ARG	A	122	97757	39563	30879	1.00	0.00	H
ATOM	706	CD	ARG	A	122	42210	12290	23390	1.00	0.00	C	ATOM	706	CD	ARG	A	122	96376	39694	29718	1.00	0.00	H
ATOM	707	HD1	ARG	A	122	41430	11800	24000	1.00	0.00	H	ATOM	707	HD1	ARG	A	122	96242	40857	31478	1.00	0.00	C
ATOM	708	HD2	ARG	A	122	42800	12810	24180	1.00	0.00	H	ATOM	708	HD2	ARG	A	122	95789	39964	31959	1.00	0.00	H
ATOM	709	NE	ARG	A	122	42960	11190	22670	1.00	0.00	N	ATOM	709	NE	ARG	A	122	95495	41535	31012	1.00	0.00	H
ATOM	710	HE	ARG	A	122	43060	11260	21680	1.00	0.00	H	ATOM	710	HE	ARG	A	122	97148	41446	32542	1.00	0.00	N
ATOM	711	CZ	ARG	A	122	43640	10200	23240	1.00	0.00	C	ATOM	711	CZ	ARG	A	122	98076	41631	32219	1.00	0.00	H
ATOM	712	NH1	ARG	A	122	43880	10140	24550	1.00	0.00	N	ATOM	712	NH1	ARG	A	122	96946	41423	33859	1.00	0.00	C
ATOM	713	HH11	ARG	A	122	43470	10740	25230	1.00	0.00	H	ATOM	713	HH11	ARG	A	122	95800	41027	34320	1.00	0.00	N
ATOM	714	HH12	ARG	A	122	44460	9380	24850	1.00	0.00	H	ATOM	714	HH12	ARG	A	122	95035	40801	33717	1.00	0.00	H
ATOM	715	NH2	ARG	A	122	44080	9210	22520	1.00	0.00	N	ATOM	715	NH2	ARG	A	122	95679	40778	35281	1.00	0.00	H
ATOM	716	HH21	ARG	A	122	44510	8470	23030	1.00	0.00	H	ATOM	716	HH21	ARG	A	122	97985	41741	34610	1.00	0.00	N
ATOM	717	HH22	ARG	A	122	43940	9190	21530	1.00	0.00	H	ATOM	717	HH22	ARG	A	122	97784	41833	35585	1.00	0.00	H
ATOM	718	C	ARG	A	122	40080	14810	20520	1.00	0.00	C	ATOM	718	C	ARG	A	122	98927	41770	34275	1.00	0.00	H
ATOM	719	O	ARG	A	122	41000	14810	19670	1.00	0.00	O	ATOM	719	O	ARG	A	122	98105	43584	28578	1.00	0.00	C
ATOM	720	N	LYS	A	123	38910	14260	20380	1.00	0.00	N	ATOM	720	N	LYS	A	122	98783	44441	29146	1.00	0.00	O
ATOM	721	HN	LYS	A	123	38240	14250	21110	1.00	0.00	H	ATOM	721	HN	LYS	A	123	98286	43418	27193	1.00	0.00	N
ATOM	722	CA	LYS	A	123	38470	13500	19180	1.00	0.00	C	ATOM	722	CA	LYS	A	123	97694	42858	26618	1.00	0.00	H
ATOM	723	HA	LYS	A	123	39380	12970	18970	1.00	0.00	H	ATOM	723	HA	LYS	A	123	99427	44143	26567	1.00	0.00	C
ATOM	724	CB	LYS	A	123	37300	12510	19450	1.00	0.00	C	ATOM	724	CB	LYS	A	123	100097	44592	27287	1.00	0.00	H
ATOM	725	HB1	LYS	A	123	36900	12160	18480	1.00	0.00	H	ATOM	725	HB1	LYS	A	123	100263	43221	25673	1.00	0.00	C
ATOM	726	HB2	LYS	A	123	36410	12910	19980	1.00	0.00	H	ATOM	726	HB2	LYS	A	123	101058	43759	25115	1.00	0.00	H
ATOM	727	CG	LYS	A	123	37630	11290	20220	1.00	0.00	C	ATOM	727	CG	LYS	A	123	99663	42638	24942	1.00	0.00	H
ATOM	728	HG1	LYS	A	123	37840	11600	21270	1.00	0.00	H	ATOM	728	HG1	LYS	A	123	100982	42035	26417	1.00	0.00	C
ATOM	729	HG2	LYS	A	123	38530	10850	19730	1.00	0.00	H	ATOM	729	HG2	LYS	A	123	101331	41249	25714	1.00	0.00	H
ATOM	730	CD	LYS	A	123	36460	10300	20130	1.00	0.00	C	ATOM	730	CD	LYS	A	123	100111	41563	26919	1.00	0.00	H
ATOM	731	HD1	LYS	A	123	36170	10080	19080	1.00	0.00	H	ATOM	731	HD1	LYS	A	123	102078	42505	27361	1.00	0.00	C
ATOM	732	HD2	LYS	A	123	35530	10790	20480	1.00	0.00	H	ATOM	732	HD2	LYS	A	123	102423	41708	28054	1.00	0.00	H
ATOM	733	CE	LYS	A	123	36610	9030	20960	1.00	0.00	C	ATOM	733	CE	LYS	A	123	101770	43376	27978	1.00	0.00	H
ATOM	734	HE1	LYS	A	123	36810	9320	22010	1.00	0.00	H	ATOM	734	HE1	LYS	A	123	103342	43024	26609	1.00	0.00	C
ATOM	735	HE2	LYS	A	123	37470	8440	20590	1.00	0.00	H	ATOM	735	HE2	LYS	A	123	103116	43882	25940	1.00	0.00	H
ATOM	736	NZ	LYS	A	123	35330	8320	20950	1.00	0.00	N	ATOM	736	NZ	LYS	A	123	103829	42210	26030	1.00	0.00	H
ATOM	737	HZ1	LYS	A	123	34600	8950	21330	1.00	0.00	H	ATOM	737	HZ1	LYS	A	123	104329	43425	27633	1.00	0.00	N
ATOM	738	HZ2	LYS	A	123	35440	7480	21550	1.00	0.00	H	ATOM	738	HZ2	LYS	A	123	104506	42731	28386	1.00	0.00	H
ATOM	739	HZ3	LYS	A	123	35080	8010	19990	1.00	0.00	H	ATOM	739	HZ3	LYS	A	123	104036	44353	28000	1.00	0.00	H
ATOM	740	C	LYS	A	123	38190	14290	17960	1.00	0.00	C	ATOM	740	C	LYS	A	123	105238	43611	27164	1.00	0.00	H
ATOM	741	O	LYS	A	123	38090	13820	16860	1.00	0.00	O	ATOM	741	O	LYS	A	123	99008	45294	25684	1.00	0.00	C
ATOM	742	N	LEU	A	124	38090	15640	18110	1.00	0.00	N	ATOM	742	N	LEU	A	123	99818	46109	25285	1.00	0.00	O
ATOM	743	HN	LEU	A	124	38060	16090	18990	1.00	0.00	H	ATOM	743	HN	LEU	A	124	97721	45439	25256	1.00	0.00	N
ATOM	744	CA	LEU	A	124	38090	16520	16950	1.00	0.00	C	ATOM	744	CA	LEU	A	124	97118	44651	25354	1.00	0.00	H
ATOM	745	HA	LEU	A	124	37610	16070	16100	1.00	0.00	H	ATOM	745	HA	LEU	A	124	97182	46379	24277	1.00	0.00	C
ATOM	746	CB	LEU	A	124	37470	17900	17260	1.00	0.00	C	ATOM	746	CB	LEU	A	124	97748	46309	23359	1.00	0.00	H
ATOM	747	HB1	LEU	A	124	37600	18640	16450	1.00	0.00	H	ATOM	747	HB1	LEU	A	124	95678	46043	24027	1.00	0.00	C
ATOM	748	HB2	LEU	A	124	38100	18310	18080	1.00	0.00	H	ATOM	748	HB2	LEU	A	124	95144	46249	24979	1.00	0.00	H
ATOM	749	CG	LEU	A	124	35960	18010	17650	1.00	0.00	C	ATOM	749	CG	LEU	A	124	95319	45016	23804	1.00	0.00	H
ATOM	750	HG	LEU	A	124	35760	17290	18470	1.00	0.00	H	ATOM	750	HG	LEU	A	124	94884	46937	22999	1.00	0.00	C
ATOM	751	CD1	LEU	A	124	35530	19370	18000	1.00	0.00	C	ATOM	751	CD1	LEU	A	124	94820	47995	23331	1.00	0.00	H
ATOM	752	HD11	LEU	A	124	36090	19740	18890	1.00	0.00	H	ATOM	752	HD11	LEU	A	124	95582	46947	21652	1.00	0.00	C
ATOM	753	HD12	LEU	A	124	34460	19460	18260	1.00	0.00	H	ATOM	753	HD12	LEU	A	124	96570	47452	21693	1.00	0.00	H
ATOM	754	HD13	LEU	A	124	35690	20050	17130	1.00	0.00	H	ATOM	754	HD13	LEU	A	124	94933	47386	20863	1.00	0.00	H
ATOM	755	CD2	LEU	A	124	35060	17490	16480	1.00	0.00	C	ATOM	755	CD2	LEU	A	124	95854	45959	21223	1.00	0.00	H
ATOM	756	HD21	LEU	A	124	34970	18220	15640	1.00	0.00	H	ATOM	756	HD21	LEU	A	124	93409	46223	22729	1.00	0.00	C
ATOM	757	HD22	LEU	A	124	34020	17390	16870	1.00	0.00	H	ATOM	757	HD22	LEU	A	124	93498	45244	22210	1.00	0.00	H
ATOM	758	HD23	LEU	A	124	35560	16600	16050	1.00	0.00	H	ATOM	758	HD23	LEU	A	124	92811	46923	22107	1.00	0.00	H
ATOM	759	C	LEU	A	124	39540	16860	16460	1.00	0.00	C	ATOM	759	C	LEU	A	124	92930	46109	23725	1.00	0.00	H
ATOM	760	O	LEU	A	124	39630	17200	15310	1.00	0.00	O	ATOM	760	O	LEU	A	124	97333	47821	24656	1.00	0.00	C
ATOM	761	N	TYR	A	125	40620	16650	17240	1.00	0.00	N	ATOM	761	N	TYR	A	124	97588	48699	23815	1.00	0.00	O
ATOM	762	HN	TYR	A	125	40520	16280	18160	1.00	0.00	H	ATOM	762	HN	TYR	A	125	97089	48192	25880	1.00	0.00	N
ATOM	763	CA	TYR	A	125	41880	17110	16810	1.00	0.00	C	ATOM	763	CA	TYR	A	125	96946	47510	26592	1.00	0.00	H
ATOM	764	HA	TYR	A	125	41890	17480	15800	1.00	0.00	H	ATOM	764	HA	TYR	A	125	96906	49617	26374	1.00	0.00	C
ATOM	765	CB	TYR	A	125	42410	18190	17780	1.00	0.00	C	ATOM	765	CB	TYR	A	125	97056	50347	25593	1.00	0.00	H
ATOM	766	HB1	TYR	A	125	43410	18620	17570	1.00	0.00	H	ATOM	766	HB1	TYR	A	125	95561	49723	27160	1.00	0.00	C
ATOM	767	HB2	TYR	A	125	42620	17610	18700	1.00	0.00	H	ATOM	767	HB2	TYR	A	125	95314	50683	27661	1.00	0.00	H
ATOM	768	CG	TYR	A	125	41310	19240	18000	1.00	0.00	C	ATOM	768	CG	TYR	A	125	95664	49001	27999	1.00	0.00	H
ATOM	769	CD1	TYR	A	125	40920	20070	16880	1.00	0.00	C	ATOM	769	CD1	TYR	A	125	94404	49241	26255	1.00	0.00	C
ATOM	770	HD1	TYR	A	125	41310	19850	15900	1.00	0.00	H	ATOM	770	HD1	TYR	A	125	94071	49899	25071	1.00	0.00	C
ATOM	771	CE1	TYR	A	125	39780	20870	17060	1.00	0.00	C	ATOM	771	CE1	TYR	A	125	94739	50686	24755	1.00	0.00	H
ATOM	772	HE1	TYR	A	125	39330	21350	16200	1.00	0.00	H	ATOM	772	HE1	TYR	A	125	92915	49698	24451	1.00	0.00	C
ATOM	773	CZ	TYR	A	125	39220	20990	18270	1.00	0.00	C	ATOM	773	CZ	TYR	A	125	92821	50162	23481	1.00	0.00	H
ATOM	774	OH	TYR	A	125	38110	21810	18430	1.00	0.00	O	ATOM	774	OH	TYR	A	125	92031	48668	24847	1.00	0.00	C
ATOM	775	HH	TYR	A	125	37800	22090	17560	1.00	0.00	H	ATOM	775	HH	TYR	A	125	90919	48159	24120	1.00	0.00	O
ATOM	776	CD2	TYR	A	125	40780	19400	19260	1.00	0.00	C	ATOM	776	CD2	TYR	A	125	90864	48746	23363	1.00	0.00	H
ATOM	777	HD2	TYR	A	125	41120	18830	20110	1.00	0.00	H	ATOM	777	HD2	TYR	A	125	93522	48218	26754	1.00	0.00	C
ATOM	778	CE2	TYR	A	125	39770	20380	19440	1.00	0.00	C	ATOM	778	CE2	TYR	A	125	93813	47643	27621	1.00	0.00	H
ATOM	779	HE2	TYR	A	125	39350	20540	20420	1.00	0.00	H	ATOM	779	HE2	TYR	A	125	92378	47850	26008	1.00	0.00	C
ATOM	780	C	TYR	A	125	42930	16030	16750	1.00	0.00	C	ATOM	780	C	TYR	A	125	91718	47042	26288	1.00	0.00	H
ATOM	781	O	TYR	A	125	44000	16260	16180	1.00	0.00	O	ATOM	781	O	TYR	A	125	98007	49953	27395	1.00	0.00	C
ATOM	782	N	GLU	A	126	42630	14840	17230	1.00	0.00	N	ATOM	782	N	GLU	A	125	98136	51072	27873	1.00	0.00	O
ATOM	783	HN	GLU	A	126	41770	14700	17700	1.00	0.00	H	ATOM	783	HN	GLU	A	126	98917	49047	27578	1.00	0.00	N
ATOM	784	CA	GLU	A	126	43660	13790	17360	1.00	0.00	C	ATOM	784	CA	GLU	A	126	98717	48192	27107	1.00	0.00	H
ATOM	785	HA	GLU	A	126	44480	14200	17940	1.00	0.00	H	ATOM	785	HA	GLU	A	126	100014	48930	28518	1.00	0.00	C
ATOM	786	CB	GLU	A	126	43000	12480	17990	1.00	0.00	C	ATOM	786	CB	GLU	A	126	99617	49064	29513	1.00	0.00	H
ATOM	787	HB1	GLU	A	126	42110	12200	17400	1.00	0.00	H	ATOM	787	HB1	GLU	A	126	100682	47527	28433	1.00	0.00	C
ATOM	788	HB2	GLU	A	126	42720	12810	19020	1.00	0.00	H	ATOM	788	HB2	GLU	A	126	100779	47246	27363	1.00	0.00	H
ATOM	789	CG	GLU	A	126	43930	11240	18090	1.00	0.00	C	ATOM	789	CG	GLU	A	126	99945	46780	28799	1.00	0.00	H
ATOM	790	HG1	GLU	A	126	44890	11440	18610	1.00	0.00	H	ATOM	790	HG1	GLU	A	126	102043	47500	29106	1.00	0.00	C
ATOM	791	HG2	GLU	A	126	44140	10890	17060	1.00	0.00	H	ATOM	791	HG2	GLU	A	126	101878	47632	30196	1.00	0.00	H
ATOM	792	CD	GLU	A	126	43100	10090	18690	1.00	0.00	C	ATOM	792	CD	GLU	A	126	102666	48302	28655	1.00	0.00	H
ATOM	793	OE1	GLU	A	126	42240	9550	17990	1.00	0.00	O	ATOM	793	OE1	GLU	A	126	102730	46100	28939	1.00	0.00	C
ATOM	794	OE2	GLU	A	126	43350	9870	19890	1.00	0.00	O	ATOM	794	OE2	GLU	A	126	103156	45783	27805	1.00	0.00	O
ATOM	795	C	GLU	A	126	44370	13400	16150	1.00	0.00	C	ATOM	795	C	GLU	A	126	102856	45391	29999	1.00	0.00	O
ATOM	796	O	GLU	A	126	45610	13290	16080	1.00	0.00	O	ATOM	796	O	GLU	A	126	101006	50129	28341	1.00	0.00	C
ATOM	797	N	GLU	A	127	43560	13210	15020	1.00	0.00	N	ATOM	797	N	GLU	A	126	101475	50701	29363	1.00	0.00	O
ATOM	798	HN	GLU	A	127	42580	13120	15160	1.00	0.00	H	ATOM	798	HN	GLU	A	127	101363	50538	27109	1.00	0.00	N
ATOM	799	CA	GLU	A	127	43990	12850	13670	1.00	0.00	C	ATOM	799	CA	GLU	A	127	100962	50021	26357	1.00	0.00	H
ATOM	800	HA	GLU	A	127	44440	11880	13790	1.00	0.00	H	ATOM	800	HA	GLU	A	127	102246	51631	26991	1.00	0.00	C
ATOM	801	CB	GLU	A	127	42860	12860	12620	1.00	0.00	C	ATOM	801	CB	GLU	A	127	102900	51798	27834	1.00	0.00	H
ATOM	802	HB1	GLU	A	127	42160	12080	12980	1.00	0.00	H	ATOM	802	HB1	GLU	A	127	103156	51296	25810	1.00	0.00	C
ATOM	803	HB2	GLU	A	127	43190	12430	11660	1.00	0.00	H	ATOM	803	HB2	GLU	A	127	103641	52264	25559	1.00	0.00	H
ATOM	804	CG	GLU	A	127	42260	14240	12360	1.00	0.00	C	ATOM	804	CG	GLU	A	127	102664	51041	24847	1.00	0.00	H
ATOM	805	HG1	GLU	A	127	42790	14820	11570	1.00	0.00	H	ATOM	805	HG1	GLU	A	127	104303	50340	26318	1.00	0.00	C
ATOM	806	HG2	GLU	A	127	42260	14830	13310	1.00	0.00	H	ATOM	806	HG2	GLU	A	127	103855	49408	26724	1.00	0.00	H
ATOM	807	CD	GLU	A	127	40820	14100	11950	1.00	0.00	C	ATOM	807	CD	GLU	A	127	105031	50825	27002	1.00	0.00	H
ATOM	808	OE1	GLU	A	127	39940	13870	12830	1.00	0.00	O	ATOM	808	OE1	GLU	A	127	105219	50116	25078	1.00	0.00	C
ATOM	809	OE2	GLU	A	127	40500	14280	10720	1.00	0.00	O	ATOM	809	OE2	GLU	A	127	106082	51012	24819	1.00	0.00	O
ATOM	810	C	GLU	A	127	45090	13670	13060	1.00	0.00	C	ATOM	810	C	GLU	A	127	105193	48980	24467	1.00	0.00	O
ATOM	811	O	GLU	A	127	45880	13170	12250	1.00	0.00	O	ATOM	811	O	GLU	A	127	101514	52895	26722	1.00	0.00	C
ATOM	812	N	TYR	A	128	45200	14970	13480	1.00	0.00	N	ATOM	812	N	TYR	A	127	102151	54007	26576	1.00	0.00	O
ATOM	813	HN	TYR	A	128	44620	15350	14190	1.00	0.00	H	ATOM	813	HN	TYR	A	128	100195	52846	26545	1.00	0.00	N
ATOM	814	CA	TYR	A	128	46290	15820	13120	1.00	0.00	C	ATOM	814	CA	TYR	A	128	99735	51973	26693	1.00	0.00	H
ATOM	815	HA	TYR	A	128	46570	15400	12160	1.00	0.00	H	ATOM	815	HA	TYR	A	128	99309	53878	26101	1.00	0.00	C
ATOM	816	CB	TYR	A	128	45900	17260	12930	1.00	0.00	C	ATOM	816	CB	TYR	A	128	99884	54561	25493	1.00	0.00	H
ATOM	817	HB1	TYR	A	128	46760	17920	12680	1.00	0.00	H	ATOM	817	HB1	TYR	A	128	98117	53308	25281	1.00	0.00	C
ATOM	818	HB2	TYR	A	128	45530	17540	13940	1.00	0.00	H	ATOM	818	HB2	TYR	A	128	97620	52567	25943	1.00	0.00	H
ATOM	819	CG	TYR	A	128	44750	17420	12010	1.00	0.00	C	ATOM	819	CG	TYR	A	128	98614	52926	24364	1.00	0.00	H
ATOM	820	CD1	TYR	A	128	44940	17070	10660	1.00	0.00	C	ATOM	820	CD1	TYR	A	128	97080	54283	24766	1.00	0.00	C
ATOM	821	HD1	TYR	A	128	45840	16500	10440	1.00	0.00	H	ATOM	821	HD1	TYR	A	128	97310	55453	23929	1.00	0.00	C
ATOM	822	CE1	TYR	A	128	43870	17270	9770	1.00	0.00	C	ATOM	822	CE1	TYR	A	128	98281	55718	23537	1.00	0.00	H
ATOM	823	HE1	TYR	A	128	44000	17050	8720	1.00	0.00	H	ATOM	823	HE1	TYR	A	128	96183	56212	23561	1.00	0.00	C
ATOM	824	CZ	TYR	A	128	42620	17730	10210	1.00	0.00	C	ATOM	824	CZ	TYR	A	128	96447	57021	22895	1.00	0.00	H
ATOM	825	OH	TYR	A	128	41540	17870	9410	1.00	0.00	O	ATOM	825	OH	TYR	A	128	94880	55867	23892	1.00	0.00	C
ATOM	826	HH	TYR	A	128	40780	18090	9960	1.00	0.00	H	ATOM	826	HH	TYR	A	128	93760	56600	23488	1.00	0.00	O
ATOM	827	CD2	TYR	A	128	43520	17990	12420	1.00	0.00	C	ATOM	827	CD2	TYR	A	128	94135	57454	23261	1.00	0.00	H
ATOM	828	HD2	TYR	A	128	43510	18570	13330	1.00	0.00	H	ATOM	828	HD2	TYR	A	128	95746	53973	25091	1.00	0.00	C
ATOM	829	CE2	TYR	A	128	42430	18130	11500	1.00	0.00	C	ATOM	829	CE2	TYR	A	128	95524	53049	25603	1.00	0.00	H
ATOM	830	HE2	TYR	A	128	41600	18710	11860	1.00	0.00	H	ATOM	830	HE2	TYR	A	128	94676	54738	24693	1.00	0.00	C
ATOM	831	C	TYR	A	128	47520	15720	13920	1.00	0.00	C	ATOM	831	C	TYR	A	128	93674	54442	24967	1.00	0.00	H
ATOM	832	O	TYR	A	128	48570	16250	13430	1.00	0.00	O	ATOM	832	O	TYR	A	128	98834	54688	27319	1.00	0.00	C
ATOM	833	N	VAL	A	129	47500	15090	15090	1.00	0.00	N	ATOM	833	N	VAL	A	128	98551	55935	27208	1.00	0.00	O
ATOM	834	HN	VAL	A	129	46770	14480	15390	1.00	0.00	H	ATOM	834	HN	VAL	A	129	98775	54174	28555	1.00	0.00	N
ATOM	835	CA	VAL	A	129	48550	15350	16060	1.00	0.00	C	ATOM	835	CA	VAL	A	129	98950	53195	28623	1.00	0.00	H
ATOM	836	HA	VAL	A	129	49060	16280	15860	1.00	0.00	H	ATOM	836	HA	VAL	A	129	98266	54828	29751	1.00	0.00	C
ATOM	837	CB	VAL	A	129	47990	15530	17430	1.00	0.00	C	ATOM	837	CB	VAL	A	129	97539	55578	29476	1.00	0.00	H
ATOM	838	HB	VAL	A	129	47480	14560	17650	1.00	0.00	H	ATOM	838	HB	VAL	A	129	97391	53912	30664	1.00	0.00	C
ATOM	839	CG1	VAL	A	129	49130	15700	18480	1.00	0.00	C	ATOM	839	CG1	VAL	A	129	96875	54519	31439	1.00	0.00	H
ATOM	840	HG11	VAL	A	129	49780	14810	18620	1.00	0.00	H	ATOM	840	HG11	VAL	A	129	96308	53290	29916	1.00	0.00	C
ATOM	841	HG12	VAL	A	129	48790	15890	19520	1.00	0.00	H	ATOM	841	HG12	VAL	A	129	95579	53898	29338	1.00	0.00	H
ATOM	842	HG13	VAL	A	129	49720	16550	18070	1.00	0.00	H	ATOM	842	HG13	VAL	A	129	95715	52628	30581	1.00	0.00	H
ATOM	843	CG2	VAL	A	129	47110	16700	17520	1.00	0.00	C	ATOM	843	CG2	VAL	A	129	96668	52745	29017	1.00	0.00	H
ATOM	844	HG21	VAL	A	129	47000	17080	18560	1.00	0.00	H	ATOM	844	HG21	VAL	A	129	98199	52871	31406	1.00	0.00	C
ATOM	845	HG22	VAL	A	129	46120	16350	17160	1.00	0.00	H	ATOM	845	HG22	VAL	A	129	97548	52446	32199	1.00	0.00	H
ATOM	846	HG23	VAL	A	129	47690	17430	16920	1.00	0.00	H	ATOM	846	HG23	VAL	A	129	99076	53232	31984	1.00	0.00	H
ATOM	847	C	VAL	A	129	49630	14310	16030	1.00	0.00	C	ATOM	847	C	VAL	A	129	98511	52146	30623	1.00	0.00	H
ATOM	848	O	VAL	A	129	49260	13190	16370	1.00	0.00	O	ATOM	848	O	VAL	A	129	99363	55509	30546	1.00	0.00	C
ATOM	849	N	PRO	A	130	50900	14490	15710	1.00	0.00	N	ATOM	849	N	PRO	A	129	100471	55018	30640	1.00	0.00	O
ATOM	850	CD	PRO	A	130	51600	15740	15480	1.00	0.00	C	ATOM	850	CD	PRO	A	130	99147	56708	31082	1.00	0.00	N
ATOM	851	HD1	PRO	A	130	51730	16180	16490	1.00	0.00	H	ATOM	851	HD1	PRO	A	130	97787	57303	31374	1.00	0.00	C
ATOM	852	HD2	PRO	A	130	51000	16480	14910	1.00	0.00	H	ATOM	852	HD2	PRO	A	130	97076	56745	32020	1.00	0.00	H
ATOM	853	CA	PRO	A	130	51780	13370	15460	1.00	0.00	C	ATOM	853	CA	PRO	A	130	97342	57545	30385	1.00	0.00	H
ATOM	854	HA	PRO	A	130	51250	12460	15210	1.00	0.00	H	ATOM	854	HA	PRO	A	130	100224	57622	31463	1.00	0.00	C
ATOM	855	CB	PRO	A	130	52580	13960	14250	1.00	0.00	C	ATOM	855	CB	PRO	A	130	101012	57578	30726	1.00	0.00	H
ATOM	856	HB1	PRO	A	130	51920	14040	13360	1.00	0.00	H	ATOM	856	HB1	PRO	A	130	99522	58995	31596	1.00	0.00	C
ATOM	857	HB2	PRO	A	130	53490	13410	13930	1.00	0.00	H	ATOM	857	HB2	PRO	A	130	99466	59362	30549	1.00	0.00	H
ATOM	858	CG	PRO	A	130	52870	15380	14750	1.00	0.00	C	ATOM	858	CG	PRO	A	130	100043	59798	32160	1.00	0.00	H
ATOM	859	HG1	PRO	A	130	53730	15450	15450	1.00	0.00	H	ATOM	859	HG1	PRO	A	130	98132	58638	32064	1.00	0.00	C
ATOM	860	HG2	PRO	A	130	53130	16190	14040	1.00	0.00	H	ATOM	860	HG2	PRO	A	130	98066	58602	33173	1.00	0.00	H
ATOM	861	C	PRO	A	130	52710	13000	16630	1.00	0.00	C	ATOM	861	C	PRO	A	130	97459	59444	31701	1.00	0.00	H
ATOM	862	O	PRO	A	130	53870	12710	16500	1.00	0.00	O	ATOM	862	O	PRO	A	130	100909	57297	32796	1.00	0.00	C
ATOM	863	N	MET	A	131	52010	13010	17790	1.00	0.00	N	ATOM	863	N	MET	A	130	101256	58215	33535	1.00	0.00	O
ATOM	864	HN	MET	A	131	51040	13210	17720	1.00	0.00	H	ATOM	864	HN	MET	A	131	101128	55983	33176	1.00	0.00	N
ATOM	865	CA	MET	A	131	52640	12640	19060	1.00	0.00	C	ATOM	865	CA	MET	A	131	101119	55271	32478	1.00	0.00	H
ATOM	866	HA	MET	A	131	53300	11810	18830	1.00	0.00	H	ATOM	866	HA	MET	A	131	101575	55517	34466	1.00	0.00	C
ATOM	867	CB	MET	A	131	53470	13850	19600	1.00	0.00	C	ATOM	867	CB	MET	A	131	102594	55832	34634	1.00	0.00	H
ATOM	868	HB1	MET	A	131	54220	14140	18830	1.00	0.00	H	ATOM	868	HB1	MET	A	131	100639	55900	35665	1.00	0.00	C
ATOM	869	HB2	MET	A	131	54120	13410	20380	1.00	0.00	H	ATOM	869	HB2	MET	A	131	100579	57008	35612	1.00	0.00	H
ATOM	870	CG	MET	A	131	52690	15100	20070	1.00	0.00	C	ATOM	870	CG	MET	A	131	101100	55630	36639	1.00	0.00	H
ATOM	871	HG1	MET	A	131	51890	14850	20800	1.00	0.00	H	ATOM	871	HG1	MET	A	131	99254	55287	35631	1.00	0.00	C
ATOM	872	HG2	MET	A	131	52160	15560	19210	1.00	0.00	H	ATOM	872	HG2	MET	A	131	99342	54179	35623	1.00	0.00	H
ATOM	873	SD	MET	A	131	53780	16380	20700	1.00	0.00	S	ATOM	873	SD	MET	A	131	98721	55560	34695	1.00	0.00	H
ATOM	874	CE	MET	A	131	54750	16710	19170	1.00	0.00	C	ATOM	874	CE	MET	A	131	98144	55579	37060	1.00	0.00	S
ATOM	875	HE1	MET	A	131	54150	16990	18280	1.00	0.00	H	ATOM	875	HE1	MET	A	131	97753	57201	36442	1.00	0.00	C
ATOM	876	HE2	MET	A	131	55400	15860	18850	1.00	0.00	H	ATOM	876	HE2	MET	A	131	97084	57258	35556	1.00	0.00	H
ATOM	877	HE3	MET	A	131	55550	17440	19430	1.00	0.00	H	ATOM	877	HE3	MET	A	131	98721	57742	36372	1.00	0.00	H
ATOM	878	C	MET	A	131	51520	12240	20000	1.00	0.00	C	ATOM	878	C	MET	A	131	97110	57691	37204	1.00	0.00	H
ATOM	879	O	MET	A	131	50330	12410	19770	1.00	0.00	O	ATOM	879	O	MET	A	131	101655	54056	34292	1.00	0.00	C
ATOM	880	N	LYS	A	132	51810	11800	21210	1.00	0.00	N	ATOM	880	N	LYS	A	131	101330	53528	33186	1.00	0.00	O
ATOM	881	HN	LYS	A	132	52800	11760	21320	1.00	0.00	H	ATOM	881	HN	LYS	A	132	102008	53305	35374	1.00	0.00	N
ATOM	882	CA	LYS	A	132	50860	11580	22300	1.00	0.00	C	ATOM	882	CA	LYS	A	132	102068	53838	36214	1.00	0.00	H
ATOM	883	HA	LYS	A	132	50120	10870	21950	1.00	0.00	H	ATOM	883	HA	LYS	A	132	101948	51896	35490	1.00	0.00	C
ATOM	884	CB	LYS	A	132	51560	10890	23460	1.00	0.00	C	ATOM	884	CB	LYS	A	132	102600	51550	34701	1.00	0.00	H
ATOM	885	HB1	LYS	A	132	50870	10960	24330	1.00	0.00	H	ATOM	885	HB1	LYS	A	132	102592	51327	36863	1.00	0.00	C
ATOM	886	HB2	LYS	A	132	52410	11530	23770	1.00	0.00	H	ATOM	886	HB2	LYS	A	132	102636	50220	36768	1.00	0.00	H
ATOM	887	CG	LYS	A	132	51960	9420	23140	1.00	0.00	C	ATOM	887	CG	LYS	A	132	101875	51543	37684	1.00	0.00	H
ATOM	888	HG1	LYS	A	132	52730	9470	22340	1.00	0.00	H	ATOM	888	HG1	LYS	A	132	103991	51774	37261	1.00	0.00	C
ATOM	889	HG2	LYS	A	132	51050	9000	22670	1.00	0.00	H	ATOM	889	HG2	LYS	A	132	104359	51354	38221	1.00	0.00	H
ATOM	890	CD	LYS	A	132	52340	8610	24430	1.00	0.00	C	ATOM	890	CD	LYS	A	132	104082	52867	37435	1.00	0.00	H
ATOM	891	HD1	LYS	A	132	51670	8820	25290	1.00	0.00	H	ATOM	891	HD1	LYS	A	132	105069	51601	36180	1.00	0.00	C
ATOM	892	HD2	LYS	A	132	53340	9000	24750	1.00	0.00	H	ATOM	892	HD2	LYS	A	132	106049	52063	36426	1.00	0.00	H
ATOM	893	CE	LYS	A	132	52460	7100	24230	1.00	0.00	C	ATOM	893	CE	LYS	A	132	104704	52074	35243	1.00	0.00	H
ATOM	894	HE1	LYS	A	132	52510	6640	25240	1.00	0.00	H	ATOM	894	HE1	LYS	A	132	105496	50129	35972	1.00	0.00	C
ATOM	895	HE2	LYS	A	132	53330	6850	23590	1.00	0.00	H	ATOM	895	HE2	LYS	A	132	104656	49465	35675	1.00	0.00	H
ATOM	896	NZ	LYS	A	132	51240	6590	23550	1.00	0.00	N	ATOM	896	NZ	LYS	A	132	105868	49785	36961	1.00	0.00	H
ATOM	897	HZ1	LYS	A	132	51350	5560	23450	1.00	0.00	H	ATOM	897	HZ1	LYS	A	132	106682	50124	35082	1.00	0.00	N
ATOM	898	HZ2	LYS	A	132	51190	7020	22600	1.00	0.00	H	ATOM	898	HZ2	LYS	A	132	107557	50621	35346	1.00	0.00	H
ATOM	899	HZ3	LYS	A	132	50380	6820	24080	1.00	0.00	H	ATOM	899	HZ3	LYS	A	132	106343	50529	34186	1.00	0.00	H
ATOM	900	C	LYS	A	132	50060	12850	22720	1.00	0.00	C	ATOM	900	C	LYS	A	132	106885	49134	34837	1.00	0.00	H
ATOM	901	O	LYS	A	132	50650	13920	22920	1.00	0.00	O	ATOM	901	O	LYS	A	132	100527	51339	35229	1.00	0.00	C
ATOM	902	N	TYR	A	133	48750	12710	22790	1.00	0.00	N	ATOM	902	N	TYR	A	132	99564	51566	35931	1.00	0.00	O
ATOM	903	HN	TYR	A	133	48330	11810	22830	1.00	0.00	H	ATOM	903	HN	TYR	A	133	100380	50536	34180	1.00	0.00	N
ATOM	904	CA	TYR	A	133	47740	13720	22950	1.00	0.00	C	ATOM	904	CA	TYR	A	133	101231	50332	33701	1.00	0.00	H
ATOM	905	HA	TYR	A	133	47940	14440	22170	1.00	0.00	H	ATOM	905	HA	TYR	A	133	99114	49999	33766	1.00	0.00	C
ATOM	906	CB	TYR	A	133	46310	13270	22770	1.00	0.00	C	ATOM	906	CB	TYR	A	133	98582	50899	33496	1.00	0.00	H
ATOM	907	HB1	TYR	A	133	45910	12670	23620	1.00	0.00	H	ATOM	907	HB1	TYR	A	133	99330	49065	32546	1.00	0.00	C
ATOM	908	HB2	TYR	A	133	46300	12510	21950	1.00	0.00	H	ATOM	908	HB2	TYR	A	133	100333	48604	32672	1.00	0.00	H
ATOM	909	CG	TYR	A	133	45370	14410	22450	1.00	0.00	C	ATOM	909	CG	TYR	A	133	99276	49631	31592	1.00	0.00	H
ATOM	910	CD1	TYR	A	133	44670	15020	23480	1.00	0.00	C	ATOM	910	CD1	TYR	A	133	98221	47989	32289	1.00	0.00	C
ATOM	911	HD1	TYR	A	133	44820	14620	24470	1.00	0.00	H	ATOM	911	HD1	TYR	A	133	98489	46650	32676	1.00	0.00	C
ATOM	912	CE1	TYR	A	133	44060	16230	23270	1.00	0.00	C	ATOM	912	CE1	TYR	A	133	99408	46428	33200	1.00	0.00	H
ATOM	913	HE1	TYR	A	133	43680	16840	24080	1.00	0.00	H	ATOM	913	HE1	TYR	A	133	97531	45627	32485	1.00	0.00	C
ATOM	914	CZ	TYR	A	133	43930	16800	22000	1.00	0.00	C	ATOM	914	CZ	TYR	A	133	97605	44585	32758	1.00	0.00	H
ATOM	915	OH	TYR	A	133	43380	18100	21860	1.00	0.00	O	ATOM	915	OH	TYR	A	133	96285	45970	31816	1.00	0.00	C
ATOM	916	HH	TYR	A	133	42710	18210	22540	1.00	0.00	H	ATOM	916	HH	TYR	A	133	95341	44966	31641	1.00	0.00	O
ATOM	917	CD2	TYR	A	133	45270	14900	21150	1.00	0.00	C	ATOM	917	CD2	TYR	A	133	94699	45306	31014	1.00	0.00	H
ATOM	918	HD2	TYR	A	133	45860	14570	20300	1.00	0.00	H	ATOM	918	HD2	TYR	A	133	97088	48211	31504	1.00	0.00	C
ATOM	919	CE2	TYR	A	133	44540	16090	20960	1.00	0.00	C	ATOM	919	CE2	TYR	A	133	96950	49119	30936	1.00	0.00	H
ATOM	920	HE2	TYR	A	133	44550	16550	19980	1.00	0.00	H	ATOM	920	HE2	TYR	A	133	96073	47237	31254	1.00	0.00	C
ATOM	921	C	TYR	A	133	47940	14470	24240	1.00	0.00	C	ATOM	921	C	TYR	A	133	95206	47557	30695	1.00	0.00	H
ATOM	922	O	TYR	A	133	47960	15740	24330	1.00	0.00	O	ATOM	922	O	TYR	A	133	98142	49327	34777	1.00	0.00	C
ATOM	923	N	ARG	A	134	48260	13760	25360	1.00	0.00	N	ATOM	923	N	ARG	A	133	96910	49547	34832	1.00	0.00	O
ATOM	924	HN	ARG	A	134	48290	12760	25360	1.00	0.00	H	ATOM	924	HN	ARG	A	134	98703	48544	35610	1.00	0.00	N
ATOM	925	CA	ARG	A	134	48690	14310	26600	1.00	0.00	C	ATOM	925	CA	ARG	A	134	99696	48626	35660	1.00	0.00	H
ATOM	926	HA	ARG	A	134	47920	14990	26930	1.00	0.00	H	ATOM	926	HA	ARG	A	134	97971	47925	36679	1.00	0.00	C
ATOM	927	CB	ARG	A	134	48870	13280	27700	1.00	0.00	C	ATOM	927	CB	ARG	A	134	97196	47359	36184	1.00	0.00	H
ATOM	928	HB1	ARG	A	134	48000	12590	27800	1.00	0.00	H	ATOM	928	HB1	ARG	A	134	98848	46995	37503	1.00	0.00	C
ATOM	929	HB2	ARG	A	134	48750	13830	28650	1.00	0.00	H	ATOM	929	HB2	ARG	A	134	98409	46548	38420	1.00	0.00	H
ATOM	930	CG	ARG	A	134	50160	12420	27810	1.00	0.00	C	ATOM	930	CG	ARG	A	134	99798	47497	37786	1.00	0.00	H
ATOM	931	HG1	ARG	A	134	50870	13210	28150	1.00	0.00	H	ATOM	931	HG1	ARG	A	134	99356	45761	36677	1.00	0.00	C
ATOM	932	HG2	ARG	A	134	50410	12000	26820	1.00	0.00	H	ATOM	932	HG2	ARG	A	134	100112	45212	37277	1.00	0.00	H
ATOM	933	CD	ARG	A	134	50110	11340	28910	1.00	0.00	C	ATOM	933	CD	ARG	A	134	99901	46084	35764	1.00	0.00	H
ATOM	934	HD1	ARG	A	134	49500	10470	28610	1.00	0.00	H	ATOM	934	HD1	ARG	A	134	98198	44838	36219	1.00	0.00	C
ATOM	935	HD2	ARG	A	134	49720	11770	29860	1.00	0.00	H	ATOM	935	HD2	ARG	A	134	98475	44122	35416	1.00	0.00	H
ATOM	936	NE	ARG	A	134	51470	10920	29080	1.00	0.00	N	ATOM	936	NE	ARG	A	134	97409	45455	35738	1.00	0.00	H
ATOM	937	HE	ARG	A	134	52120	11080	28340	1.00	0.00	H	ATOM	937	HE	ARG	A	134	97702	44137	37408	1.00	0.00	N
ATOM	938	CZ	ARG	A	134	51970	10430	30180	1.00	0.00	C	ATOM	938	CZ	ARG	A	134	98461	43850	37992	1.00	0.00	H
ATOM	939	NH1	ARG	A	134	51330	9740	31100	1.00	0.00	N	ATOM	939	NH1	ARG	A	134	96452	44083	37927	1.00	0.00	C
ATOM	940	HH11	ARG	A	134	50350	9540	31020	1.00	0.00	H	ATOM	940	HH11	ARG	A	134	95371	44568	37370	1.00	0.00	N
ATOM	941	HH12	ARG	A	134	51840	9520	31930	1.00	0.00	H	ATOM	941	HH12	ARG	A	134	95444	44990	36466	1.00	0.00	H
ATOM	942	NH2	ARG	A	134	53270	10470	30260	1.00	0.00	N	ATOM	942	NH2	ARG	A	134	94544	44527	37930	1.00	0.00	H
ATOM	943	HH21	ARG	A	134	53720	10940	29500	1.00	0.00	H	ATOM	943	HH21	ARG	A	134	96237	43409	39037	1.00	0.00	N
ATOM	944	HH22	ARG	A	134	53740	10090	31060	1.00	0.00	H	ATOM	944	HH22	ARG	A	134	96944	42750	39295	1.00	0.00	H
ATOM	945	C	ARG	A	134	49980	15180	26440	1.00	0.00	C	ATOM	945	C	ARG	A	134	95289	43253	39312	1.00	0.00	H
ATOM	946	O	ARG	A	134	50140	16190	27130	1.00	0.00	O	ATOM	946	O	ARG	A	134	97318	48934	37727	1.00	0.00	C
ATOM	947	N	HSD	A	135	51010	14790	25620	1.00	0.00	N	ATOM	947	N	HSD	A	134	96162	48847	38123	1.00	0.00	O
ATOM	948	HN	HSD	A	135	50940	13930	25130	1.00	0.00	H	ATOM	948	HN	HSD	A	135	98063	49938	38152	1.00	0.00	N
ATOM	949	CA	HSD	A	135	52220	15640	25350	1.00	0.00	C	ATOM	949	CA	HSD	A	135	98946	50176	37756	1.00	0.00	H
ATOM	950	HA	HSD	A	135	52490	16040	26310	1.00	0.00	H	ATOM	950	HA	HSD	A	135	97594	50935	39124	1.00	0.00	C
ATOM	951	CB	HSD	A	135	53460	14830	24940	1.00	0.00	C	ATOM	951	CB	HSD	A	135	97305	50455	40048	1.00	0.00	H
ATOM	952	HB1	HSD	A	135	53380	14690	23840	1.00	0.00	H	ATOM	952	HB1	HSD	A	135	98747	51856	39646	1.00	0.00	C
ATOM	953	HB2	HSD	A	135	53440	13820	25400	1.00	0.00	H	ATOM	953	HB2	HSD	A	135	99176	52401	38778	1.00	0.00	H
ATOM	954	ND1	HSD	A	135	55460	15020	26500	1.00	0.00	N	ATOM	954	ND1	HSD	A	135	99530	51237	40135	1.00	0.00	H
ATOM	955	HD1	HSD	A	135	55180	14360	27200	1.00	0.00	H	ATOM	955	HD1	HSD	A	135	97276	52860	41510	1.00	0.00	N
ATOM	956	CG	HSD	A	135	54830	15450	25320	1.00	0.00	C	ATOM	956	CG	HSD	A	135	96775	52039	41784	1.00	0.00	H
ATOM	957	CE1	HSD	A	135	56640	15610	26530	1.00	0.00	C	ATOM	957	CE1	HSD	A	135	98355	52925	40635	1.00	0.00	C
ATOM	958	HE1	HSD	A	135	57310	15510	27380	1.00	0.00	H	ATOM	958	HE1	HSD	A	135	97148	54110	42027	1.00	0.00	C
ATOM	959	NE2	HSD	A	135	56860	16330	25490	1.00	0.00	N	ATOM	959	NE2	HSD	A	135	96378	54490	42699	1.00	0.00	H
ATOM	960	CD2	HSD	A	135	55720	16180	24700	1.00	0.00	C	ATOM	960	CD2	HSD	A	135	97979	54959	41423	1.00	0.00	N
ATOM	961	HD2	HSD	A	135	55540	16610	23720	1.00	0.00	H	ATOM	961	HD2	HSD	A	135	98760	54206	40595	1.00	0.00	C
ATOM	962	C	HSD	A	135	51910	16790	24470	1.00	0.00	C	ATOM	962	C	HSD	A	135	99458	54685	39920	1.00	0.00	H
ATOM	963	O	HSD	A	135	52490	17900	24680	1.00	0.00	O	ATOM	963	O	HSD	A	135	96556	51797	38496	1.00	0.00	C
ATOM	964	N	TYR	A	136	50950	16670	23530	1.00	0.00	N	ATOM	964	N	TYR	A	135	95506	52023	39112	1.00	0.00	O
ATOM	965	HN	TYR	A	136	50680	15760	23220	1.00	0.00	H	ATOM	965	HN	TYR	A	136	96700	52195	37217	1.00	0.00	N
ATOM	966	CA	TYR	A	136	50660	17880	22740	1.00	0.00	C	ATOM	966	CA	TYR	A	136	97565	52054	36741	1.00	0.00	H
ATOM	967	HA	TYR	A	136	51450	18210	22090	1.00	0.00	H	ATOM	967	HA	TYR	A	136	95628	52761	36387	1.00	0.00	C
ATOM	968	CB	TYR	A	136	49610	17360	21710	1.00	0.00	C	ATOM	968	CB	TYR	A	136	95330	53626	36962	1.00	0.00	H
ATOM	969	HB1	TYR	A	136	48790	16890	22300	1.00	0.00	H	ATOM	969	HB1	TYR	A	136	96181	53018	34988	1.00	0.00	C
ATOM	970	HB2	TYR	A	136	50090	16560	21110	1.00	0.00	H	ATOM	970	HB2	TYR	A	136	96512	52149	34380	1.00	0.00	H
ATOM	971	CG	TYR	A	136	49080	18480	20770	1.00	0.00	C	ATOM	971	CG	TYR	A	136	97065	53670	35151	1.00	0.00	H
ATOM	972	CD1	TYR	A	136	47830	19040	20890	1.00	0.00	C	ATOM	972	CD1	TYR	A	136	95339	53862	34110	1.00	0.00	C
ATOM	973	HD1	TYR	A	136	47120	18500	21510	1.00	0.00	H	ATOM	973	HD1	TYR	A	136	94638	53329	33057	1.00	0.00	C
ATOM	974	CE1	TYR	A	136	47270	19910	19930	1.00	0.00	C	ATOM	974	CE1	TYR	A	136	94798	52349	32631	1.00	0.00	H
ATOM	975	HE1	TYR	A	136	46230	20170	19750	1.00	0.00	H	ATOM	975	HE1	TYR	A	136	93779	54147	32250	1.00	0.00	C
ATOM	976	CZ	TYR	A	136	48220	20390	18940	1.00	0.00	C	ATOM	976	CZ	TYR	A	136	93286	53741	31379	1.00	0.00	H
ATOM	977	OH	TYR	A	136	47900	21250	17890	1.00	0.00	O	ATOM	977	OH	TYR	A	136	93577	55505	32609	1.00	0.00	C
ATOM	978	HH	TYR	A	136	48660	21580	17410	1.00	0.00	H	ATOM	978	HH	TYR	A	136	92678	56297	31896	1.00	0.00	O
ATOM	979	CD2	TYR	A	136	49940	18930	19770	1.00	0.00	C	ATOM	979	CD2	TYR	A	136	92919	57208	32076	1.00	0.00	H
ATOM	980	HD2	TYR	A	136	50890	18430	19640	1.00	0.00	H	ATOM	980	HD2	TYR	A	136	95122	55197	34541	1.00	0.00	C
ATOM	981	CE2	TYR	A	136	49570	19930	18930	1.00	0.00	C	ATOM	981	CE2	TYR	A	136	95661	55592	35389	1.00	0.00	H
ATOM	982	HE2	TYR	A	136	50290	20230	18180	1.00	0.00	H	ATOM	982	HE2	TYR	A	136	94317	56026	33756	1.00	0.00	C
ATOM	983	C	TYR	A	136	50030	19000	23610	1.00	0.00	C	ATOM	983	C	TYR	A	136	94103	56989	34196	1.00	0.00	H
ATOM	984	O	TYR	A	136	50460	20180	23640	1.00	0.00	O	ATOM	984	O	TYR	A	136	94409	51898	36200	1.00	0.00	C
ATOM	985	N	THR	A	137	49120	18630	24500	1.00	0.00	N	ATOM	985	N	THR	A	136	93285	52313	36146	1.00	0.00	O
ATOM	986	HN	THR	A	137	48750	17710	24520	1.00	0.00	H	ATOM	986	HN	THR	A	137	94641	50566	36110	1.00	0.00	N
ATOM	987	CA	THR	A	137	48440	19560	25370	1.00	0.00	C	ATOM	987	CA	THR	A	137	95579	50231	36059	1.00	0.00	H
ATOM	988	HA	THR	A	137	48210	20350	24670	1.00	0.00	H	ATOM	988	HA	THR	A	137	93586	49591	36185	1.00	0.00	C
ATOM	989	CB	THR	A	137	47170	19150	26050	1.00	0.00	C	ATOM	989	CB	THR	A	137	92891	49897	35417	1.00	0.00	H
ATOM	990	HB	THR	A	137	46870	19900	26820	1.00	0.00	H	ATOM	990	HB	THR	A	137	93918	48071	35920	1.00	0.00	C
ATOM	991	OG1	THR	A	137	47410	17980	26780	1.00	0.00	O	ATOM	991	OG1	THR	A	137	94376	47577	36803	1.00	0.00	H
ATOM	992	HG1	THR	A	137	47910	18290	27540	1.00	0.00	H	ATOM	992	HG1	THR	A	137	94731	47848	34781	1.00	0.00	O
ATOM	993	CG2	THR	A	137	45960	18950	25100	1.00	0.00	C	ATOM	993	CG2	THR	A	137	95501	48422	34779	1.00	0.00	H
ATOM	994	HG21	THR	A	137	45540	19850	24600	1.00	0.00	H	ATOM	994	HG21	THR	A	137	92594	47338	35506	1.00	0.00	C
ATOM	995	HG22	THR	A	137	45100	18650	25740	1.00	0.00	H	ATOM	995	HG22	THR	A	137	91791	47224	36266	1.00	0.00	H
ATOM	996	HG23	THR	A	137	46110	18100	24390	1.00	0.00	H	ATOM	996	HG23	THR	A	137	92806	46301	35169	1.00	0.00	H
ATOM	997	C	THR	A	137	49430	20120	26350	1.00	0.00	C	ATOM	997	C	THR	A	137	92242	47796	34557	1.00	0.00	H
ATOM	998	O	THR	A	137	49430	21310	26760	1.00	0.00	O	ATOM	998	O	THR	A	137	92768	49574	37356	1.00	0.00	C
ATOM	999	N	ARG	A	138	50420	19330	26740	1.00	0.00	N	ATOM	999	N	ARG	A	137	91589	49657	37381	1.00	0.00	O
ATOM	1000	HN	ARG	A	138	50310	18340	26760	1.00	0.00	H	ATOM	1000	HN	ARG	A	138	93439	49621	38467	1.00	0.00	N
ATOM	1001	CA	ARG	A	138	51560	19880	27440	1.00	0.00	C	ATOM	1001	CA	ARG	A	138	94428	49699	38361	1.00	0.00	H
ATOM	1002	HA	ARG	A	138	51100	20420	28270	1.00	0.00	H	ATOM	1002	HA	ARG	A	138	92929	49761	39816	1.00	0.00	C
ATOM	1003	CB	ARG	A	138	52450	18700	27960	1.00	0.00	C	ATOM	1003	CB	ARG	A	138	92177	49002	39975	1.00	0.00	H
ATOM	1004	HB1	ARG	A	138	52650	18110	27040	1.00	0.00	H	ATOM	1004	HB1	ARG	A	138	94063	49422	40886	1.00	0.00	C
ATOM	1005	HB2	ARG	A	138	51860	17950	28510	1.00	0.00	H	ATOM	1005	HB2	ARG	A	138	93811	49680	41937	1.00	0.00	H
ATOM	1006	CG	ARG	A	138	53830	18980	28570	1.00	0.00	C	ATOM	1006	CG	ARG	A	138	94995	49953	40595	1.00	0.00	H
ATOM	1007	HG1	ARG	A	138	53760	19610	29490	1.00	0.00	H	ATOM	1007	HG1	ARG	A	138	94420	47911	40843	1.00	0.00	C
ATOM	1008	HG2	ARG	A	138	54400	19510	27780	1.00	0.00	H	ATOM	1008	HG2	ARG	A	138	94285	47587	39789	1.00	0.00	H
ATOM	1009	CD	ARG	A	138	54490	17650	28990	1.00	0.00	C	ATOM	1009	CD	ARG	A	138	93695	47309	41431	1.00	0.00	H
ATOM	1010	HD1	ARG	A	138	54610	17050	28060	1.00	0.00	H	ATOM	1010	HD1	ARG	A	138	95839	47575	41271	1.00	0.00	C
ATOM	1011	HD2	ARG	A	138	53890	17000	29650	1.00	0.00	H	ATOM	1011	HD2	ARG	A	138	96116	48119	42200	1.00	0.00	H
ATOM	1012	NE	ARG	A	138	55870	17910	29610	1.00	0.00	N	ATOM	1012	NE	ARG	A	138	96562	47840	40471	1.00	0.00	H
ATOM	1013	HE	ARG	A	138	56440	18630	29220	1.00	0.00	H	ATOM	1013	HE	ARG	A	138	95865	46130	41528	1.00	0.00	N
ATOM	1014	CZ	ARG	A	138	56480	17000	30410	1.00	0.00	C	ATOM	1014	CZ	ARG	A	138	95093	45569	41229	1.00	0.00	H
ATOM	1015	NH1	ARG	A	138	55850	15950	30880	1.00	0.00	N	ATOM	1015	NH1	ARG	A	138	96928	45397	41691	1.00	0.00	C
ATOM	1016	HH11	ARG	A	138	54860	15790	30850	1.00	0.00	H	ATOM	1016	HH11	ARG	A	138	98202	45784	41479	1.00	0.00	N
ATOM	1017	HH12	ARG	A	138	56300	15460	31630	1.00	0.00	H	ATOM	1017	HH12	ARG	A	138	98404	46719	41188	1.00	0.00	H
ATOM	1018	NH2	ARG	A	138	57770	17210	30660	1.00	0.00	N	ATOM	1018	NH2	ARG	A	138	98905	45073	41447	1.00	0.00	H
ATOM	1019	HH21	ARG	A	138	58100	18090	30320	1.00	0.00	H	ATOM	1019	HH21	ARG	A	138	96843	44189	42140	1.00	0.00	N
ATOM	1020	HH22	ARG	A	138	58320	16590	31230	1.00	0.00	H	ATOM	1020	HH22	ARG	A	138	95942	43755	42130	1.00	0.00	H
ATOM	1021	C	ARG	A	138	52420	20950	26830	1.00	0.00	C	ATOM	1021	C	ARG	A	138	97743	43754	42114	1.00	0.00	H
ATOM	1022	O	ARG	A	138	52880	21890	27450	1.00	0.00	O	ATOM	1022	O	ARG	A	138	92155	51171	40063	1.00	0.00	C
ATOM	1023	N	LYS	A	139	52650	20790	25500	1.00	0.00	N	ATOM	1023	N	LYS	A	138	91002	51271	40526	1.00	0.00	O
ATOM	1024	HN	LYS	A	139	52280	19990	25020	1.00	0.00	H	ATOM	1024	HN	LYS	A	139	92826	52354	39676	1.00	0.00	N
ATOM	1025	CA	LYS	A	139	53260	21760	24710	1.00	0.00	C	ATOM	1025	CA	LYS	A	139	93732	52284	39265	1.00	0.00	H
ATOM	1026	HA	LYS	A	139	54010	22290	25300	1.00	0.00	H	ATOM	1026	HA	LYS	A	139	92233	53672	39637	1.00	0.00	C
ATOM	1027	CB	LYS	A	139	53840	21170	23390	1.00	0.00	C	ATOM	1027	CB	LYS	A	139	91926	53966	40629	1.00	0.00	H
ATOM	1028	HB1	LYS	A	139	54140	21890	22600	1.00	0.00	H	ATOM	1028	HB1	LYS	A	139	93060	54803	39028	1.00	0.00	C
ATOM	1029	HB2	LYS	A	139	52920	20780	22900	1.00	0.00	H	ATOM	1029	HB2	LYS	A	139	92459	55735	38967	1.00	0.00	H
ATOM	1030	CG	LYS	A	139	54940	20020	23480	1.00	0.00	C	ATOM	1030	CG	LYS	A	139	93473	54679	38004	1.00	0.00	H
ATOM	1031	HG1	LYS	A	139	54520	19150	24030	1.00	0.00	H	ATOM	1031	HG1	LYS	A	139	94208	55283	39959	1.00	0.00	C
ATOM	1032	HG2	LYS	A	139	55850	20330	24040	1.00	0.00	H	ATOM	1032	HG2	LYS	A	139	94931	54502	40276	1.00	0.00	H
ATOM	1033	CD	LYS	A	139	55450	19510	22110	1.00	0.00	C	ATOM	1033	CD	LYS	A	139	93781	55638	40921	1.00	0.00	H
ATOM	1034	HD1	LYS	A	139	54570	19210	21510	1.00	0.00	H	ATOM	1034	HD1	LYS	A	139	94858	56528	39351	1.00	0.00	C
ATOM	1035	HD2	LYS	A	139	56010	18590	22410	1.00	0.00	H	ATOM	1035	HD2	LYS	A	139	94049	57287	39296	1.00	0.00	H
ATOM	1036	CE	LYS	A	139	56400	20390	21250	1.00	0.00	C	ATOM	1036	CE	LYS	A	139	95228	56226	38348	1.00	0.00	H
ATOM	1037	HE1	LYS	A	139	57420	20400	21700	1.00	0.00	H	ATOM	1037	HE1	LYS	A	139	95906	57228	40252	1.00	0.00	C
ATOM	1038	HE2	LYS	A	139	56050	21440	21130	1.00	0.00	H	ATOM	1038	HE2	LYS	A	139	96881	56891	39841	1.00	0.00	H
ATOM	1039	NZ	LYS	A	139	56540	19830	19880	1.00	0.00	N	ATOM	1039	NZ	LYS	A	139	95920	56870	41303	1.00	0.00	H
ATOM	1040	HZ1	LYS	A	139	56990	18900	19930	1.00	0.00	H	ATOM	1040	HZ1	LYS	A	139	95895	58726	40229	1.00	0.00	N
ATOM	1041	HZ2	LYS	A	139	57190	20410	19320	1.00	0.00	H	ATOM	1041	HZ2	LYS	A	139	96495	59198	39523	1.00	0.00	H
ATOM	1042	HZ3	LYS	A	139	55690	19850	19280	1.00	0.00	H	ATOM	1042	HZ3	LYS	A	139	96136	59047	41189	1.00	0.00	H
ATOM	1043	C	LYS	A	139	52410	23010	24510	1.00	0.00	C	ATOM	1043	C	LYS	A	139	94900	58958	40036	1.00	0.00	H
ATOM	1044	O	LYS	A	139	52870	24150	24530	1.00	0.00	O	ATOM	1044	O	LYS	A	139	90930	53650	38860	1.00	0.00	C
ATOM	1045	N	MET	A	140	51090	22920	24330	1.00	0.00	N	ATOM	1045	N	MET	A	139	89854	54056	39322	1.00	0.00	O
ATOM	1046	HN	MET	A	140	50760	21980	24360	1.00	0.00	H	ATOM	1046	HN	MET	A	140	90910	53058	37665	1.00	0.00	N
ATOM	1047	CA	MET	A	140	50200	24060	24050	1.00	0.00	C	ATOM	1047	CA	MET	A	140	91725	52640	37271	1.00	0.00	H
ATOM	1048	HA	MET	A	140	50740	24690	23360	1.00	0.00	H	ATOM	1048	HA	MET	A	140	89773	52761	36891	1.00	0.00	C
ATOM	1049	CB	MET	A	140	48860	23720	23400	1.00	0.00	C	ATOM	1049	CB	MET	A	140	89183	53664	36841	1.00	0.00	H
ATOM	1050	HB1	MET	A	140	48290	24650	23170	1.00	0.00	H	ATOM	1050	HB1	MET	A	140	90116	52312	35484	1.00	0.00	C
ATOM	1051	HB2	MET	A	140	48110	23140	23980	1.00	0.00	H	ATOM	1051	HB2	MET	A	140	89285	51854	34907	1.00	0.00	H
ATOM	1052	CG	MET	A	140	48930	22970	22050	1.00	0.00	C	ATOM	1052	CG	MET	A	140	90810	51454	35609	1.00	0.00	H
ATOM	1053	HG1	MET	A	140	47900	22820	21670	1.00	0.00	H	ATOM	1053	HG1	MET	A	140	90659	53434	34612	1.00	0.00	C
ATOM	1054	HG2	MET	A	140	49350	21950	22230	1.00	0.00	H	ATOM	1054	HG2	MET	A	140	90792	52985	33604	1.00	0.00	H
ATOM	1055	SD	MET	A	140	49780	23790	20680	1.00	0.00	S	ATOM	1055	SD	MET	A	140	91662	53781	34938	1.00	0.00	H
ATOM	1056	CE	MET	A	140	51380	23030	20740	1.00	0.00	C	ATOM	1056	CE	MET	A	140	89654	54991	34484	1.00	0.00	S
ATOM	1057	HE1	MET	A	140	52000	23560	19980	1.00	0.00	H	ATOM	1057	HE1	MET	A	140	87961	54503	34252	1.00	0.00	C
ATOM	1058	HE2	MET	A	140	51280	21920	20650	1.00	0.00	H	ATOM	1058	HE2	MET	A	140	87236	55322	34056	1.00	0.00	H
ATOM	1059	HE3	MET	A	140	51880	23190	21720	1.00	0.00	H	ATOM	1059	HE3	MET	A	140	87619	53894	35116	1.00	0.00	H
ATOM	1060	C	MET	A	140	49960	24920	25220	1.00	0.00	C	ATOM	1060	C	MET	A	140	87869	53867	33346	1.00	0.00	H
ATOM	1061	O	MET	A	140	49650	26100	25050	1.00	0.00	O	ATOM	1061	O	MET	A	140	88684	51801	37509	1.00	0.00	C
ATOM	1062	N	LYS	A	141	50060	24440	26480	1.00	0.00	N	ATOM	1062	N	LYS	A	140	87487	52043	37479	1.00	0.00	O
ATOM	1063	HN	LYS	A	141	50210	23460	26630	1.00	0.00	H	ATOM	1063	HN	LYS	A	141	89071	50674	38185	1.00	0.00	N
ATOM	1064	CA	LYS	A	141	49840	25260	27660	1.00	0.00	C	ATOM	1064	CA	LYS	A	141	90043	50472	38268	1.00	0.00	H
ATOM	1065	HA	LYS	A	141	49060	26000	27530	1.00	0.00	H	ATOM	1065	HA	LYS	A	141	88193	49742	38860	1.00	0.00	C
ATOM	1066	CB	LYS	A	141	49410	24280	28760	1.00	0.00	C	ATOM	1066	CB	LYS	A	141	87427	49379	38190	1.00	0.00	H
ATOM	1067	HB1	LYS	A	141	48680	23550	28350	1.00	0.00	H	ATOM	1067	HB1	LYS	A	141	89096	48643	39432	1.00	0.00	C
ATOM	1068	HB2	LYS	A	141	48860	24930	29480	1.00	0.00	H	ATOM	1068	HB2	LYS	A	141	89804	48986	40215	1.00	0.00	H
ATOM	1069	CG	LYS	A	141	50520	23470	29540	1.00	0.00	C	ATOM	1069	CG	LYS	A	141	89814	48330	38644	1.00	0.00	H
ATOM	1070	HG1	LYS	A	141	51220	24050	30190	1.00	0.00	H	ATOM	1070	HG1	LYS	A	141	88306	47465	40147	1.00	0.00	C
ATOM	1071	HG2	LYS	A	141	51180	23010	28770	1.00	0.00	H	ATOM	1071	HG2	LYS	A	141	87734	47963	40959	1.00	0.00	H
ATOM	1072	CD	LYS	A	141	49720	22330	30210	1.00	0.00	C	ATOM	1072	CD	LYS	A	141	89060	46838	40669	1.00	0.00	H
ATOM	1073	HD1	LYS	A	141	49280	21770	29360	1.00	0.00	H	ATOM	1073	HD1	LYS	A	141	87310	46787	39271	1.00	0.00	C
ATOM	1074	HD2	LYS	A	141	48870	22750	30800	1.00	0.00	H	ATOM	1074	HD2	LYS	A	141	87839	46330	38407	1.00	0.00	H
ATOM	1075	CE	LYS	A	141	50490	21400	31090	1.00	0.00	C	ATOM	1075	CE	LYS	A	141	86557	47420	38755	1.00	0.00	H
ATOM	1076	HE1	LYS	A	141	51120	20680	30530	1.00	0.00	H	ATOM	1076	HE1	LYS	A	141	86537	45592	39820	1.00	0.00	C
ATOM	1077	HE2	LYS	A	141	49720	20870	31700	1.00	0.00	H	ATOM	1077	HE2	LYS	A	141	87212	44940	40416	1.00	0.00	H
ATOM	1078	NZ	LYS	A	141	51310	22170	32060	1.00	0.00	N	ATOM	1078	NZ	LYS	A	141	85960	44999	39079	1.00	0.00	H
ATOM	1079	HZ1	LYS	A	141	51620	21550	32830	1.00	0.00	H	ATOM	1079	HZ1	LYS	A	141	85558	46110	40747	1.00	0.00	N
ATOM	1080	HZ2	LYS	A	141	50710	22940	32420	1.00	0.00	H	ATOM	1080	HZ2	LYS	A	141	85290	47089	40519	1.00	0.00	H
ATOM	1081	HZ3	LYS	A	141	52150	22590	31610	1.00	0.00	H	ATOM	1081	HZ3	LYS	A	141	85904	46154	41727	1.00	0.00	H
ATOM	1082	C	LYS	A	141	51110	26030	28070	1.00	0.00	C	ATOM	1082	C	LYS	A	141	84699	45527	40813	1.00	0.00	H
ATOM	1083	O	LYS	A	141	51050	26720	29100	1.00	0.00	O	ATOM	1083	O	LYS	A	141	87477	50377	39958	1.00	0.00	C
ATOM	1084	N	LYS	A	142	52190	25980	27280	1.00	0.00	N	ATOM	1084	N	LYS	A	141	86305	50149	40183	1.00	0.00	O
ATOM	1085	HN	LYS	A	142	52100	25330	26530	1.00	0.00	H	ATOM	1085	HN	LYS	A	142	88172	51215	40700	1.00	0.00	N
ATOM	1086	CA	LYS	A	142	53440	26610	27610	1.00	0.00	C	ATOM	1086	CA	LYS	A	142	89147	51154	40498	1.00	0.00	H
ATOM	1087	HA	LYS	A	142	53550	26580	28690	1.00	0.00	H	ATOM	1087	HA	LYS	A	142	87673	51940	41835	1.00	0.00	C
ATOM	1088	CB	LYS	A	142	54680	25970	27040	1.00	0.00	C	ATOM	1088	CB	LYS	A	142	87064	51288	42443	1.00	0.00	H
ATOM	1089	HB1	LYS	A	142	55560	26630	27100	1.00	0.00	H	ATOM	1089	HB1	LYS	A	142	88945	52399	42675	1.00	0.00	C
ATOM	1090	HB2	LYS	A	142	54460	25790	25960	1.00	0.00	H	ATOM	1090	HB2	LYS	A	142	88596	53215	43343	1.00	0.00	H
ATOM	1091	CG	LYS	A	142	54970	24600	27680	1.00	0.00	C	ATOM	1091	CG	LYS	A	142	89557	52873	41879	1.00	0.00	H
ATOM	1092	HG1	LYS	A	142	54080	23940	27660	1.00	0.00	H	ATOM	1092	HG1	LYS	A	142	89742	51294	43436	1.00	0.00	C
ATOM	1093	HG2	LYS	A	142	55350	24700	28720	1.00	0.00	H	ATOM	1093	HG2	LYS	A	142	90824	51511	43566	1.00	0.00	H
ATOM	1094	CD	LYS	A	142	56050	23870	26810	1.00	0.00	C	ATOM	1094	CD	LYS	A	142	89691	50418	42754	1.00	0.00	H
ATOM	1095	HD1	LYS	A	142	56930	24530	26950	1.00	0.00	H	ATOM	1095	HD1	LYS	A	142	89119	50893	44815	1.00	0.00	C
ATOM	1096	HD2	LYS	A	142	55720	23920	25760	1.00	0.00	H	ATOM	1096	HD2	LYS	A	142	89727	49993	45050	1.00	0.00	H
ATOM	1097	CE	LYS	A	142	56340	22410	27240	1.00	0.00	C	ATOM	1097	CE	LYS	A	142	88081	50563	44596	1.00	0.00	H
ATOM	1098	HE1	LYS	A	142	55470	21850	26850	1.00	0.00	H	ATOM	1098	HE1	LYS	A	142	89113	51910	45932	1.00	0.00	C
ATOM	1099	HE2	LYS	A	142	56450	22400	28350	1.00	0.00	H	ATOM	1099	HE2	LYS	A	142	88588	51534	46837	1.00	0.00	H
ATOM	1100	NZ	LYS	A	142	57490	21850	26550	1.00	0.00	N	ATOM	1100	NZ	LYS	A	142	88663	52833	45509	1.00	0.00	H
ATOM	1101	HZ1	LYS	A	142	58360	22120	27050	1.00	0.00	H	ATOM	1101	HZ1	LYS	A	142	90476	52149	46332	1.00	0.00	N
ATOM	1102	HZ2	LYS	A	142	57710	22370	25680	1.00	0.00	H	ATOM	1102	HZ2	LYS	A	142	91002	52735	45653	1.00	0.00	H
ATOM	1103	HZ3	LYS	A	142	57370	20830	26400	1.00	0.00	H	ATOM	1103	HZ3	LYS	A	142	90872	51192	46422	1.00	0.00	H
ATOM	1104	C	LYS	A	142	53440	28040	27190	1.00	0.00	C	ATOM	1104	C	LYS	A	142	90517	52636	47250	1.00	0.00	H
ATOM	1105	O	LYS	A	142	53200	28400	26000	1.00	0.00	O	ATOM	1105	O	LYS	A	142	86771	53145	41494	1.00	0.00	C
ATOM	1106	N	HSD	A	143	53730	28960	28230	1.00	0.00	N	ATOM	1106	N	HSD	A	142	85813	53404	42207	1.00	0.00	O
ATOM	1107	HN	HSD	A	143	53910	28720	29180	1.00	0.00	H	ATOM	1107	HN	HSD	A	143	87111	53730	40287	1.00	0.00	N
ATOM	1108	CA	HSD	A	143	53900	30370	27890	1.00	0.00	C	ATOM	1108	CA	HSD	A	143	87903	53368	39801	1.00	0.00	H
ATOM	1109	HA	HSD	A	143	52910	30610	27520	1.00	0.00	H	ATOM	1109	HA	HSD	A	143	86398	54894	39713	1.00	0.00	C
ATOM	1110	CB	HSD	A	143	54110	31180	29190	1.00	0.00	C	ATOM	1110	CB	HSD	A	143	86793	54787	38714	1.00	0.00	H
ATOM	1111	HB1	HSD	A	143	55110	30870	29560	1.00	0.00	H	ATOM	1111	HB1	HSD	A	143	84858	54798	39816	1.00	0.00	C
ATOM	1112	HB2	HSD	A	143	53420	30830	29980	1.00	0.00	H	ATOM	1112	HB2	HSD	A	143	84477	55030	40833	1.00	0.00	H
ATOM	1113	ND1	HSD	A	143	54870	33620	28820	1.00	0.00	N	ATOM	1113	ND1	HSD	A	143	84516	53752	39668	1.00	0.00	H
ATOM	1114	HD1	HSD	A	143	55840	33480	28630	1.00	0.00	H	ATOM	1114	HD1	HSD	A	143	82823	56063	39004	1.00	0.00	N
ATOM	1115	CG	HSD	A	143	53890	32670	29170	1.00	0.00	C	ATOM	1115	CG	HSD	A	143	82264	56113	39831	1.00	0.00	H
ATOM	1116	CE1	HSD	A	143	54320	34850	28940	1.00	0.00	C	ATOM	1116	CE1	HSD	A	143	84091	55498	38791	1.00	0.00	C
ATOM	1117	HE1	HSD	A	143	54920	35710	28640	1.00	0.00	H	ATOM	1117	HE1	HSD	A	143	82512	56647	37853	1.00	0.00	C
ATOM	1118	NE2	HSD	A	143	53060	34780	29410	1.00	0.00	N	ATOM	1118	NE2	HSD	A	143	81611	57232	37671	1.00	0.00	H
ATOM	1119	CD2	HSD	A	143	52800	33430	29470	1.00	0.00	C	ATOM	1119	CD2	HSD	A	143	83470	56650	36948	1.00	0.00	N
ATOM	1120	HD2	HSD	A	143	51870	32940	29720	1.00	0.00	H	ATOM	1120	HD2	HSD	A	143	84509	55986	37552	1.00	0.00	C
ATOM	1121	C	HSD	A	143	54870	30610	26760	1.00	0.00	C	ATOM	1121	C	HSD	A	143	85394	55905	36935	1.00	0.00	H
ATOM	1122	O	HSD	A	143	56050	30260	26880	1.00	0.00	O	ATOM	1122	O	HSD	A	143	87013	56179	40221	1.00	0.00	C
ATOM	1123	N	GLY	A	144	54420	31070	25540	1.00	0.00	N	ATOM	1123	N	GLY	A	143	86359	57211	40350	1.00	0.00	O
ATOM	1124	HN	GLY	A	144	53480	31300	25280	1.00	0.00	H	ATOM	1124	HN	GLY	A	144	88321	56073	40621	1.00	0.00	N
ATOM	1125	CA	GLY	A	144	55280	31380	24460	1.00	0.00	C	ATOM	1125	CA	GLY	A	144	88706	55170	40447	1.00	0.00	H
ATOM	1126	HA1	GLY	A	144	56100	32000	24800	1.00	0.00	H	ATOM	1126	HA1	GLY	A	144	89115	57042	41274	1.00	0.00	C
ATOM	1127	HA2	GLY	A	144	54710	32070	23850	1.00	0.00	H	ATOM	1127	HA2	GLY	A	144	89815	56437	41831	1.00	0.00	H
ATOM	1128	C	GLY	A	144	55740	30170	23670	1.00	0.00	C	ATOM	1128	C	GLY	A	144	88523	57613	41974	1.00	0.00	H
ATOM	1129	O	GLY	A	144	56700	30360	22910	1.00	0.00	O	ATOM	1129	O	GLY	A	144	89911	57894	40302	1.00	0.00	C
ATOM	1130	N	GLU	A	145	55110	29010	23690	1.00	0.00	N	ATOM	1130	N	GLU	A	144	90580	58860	40660	1.00	0.00	O
ATOM	1131	HN	GLU	A	145	54390	28900	24370	1.00	0.00	H	ATOM	1131	HN	GLU	A	145	89891	57391	39080	1.00	0.00	N
ATOM	1132	CA	GLU	A	145	55340	28010	22650	1.00	0.00	C	ATOM	1132	CA	GLU	A	145	89453	56500	38997	1.00	0.00	H
ATOM	1133	HA	GLU	A	145	56390	28050	22440	1.00	0.00	H	ATOM	1133	HA	GLU	A	145	90246	58153	37888	1.00	0.00	C
ATOM	1134	CB	GLU	A	145	54840	26580	23160	1.00	0.00	C	ATOM	1134	CB	GLU	A	145	90216	59196	38165	1.00	0.00	H
ATOM	1135	HB1	GLU	A	145	53750	26670	23330	1.00	0.00	H	ATOM	1135	HB1	GLU	A	145	91546	57565	37296	1.00	0.00	C
ATOM	1136	HB2	GLU	A	145	55460	26250	24020	1.00	0.00	H	ATOM	1136	HB2	GLU	A	145	91442	56507	36971	1.00	0.00	H
ATOM	1137	CG	GLU	A	145	55070	25410	22220	1.00	0.00	C	ATOM	1137	CG	GLU	A	145	92309	57657	38098	1.00	0.00	H
ATOM	1138	HG1	GLU	A	145	54480	25550	21300	1.00	0.00	H	ATOM	1138	HG1	GLU	A	145	92208	58316	36144	1.00	0.00	C
ATOM	1139	HG2	GLU	A	145	54930	24390	22650	1.00	0.00	H	ATOM	1139	HG2	GLU	A	145	91768	57884	35220	1.00	0.00	H
ATOM	1140	CD	GLU	A	145	56470	25430	21620	1.00	0.00	C	ATOM	1140	CD	GLU	A	145	93318	58263	36116	1.00	0.00	H
ATOM	1141	OE1	GLU	A	145	57480	25170	22380	1.00	0.00	O	ATOM	1141	OE1	GLU	A	145	91970	59830	35970	1.00	0.00	C
ATOM	1142	OE2	GLU	A	145	56610	25660	20400	1.00	0.00	O	ATOM	1142	OE2	GLU	A	145	92713	60642	36507	1.00	0.00	O
ATOM	1143	C	GLU	A	145	54580	28360	21360	1.00	0.00	C	ATOM	1143	C	GLU	A	145	90939	60190	35309	1.00	0.00	O
ATOM	1144	O	GLU	A	145	53440	28810	21530	1.00	0.00	O	ATOM	1144	O	GLU	A	145	89109	57791	36964	1.00	0.00	C
ATOM	1145	N	TRP	A	146	55110	28170	20100	1.00	0.00	N	ATOM	1145	N	TRP	A	145	88502	56722	37027	1.00	0.00	O
ATOM	1146	HN	TRP	A	146	55910	27580	20080	1.00	0.00	H	ATOM	1146	HN	TRP	A	146	88773	58788	36141	1.00	0.00	N
ATOM	1147	CA	TRP	A	146	54470	28580	18890	1.00	0.00	C	ATOM	1147	CA	TRP	A	146	89534	59402	35946	1.00	0.00	H
ATOM	1148	HA	TRP	A	146	54270	29630	19000	1.00	0.00	H	ATOM	1148	HA	TRP	A	146	87591	58812	35336	1.00	0.00	C
ATOM	1149	CB	TRP	A	146	55390	28630	17600	1.00	0.00	C	ATOM	1149	CB	TRP	A	146	86920	58005	35594	1.00	0.00	H
ATOM	1150	HB1	TRP	A	146	54750	29050	16790	1.00	0.00	H	ATOM	1150	HB1	TRP	A	146	86905	60188	35559	1.00	0.00	C
ATOM	1151	HB2	TRP	A	146	55680	27600	17310	1.00	0.00	H	ATOM	1151	HB2	TRP	A	146	86019	60230	34890	1.00	0.00	H
ATOM	1152	CG	TRP	A	146	56640	29400	17780	1.00	0.00	C	ATOM	1152	CG	TRP	A	146	87534	61035	35210	1.00	0.00	H
ATOM	1153	CD1	TRP	A	146	57720	28930	18370	1.00	0.00	C	ATOM	1153	CD1	TRP	A	146	86365	60435	36952	1.00	0.00	C
ATOM	1154	HD1	TRP	A	146	57890	27930	18740	1.00	0.00	H	ATOM	1154	HD1	TRP	A	146	85923	59429	37842	1.00	0.00	C
ATOM	1155	NE1	TRP	A	146	58800	29860	18280	1.00	0.00	N	ATOM	1155	NE1	TRP	A	146	86121	58382	37670	1.00	0.00	H
ATOM	1156	HE1	TRP	A	146	59740	29760	18530	1.00	0.00	H	ATOM	1156	HE1	TRP	A	146	85469	60007	38951	1.00	0.00	N
ATOM	1157	CE2	TRP	A	146	58280	31090	17730	1.00	0.00	C	ATOM	1157	CE2	TRP	A	146	84747	59735	39548	1.00	0.00	H
ATOM	1158	CD2	TRP	A	146	56950	30760	17280	1.00	0.00	C	ATOM	1158	CD2	TRP	A	146	85567	61322	38880	1.00	0.00	C
ATOM	1159	CE3	TRP	A	146	56200	31650	16540	1.00	0.00	C	ATOM	1159	CE3	TRP	A	146	86049	61669	37584	1.00	0.00	C
ATOM	1160	HE3	TRP	A	146	55310	31440	15970	1.00	0.00	H	ATOM	1160	HE3	TRP	A	146	86082	62987	37263	1.00	0.00	C
ATOM	1161	CZ3	TRP	A	146	56830	32880	16250	1.00	0.00	C	ATOM	1161	CZ3	TRP	A	146	86540	63314	36342	1.00	0.00	H
ATOM	1162	HZ3	TRP	A	146	56200	33400	15540	1.00	0.00	H	ATOM	1162	HZ3	TRP	A	146	85811	63943	38225	1.00	0.00	C
ATOM	1163	CZ2	TRP	A	146	58790	32310	17460	1.00	0.00	C	ATOM	1163	CZ2	TRP	A	146	85983	64988	38015	1.00	0.00	H
ATOM	1164	HZ2	TRP	A	146	59790	32590	17760	1.00	0.00	H	ATOM	1164	HZ2	TRP	A	146	85202	62229	39807	1.00	0.00	C
ATOM	1165	CH2	TRP	A	146	58070	33170	16690	1.00	0.00	C	ATOM	1165	CH2	TRP	A	146	84822	61938	40775	1.00	0.00	H
ATOM	1166	HH2	TRP	A	146	58470	34130	16410	1.00	0.00	H	ATOM	1166	HH2	TRP	A	146	85388	63581	39480	1.00	0.00	C
ATOM	1167	C	TRP	A	146	53070	28020	18630	1.00	0.00	C	ATOM	1167	C	TRP	A	146	85250	64450	40106	1.00	0.00	H
ATOM	1168	O	TRP	A	146	52900	26870	19000	1.00	0.00	O	ATOM	1168	O	TRP	A	146	87908	58663	33850	1.00	0.00	C
ATOM	1169	N	GLY	A	147	52170	28800	18020	1.00	0.00	N	ATOM	1169	N	GLY	A	146	87027	58240	33134	1.00	0.00	O
ATOM	1170	HN	GLY	A	147	52460	29710	17730	1.00	0.00	H	ATOM	1170	HN	GLY	A	147	89135	58929	33404	1.00	0.00	N
ATOM	1171	CA	GLY	A	147	50910	28400	17530	1.00	0.00	C	ATOM	1171	CA	GLY	A	147	89847	59234	34032	1.00	0.00	H
ATOM	1172	HA1	GLY	A	147	50310	29290	17410	1.00	0.00	H	ATOM	1172	HA1	GLY	A	147	89604	58862	32021	1.00	0.00	C
ATOM	1173	HA2	GLY	A	147	50420	27860	18320	1.00	0.00	H	ATOM	1173	HA2	GLY	A	147	89149	58001	31554	1.00	0.00	H
ATOM	1174	C	GLY	A	147	50930	27450	16390	1.00	0.00	C	ATOM	1174	C	GLY	A	147	90681	58779	32025	1.00	0.00	H
ATOM	1175	O	GLY	A	147	51820	27350	15510	1.00	0.00	O	ATOM	1175	O	GLY	A	147	89159	60010	31169	1.00	0.00	C
ATOM	1176	N	ASP	A	148	49810	26740	16250	1.00	0.00	N	ATOM	1176	N	ASP	A	147	88345	60887	31515	1.00	0.00	O
ATOM	1177	HN	ASP	A	148	49030	26950	16840	1.00	0.00	H	ATOM	1177	HN	ASP	A	148	89796	60109	30026	1.00	0.00	N
ATOM	1178	CA	ASP	A	148	49590	25650	15290	1.00	0.00	C	ATOM	1178	CA	ASP	A	148	90611	59555	29875	1.00	0.00	H
ATOM	1179	HA	ASP	A	148	50400	25760	14580	1.00	0.00	H	ATOM	1179	HA	ASP	A	148	89414	61099	28997	1.00	0.00	C
ATOM	1180	CB	ASP	A	148	49810	24330	16100	1.00	0.00	C	ATOM	1180	CB	ASP	A	148	88373	61345	29147	1.00	0.00	H
ATOM	1181	HB1	ASP	A	148	49210	24350	17040	1.00	0.00	H	ATOM	1181	HB1	ASP	A	148	90245	62381	29270	1.00	0.00	C
ATOM	1182	HB2	ASP	A	148	50840	24480	16470	1.00	0.00	H	ATOM	1182	HB2	ASP	A	148	89951	62908	30203	1.00	0.00	H
ATOM	1183	CG	ASP	A	148	49760	22950	15450	1.00	0.00	C	ATOM	1183	CG	ASP	A	148	90103	63167	28498	1.00	0.00	H
ATOM	1184	OD1	ASP	A	148	49760	22990	14170	1.00	0.00	O	ATOM	1184	OD1	ASP	A	148	91772	62368	29193	1.00	0.00	C
ATOM	1185	OD2	ASP	A	148	49820	21890	16120	1.00	0.00	O	ATOM	1185	OD2	ASP	A	148	92273	63321	29826	1.00	0.00	O
ATOM	1186	C	ASP	A	148	48190	25740	14650	1.00	0.00	C	ATOM	1186	C	ASP	A	148	92459	61529	28617	1.00	0.00	O
ATOM	1187	O	ASP	A	148	47240	26360	15130	1.00	0.00	O	ATOM	1187	O	ASP	A	148	89562	60345	27632	1.00	0.00	C
ATOM	1188	N	HSD	A	149	48100	25180	13430	1.00	0.00	N	ATOM	1188	N	HSD	A	148	88641	59729	27145	1.00	0.00	O
ATOM	1189	HN	HSD	A	149	48580	24330	13210	1.00	0.00	H	ATOM	1189	HN	HSD	A	149	90744	60231	26994	1.00	0.00	N
ATOM	1190	CA	HSD	A	149	46940	25260	12590	1.00	0.00	C	ATOM	1190	CA	HSD	A	149	91535	60578	27492	1.00	0.00	H
ATOM	1191	HA	HSD	A	149	46700	26310	12510	1.00	0.00	H	ATOM	1191	HA	HSD	A	149	90883	59654	25685	1.00	0.00	C
ATOM	1192	CB	HSD	A	149	47260	24880	11100	1.00	0.00	C	ATOM	1192	CB	HSD	A	149	89937	59788	25182	1.00	0.00	H
ATOM	1193	HB1	HSD	A	149	46440	25200	10430	1.00	0.00	H	ATOM	1193	HB1	HSD	A	149	92141	60189	24921	1.00	0.00	C
ATOM	1194	HB2	HSD	A	149	47460	23790	11020	1.00	0.00	H	ATOM	1194	HB2	HSD	A	149	92411	59734	23944	1.00	0.00	H
ATOM	1195	ND1	HSD	A	149	48920	26840	10730	1.00	0.00	N	ATOM	1195	ND1	HSD	A	149	93049	60115	25557	1.00	0.00	H
ATOM	1196	HD1	HSD	A	149	48400	27580	11160	1.00	0.00	H	ATOM	1196	HD1	HSD	A	149	92113	62719	25624	1.00	0.00	N
ATOM	1197	CG	HSD	A	149	48520	25470	10600	1.00	0.00	C	ATOM	1197	CG	HSD	A	149	92501	62706	26546	1.00	0.00	H
ATOM	1198	CE1	HSD	A	149	50280	26910	10360	1.00	0.00	C	ATOM	1198	CE1	HSD	A	149	91897	61723	24685	1.00	0.00	C
ATOM	1199	HE1	HSD	A	149	50940	27780	10410	1.00	0.00	H	ATOM	1199	HE1	HSD	A	149	91658	63844	25048	1.00	0.00	C
ATOM	1200	NE2	HSD	A	149	50700	25740	9980	1.00	0.00	N	ATOM	1200	NE2	HSD	A	149	91619	64784	25598	1.00	0.00	H
ATOM	1201	CD2	HSD	A	149	49620	24850	10130	1.00	0.00	C	ATOM	1201	CD2	HSD	A	149	91104	63634	23832	1.00	0.00	N
ATOM	1202	HD2	HSD	A	149	49710	23840	9730	1.00	0.00	H	ATOM	1202	HD2	HSD	A	149	91244	62257	23621	1.00	0.00	C
ATOM	1203	C	HSD	A	149	45710	24560	13210	1.00	0.00	C	ATOM	1203	C	HSD	A	149	90870	61717	22759	1.00	0.00	H
ATOM	1204	O	HSD	A	149	44630	25150	13240	1.00	0.00	O	ATOM	1204	O	HSD	A	149	90979	58149	25785	1.00	0.00	C
ATOM	1205	N	VAL	A	150	46020	23410	13910	1.00	0.00	N	ATOM	1205	N	VAL	A	149	90494	57524	24853	1.00	0.00	O
ATOM	1206	HN	VAL	A	150	46940	23040	13850	1.00	0.00	H	ATOM	1206	HN	VAL	A	150	91607	57631	26867	1.00	0.00	N
ATOM	1207	CA	VAL	A	150	45070	22860	14930	1.00	0.00	C	ATOM	1207	CA	VAL	A	150	91774	58207	27663	1.00	0.00	H
ATOM	1208	HA	VAL	A	150	44170	22610	14390	1.00	0.00	H	ATOM	1208	HA	VAL	A	150	91821	56152	26997	1.00	0.00	C
ATOM	1209	CB	VAL	A	150	45610	21530	15470	1.00	0.00	C	ATOM	1209	CB	VAL	A	150	92368	55846	26117	1.00	0.00	H
ATOM	1210	HB	VAL	A	150	46670	21670	15790	1.00	0.00	H	ATOM	1210	HB	VAL	A	150	92534	55672	28320	1.00	0.00	C
ATOM	1211	CG1	VAL	A	150	44920	20910	16700	1.00	0.00	C	ATOM	1211	CG1	VAL	A	150	92060	56163	29197	1.00	0.00	H
ATOM	1212	HG11	VAL	A	150	43830	20800	16510	1.00	0.00	H	ATOM	1212	HG11	VAL	A	150	92588	54182	28518	1.00	0.00	C
ATOM	1213	HG12	VAL	A	150	45060	21480	17650	1.00	0.00	H	ATOM	1213	HG12	VAL	A	150	91611	53758	28833	1.00	0.00	H
ATOM	1214	HG13	VAL	A	150	45380	19930	16900	1.00	0.00	H	ATOM	1214	HG13	VAL	A	150	93384	54039	29280	1.00	0.00	H
ATOM	1215	CG2	VAL	A	150	45610	20470	14340	1.00	0.00	C	ATOM	1215	CG2	VAL	A	150	92821	53646	27572	1.00	0.00	H
ATOM	1216	HG21	VAL	A	150	45940	19560	14880	1.00	0.00	H	ATOM	1216	HG21	VAL	A	150	93974	56243	28298	1.00	0.00	C
ATOM	1217	HG22	VAL	A	150	46450	20730	13660	1.00	0.00	H	ATOM	1217	HG22	VAL	A	150	94610	55912	27449	1.00	0.00	H
ATOM	1218	HG23	VAL	A	150	44590	20240	13980	1.00	0.00	H	ATOM	1218	HG23	VAL	A	150	94313	56014	29331	1.00	0.00	H
ATOM	1219	C	VAL	A	150	44580	23820	16020	1.00	0.00	C	ATOM	1219	C	VAL	A	150	93992	57353	28318	1.00	0.00	H
ATOM	1220	O	VAL	A	150	43390	24030	16210	1.00	0.00	O	ATOM	1220	O	VAL	A	150	90486	55436	26989	1.00	0.00	C
ATOM	1221	N	THR	A	151	45430	24620	16720	1.00	0.00	N	ATOM	1221	N	THR	A	150	90322	54404	26417	1.00	0.00	O
ATOM	1222	HN	THR	A	151	46420	24480	16710	1.00	0.00	H	ATOM	1222	HN	THR	A	151	89524	56014	27698	1.00	0.00	N
ATOM	1223	CA	THR	A	151	44990	25540	17760	1.00	0.00	C	ATOM	1223	CA	THR	A	151	89712	56877	28162	1.00	0.00	H
ATOM	1224	HA	THR	A	151	44410	24970	18460	1.00	0.00	H	ATOM	1224	HA	THR	A	151	88177	55446	27815	1.00	0.00	C
ATOM	1225	CB	THR	A	151	46110	26060	18630	1.00	0.00	C	ATOM	1225	CB	THR	A	151	88325	54439	28177	1.00	0.00	H
ATOM	1226	HB	THR	A	151	45720	26950	19160	1.00	0.00	H	ATOM	1226	HB	THR	A	151	87309	56279	28800	1.00	0.00	C
ATOM	1227	OG1	THR	A	151	47260	26540	17870	1.00	0.00	O	ATOM	1227	OG1	THR	A	151	86247	55955	28847	1.00	0.00	H
ATOM	1228	HG1	THR	A	151	46880	27280	17400	1.00	0.00	H	ATOM	1228	HG1	THR	A	151	87515	57667	28668	1.00	0.00	O
ATOM	1229	CG2	THR	A	151	46660	24990	19510	1.00	0.00	C	ATOM	1229	CG2	THR	A	151	86675	58130	28625	1.00	0.00	H
ATOM	1230	HG21	THR	A	151	47270	25420	20340	1.00	0.00	H	ATOM	1230	HG21	THR	A	151	87911	56068	30146	1.00	0.00	C
ATOM	1231	HG22	THR	A	151	47260	24250	18940	1.00	0.00	H	ATOM	1231	HG22	THR	A	151	88002	54969	30281	1.00	0.00	H
ATOM	1232	HG23	THR	A	151	45760	24500	19930	1.00	0.00	H	ATOM	1232	HG23	THR	A	151	87285	56576	30911	1.00	0.00	H
ATOM	1233	C	THR	A	151	44200	26690	17190	1.00	0.00	C	ATOM	1233	C	THR	A	151	88940	56467	30273	1.00	0.00	H
ATOM	1234	O	THR	A	151	43410	27330	17910	1.00	0.00	O	ATOM	1234	O	THR	A	151	87432	55314	26574	1.00	0.00	C
ATOM	1235	N	LEU	A	152	44460	27090	15890	1.00	0.00	N	ATOM	1235	N	LEU	A	151	86775	54298	26193	1.00	0.00	O
ATOM	1236	HN	LEU	A	152	45180	26670	15350	1.00	0.00	H	ATOM	1236	HN	LEU	A	152	87578	56366	25728	1.00	0.00	N
ATOM	1237	CA	LEU	A	152	43660	28180	15250	1.00	0.00	C	ATOM	1237	CA	LEU	A	152	87881	57207	26168	1.00	0.00	H
ATOM	1238	HA	LEU	A	152	43770	29080	15840	1.00	0.00	H	ATOM	1238	HA	LEU	A	152	87031	56400	24305	1.00	0.00	C
ATOM	1239	CB	LEU	A	152	44310	28320	13800	1.00	0.00	C	ATOM	1239	CB	LEU	A	152	85986	56142	24396	1.00	0.00	H
ATOM	1240	HB1	LEU	A	152	43960	27480	13160	1.00	0.00	H	ATOM	1240	HB1	LEU	A	152	87030	57833	23650	1.00	0.00	C
ATOM	1241	HB2	LEU	A	152	45420	28300	13880	1.00	0.00	H	ATOM	1241	HB2	LEU	A	152	86422	57872	22721	1.00	0.00	H
ATOM	1242	CG	LEU	A	152	43840	29550	13020	1.00	0.00	C	ATOM	1242	CG	LEU	A	152	88060	58196	23447	1.00	0.00	H
ATOM	1243	HG	LEU	A	152	42800	29520	12630	1.00	0.00	H	ATOM	1243	HG	LEU	A	152	86522	59002	24550	1.00	0.00	C
ATOM	1244	CD1	LEU	A	152	43880	30790	13820	1.00	0.00	C	ATOM	1244	CD1	LEU	A	152	87104	58970	25496	1.00	0.00	H
ATOM	1245	HD11	LEU	A	152	44870	30900	14310	1.00	0.00	H	ATOM	1245	HD11	LEU	A	152	86724	60455	23977	1.00	0.00	C
ATOM	1246	HD12	LEU	A	152	43000	30780	14500	1.00	0.00	H	ATOM	1246	HD12	LEU	A	152	87813	60571	23787	1.00	0.00	H
ATOM	1247	HD13	LEU	A	152	43750	31740	13260	1.00	0.00	H	ATOM	1247	HD13	LEU	A	152	86378	61254	24668	1.00	0.00	H
ATOM	1248	CD2	LEU	A	152	44740	29600	11770	1.00	0.00	C	ATOM	1248	CD2	LEU	A	152	86161	60457	23020	1.00	0.00	H
ATOM	1249	HD21	LEU	A	152	44480	30480	11150	1.00	0.00	H	ATOM	1249	HD21	LEU	A	152	85032	58703	25023	1.00	0.00	C
ATOM	1250	HD22	LEU	A	152	44700	28650	11180	1.00	0.00	H	ATOM	1250	HD22	LEU	A	152	84734	59449	25790	1.00	0.00	H
ATOM	1251	HD23	LEU	A	152	45760	29890	12080	1.00	0.00	H	ATOM	1251	HD23	LEU	A	152	84995	57729	25556	1.00	0.00	H
ATOM	1252	C	LEU	A	152	42240	27690	15180	1.00	0.00	C	ATOM	1252	C	LEU	A	152	84381	58665	24123	1.00	0.00	H
ATOM	1253	O	LEU	A	152	41310	28430	15430	1.00	0.00	O	ATOM	1253	O	LEU	A	152	87658	55428	23399	1.00	0.00	C
ATOM	1254	N	GLN	A	153	42030	26440	14710	1.00	0.00	N	ATOM	1254	N	GLN	A	152	86977	54759	22606	1.00	0.00	O
ATOM	1255	HN	GLN	A	153	42820	25870	14530	1.00	0.00	H	ATOM	1255	HN	GLN	A	153	88997	55314	23521	1.00	0.00	N
ATOM	1256	CA	GLN	A	153	40790	25650	14500	1.00	0.00	C	ATOM	1256	CA	GLN	A	153	89534	56007	23996	1.00	0.00	H
ATOM	1257	HA	GLN	A	153	40200	26230	13810	1.00	0.00	H	ATOM	1257	HA	GLN	A	153	89626	54254	22769	1.00	0.00	C
ATOM	1258	CB	GLN	A	153	41020	24250	13850	1.00	0.00	C	ATOM	1258	CB	GLN	A	153	89324	54356	21737	1.00	0.00	H
ATOM	1259	HB1	GLN	A	153	41700	23690	14520	1.00	0.00	H	ATOM	1259	HB1	GLN	A	153	91186	54340	22896	1.00	0.00	C
ATOM	1260	HB2	GLN	A	153	41580	24450	12910	1.00	0.00	H	ATOM	1260	HB2	GLN	A	153	91456	54282	23972	1.00	0.00	H
ATOM	1261	CG	GLN	A	153	39860	23230	13640	1.00	0.00	C	ATOM	1261	CG	GLN	A	153	91628	55305	22568	1.00	0.00	H
ATOM	1262	HG1	GLN	A	153	39430	22770	14560	1.00	0.00	H	ATOM	1262	HG1	GLN	A	153	91928	53248	22084	1.00	0.00	C
ATOM	1263	HG2	GLN	A	153	40020	22320	13030	1.00	0.00	H	ATOM	1263	HG2	GLN	A	153	91724	52272	22573	1.00	0.00	H
ATOM	1264	CD	GLN	A	153	38730	23760	12820	1.00	0.00	C	ATOM	1264	CD	GLN	A	153	93034	53299	22175	1.00	0.00	H
ATOM	1265	OE1	GLN	A	153	38750	23780	11560	1.00	0.00	O	ATOM	1265	OE1	GLN	A	153	91531	53292	20573	1.00	0.00	C
ATOM	1266	NE2	GLN	A	153	37610	24150	13460	1.00	0.00	N	ATOM	1266	NE2	GLN	A	153	92018	54258	19983	1.00	0.00	O
ATOM	1267	HE21	GLN	A	153	36850	24480	12900	1.00	0.00	H	ATOM	1267	HE21	GLN	A	153	90745	52336	20118	1.00	0.00	N
ATOM	1268	HE22	GLN	A	153	37540	24160	14460	1.00	0.00	H	ATOM	1268	HE22	GLN	A	153	90397	52450	19188	1.00	0.00	H
ATOM	1269	C	GLN	A	153	40010	25380	15760	1.00	0.00	C	ATOM	1269	C	GLN	A	153	90398	51675	20784	1.00	0.00	H
ATOM	1270	O	GLN	A	153	38780	25440	15770	1.00	0.00	O	ATOM	1270	O	GLN	A	153	89289	52755	23132	1.00	0.00	C
ATOM	1271	N	ALA	A	154	40760	24990	16840	1.00	0.00	N	ATOM	1271	N	ALA	A	153	88961	51875	22356	1.00	0.00	O
ATOM	1272	HN	ALA	A	154	41700	24700	16680	1.00	0.00	H	ATOM	1272	HN	ALA	A	154	89265	52442	24446	1.00	0.00	N
ATOM	1273	CA	ALA	A	154	40140	24850	18190	1.00	0.00	C	ATOM	1273	CA	ALA	A	154	89475	53124	25143	1.00	0.00	H
ATOM	1274	HA	ALA	A	154	39390	24080	18060	1.00	0.00	H	ATOM	1274	HA	ALA	A	154	88786	51191	25014	1.00	0.00	C
ATOM	1275	CB	ALA	A	154	41190	24380	19200	1.00	0.00	C	ATOM	1275	CB	ALA	A	154	89352	50374	24593	1.00	0.00	H
ATOM	1276	HB1	ALA	A	154	40860	24320	20260	1.00	0.00	H	ATOM	1276	HB1	ALA	A	154	89053	51207	26569	1.00	0.00	C
ATOM	1277	HB2	ALA	A	154	42150	24930	19290	1.00	0.00	H	ATOM	1277	HB2	ALA	A	154	88534	51990	27163	1.00	0.00	H
ATOM	1278	HB3	ALA	A	154	41460	23340	18920	1.00	0.00	H	ATOM	1278	HB3	ALA	A	154	90145	51185	26776	1.00	0.00	H
ATOM	1279	C	ALA	A	154	39600	26150	18670	1.00	0.00	C	ATOM	1279	C	ALA	A	154	88631	50225	26872	1.00	0.00	H
ATOM	1280	O	ALA	A	154	38660	26210	19380	1.00	0.00	O	ATOM	1280	O	ALA	A	154	87374	50864	24648	1.00	0.00	C
ATOM	1281	N	ALA	A	155	40190	27350	18380	1.00	0.00	N	ATOM	1281	N	ALA	A	154	87049	49706	24358	1.00	0.00	O
ATOM	1282	HN	ALA	A	155	40910	27430	17690	1.00	0.00	H	ATOM	1282	HN	ALA	A	155	86460	51912	24633	1.00	0.00	N
ATOM	1283	CA	ALA	A	155	39480	28640	18590	1.00	0.00	C	ATOM	1283	CA	ALA	A	155	86774	52832	24856	1.00	0.00	H
ATOM	1284	HA	ALA	A	155	39090	28620	19600	1.00	0.00	H	ATOM	1284	HA	ALA	A	155	85063	51840	24339	1.00	0.00	C
ATOM	1285	CB	ALA	A	155	40470	29820	18490	1.00	0.00	C	ATOM	1285	CB	ALA	A	155	84577	51042	24882	1.00	0.00	H
ATOM	1286	HB1	ALA	A	155	39940	30770	18700	1.00	0.00	H	ATOM	1286	HB1	ALA	A	155	84379	53227	24670	1.00	0.00	C
ATOM	1287	HB2	ALA	A	155	40880	29790	17460	1.00	0.00	H	ATOM	1287	HB2	ALA	A	155	83295	53310	24439	1.00	0.00	H
ATOM	1288	HB3	ALA	A	155	41210	29680	19320	1.00	0.00	H	ATOM	1288	HB3	ALA	A	155	84818	54106	24153	1.00	0.00	H
ATOM	1289	C	ALA	A	155	38240	28900	17780	1.00	0.00	C	ATOM	1289	C	ALA	A	155	84421	53572	25726	1.00	0.00	H
ATOM	1290	O	ALA	A	155	37270	29470	18320	1.00	0.00	O	ATOM	1290	O	ALA	A	155	84909	51590	22862	1.00	0.00	C
ATOM	1291	N	ALA	A	156	38210	28380	16530	1.00	0.00	N	ATOM	1291	N	ALA	A	155	84103	50776	22418	1.00	0.00	O
ATOM	1292	HN	ALA	A	156	39040	27890	16260	1.00	0.00	H	ATOM	1292	HN	ALA	A	156	85722	52264	22073	1.00	0.00	N
ATOM	1293	CA	ALA	A	156	37080	28440	15620	1.00	0.00	C	ATOM	1293	CA	ALA	A	156	86291	52987	22456	1.00	0.00	H
ATOM	1294	HA	ALA	A	156	36850	29490	15580	1.00	0.00	H	ATOM	1294	HA	ALA	A	156	85716	52195	20614	1.00	0.00	C
ATOM	1295	CB	ALA	A	156	37450	27920	14210	1.00	0.00	C	ATOM	1295	CB	ALA	A	156	84742	52548	20309	1.00	0.00	H
ATOM	1296	HB1	ALA	A	156	37290	26830	14120	1.00	0.00	H	ATOM	1296	HB1	ALA	A	156	86662	53296	20026	1.00	0.00	C
ATOM	1297	HB2	ALA	A	156	38470	28300	14000	1.00	0.00	H	ATOM	1297	HB2	ALA	A	156	86726	53316	18917	1.00	0.00	H
ATOM	1298	HB3	ALA	A	156	36670	28310	13530	1.00	0.00	H	ATOM	1298	HB3	ALA	A	156	87632	53218	20561	1.00	0.00	H
ATOM	1299	C	ALA	A	156	35880	27680	16110	1.00	0.00	C	ATOM	1299	C	ALA	A	156	86310	54302	20340	1.00	0.00	H
ATOM	1300	O	ALA	A	156	34800	28250	16260	1.00	0.00	O	ATOM	1300	O	ALA	A	156	86036	50822	20097	1.00	0.00	C
ATOM	1301	N	ASP	A	157	36010	26370	16420	1.00	0.00	N	ATOM	1301	N	ASP	A	156	85432	50289	19172	1.00	0.00	O
ATOM	1302	HN	ASP	A	157	36880	25910	16270	1.00	0.00	H	ATOM	1302	HN	ASP	A	157	87050	50149	20730	1.00	0.00	N
ATOM	1303	CA	ASP	A	157	35050	25570	17260	1.00	0.00	C	ATOM	1303	CA	ASP	A	157	87549	50647	21436	1.00	0.00	H
ATOM	1304	HA	ASP	A	157	34120	25370	16750	1.00	0.00	H	ATOM	1304	HA	ASP	A	157	87363	48733	20536	1.00	0.00	C
ATOM	1305	CB	ASP	A	157	35820	24270	17590	1.00	0.00	C	ATOM	1305	CB	ASP	A	157	87634	48442	19532	1.00	0.00	H
ATOM	1306	HB1	ASP	A	157	35350	23700	18420	1.00	0.00	H	ATOM	1306	HB1	ASP	A	157	88607	48377	21439	1.00	0.00	C
ATOM	1307	HB2	ASP	A	157	36830	24540	17980	1.00	0.00	H	ATOM	1307	HB2	ASP	A	157	88650	47296	21693	1.00	0.00	H
ATOM	1308	CG	ASP	A	157	35960	23430	16410	1.00	0.00	C	ATOM	1308	CG	ASP	A	157	88516	48854	22438	1.00	0.00	H
ATOM	1309	OD1	ASP	A	157	34900	23100	15760	1.00	0.00	O	ATOM	1309	OD1	ASP	A	157	89886	48847	20821	1.00	0.00	C
ATOM	1310	OD2	ASP	A	157	37030	22870	16130	1.00	0.00	O	ATOM	1310	OD2	ASP	A	157	90810	49175	21584	1.00	0.00	O
ATOM	1311	C	ASP	A	157	34670	26220	18610	1.00	0.00	C	ATOM	1311	C	ASP	A	157	90074	48611	19565	1.00	0.00	O
ATOM	1312	O	ASP	A	157	33470	26450	18880	1.00	0.00	O	ATOM	1312	O	ASP	A	157	86253	47797	21009	1.00	0.00	C
ATOM	1313	N	ARG	A	158	35660	26670	19490	1.00	0.00	N	ATOM	1313	N	ARG	A	157	85905	46870	20332	1.00	0.00	O
ATOM	1314	HN	ARG	A	158	36620	26580	19240	1.00	0.00	H	ATOM	1314	HN	ARG	A	158	85686	48059	22255	1.00	0.00	N
ATOM	1315	CA	ARG	A	158	35420	27210	20780	1.00	0.00	C	ATOM	1315	CA	ARG	A	158	86086	48786	22808	1.00	0.00	H
ATOM	1316	HA	ARG	A	158	34740	26510	21240	1.00	0.00	H	ATOM	1316	HA	ARG	A	158	84755	47159	22993	1.00	0.00	C
ATOM	1317	CB	ARG	A	158	36710	27400	21680	1.00	0.00	C	ATOM	1317	CB	ARG	A	158	85103	46139	23069	1.00	0.00	H
ATOM	1318	HB1	ARG	A	158	37460	28080	21220	1.00	0.00	H	ATOM	1318	HB1	ARG	A	158	84238	47757	24347	1.00	0.00	C
ATOM	1319	HB2	ARG	A	158	37200	26410	21550	1.00	0.00	H	ATOM	1319	HB2	ARG	A	158	84020	48825	24132	1.00	0.00	H
ATOM	1320	CG	ARG	A	158	36470	27810	23170	1.00	0.00	C	ATOM	1320	CG	ARG	A	158	85060	47800	25093	1.00	0.00	H
ATOM	1321	HG1	ARG	A	158	36160	28880	23230	1.00	0.00	H	ATOM	1321	HG1	ARG	A	158	83191	46995	25177	1.00	0.00	C
ATOM	1322	HG2	ARG	A	158	37410	27740	23760	1.00	0.00	H	ATOM	1322	HG2	ARG	A	158	82399	46760	24433	1.00	0.00	H
ATOM	1323	CD	ARG	A	158	35580	26930	23980	1.00	0.00	C	ATOM	1323	CD	ARG	A	158	82724	47725	25872	1.00	0.00	H
ATOM	1324	HD1	ARG	A	158	36070	25980	24270	1.00	0.00	H	ATOM	1324	HD1	ARG	A	158	83581	45632	25819	1.00	0.00	C
ATOM	1325	HD2	ARG	A	158	34670	26570	23450	1.00	0.00	H	ATOM	1325	HD2	ARG	A	158	84189	45668	26748	1.00	0.00	H
ATOM	1326	NE	ARG	A	158	35200	27680	25210	1.00	0.00	N	ATOM	1326	NE	ARG	A	158	84206	45080	25085	1.00	0.00	H
ATOM	1327	HE	ARG	A	158	34850	28620	25160	1.00	0.00	H	ATOM	1327	HE	ARG	A	158	82327	44800	26030	1.00	0.00	N
ATOM	1328	CZ	ARG	A	158	34920	27130	26370	1.00	0.00	C	ATOM	1328	CZ	ARG	A	158	81445	45047	25629	1.00	0.00	H
ATOM	1329	NH1	ARG	A	158	34940	25780	26550	1.00	0.00	N	ATOM	1329	NH1	ARG	A	158	82185	43765	26815	1.00	0.00	C
ATOM	1330	HH11	ARG	A	158	35150	25170	25780	1.00	0.00	H	ATOM	1330	HH11	ARG	A	158	83218	43225	27434	1.00	0.00	N
ATOM	1331	HH12	ARG	A	158	34680	25400	27440	1.00	0.00	H	ATOM	1331	HH12	ARG	A	158	84111	43369	27007	1.00	0.00	H
ATOM	1332	NH2	ARG	A	158	34560	27890	27340	1.00	0.00	N	ATOM	1332	NH2	ARG	A	158	82949	42542	28113	1.00	0.00	H
ATOM	1333	HH21	ARG	A	158	34660	28890	27240	1.00	0.00	H	ATOM	1333	HH21	ARG	A	158	80911	43321	26907	1.00	0.00	N
ATOM	1334	HH22	ARG	A	158	34260	27440	28180	1.00	0.00	H	ATOM	1334	HH22	ARG	A	158	80205	43878	26469	1.00	0.00	H
ATOM	1335	C	ARG	A	158	34650	28540	20890	1.00	0.00	C	ATOM	1335	C	ARG	A	158	80553	42633	27539	1.00	0.00	H
ATOM	1336	O	ARG	A	158	33770	28700	21740	1.00	0.00	O	ATOM	1336	O	ARG	A	158	83483	47104	22143	1.00	0.00	C
ATOM	1337	N	PHE	A	159	34910	29590	20030	1.00	0.00	N	ATOM	1337	N	PHE	A	158	82919	46023	21956	1.00	0.00	O
ATOM	1338	HN	PHE	A	159	35600	29530	19310	1.00	0.00	H	ATOM	1338	HN	PHE	A	159	83057	48194	21469	1.00	0.00	N
ATOM	1339	CA	PHE	A	159	34300	30900	20090	1.00	0.00	C	ATOM	1339	CA	PHE	A	159	83579	49032	21609	1.00	0.00	H
ATOM	1340	HA	PHE	A	159	33620	30950	20930	1.00	0.00	H	ATOM	1340	HA	PHE	A	159	81779	48325	20730	1.00	0.00	C
ATOM	1341	CB	PHE	A	159	35260	32090	20180	1.00	0.00	C	ATOM	1341	CB	PHE	A	159	81218	47415	20885	1.00	0.00	H
ATOM	1342	HB1	PHE	A	159	34830	33090	19960	1.00	0.00	H	ATOM	1342	HB1	PHE	A	159	80796	49411	21340	1.00	0.00	C
ATOM	1343	HB2	PHE	A	159	36000	31930	19370	1.00	0.00	H	ATOM	1343	HB2	PHE	A	159	79791	49303	20880	1.00	0.00	H
ATOM	1344	CG	PHE	A	159	35940	32160	21530	1.00	0.00	C	ATOM	1344	CG	PHE	A	159	81116	50441	21072	1.00	0.00	H
ATOM	1345	CD1	PHE	A	159	35400	32880	22560	1.00	0.00	C	ATOM	1345	CD1	PHE	A	159	80755	49331	22853	1.00	0.00	C
ATOM	1346	HD1	PHE	A	159	34440	33370	22470	1.00	0.00	H	ATOM	1346	HD1	PHE	A	159	80124	48218	23466	1.00	0.00	C
ATOM	1347	CE1	PHE	A	159	35960	32940	23890	1.00	0.00	C	ATOM	1347	CE1	PHE	A	159	79811	47387	22851	1.00	0.00	H
ATOM	1348	HE1	PHE	A	159	35610	33590	24680	1.00	0.00	H	ATOM	1348	HE1	PHE	A	159	79819	48186	24856	1.00	0.00	C
ATOM	1349	CZ	PHE	A	159	37170	32230	24080	1.00	0.00	C	ATOM	1349	CZ	PHE	A	159	79250	47323	25170	1.00	0.00	H
ATOM	1350	HZ	PHE	A	159	37690	32220	25020	1.00	0.00	H	ATOM	1350	HZ	PHE	A	159	80212	49267	25665	1.00	0.00	C
ATOM	1351	CD2	PHE	A	159	37100	31450	21770	1.00	0.00	C	ATOM	1351	CD2	PHE	A	159	79887	49323	26694	1.00	0.00	H
ATOM	1352	HD2	PHE	A	159	37540	30870	20970	1.00	0.00	H	ATOM	1352	HD2	PHE	A	159	81186	50344	23717	1.00	0.00	C
ATOM	1353	CE2	PHE	A	159	37780	31640	22980	1.00	0.00	C	ATOM	1353	CE2	PHE	A	159	81584	51225	23235	1.00	0.00	H
ATOM	1354	HE2	PHE	A	159	38700	31100	23120	1.00	0.00	H	ATOM	1354	HE2	PHE	A	159	80910	50298	25132	1.00	0.00	C
ATOM	1355	C	PHE	A	159	33310	31060	18970	1.00	0.00	C	ATOM	1355	C	PHE	A	159	81211	51117	25768	1.00	0.00	H
ATOM	1356	O	PHE	A	159	32950	32210	18660	1.00	0.00	O	ATOM	1356	O	PHE	A	159	81999	48511	19246	1.00	0.00	C
ATOM	1357	N	GLU	A	160	32820	29990	18300	1.00	0.00	N	ATOM	1357	N	GLU	A	159	81077	48617	18464	1.00	0.00	O
ATOM	1358	HN	GLU	A	160	33110	29080	18570	1.00	0.00	H	ATOM	1358	HN	GLU	A	160	83235	48383	18774	1.00	0.00	N
ATOM	1359	CA	GLU	A	160	31730	30010	17390	1.00	0.00	C	ATOM	1359	CA	GLU	A	160	83967	48205	19427	1.00	0.00	H
ATOM	1360	HA	GLU	A	160	31740	29010	16990	1.00	0.00	H	ATOM	1360	HA	GLU	A	160	83621	48498	17355	1.00	0.00	C
ATOM	1361	CB	GLU	A	160	30360	30210	18080	1.00	0.00	C	ATOM	1361	CB	GLU	A	160	84695	48593	17291	1.00	0.00	H
ATOM	1362	HB1	GLU	A	160	29520	30220	17360	1.00	0.00	H	ATOM	1362	HB1	GLU	A	160	83369	47209	16576	1.00	0.00	C
ATOM	1363	HB2	GLU	A	160	30290	31180	18630	1.00	0.00	H	ATOM	1363	HB2	GLU	A	160	83793	47393	15566	1.00	0.00	H
ATOM	1364	CG	GLU	A	160	30170	29160	19100	1.00	0.00	C	ATOM	1364	CG	GLU	A	160	82262	47120	16533	1.00	0.00	H
ATOM	1365	HG1	GLU	A	160	30840	29200	19990	1.00	0.00	H	ATOM	1365	HG1	GLU	A	160	83885	45943	17312	1.00	0.00	C
ATOM	1366	HG2	GLU	A	160	30300	28180	18580	1.00	0.00	H	ATOM	1366	HG2	GLU	A	160	83603	45829	18380	1.00	0.00	H
ATOM	1367	CD	GLU	A	160	28760	29050	19640	1.00	0.00	C	ATOM	1367	CD	GLU	A	160	84995	45918	17276	1.00	0.00	H
ATOM	1368	OE1	GLU	A	160	27960	28380	18970	1.00	0.00	O	ATOM	1368	OE1	GLU	A	160	83351	44640	16656	1.00	0.00	C
ATOM	1369	OE2	GLU	A	160	28530	29530	20710	1.00	0.00	O	ATOM	1369	OE2	GLU	A	160	84193	43834	16225	1.00	0.00	O
ATOM	1370	C	GLU	A	160	32010	31090	16240	1.00	0.00	C	ATOM	1370	C	GLU	A	160	82091	44422	16674	1.00	0.00	O
ATOM	1371	O	GLU	A	160	31120	31810	15780	1.00	0.00	O	ATOM	1371	O	GLU	A	160	82954	49691	16565	1.00	0.00	C
ATOM	1372	N	ALA	A	161	33280	31030	15760	1.00	0.00	N	ATOM	1372	N	ALA	A	160	82338	49717	15517	1.00	0.00	O
ATOM	1373	HN	ALA	A	161	33870	30290	16060	1.00	0.00	H	ATOM	1373	HN	ALA	A	161	83230	50805	17248	1.00	0.00	N
ATOM	1374	CA	ALA	A	161	33710	31980	14770	1.00	0.00	C	ATOM	1374	CA	ALA	A	161	83753	50763	18096	1.00	0.00	H
ATOM	1375	HA	ALA	A	161	32870	32550	14420	1.00	0.00	H	ATOM	1375	HA	ALA	A	161	82586	52061	17026	1.00	0.00	C
ATOM	1376	CB	ALA	A	161	34730	32880	15410	1.00	0.00	C	ATOM	1376	CB	ALA	A	161	81959	51943	16154	1.00	0.00	H
ATOM	1377	HB1	ALA	A	161	34190	33520	16140	1.00	0.00	H	ATOM	1377	HB1	ALA	A	161	81852	52448	18289	1.00	0.00	C
ATOM	1378	HB2	ALA	A	161	35100	33570	14620	1.00	0.00	H	ATOM	1378	HB2	ALA	A	161	82547	52787	19087	1.00	0.00	H
ATOM	1379	HB3	ALA	A	161	35590	32340	15860	1.00	0.00	H	ATOM	1379	HB3	ALA	A	161	81349	51504	18590	1.00	0.00	H
ATOM	1380	C	ALA	A	161	34280	31390	13500	1.00	0.00	C	ATOM	1380	C	ALA	A	161	81124	53286	18254	1.00	0.00	H
ATOM	1381	O	ALA	A	161	34900	30330	13520	1.00	0.00	O	ATOM	1381	O	ALA	A	161	83558	53154	16653	1.00	0.00	C
ATOM	1382	N	LYS	A	162	34130	32190	12400	1.00	0.00	N	ATOM	1382	N	LYS	A	161	84651	53171	17223	1.00	0.00	O
ATOM	1383	HN	LYS	A	162	33640	33060	12390	1.00	0.00	H	ATOM	1383	HN	LYS	A	162	83244	54045	15746	1.00	0.00	N
ATOM	1384	CA	LYS	A	162	34850	31830	11180	1.00	0.00	C	ATOM	1384	CA	LYS	A	162	82379	53974	15254	1.00	0.00	H
ATOM	1385	HA	LYS	A	162	34910	30760	11060	1.00	0.00	H	ATOM	1385	HA	LYS	A	162	84008	55257	15429	1.00	0.00	C
ATOM	1386	CB	LYS	A	162	34020	32320	9980	1.00	0.00	C	ATOM	1386	CB	LYS	A	162	85048	55072	15654	1.00	0.00	H
ATOM	1387	HB1	LYS	A	162	34060	33440	9990	1.00	0.00	H	ATOM	1387	HB1	LYS	A	162	83833	55746	13966	1.00	0.00	C
ATOM	1388	HB2	LYS	A	162	32950	32050	10120	1.00	0.00	H	ATOM	1388	HB2	LYS	A	162	82750	55984	13886	1.00	0.00	H
ATOM	1389	CG	LYS	A	162	34550	31860	8650	1.00	0.00	C	ATOM	1389	CG	LYS	A	162	84059	55051	13130	1.00	0.00	H
ATOM	1390	HG1	LYS	A	162	34850	30790	8740	1.00	0.00	H	ATOM	1390	HG1	LYS	A	162	84788	56892	13605	1.00	0.00	C
ATOM	1391	HG2	LYS	A	162	35510	32400	8520	1.00	0.00	H	ATOM	1391	HG2	LYS	A	162	84769	57701	14367	1.00	0.00	H
ATOM	1392	CD	LYS	A	162	33550	32100	7450	1.00	0.00	C	ATOM	1392	CD	LYS	A	162	84342	57287	12667	1.00	0.00	H
ATOM	1393	HD1	LYS	A	162	33410	33200	7330	1.00	0.00	H	ATOM	1393	HD1	LYS	A	162	86317	56477	13379	1.00	0.00	C
ATOM	1394	HD2	LYS	A	162	32640	31550	7760	1.00	0.00	H	ATOM	1394	HD2	LYS	A	162	86221	55625	12673	1.00	0.00	H
ATOM	1395	CE	LYS	A	162	34030	31610	6090	1.00	0.00	C	ATOM	1395	CE	LYS	A	162	86594	55990	14339	1.00	0.00	H
ATOM	1396	HE1	LYS	A	162	33990	30510	5950	1.00	0.00	H	ATOM	1396	HE1	LYS	A	162	87225	57696	13057	1.00	0.00	C
ATOM	1397	HE2	LYS	A	162	35020	32040	5840	1.00	0.00	H	ATOM	1397	HE2	LYS	A	162	88266	57500	13390	1.00	0.00	H
ATOM	1398	NZ	LYS	A	162	33240	32100	4860	1.00	0.00	N	ATOM	1398	NZ	LYS	A	162	86884	58538	13696	1.00	0.00	H
ATOM	1399	HZ1	LYS	A	162	32870	33050	5060	1.00	0.00	H	ATOM	1399	HZ1	LYS	A	162	87324	58051	11682	1.00	0.00	N
ATOM	1400	HZ2	LYS	A	162	32420	31470	4740	1.00	0.00	H	ATOM	1400	HZ2	LYS	A	162	87655	57203	11179	1.00	0.00	H
ATOM	1401	HZ3	LYS	A	162	33880	32000	4050	1.00	0.00	H	ATOM	1401	HZ3	LYS	A	162	88009	58831	11615	1.00	0.00	H
ATOM	1402	C	LYS	A	162	36150	32440	11190	1.00	0.00	C	ATOM	1402	C	LYS	A	162	86373	58368	11401	1.00	0.00	H
ATOM	1403	O	LYS	A	162	36260	33670	11240	1.00	0.00	O	ATOM	1403	O	LYS	A	162	83543	56312	16418	1.00	0.00	C
ATOM	1404	N	ILE	A	163	37190	31620	11020	1.00	0.00	N	ATOM	1404	N	ILE	A	162	82366	56608	16536	1.00	0.00	O
ATOM	1405	HN	ILE	A	163	37020	30650	10900	1.00	0.00	H	ATOM	1405	HN	ILE	A	163	84479	56810	17244	1.00	0.00	N
ATOM	1406	CA	ILE	A	163	38410	32200	10730	1.00	0.00	C	ATOM	1406	CA	ILE	A	163	85455	56612	17197	1.00	0.00	H
ATOM	1407	HA	ILE	A	163	38370	33210	11130	1.00	0.00	H	ATOM	1407	HA	ILE	A	163	84077	57703	18313	1.00	0.00	C
ATOM	1408	CB	ILE	A	163	39640	31470	11480	1.00	0.00	C	ATOM	1408	CB	ILE	A	163	83032	57973	18295	1.00	0.00	H
ATOM	1409	HB	ILE	A	163	39480	30370	11620	1.00	0.00	H	ATOM	1409	HB	ILE	A	163	84313	57125	19723	1.00	0.00	C
ATOM	1410	CG2	ILE	A	163	40920	31720	10740	1.00	0.00	C	ATOM	1410	CG2	ILE	A	163	85377	56990	20010	1.00	0.00	H
ATOM	1411	HG21	ILE	A	163	41740	31380	11420	1.00	0.00	H	ATOM	1411	HG21	ILE	A	163	83798	58198	20715	1.00	0.00	C
ATOM	1412	HG22	ILE	A	163	41160	32810	10780	1.00	0.00	H	ATOM	1412	HG22	ILE	A	163	82700	58363	20688	1.00	0.00	H
ATOM	1413	HG23	ILE	A	163	40970	31230	9750	1.00	0.00	H	ATOM	1413	HG23	ILE	A	163	84324	59177	20694	1.00	0.00	H
ATOM	1414	CG1	ILE	A	163	39770	31960	12920	1.00	0.00	C	ATOM	1414	CG1	ILE	A	163	84217	57810	21669	1.00	0.00	H
ATOM	1415	HG11	ILE	A	163	39930	33060	12960	1.00	0.00	H	ATOM	1415	HG11	ILE	A	163	83735	55632	19913	1.00	0.00	C
ATOM	1416	HG12	ILE	A	163	40670	31460	13330	1.00	0.00	H	ATOM	1416	HG12	ILE	A	163	84415	55050	19256	1.00	0.00	H
ATOM	1417	CD	ILE	A	163	38610	31440	13820	1.00	0.00	C	ATOM	1417	CD	ILE	A	163	82691	55586	19535	1.00	0.00	H
ATOM	1418	HD1	ILE	A	163	38850	31570	14900	1.00	0.00	H	ATOM	1418	HD1	ILE	A	163	83631	55173	21341	1.00	0.00	C
ATOM	1419	HD2	ILE	A	163	38300	30400	13600	1.00	0.00	H	ATOM	1419	HD2	ILE	A	163	83028	55799	22033	1.00	0.00	H
ATOM	1420	HD3	ILE	A	163	37740	32090	13610	1.00	0.00	H	ATOM	1420	HD3	ILE	A	163	84591	55093	21894	1.00	0.00	H
ATOM	1421	C	ILE	A	163	38630	32370	9250	1.00	0.00	C	ATOM	1421	C	ILE	A	163	83218	54141	21351	1.00	0.00	H
ATOM	1422	O	ILE	A	163	38360	31490	8370	1.00	0.00	O	ATOM	1422	O	ILE	A	163	84804	58984	18165	1.00	0.00	C
ATOM	1423	N	CYS	A	164	39110	33550	8860	1.00	0.00	N	ATOM	1423	N	CYS	A	163	86035	59020	17965	1.00	0.00	O
ATOM	1424	HN	CYS	A	164	39140	34220	9600	1.00	0.00	H	ATOM	1424	HN	CYS	A	164	84075	60099	18011	1.00	0.00	N
ATOM	1425	CA	CYS	A	164	39320	33920	7490	1.00	0.00	C	ATOM	1425	CA	CYS	A	164	83111	60108	18265	1.00	0.00	H
ATOM	1426	HA	CYS	A	164	39110	33110	6810	1.00	0.00	H	ATOM	1426	HA	CYS	A	164	84609	61417	17706	1.00	0.00	C
ATOM	1427	CB	CYS	A	164	38320	35090	7070	1.00	0.00	C	ATOM	1427	CB	CYS	A	164	85682	61307	17656	1.00	0.00	H
ATOM	1428	HB1	CYS	A	164	38630	35380	6040	1.00	0.00	H	ATOM	1428	HB1	CYS	A	164	84230	61858	16267	1.00	0.00	C
ATOM	1429	HB2	CYS	A	164	38420	35970	7740	1.00	0.00	H	ATOM	1429	HB2	CYS	A	164	84599	62883	16047	1.00	0.00	H
ATOM	1430	SG	CYS	A	164	36630	34470	6900	1.00	0.00	S	ATOM	1430	SG	CYS	A	164	83127	61824	16138	1.00	0.00	H
ATOM	1431	HG1	CYS	A	164	36400	34630	5600	1.00	0.00	H	ATOM	1431	HG1	CYS	A	164	84998	60731	15012	1.00	0.00	S
ATOM	1432	C	CYS	A	164	40860	34310	7410	1.00	0.00	C	ATOM	1432	C	CYS	A	164	83915	59969	15058	1.00	0.00	H
ATOM	1433	O	CYS	A	164	41330	35210	8160	1.00	0.00	O	ATOM	1433	O	CYS	A	164	84227	62379	18797	1.00	0.00	C
ATOM	1434	N	LEU	A	165	41680	33610	6610	1.00	0.00	N	ATOM	1434	N	LEU	A	164	83074	62436	19243	1.00	0.00	O
ATOM	1435	HN	LEU	A	165	41410	32820	6070	1.00	0.00	H	ATOM	1435	HN	LEU	A	165	85204	63178	19235	1.00	0.00	N
ATOM	1436	CA	LEU	A	165	43100	33690	6750	1.00	0.00	C	ATOM	1436	CA	LEU	A	165	86092	63074	18793	1.00	0.00	H
ATOM	1437	HA	LEU	A	165	43470	34470	7410	1.00	0.00	H	ATOM	1437	HA	LEU	A	165	85090	64140	20272	1.00	0.00	C
ATOM	1438	CB	LEU	A	165	43560	32280	7350	1.00	0.00	C	ATOM	1438	CB	LEU	A	165	84102	64095	20707	1.00	0.00	H
ATOM	1439	HB1	LEU	A	165	43000	31580	6690	1.00	0.00	H	ATOM	1439	HB1	LEU	A	165	86100	63728	21357	1.00	0.00	C
ATOM	1440	HB2	LEU	A	165	43060	32170	8330	1.00	0.00	H	ATOM	1440	HB2	LEU	A	165	87037	63343	20902	1.00	0.00	H
ATOM	1441	CG	LEU	A	165	45060	32080	7580	1.00	0.00	C	ATOM	1441	CG	LEU	A	165	85636	62849	21853	1.00	0.00	H
ATOM	1442	HG	LEU	A	165	45680	32210	6660	1.00	0.00	H	ATOM	1442	HG	LEU	A	165	86304	64803	22432	1.00	0.00	C
ATOM	1443	CD1	LEU	A	165	45560	33140	8530	1.00	0.00	C	ATOM	1443	CD1	LEU	A	165	86670	65737	21954	1.00	0.00	H
ATOM	1444	HD11	LEU	A	165	45870	34110	8090	1.00	0.00	H	ATOM	1444	HD11	LEU	A	165	85066	65069	23224	1.00	0.00	C
ATOM	1445	HD12	LEU	A	165	46330	32730	9220	1.00	0.00	H	ATOM	1445	HD12	LEU	A	165	85186	65732	24107	1.00	0.00	H
ATOM	1446	HD13	LEU	A	165	44740	33310	9260	1.00	0.00	H	ATOM	1446	HD13	LEU	A	165	84496	64181	23572	1.00	0.00	H
ATOM	1447	CD2	LEU	A	165	45320	30680	8060	1.00	0.00	C	ATOM	1447	CD2	LEU	A	165	84398	65507	22452	1.00	0.00	H
ATOM	1448	HD21	LEU	A	165	45090	29940	7270	1.00	0.00	H	ATOM	1448	HD21	LEU	A	165	87430	64298	23356	1.00	0.00	C
ATOM	1449	HD22	LEU	A	165	44730	30610	8990	1.00	0.00	H	ATOM	1449	HD22	LEU	A	165	88424	64396	22870	1.00	0.00	H
ATOM	1450	HD23	LEU	A	165	46410	30540	8220	1.00	0.00	H	ATOM	1450	HD23	LEU	A	165	87151	63253	23612	1.00	0.00	H
ATOM	1451	C	LEU	A	165	43770	34000	5390	1.00	0.00	C	ATOM	1451	C	LEU	A	165	87598	64955	24236	1.00	0.00	H
ATOM	1452	O	LEU	A	165	43440	33460	4310	1.00	0.00	O	ATOM	1452	O	LEU	A	165	85339	65538	19789	1.00	0.00	C
ATOM	1453	N	VAL	A	166	44640	35050	5360	1.00	0.00	N	ATOM	1453	N	VAL	A	165	86423	65896	19279	1.00	0.00	O
ATOM	1454	HN	VAL	A	166	44770	35610	6180	1.00	0.00	H	ATOM	1454	HN	VAL	A	166	84328	66399	19896	1.00	0.00	N
ATOM	1455	CA	VAL	A	166	45160	35610	4120	1.00	0.00	C	ATOM	1455	CA	VAL	A	166	83407	66118	20154	1.00	0.00	H
ATOM	1456	HA	VAL	A	166	44800	35070	3250	1.00	0.00	H	ATOM	1456	HA	VAL	A	166	84557	67805	19534	1.00	0.00	C
ATOM	1457	CB	VAL	A	166	44820	37060	3880	1.00	0.00	C	ATOM	1457	CB	VAL	A	166	85221	67773	18682	1.00	0.00	H
ATOM	1458	HB	VAL	A	166	45240	37680	4700	1.00	0.00	H	ATOM	1458	HB	VAL	A	166	83226	68543	19254	1.00	0.00	C
ATOM	1459	CG1	VAL	A	166	45430	37570	2550	1.00	0.00	C	ATOM	1459	CG1	VAL	A	166	82512	68379	20089	1.00	0.00	H
ATOM	1460	HG11	VAL	A	166	46550	37560	2540	1.00	0.00	H	ATOM	1460	HG11	VAL	A	166	83399	70065	19022	1.00	0.00	C
ATOM	1461	HG12	VAL	A	166	45030	38610	2570	1.00	0.00	H	ATOM	1461	HG12	VAL	A	166	84082	70266	18170	1.00	0.00	H
ATOM	1462	HG13	VAL	A	166	45220	37020	1610	1.00	0.00	H	ATOM	1462	HG13	VAL	A	166	83822	70501	19953	1.00	0.00	H
ATOM	1463	CG2	VAL	A	166	43260	37070	3800	1.00	0.00	C	ATOM	1463	CG2	VAL	A	166	82452	70606	18810	1.00	0.00	H
ATOM	1464	HG21	VAL	A	166	42850	36660	4740	1.00	0.00	H	ATOM	1464	HG21	VAL	A	166	82710	67973	17926	1.00	0.00	C
ATOM	1465	HG22	VAL	A	166	42910	36520	2900	1.00	0.00	H	ATOM	1465	HG22	VAL	A	166	82390	66923	18093	1.00	0.00	H
ATOM	1466	HG23	VAL	A	166	42920	38110	3600	1.00	0.00	H	ATOM	1466	HG23	VAL	A	166	83512	68151	17178	1.00	0.00	H
ATOM	1467	C	VAL	A	166	46670	35530	4150	1.00	0.00	C	ATOM	1467	C	VAL	A	166	81881	68657	17643	1.00	0.00	H
ATOM	1468	O	VAL	A	166	47370	35910	5070	1.00	0.00	O	ATOM	1468	O	VAL	A	166	85282	68465	20641	1.00	0.00	C
ATOM	1469	N	THR	A	167	47260	34940	3120	1.00	0.00	N	ATOM	1469	N	THR	A	166	84886	68459	21799	1.00	0.00	O
ATOM	1470	HN	THR	A	167	46880	34690	2230	1.00	0.00	H	ATOM	1470	HN	THR	A	167	86510	68985	20316	1.00	0.00	N
ATOM	1471	CA	THR	A	167	48670	34590	3080	1.00	0.00	C	ATOM	1471	CA	THR	A	167	86826	69037	19372	1.00	0.00	H
ATOM	1472	HA	THR	A	167	49220	35360	3590	1.00	0.00	H	ATOM	1472	HA	THR	A	167	87472	69478	21260	1.00	0.00	C
ATOM	1473	CB	THR	A	167	48940	33290	3890	1.00	0.00	C	ATOM	1473	CB	THR	A	167	86853	70083	21905	1.00	0.00	H
ATOM	1474	HB	THR	A	167	48590	33330	4940	1.00	0.00	H	ATOM	1474	HB	THR	A	167	88094	68486	22195	1.00	0.00	C
ATOM	1475	OG1	THR	A	167	50350	33110	3990	1.00	0.00	O	ATOM	1475	OG1	THR	A	167	87332	67791	22609	1.00	0.00	H
ATOM	1476	HG1	THR	A	167	50680	33680	4690	1.00	0.00	H	ATOM	1476	HG1	THR	A	167	88858	69034	23220	1.00	0.00	O
ATOM	1477	CG2	THR	A	167	48240	32060	3210	1.00	0.00	C	ATOM	1477	CG2	THR	A	167	88287	69544	23799	1.00	0.00	H
ATOM	1478	HG21	THR	A	167	48190	31170	3860	1.00	0.00	H	ATOM	1478	HG21	THR	A	167	88951	67451	21372	1.00	0.00	C
ATOM	1479	HG22	THR	A	167	48810	31800	2290	1.00	0.00	H	ATOM	1479	HG22	THR	A	167	88328	66978	20583	1.00	0.00	H
ATOM	1480	HG23	THR	A	167	47200	32350	2950	1.00	0.00	H	ATOM	1480	HG23	THR	A	167	89386	66670	22032	1.00	0.00	H
ATOM	1481	C	THR	A	167	49150	34510	1640	1.00	0.00	C	ATOM	1481	C	THR	A	167	89741	68025	20843	1.00	0.00	H
ATOM	1482	O	THR	A	167	48380	34700	0.700	1.00	0.00	O	ATOM	1482	O	THR	A	167	88497	70373	20570	1.00	0.00	C
ATOM	1483	N	SER	A	168	50430	34310	1400	1.00	0.00	N	ATOM	1483	N	SER	A	167	88982	70192	19436	1.00	0.00	O
ATOM	1484	HN	SER	A	168	51100	34190	2130	1.00	0.00	H	ATOM	1484	HN	SER	A	168	88789	71458	21320	1.00	0.00	N
ATOM	1485	CA	SER	A	168	51070	34610	0.170	1.00	0.00	C	ATOM	1485	CA	SER	A	168	88479	71450	22268	1.00	0.00	H
ATOM	1486	HA	SER	A	168	50400	35030	-0.560	1.00	0.00	H	ATOM	1486	HA	SER	A	168	89806	72447	20974	1.00	0.00	C
ATOM	1487	CB	SER	A	168	52310	35590	0.380	1.00	0.00	C	ATOM	1487	CB	SER	A	168	89531	72821	19998	1.00	0.00	H
ATOM	1488	HB1	SER	A	168	51930	36610	0.620	1.00	0.00	H	ATOM	1488	HB1	SER	A	168	89851	73664	21890	1.00	0.00	C
ATOM	1489	HB2	SER	A	168	53030	35720	-0.460	1.00	0.00	H	ATOM	1489	HB2	SER	A	168	90240	73288	22860	1.00	0.00	H
ATOM	1490	OG	SER	A	168	53080	35100	1470	1.00	0.00	O	ATOM	1490	OG	SER	A	168	88825	74092	21916	1.00	0.00	H
ATOM	1491	HG1	SER	A	168	53010	35820	2100	1.00	0.00	H	ATOM	1491	HG1	SER	A	168	90780	74680	21429	1.00	0.00	O
ATOM	1492	C	SER	A	168	51570	33360	-0.430	1.00	0.00	C	ATOM	1492	C	SER	A	168	91658	74399	21698	1.00	0.00	H
ATOM	1493	O	SER	A	168	52460	33390	-1240	1.00	0.00	O	ATOM	1493	O	SER	A	168	91287	71824	20814	1.00	0.00	C
ATOM	1494	N	PHE	A	169	50930	32170	-0.120	1.00	0.00	N	ATOM	1494	N	PHE	A	168	91698	70819	21363	1.00	0.00	O
ATOM	1495	HN	PHE	A	169	50400	31940	0.690	1.00	0.00	H	ATOM	1495	HN	PHE	A	169	91969	72513	19974	1.00	0.00	N
ATOM	1496	CA	PHE	A	169	51200	30960	-0.820	1.00	0.00	C	ATOM	1496	CA	PHE	A	169	91543	73306	19545	1.00	0.00	H
ATOM	1497	HA	PHE	A	169	52270	30810	-0.760	1.00	0.00	H	ATOM	1497	HA	PHE	A	169	93378	72242	19782	1.00	0.00	C
ATOM	1498	CB	PHE	A	169	50610	29630	-0.190	1.00	0.00	C	ATOM	1498	CB	PHE	A	169	93767	73033	19159	1.00	0.00	H
ATOM	1499	HB1	PHE	A	169	50970	28730	-0.740	1.00	0.00	H	ATOM	1499	HB1	PHE	A	169	94244	72302	21107	1.00	0.00	C
ATOM	1500	HB2	PHE	A	169	49510	29680	-0.350	1.00	0.00	H	ATOM	1500	HB2	PHE	A	169	95279	72529	20773	1.00	0.00	H
ATOM	1501	CG	PHE	A	169	51050	29500	1250	1.00	0.00	C	ATOM	1501	CG	PHE	A	169	94134	71392	21736	1.00	0.00	H
ATOM	1502	CD1	PHE	A	169	52380	29650	1650	1.00	0.00	C	ATOM	1502	CD1	PHE	A	169	93800	73577	21857	1.00	0.00	C
ATOM	1503	HD1	PHE	A	169	53120	29860	0.890	1.00	0.00	H	ATOM	1503	HD1	PHE	A	169	93368	73516	23167	1.00	0.00	C
ATOM	1504	CE1	PHE	A	169	52720	29600	3020	1.00	0.00	C	ATOM	1504	CE1	PHE	A	169	93399	72572	23690	1.00	0.00	H
ATOM	1505	HE1	PHE	A	169	53740	29720	3370	1.00	0.00	H	ATOM	1505	HE1	PHE	A	169	93134	74629	23983	1.00	0.00	C
ATOM	1506	CZ	PHE	A	169	51770	29230	4010	1.00	0.00	C	ATOM	1506	CZ	PHE	A	169	92928	74612	25043	1.00	0.00	H
ATOM	1507	HZ	PHE	A	169	52150	29200	5020	1.00	0.00	H	ATOM	1507	HZ	PHE	A	169	93328	75913	23389	1.00	0.00	C
ATOM	1508	CD2	PHE	A	169	50100	29070	2210	1.00	0.00	C	ATOM	1508	CD2	PHE	A	169	93187	76847	23913	1.00	0.00	H
ATOM	1509	HD2	PHE	A	169	49100	28730	2010	1.00	0.00	H	ATOM	1509	HD2	PHE	A	169	93821	74915	21260	1.00	0.00	C
ATOM	1510	CE2	PHE	A	169	50440	28920	3590	1.00	0.00	C	ATOM	1510	CE2	PHE	A	169	94079	75054	20221	1.00	0.00	H
ATOM	1511	HE2	PHE	A	169	49700	28600	4310	1.00	0.00	H	ATOM	1511	HE2	PHE	A	169	93624	76061	22050	1.00	0.00	C
ATOM	1512	C	PHE	A	169	50840	31050	-2290	1.00	0.00	C	ATOM	1512	C	PHE	A	169	93812	77098	21813	1.00	0.00	H
ATOM	1513	O	PHE	A	169	50020	31890	-2690	1.00	0.00	O	ATOM	1513	O	PHE	A	169	93637	71032	19004	1.00	0.00	C
ATOM	1514	N	ARG	A	170	51540	30310	-3130	1.00	0.00	N	ATOM	1514	N	ARG	A	169	94621	70331	19227	1.00	0.00	O
ATOM	1515	HN	ARG	A	170	52270	29730	-2770	1.00	0.00	H	ATOM	1515	HN	ARG	A	170	92788	70827	17971	1.00	0.00	N
ATOM	1516	CA	ARG	A	170	51220	30150	-4530	1.00	0.00	C	ATOM	1516	CA	ARG	A	170	91971	71361	17766	1.00	0.00	H
ATOM	1517	HA	ARG	A	170	50560	30920	-4910	1.00	0.00	H	ATOM	1517	HA	ARG	A	170	92895	69751	17002	1.00	0.00	C
ATOM	1518	CB	ARG	A	170	52480	30210	-5480	1.00	0.00	C	ATOM	1518	CB	ARG	A	170	93907	69600	16656	1.00	0.00	H
ATOM	1519	HB1	ARG	A	170	52270	29760	-6470	1.00	0.00	H	ATOM	1519	HB1	ARG	A	170	92001	68467	17402	1.00	0.00	C
ATOM	1520	HB2	ARG	A	170	53280	29690	-4920	1.00	0.00	H	ATOM	1520	HB2	ARG	A	170	91987	67797	16516	1.00	0.00	H
ATOM	1521	CG	ARG	A	170	52780	31640	-5880	1.00	0.00	C	ATOM	1521	CG	ARG	A	170	90978	68886	17515	1.00	0.00	H
ATOM	1522	HG1	ARG	A	170	51910	32140	-6360	1.00	0.00	H	ATOM	1522	HG1	ARG	A	170	92321	67730	18772	1.00	0.00	C
ATOM	1523	HG2	ARG	A	170	53510	31710	-6720	1.00	0.00	H	ATOM	1523	HG2	ARG	A	170	91505	67072	19141	1.00	0.00	H
ATOM	1524	CD	ARG	A	170	53300	32520	-4780	1.00	0.00	C	ATOM	1524	CD	ARG	A	170	92455	68519	19542	1.00	0.00	H
ATOM	1525	HD1	ARG	A	170	52500	32680	-4020	1.00	0.00	H	ATOM	1525	HD1	ARG	A	170	93520	66879	18573	1.00	0.00	C
ATOM	1526	HD2	ARG	A	170	53510	33480	-5290	1.00	0.00	H	ATOM	1526	HD2	ARG	A	170	94316	67542	18173	1.00	0.00	H
ATOM	1527	NE	ARG	A	170	54570	31930	-4240	1.00	0.00	N	ATOM	1527	NE	ARG	A	170	93313	66057	17854	1.00	0.00	H
ATOM	1528	HE	ARG	A	170	55020	31320	-4890	1.00	0.00	H	ATOM	1528	HE	ARG	A	170	93870	66152	19855	1.00	0.00	N
ATOM	1529	CZ	ARG	A	170	55410	32520	-3380	1.00	0.00	C	ATOM	1529	CZ	ARG	A	170	93134	65963	20505	1.00	0.00	H
ATOM	1530	NH1	ARG	A	170	54990	33510	-2650	1.00	0.00	N	ATOM	1530	NH1	ARG	A	170	94998	65541	20104	1.00	0.00	C
ATOM	1531	HH11	ARG	A	170	54010	33490	-2420	1.00	0.00	H	ATOM	1531	HH11	ARG	A	170	96154	65629	19479	1.00	0.00	N
ATOM	1532	HH12	ARG	A	170	55660	33860	-2000	1.00	0.00	H	ATOM	1532	HH12	ARG	A	170	96233	66090	18594	1.00	0.00	H
ATOM	1533	NH2	ARG	A	170	56670	32170	-3260	1.00	0.00	N	ATOM	1533	NH2	ARG	A	170	96967	65215	19889	1.00	0.00	H
ATOM	1534	HH21	ARG	A	170	56910	31360	-3800	1.00	0.00	H	ATOM	1534	HH21	ARG	A	170	95097	64736	21068	1.00	0.00	N
ATOM	1535	HH22	ARG	A	170	57230	32570	-2540	1.00	0.00	H	ATOM	1535	HH22	ARG	A	170	94232	64395	21436	1.00	0.00	H
ATOM	1536	C	ARG	A	170	50330	28910	-4810	1.00	0.00	C	ATOM	1536	C	ARG	A	170	95836	64075	20939	1.00	0.00	H
ATOM	1537	O	ARG	A	170	49900	28560	-5880	1.00	0.00	O	ATOM	1537	O	ARG	A	170	92290	70402	15766	1.00	0.00	C
ATOM	1538	N	ASP	A	171	50040	28210	-3700	1.00	0.00	N	ATOM	1538	N	ASP	A	170	91322	71180	15890	1.00	0.00	O
ATOM	1539	HN	ASP	A	171	50500	28540	-2890	1.00	0.00	H	ATOM	1539	HN	ASP	A	171	92858	70115	14607	1.00	0.00	N
ATOM	1540	CA	ASP	A	171	49000	27150	-3710	1.00	0.00	C	ATOM	1540	CA	ASP	A	171	93666	69531	14587	1.00	0.00	H
ATOM	1541	HA	ASP	A	171	48800	26880	-4740	1.00	0.00	H	ATOM	1541	HA	ASP	A	171	92693	70864	13407	1.00	0.00	C
ATOM	1542	CB	ASP	A	171	49420	25960	-2800	1.00	0.00	C	ATOM	1542	CB	ASP	A	171	93164	71827	13535	1.00	0.00	H
ATOM	1543	HB1	ASP	A	171	48560	25320	-2490	1.00	0.00	H	ATOM	1543	HB1	ASP	A	171	93606	70195	12335	1.00	0.00	C
ATOM	1544	HB2	ASP	A	171	50020	26320	-1940	1.00	0.00	H	ATOM	1544	HB2	ASP	A	171	93682	70879	11463	1.00	0.00	H
ATOM	1545	CG	ASP	A	171	50320	25050	-3660	1.00	0.00	C	ATOM	1545	CG	ASP	A	171	93351	69203	11905	1.00	0.00	H
ATOM	1546	OD1	ASP	A	171	51300	24430	-3080	1.00	0.00	O	ATOM	1546	OD1	ASP	A	171	95054	70179	12795	1.00	0.00	C
ATOM	1547	OD2	ASP	A	171	50180	24780	-4880	1.00	0.00	O	ATOM	1547	OD2	ASP	A	171	95824	69546	12064	1.00	0.00	O
ATOM	1548	C	ASP	A	171	47620	27820	-3190	1.00	0.00	C	ATOM	1548	C	ASP	A	171	95431	70739	13862	1.00	0.00	O
ATOM	1549	O	ASP	A	171	47000	28540	-3970	1.00	0.00	O	ATOM	1549	O	ASP	A	171	91297	71071	12737	1.00	0.00	C
ATOM	1550	N	GLN	A	172	47360	27690	-1910	1.00	0.00	N	ATOM	1550	N	GLN	A	171	90890	72196	12469	1.00	0.00	O
ATOM	1551	HN	GLN	A	172	47930	27140	-1300	1.00	0.00	H	ATOM	1551	HN	GLN	A	172	90493	69989	12583	1.00	0.00	N
ATOM	1552	CA	GLN	A	172	46180	28360	-1360	1.00	0.00	C	ATOM	1552	CA	GLN	A	172	90781	69045	12726	1.00	0.00	H
ATOM	1553	HA	GLN	A	172	45530	28680	-2160	1.00	0.00	H	ATOM	1553	HA	GLN	A	172	89143	70118	11954	1.00	0.00	C
ATOM	1554	CB	GLN	A	172	45290	27580	-0.360	1.00	0.00	C	ATOM	1554	CB	GLN	A	172	89094	71050	11411	1.00	0.00	H
ATOM	1555	HB1	GLN	A	172	44430	28220	-0.050	1.00	0.00	H	ATOM	1555	HB1	GLN	A	172	88819	68923	10992	1.00	0.00	C
ATOM	1556	HB2	GLN	A	172	45850	27330	0.560	1.00	0.00	H	ATOM	1556	HB2	GLN	A	172	87808	68956	10532	1.00	0.00	H
ATOM	1557	CG	GLN	A	172	44820	26240	-0.890	1.00	0.00	C	ATOM	1557	CG	GLN	A	172	88848	68031	11653	1.00	0.00	H
ATOM	1558	HG1	GLN	A	172	45690	25550	-0.760	1.00	0.00	H	ATOM	1558	HG1	GLN	A	172	89915	68755	9864	1.00	0.00	C
ATOM	1559	HG2	GLN	A	172	44530	26180	-1960	1.00	0.00	H	ATOM	1559	HG2	GLN	A	172	89547	68168	8995	1.00	0.00	H
ATOM	1560	CD	GLN	A	172	43450	25730	-0.320	1.00	0.00	C	ATOM	1560	CD	GLN	A	172	90829	68274	10273	1.00	0.00	H
ATOM	1561	OE1	GLN	A	172	42360	26190	-0.620	1.00	0.00	O	ATOM	1561	OE1	GLN	A	172	90348	70079	9352	1.00	0.00	C
ATOM	1562	NE2	GLN	A	172	43510	24630	0.480	1.00	0.00	N	ATOM	1562	NE2	GLN	A	172	91480	70512	9420	1.00	0.00	O
ATOM	1563	HE21	GLN	A	172	42700	24470	1040	1.00	0.00	H	ATOM	1563	HE21	GLN	A	172	89332	70859	8877	1.00	0.00	N
ATOM	1564	HE22	GLN	A	172	44340	24080	0.470	1.00	0.00	H	ATOM	1564	HE22	GLN	A	172	89660	71690	8429	1.00	0.00	H
ATOM	1565	C	GLN	A	172	46660	29600	-0.600	1.00	0.00	C	ATOM	1565	C	GLN	A	172	88420	70464	8769	1.00	0.00	H
ATOM	1566	O	GLN	A	172	47210	29430	0.420	1.00	0.00	O	ATOM	1566	O	GLN	A	172	88033	70189	12964	1.00	0.00	C
ATOM	1567	N	SER	A	173	46390	30800	-1120	1.00	0.00	N	ATOM	1567	N	SER	A	172	86863	70132	12546	1.00	0.00	O
ATOM	1568	HN	SER	A	173	45700	30840	-1850	1.00	0.00	H	ATOM	1568	HN	SER	A	173	88476	70318	14263	1.00	0.00	N
ATOM	1569	CA	SER	A	173	46650	32100	-0.490	1.00	0.00	C	ATOM	1569	CA	SER	A	173	89440	70252	14509	1.00	0.00	H
ATOM	1570	HA	SER	A	173	47530	32110	0.130	1.00	0.00	H	ATOM	1570	HA	SER	A	173	87542	70630	15354	1.00	0.00	C
ATOM	1571	CB	SER	A	173	46870	33210	-1550	1.00	0.00	C	ATOM	1571	CB	SER	A	173	88076	71418	15864	1.00	0.00	H
ATOM	1572	HB1	SER	A	173	47940	33220	-1870	1.00	0.00	H	ATOM	1572	HB1	SER	A	173	86112	71237	14996	1.00	0.00	C
ATOM	1573	HB2	SER	A	173	46750	34200	-1060	1.00	0.00	H	ATOM	1573	HB2	SER	A	173	85407	70560	14469	1.00	0.00	H
ATOM	1574	OG	SER	A	173	46130	33040	-2790	1.00	0.00	O	ATOM	1574	OG	SER	A	173	86288	72142	14376	1.00	0.00	H
ATOM	1575	HG1	SER	A	173	46660	32430	-3310	1.00	0.00	H	ATOM	1575	HG1	SER	A	173	85559	71769	16223	1.00	0.00	O
ATOM	1576	C	SER	A	173	45510	32540	0.530	1.00	0.00	C	ATOM	1576	C	SER	A	173	85339	71018	16779	1.00	0.00	H
ATOM	1577	O	SER	A	173	45670	33540	1220	1.00	0.00	O	ATOM	1577	O	SER	A	173	87297	69448	16258	1.00	0.00	C
ATOM	1578	N	TYR	A	174	44310	31830	0.490	1.00	0.00	N	ATOM	1578	N	TYR	A	173	86598	69610	17302	1.00	0.00	O
ATOM	1579	HN	TYR	A	174	44070	31140	-0.190	1.00	0.00	H	ATOM	1579	HN	TYR	A	174	87943	68335	16065	1.00	0.00	N
ATOM	1580	CA	TYR	A	174	43180	32160	1290	1.00	0.00	C	ATOM	1580	CA	TYR	A	174	88566	68273	15289	1.00	0.00	H
ATOM	1581	HA	TYR	A	174	43390	32680	2210	1.00	0.00	H	ATOM	1581	HA	TYR	A	174	87650	67084	16744	1.00	0.00	C
ATOM	1582	CB	TYR	A	174	42190	33000	0.460	1.00	0.00	C	ATOM	1582	CB	TYR	A	174	87412	67231	17787	1.00	0.00	H
ATOM	1583	HB1	TYR	A	174	41830	32650	-0.530	1.00	0.00	H	ATOM	1583	HB1	TYR	A	174	86325	66317	16097	1.00	0.00	C
ATOM	1584	HB2	TYR	A	174	42690	33960	0.200	1.00	0.00	H	ATOM	1584	HB2	TYR	A	174	85438	66932	16361	1.00	0.00	H
ATOM	1585	CG	TYR	A	174	40970	33430	1230	1.00	0.00	C	ATOM	1585	CG	TYR	A	174	86168	65373	16661	1.00	0.00	H
ATOM	1586	CD1	TYR	A	174	39710	33080	0.660	1.00	0.00	C	ATOM	1586	CD1	TYR	A	174	86399	66112	14624	1.00	0.00	C
ATOM	1587	HD1	TYR	A	174	39630	32630	-0.320	1.00	0.00	H	ATOM	1587	HD1	TYR	A	174	85950	67161	13757	1.00	0.00	C
ATOM	1588	CE1	TYR	A	174	38540	33400	1320	1.00	0.00	C	ATOM	1588	CE1	TYR	A	174	85718	68113	14210	1.00	0.00	H
ATOM	1589	HE1	TYR	A	174	37580	33250	0.860	1.00	0.00	H	ATOM	1589	HE1	TYR	A	174	85978	66969	12381	1.00	0.00	C
ATOM	1590	CZ	TYR	A	174	38600	34220	2430	1.00	0.00	C	ATOM	1590	CZ	TYR	A	174	85520	67694	11725	1.00	0.00	H
ATOM	1591	OH	TYR	A	174	37450	34640	3130	1.00	0.00	O	ATOM	1591	OH	TYR	A	174	86404	65738	11883	1.00	0.00	C
ATOM	1592	HH	TYR	A	174	36840	33900	3130	1.00	0.00	H	ATOM	1592	HH	TYR	A	174	86240	65493	10458	1.00	0.00	O
ATOM	1593	CD2	TYR	A	174	41010	34210	2340	1.00	0.00	C	ATOM	1593	CD2	TYR	A	174	85532	66012	10069	1.00	0.00	H
ATOM	1594	HD2	TYR	A	174	41950	34650	2620	1.00	0.00	H	ATOM	1594	HD2	TYR	A	174	86884	64922	14092	1.00	0.00	C
ATOM	1595	CE2	TYR	A	174	39810	34600	3000	1.00	0.00	C	ATOM	1595	CE2	TYR	A	174	87253	64199	14804	1.00	0.00	H
ATOM	1596	HE2	TYR	A	174	40020	35250	3830	1.00	0.00	H	ATOM	1596	HE2	TYR	A	174	86904	64783	12684	1.00	0.00	C
ATOM	1597	C	TYR	A	174	42690	30860	1760	1.00	0.00	C	ATOM	1597	C	TYR	A	174	87193	63891	12149	1.00	0.00	H
ATOM	1598	O	TYR	A	174	42610	29900	1100	1.00	0.00	O	ATOM	1598	O	TYR	A	174	88796	66171	16787	1.00	0.00	C
ATOM	1599	N	ILE	A	175	42510	30790	3030	1.00	0.00	N	ATOM	1599	N	ILE	A	174	89685	66276	15926	1.00	0.00	O
ATOM	1600	HN	ILE	A	175	42560	31560	3660	1.00	0.00	H	ATOM	1600	HN	ILE	A	175	88836	65139	17773	1.00	0.00	N
ATOM	1601	CA	ILE	A	175	41970	29580	3670	1.00	0.00	C	ATOM	1601	CA	ILE	A	175	88148	65098	18494	1.00	0.00	H
ATOM	1602	HA	ILE	A	175	41550	28920	2930	1.00	0.00	H	ATOM	1602	HA	ILE	A	175	89787	63981	17734	1.00	0.00	C
ATOM	1603	CB	ILE	A	175	43010	28990	4620	1.00	0.00	C	ATOM	1603	CB	ILE	A	175	90567	64111	16998	1.00	0.00	H
ATOM	1604	HB	ILE	A	175	43050	29430	5640	1.00	0.00	H	ATOM	1604	HB	ILE	A	175	90562	63855	19044	1.00	0.00	C
ATOM	1605	CG2	ILE	A	175	42720	27470	4700	1.00	0.00	C	ATOM	1605	CG2	ILE	A	175	91026	64847	19231	1.00	0.00	H
ATOM	1606	HG21	ILE	A	175	43380	26910	5390	1.00	0.00	H	ATOM	1606	HG21	ILE	A	175	89578	63535	20179	1.00	0.00	C
ATOM	1607	HG22	ILE	A	175	42800	27020	3690	1.00	0.00	H	ATOM	1607	HG22	ILE	A	175	88857	64375	20282	1.00	0.00	H
ATOM	1608	HG23	ILE	A	175	41680	27240	5020	1.00	0.00	H	ATOM	1608	HG23	ILE	A	175	90030	63365	21180	1.00	0.00	H
ATOM	1609	CG1	ILE	A	175	44440	29150	4020	1.00	0.00	C	ATOM	1609	CG1	ILE	A	175	88982	62613	20009	1.00	0.00	H
ATOM	1610	HG11	ILE	A	175	44660	30230	4150	1.00	0.00	H	ATOM	1610	HG11	ILE	A	175	91779	62840	18906	1.00	0.00	C
ATOM	1611	HG12	ILE	A	175	44500	28790	2970	1.00	0.00	H	ATOM	1611	HG12	ILE	A	175	92522	63114	18127	1.00	0.00	H
ATOM	1612	CD	ILE	A	175	45590	28280	4730	1.00	0.00	C	ATOM	1612	CD	ILE	A	175	91391	61820	18699	1.00	0.00	H
ATOM	1613	HD1	ILE	A	175	46580	28760	4830	1.00	0.00	H	ATOM	1613	HD1	ILE	A	175	92581	62535	20142	1.00	0.00	C
ATOM	1614	HD2	ILE	A	175	45750	27280	4270	1.00	0.00	H	ATOM	1614	HD2	ILE	A	175	92007	61909	20859	1.00	0.00	H
ATOM	1615	HD3	ILE	A	175	45380	28060	5790	1.00	0.00	H	ATOM	1615	HD3	ILE	A	175	92845	63431	20742	1.00	0.00	H
ATOM	1616	C	ILE	A	175	40820	30090	4540	1.00	0.00	C	ATOM	1616	C	ILE	A	175	93447	61948	19768	1.00	0.00	H
ATOM	1617	O	ILE	A	175	40830	31210	5060	1.00	0.00	O	ATOM	1617	O	ILE	A	175	89081	62624	17366	1.00	0.00	C
ATOM	1618	N	GLU	A	176	39720	29320	4580	1.00	0.00	N	ATOM	1618	N	GLU	A	175	88037	62220	17898	1.00	0.00	O
ATOM	1619	HN	GLU	A	176	39720	28410	4170	1.00	0.00	H	ATOM	1619	HN	GLU	A	176	89678	61878	16427	1.00	0.00	N
ATOM	1620	CA	GLU	A	176	38570	29630	5450	1.00	0.00	C	ATOM	1620	CA	GLU	A	176	90598	62004	16064	1.00	0.00	H
ATOM	1621	HA	GLU	A	176	38890	30380	6160	1.00	0.00	H	ATOM	1621	HA	GLU	A	176	89005	60767	15775	1.00	0.00	C
ATOM	1622	CB	GLU	A	176	37220	29960	4710	1.00	0.00	C	ATOM	1622	CB	GLU	A	176	87940	60798	15955	1.00	0.00	H
ATOM	1623	HB1	GLU	A	176	36380	29910	5430	1.00	0.00	H	ATOM	1623	HB1	GLU	A	176	89297	60660	14236	1.00	0.00	C
ATOM	1624	HB2	GLU	A	176	37140	29130	3970	1.00	0.00	H	ATOM	1624	HB2	GLU	A	176	89074	59629	13887	1.00	0.00	H
ATOM	1625	CG	GLU	A	176	37330	31250	4000	1.00	0.00	C	ATOM	1625	CG	GLU	A	176	90389	60807	14098	1.00	0.00	H
ATOM	1626	HG1	GLU	A	176	38350	31410	3580	1.00	0.00	H	ATOM	1626	HG1	GLU	A	176	88494	61578	13322	1.00	0.00	C
ATOM	1627	HG2	GLU	A	176	37170	32090	4710	1.00	0.00	H	ATOM	1627	HG2	GLU	A	176	88642	62652	13567	1.00	0.00	H
ATOM	1628	CD	GLU	A	176	36240	31350	2960	1.00	0.00	C	ATOM	1628	CD	GLU	A	176	87394	61427	13345	1.00	0.00	H
ATOM	1629	OE1	GLU	A	176	36110	30500	2030	1.00	0.00	O	ATOM	1629	OE1	GLU	A	176	88953	61387	11915	1.00	0.00	C
ATOM	1630	OE2	GLU	A	176	35410	32280	3160	1.00	0.00	O	ATOM	1630	OE2	GLU	A	176	89522	62318	11316	1.00	0.00	O
ATOM	1631	C	GLU	A	176	38300	28490	6380	1.00	0.00	C	ATOM	1631	C	GLU	A	176	88897	60232	11447	1.00	0.00	O
ATOM	1632	O	GLU	A	176	38390	27310	6020	1.00	0.00	O	ATOM	1632	O	GLU	A	176	89498	59501	16396	1.00	0.00	C
ATOM	1633	N	ILE	A	177	38090	28810	7650	1.00	0.00	N	ATOM	1633	N	ILE	A	176	90672	59116	16156	1.00	0.00	O
ATOM	1634	HN	ILE	A	177	38130	29770	7920	1.00	0.00	H	ATOM	1634	HN	ILE	A	177	88654	58817	17158	1.00	0.00	N
ATOM	1635	CA	ILE	A	177	38160	27910	8700	1.00	0.00	C	ATOM	1635	CA	ILE	A	177	87693	59063	17255	1.00	0.00	H
ATOM	1636	HA	ILE	A	177	38170	26900	8320	1.00	0.00	H	ATOM	1636	HA	ILE	A	177	89043	57605	17868	1.00	0.00	C
ATOM	1637	CB	ILE	A	177	39410	28140	9600	1.00	0.00	C	ATOM	1637	CB	ILE	A	177	90085	57387	17684	1.00	0.00	H
ATOM	1638	HB	ILE	A	177	39590	29160	10010	1.00	0.00	H	ATOM	1638	HB	ILE	A	177	88725	57680	19431	1.00	0.00	C
ATOM	1639	CG2	ILE	A	177	39250	27310	10920	1.00	0.00	C	ATOM	1639	CG2	ILE	A	177	87618	57770	19390	1.00	0.00	H
ATOM	1640	HG21	ILE	A	177	40150	27410	11560	1.00	0.00	H	ATOM	1640	HG21	ILE	A	177	89205	56385	20004	1.00	0.00	C
ATOM	1641	HG22	ILE	A	177	39120	26230	10690	1.00	0.00	H	ATOM	1641	HG22	ILE	A	177	89297	56538	21101	1.00	0.00	H
ATOM	1642	HG23	ILE	A	177	38290	27520	11430	1.00	0.00	H	ATOM	1642	HG23	ILE	A	177	90224	56095	19670	1.00	0.00	H
ATOM	1643	CG1	ILE	A	177	40710	27660	8830	1.00	0.00	C	ATOM	1643	CG1	ILE	A	177	88544	55519	19791	1.00	0.00	H
ATOM	1644	HG11	ILE	A	177	40400	26880	8100	1.00	0.00	H	ATOM	1644	HG11	ILE	A	177	89401	58916	20049	1.00	0.00	C
ATOM	1645	HG12	ILE	A	177	41430	27310	9590	1.00	0.00	H	ATOM	1645	HG12	ILE	A	177	89048	59049	21094	1.00	0.00	H
ATOM	1646	CD	ILE	A	177	41450	28850	8080	1.00	0.00	C	ATOM	1646	CD	ILE	A	177	89184	59865	19513	1.00	0.00	H
ATOM	1647	HD1	ILE	A	177	42190	28380	7400	1.00	0.00	H	ATOM	1647	HD1	ILE	A	177	90854	58724	20266	1.00	0.00	C
ATOM	1648	HD2	ILE	A	177	41900	29520	8850	1.00	0.00	H	ATOM	1648	HD2	ILE	A	177	91361	59486	20896	1.00	0.00	H
ATOM	1649	HD3	ILE	A	177	40760	29460	7470	1.00	0.00	H	ATOM	1649	HD3	ILE	A	177	91377	58626	19291	1.00	0.00	H
ATOM	1650	C	ILE	A	177	36910	28000	9490	1.00	0.00	C	ATOM	1650	C	ILE	A	177	91066	57826	20884	1.00	0.00	H
ATOM	1651	O	ILE	A	177	36520	29020	10030	1.00	0.00	O	ATOM	1651	O	ILE	A	177	88401	56406	17244	1.00	0.00	C
ATOM	1652	N	LEU	A	178	36160	26890	9560	1.00	0.00	N	ATOM	1652	N	LEU	A	177	87152	56327	17065	1.00	0.00	O
ATOM	1653	HN	LEU	A	178	36690	26080	9330	1.00	0.00	H	ATOM	1653	HN	LEU	A	178	89149	55374	16723	1.00	0.00	N
ATOM	1654	CA	LEU	A	178	34860	26800	10080	1.00	0.00	C	ATOM	1654	CA	LEU	A	178	90139	55460	16806	1.00	0.00	H
ATOM	1655	HA	LEU	A	178	34410	27770	10270	1.00	0.00	H	ATOM	1655	HA	LEU	A	178	88620	54241	15990	1.00	0.00	C
ATOM	1656	CB	LEU	A	178	33910	26170	9060	1.00	0.00	C	ATOM	1656	CB	LEU	A	178	87572	54198	16249	1.00	0.00	H
ATOM	1657	HB1	LEU	A	178	32920	25900	9490	1.00	0.00	H	ATOM	1657	HB1	LEU	A	178	88918	54466	14503	1.00	0.00	C
ATOM	1658	HB2	LEU	A	178	34390	25250	8670	1.00	0.00	H	ATOM	1658	HB2	LEU	A	178	88955	55560	14317	1.00	0.00	H
ATOM	1659	CG	LEU	A	178	33550	27060	7910	1.00	0.00	C	ATOM	1659	CG	LEU	A	178	88061	54108	13893	1.00	0.00	H
ATOM	1660	HG	LEU	A	178	34440	27590	7500	1.00	0.00	H	ATOM	1660	HG	LEU	A	178	90165	53790	13747	1.00	0.00	C
ATOM	1661	CD1	LEU	A	178	32870	26240	6780	1.00	0.00	C	ATOM	1661	CD1	LEU	A	178	90115	52681	13783	1.00	0.00	H
ATOM	1662	HD11	LEU	A	178	31930	25840	7220	1.00	0.00	H	ATOM	1662	HD11	LEU	A	178	90247	54187	12277	1.00	0.00	C
ATOM	1663	HD12	LEU	A	178	33580	25460	6420	1.00	0.00	H	ATOM	1663	HD12	LEU	A	178	90248	55295	12189	1.00	0.00	H
ATOM	1664	HD13	LEU	A	178	32810	26900	5890	1.00	0.00	H	ATOM	1664	HD13	LEU	A	178	89412	53792	11660	1.00	0.00	H
ATOM	1665	CD2	LEU	A	178	32590	28170	8180	1.00	0.00	C	ATOM	1665	CD2	LEU	A	178	91124	53678	11824	1.00	0.00	H
ATOM	1666	HD21	LEU	A	178	31520	27890	8310	1.00	0.00	H	ATOM	1666	HD21	LEU	A	178	91503	54198	14370	1.00	0.00	C
ATOM	1667	HD22	LEU	A	178	32620	28820	7280	1.00	0.00	H	ATOM	1667	HD22	LEU	A	178	91613	55299	14473	1.00	0.00	H
ATOM	1668	HD23	LEU	A	178	32740	28760	9110	1.00	0.00	H	ATOM	1668	HD23	LEU	A	178	92351	53877	13728	1.00	0.00	H
ATOM	1669	C	LEU	A	178	34820	26000	11410	1.00	0.00	C	ATOM	1669	C	LEU	A	178	91579	53866	15427	1.00	0.00	H
ATOM	1670	O	LEU	A	178	35570	24990	11570	1.00	0.00	O	ATOM	1670	O	LEU	A	178	89134	53025	16658	1.00	0.00	C
ATOM	1671	N	PRO	A	179	33880	26280	12410	1.00	0.00	N	ATOM	1671	N	PRO	A	178	90175	53106	17344	1.00	0.00	O
ATOM	1672	CD	PRO	A	179	32940	27380	12280	1.00	0.00	C	ATOM	1672	CD	PRO	A	179	88474	51913	16640	1.00	0.00	N
ATOM	1673	HD1	PRO	A	179	32260	27070	11460	1.00	0.00	H	ATOM	1673	HD1	PRO	A	179	87279	51659	15880	1.00	0.00	C
ATOM	1674	HD2	PRO	A	179	33500	28290	11990	1.00	0.00	H	ATOM	1674	HD2	PRO	A	179	87256	52098	14859	1.00	0.00	H
ATOM	1675	CA	PRO	A	179	33450	25240	13400	1.00	0.00	C	ATOM	1675	CA	PRO	A	179	86497	51929	16622	1.00	0.00	H
ATOM	1676	HA	PRO	A	179	34310	25010	14010	1.00	0.00	H	ATOM	1676	HA	PRO	A	179	89051	50671	17188	1.00	0.00	C
ATOM	1677	CB	PRO	A	179	32290	25970	14160	1.00	0.00	C	ATOM	1677	CB	PRO	A	179	89325	50779	18227	1.00	0.00	H
ATOM	1678	HB1	PRO	A	179	32230	25870	15270	1.00	0.00	H	ATOM	1678	HB1	PRO	A	179	87947	49656	16967	1.00	0.00	C
ATOM	1679	HB2	PRO	A	179	31280	25580	13920	1.00	0.00	H	ATOM	1679	HB2	PRO	A	179	87265	49711	17842	1.00	0.00	H
ATOM	1680	CG	PRO	A	179	32390	27480	13690	1.00	0.00	C	ATOM	1680	CG	PRO	A	179	88281	48599	16903	1.00	0.00	H
ATOM	1681	HG1	PRO	A	179	31410	27990	13760	1.00	0.00	H	ATOM	1681	HG1	PRO	A	179	87229	50144	15714	1.00	0.00	C
ATOM	1682	HG2	PRO	A	179	33160	27940	14350	1.00	0.00	H	ATOM	1682	HG2	PRO	A	179	87912	49923	14865	1.00	0.00	H
ATOM	1683	C	PRO	A	179	33000	23890	12850	1.00	0.00	C	ATOM	1683	C	PRO	A	179	86195	49743	15659	1.00	0.00	H
ATOM	1684	O	PRO	A	179	32190	23850	11940	1.00	0.00	O	ATOM	1684	O	PRO	A	179	90264	50104	16491	1.00	0.00	C
ATOM	1685	N	HSD	A	180	33400	22770	13440	1.00	0.00	N	ATOM	1685	N	HSD	A	179	90392	50481	15297	1.00	0.00	O
ATOM	1686	HN	HSD	A	180	33960	22800	14260	1.00	0.00	H	ATOM	1686	HN	HSD	A	180	91074	49262	17205	1.00	0.00	N
ATOM	1687	CA	HSD	A	180	32910	21480	13030	1.00	0.00	C	ATOM	1687	CA	HSD	A	180	90914	49098	18175	1.00	0.00	H
ATOM	1688	HA	HSD	A	180	32960	21520	11950	1.00	0.00	H	ATOM	1688	HA	HSD	A	180	92274	48727	16564	1.00	0.00	C
ATOM	1689	CB	HSD	A	180	33760	20300	13600	1.00	0.00	C	ATOM	1689	CB	HSD	A	180	92729	49470	15926	1.00	0.00	H
ATOM	1690	HB1	HSD	A	180	33280	19400	13150	1.00	0.00	H	ATOM	1690	HB1	HSD	A	180	93399	48466	17599	1.00	0.00	C
ATOM	1691	HB2	HSD	A	180	33540	20290	14680	1.00	0.00	H	ATOM	1691	HB2	HSD	A	180	93329	49247	18387	1.00	0.00	H
ATOM	1692	ND1	HSD	A	180	36090	21210	13890	1.00	0.00	N	ATOM	1692	ND1	HSD	A	180	94374	48590	17079	1.00	0.00	H
ATOM	1693	HD1	HSD	A	180	35870	21920	14560	1.00	0.00	H	ATOM	1693	HD1	HSD	A	180	92404	46951	19285	1.00	0.00	N
ATOM	1694	CG	HSD	A	180	35210	20370	13270	1.00	0.00	C	ATOM	1694	CG	HSD	A	180	91534	47402	19484	1.00	0.00	H
ATOM	1695	CE1	HSD	A	180	37310	20920	13410	1.00	0.00	C	ATOM	1695	CE1	HSD	A	180	93334	47224	18289	1.00	0.00	C
ATOM	1696	HE1	HSD	A	180	38240	21340	13790	1.00	0.00	H	ATOM	1696	HE1	HSD	A	180	92786	45731	19821	1.00	0.00	C
ATOM	1697	NE2	HSD	A	180	37250	20010	12470	1.00	0.00	N	ATOM	1697	NE2	HSD	A	180	92245	45335	20681	1.00	0.00	H
ATOM	1698	CD2	HSD	A	180	35910	19620	12440	1.00	0.00	C	ATOM	1698	CD2	HSD	A	180	93839	45232	19188	1.00	0.00	N
ATOM	1699	HD2	HSD	A	180	35620	18730	11890	1.00	0.00	H	ATOM	1699	HD2	HSD	A	180	94197	46185	18236	1.00	0.00	C
ATOM	1700	C	HSD	A	180	31380	21310	13320	1.00	0.00	C	ATOM	1700	C	HSD	A	180	95119	46067	17682	1.00	0.00	H
ATOM	1701	O	HSD	A	180	30990	21340	14480	1.00	0.00	O	ATOM	1701	O	HSD	A	180	91899	47545	15669	1.00	0.00	C
ATOM	1702	N	ASN	A	181	30490	21190	12350	1.00	0.00	N	ATOM	1702	N	ASN	A	180	91034	46756	16010	1.00	0.00	O
ATOM	1703	HN	ASN	A	181	30890	21060	11450	1.00	0.00	H	ATOM	1703	HN	ASN	A	181	92602	47442	14503	1.00	0.00	N
ATOM	1704	CA	ASN	A	181	29060	20860	12490	1.00	0.00	C	ATOM	1704	CA	ASN	A	181	93380	48043	14333	1.00	0.00	H
ATOM	1705	HA	ASN	A	181	28600	20860	11520	1.00	0.00	H	ATOM	1705	HA	ASN	A	181	92638	46387	13483	1.00	0.00	C
ATOM	1706	CB	ASN	A	181	28890	19390	12990	1.00	0.00	C	ATOM	1706	CB	ASN	A	181	93232	46662	12625	1.00	0.00	H
ATOM	1707	HB1	ASN	A	181	27830	19060	12930	1.00	0.00	H	ATOM	1707	HB1	ASN	A	181	93288	45064	13998	1.00	0.00	C
ATOM	1708	HB2	ASN	A	181	29210	19220	14050	1.00	0.00	H	ATOM	1708	HB2	ASN	A	181	93310	44318	13176	1.00	0.00	H
ATOM	1709	CG	ASN	A	181	29730	18360	12150	1.00	0.00	C	ATOM	1709	CG	ASN	A	181	92792	44656	14905	1.00	0.00	H
ATOM	1710	OD1	ASN	A	181	30490	17540	12680	1.00	0.00	O	ATOM	1710	OD1	ASN	A	181	94783	45361	14327	1.00	0.00	C
ATOM	1711	ND2	ASN	A	181	29650	18440	10840	1.00	0.00	N	ATOM	1711	ND2	ASN	A	181	95271	46480	14040	1.00	0.00	O
ATOM	1712	HD21	ASN	A	181	29790	17640	10240	1.00	0.00	H	ATOM	1712	HD21	ASN	A	181	95503	44347	14854	1.00	0.00	N
ATOM	1713	HD22	ASN	A	181	28990	19030	10380	1.00	0.00	H	ATOM	1713	HD22	ASN	A	181	96456	44489	15121	1.00	0.00	H
ATOM	1714	C	ASN	A	181	28140	21880	13210	1.00	0.00	C	ATOM	1714	C	ASN	A	181	95135	43429	14704	1.00	0.00	H
ATOM	1715	O	ASN	A	181	26990	21570	13470	1.00	0.00	O	ATOM	1715	O	ASN	A	181	91294	46051	12761	1.00	0.00	C
ATOM	1716	N	LYS	A	182	28710	23080	13540	1.00	0.00	N	ATOM	1716	N	LYS	A	181	91101	44965	12287	1.00	0.00	O
ATOM	1717	HN	LYS	A	182	29680	23260	13440	1.00	0.00	H	ATOM	1717	HN	LYS	A	182	90367	47033	12730	1.00	0.00	N
ATOM	1718	CA	LYS	A	182	27930	24170	14060	1.00	0.00	C	ATOM	1718	CA	LYS	A	182	90632	47903	13139	1.00	0.00	H
ATOM	1719	HA	LYS	A	182	26880	23960	13900	1.00	0.00	H	ATOM	1719	HA	LYS	A	182	89068	46747	12116	1.00	0.00	C
ATOM	1720	CB	LYS	A	182	27980	24410	15660	1.00	0.00	C	ATOM	1720	CB	LYS	A	182	89273	46073	11297	1.00	0.00	H
ATOM	1721	HB1	LYS	A	182	27530	23450	16000	1.00	0.00	H	ATOM	1721	HB1	LYS	A	182	88126	46003	13127	1.00	0.00	C
ATOM	1722	HB2	LYS	A	182	27240	25180	15950	1.00	0.00	H	ATOM	1722	HB2	LYS	A	182	88451	44945	13222	1.00	0.00	H
ATOM	1723	CG	LYS	A	182	29400	24570	16290	1.00	0.00	C	ATOM	1723	CG	LYS	A	182	87044	46067	12883	1.00	0.00	H
ATOM	1724	HG1	LYS	A	182	30030	25090	15540	1.00	0.00	H	ATOM	1724	HG1	LYS	A	182	88033	46662	14523	1.00	0.00	C
ATOM	1725	HG2	LYS	A	182	29860	23570	16360	1.00	0.00	H	ATOM	1725	HG2	LYS	A	182	87645	47689	14354	1.00	0.00	H
ATOM	1726	CD	LYS	A	182	29500	25330	17620	1.00	0.00	C	ATOM	1726	CD	LYS	A	182	89053	46716	14959	1.00	0.00	H
ATOM	1727	HD1	LYS	A	182	28820	24950	18410	1.00	0.00	H	ATOM	1727	HD1	LYS	A	182	87078	45947	15411	1.00	0.00	C
ATOM	1728	HD2	LYS	A	182	29390	26410	17420	1.00	0.00	H	ATOM	1728	HD2	LYS	A	182	86112	45868	14867	1.00	0.00	H
ATOM	1729	CE	LYS	A	182	30920	25260	18160	1.00	0.00	C	ATOM	1729	CE	LYS	A	182	86889	46651	16249	1.00	0.00	H
ATOM	1730	HE1	LYS	A	182	31140	26130	18820	1.00	0.00	H	ATOM	1730	HE1	LYS	A	182	87501	44509	15889	1.00	0.00	C
ATOM	1731	HE2	LYS	A	182	31710	25350	17390	1.00	0.00	H	ATOM	1731	HE2	LYS	A	182	88524	44533	16323	1.00	0.00	H
ATOM	1732	NZ	LYS	A	182	31150	23990	18870	1.00	0.00	N	ATOM	1732	NZ	LYS	A	182	87478	43855	14991	1.00	0.00	H
ATOM	1733	HZ1	LYS	A	182	31900	24120	19580	1.00	0.00	H	ATOM	1733	HZ1	LYS	A	182	86689	43890	16905	1.00	0.00	N
ATOM	1734	HZ2	LYS	A	182	31370	23220	18210	1.00	0.00	H	ATOM	1734	HZ2	LYS	A	182	86841	44384	17807	1.00	0.00	H
ATOM	1735	HZ3	LYS	A	182	30280	23830	19420	1.00	0.00	H	ATOM	1735	HZ3	LYS	A	182	87025	42907	16955	1.00	0.00	H
ATOM	1736	C	LYS	A	182	28090	25410	13310	1.00	0.00	C	ATOM	1736	C	LYS	A	182	85663	43878	16732	1.00	0.00	H
ATOM	1737	O	LYS	A	182	29140	25580	12740	1.00	0.00	O	ATOM	1737	O	LYS	A	182	88365	47996	11629	1.00	0.00	C
ATOM	1738	N	ASN	A	183	27160	26410	13260	1.00	0.00	N	ATOM	1738	N	ASN	A	182	88752	49112	11894	1.00	0.00	O
ATOM	1739	HN	ASN	A	183	26410	26280	13900	1.00	0.00	H	ATOM	1739	HN	ASN	A	183	87292	47791	10822	1.00	0.00	N
ATOM	1740	CA	ASN	A	183	27340	27620	12410	1.00	0.00	C	ATOM	1740	CA	ASN	A	183	86835	46927	10627	1.00	0.00	H
ATOM	1741	HA	ASN	A	183	27800	27280	11490	1.00	0.00	H	ATOM	1741	HA	ASN	A	183	86578	48934	10202	1.00	0.00	C
ATOM	1742	CB	ASN	A	183	25960	28330	12080	1.00	0.00	C	ATOM	1742	CB	ASN	A	183	87265	49766	10160	1.00	0.00	H
ATOM	1743	HB1	ASN	A	183	26180	29180	11400	1.00	0.00	H	ATOM	1743	HB1	ASN	A	183	86029	48662	8754	1.00	0.00	C
ATOM	1744	HB2	ASN	A	183	25560	28700	13050	1.00	0.00	H	ATOM	1744	HB2	ASN	A	183	85502	49582	8421	1.00	0.00	H
ATOM	1745	CG	ASN	A	183	25000	27340	11480	1.00	0.00	C	ATOM	1745	CG	ASN	A	183	85408	47758	8938	1.00	0.00	H
ATOM	1746	OD1	ASN	A	183	25270	26500	10640	1.00	0.00	O	ATOM	1746	OD1	ASN	A	183	87138	48367	7809	1.00	0.00	C
ATOM	1747	ND2	ASN	A	183	23720	27400	11910	1.00	0.00	N	ATOM	1747	ND2	ASN	A	183	87893	49295	7584	1.00	0.00	O
ATOM	1748	HD21	ASN	A	183	23080	26690	11610	1.00	0.00	H	ATOM	1748	HD21	ASN	A	183	87219	47114	7264	1.00	0.00	N
ATOM	1749	HD22	ASN	A	183	23640	28170	12540	1.00	0.00	H	ATOM	1749	HD22	ASN	A	183	87897	46963	6545	1.00	0.00	H
ATOM	1750	C	ASN	A	183	28080	28640	13150	1.00	0.00	C	ATOM	1750	C	ASN	A	183	86637	46410	7672	1.00	0.00	H
ATOM	1751	O	ASN	A	183	27700	28920	14300	1.00	0.00	O	ATOM	1751	O	ASN	A	183	85383	49273	11111	1.00	0.00	C
ATOM	1752	N	PRO	A	184	29140	29250	12670	1.00	0.00	N	ATOM	1752	N	PRO	A	183	84717	48320	11481	1.00	0.00	O
ATOM	1753	CD	PRO	A	184	29580	29100	11260	1.00	0.00	C	ATOM	1753	CD	PRO	A	184	85116	50487	11607	1.00	0.00	N
ATOM	1754	HD1	PRO	A	184	28820	28910	10480	1.00	0.00	H	ATOM	1754	HD1	PRO	A	184	85694	51680	10928	1.00	0.00	C
ATOM	1755	HD2	PRO	A	184	30360	28310	11160	1.00	0.00	H	ATOM	1755	HD2	PRO	A	184	85534	51567	9835	1.00	0.00	H
ATOM	1756	CA	PRO	A	184	29670	30500	13230	1.00	0.00	C	ATOM	1756	CA	PRO	A	184	86775	51708	11183	1.00	0.00	H
ATOM	1757	HA	PRO	A	184	30030	30250	14220	1.00	0.00	H	ATOM	1757	HA	PRO	A	184	84000	50810	12494	1.00	0.00	C
ATOM	1758	CB	PRO	A	184	30870	30790	12330	1.00	0.00	C	ATOM	1758	CB	PRO	A	184	84120	50186	13368	1.00	0.00	H
ATOM	1759	HB1	PRO	A	184	31800	30360	12780	1.00	0.00	H	ATOM	1759	HB1	PRO	A	184	84138	52348	12722	1.00	0.00	C
ATOM	1760	HB2	PRO	A	184	31030	31890	12220	1.00	0.00	H	ATOM	1760	HB2	PRO	A	184	84825	52472	13586	1.00	0.00	H
ATOM	1761	CG	PRO	A	184	30500	30290	10990	1.00	0.00	C	ATOM	1761	CG	PRO	A	184	83137	52772	12952	1.00	0.00	H
ATOM	1762	HG1	PRO	A	184	29940	30970	10330	1.00	0.00	H	ATOM	1762	HG1	PRO	A	184	84829	52870	11450	1.00	0.00	C
ATOM	1763	HG2	PRO	A	184	31420	30010	10440	1.00	0.00	H	ATOM	1763	HG2	PRO	A	184	84132	53180	10642	1.00	0.00	H
ATOM	1764	C	PRO	A	184	28650	31670	13280	1.00	0.00	C	ATOM	1764	C	PRO	A	184	85533	53726	11525	1.00	0.00	H
ATOM	1765	O	PRO	A	184	27810	31730	12400	1.00	0.00	O	ATOM	1765	O	PRO	A	184	82603	50409	11971	1.00	0.00	C
ATOM	1766	N	LEU	A	185	28750	32530	14320	1.00	0.00	N	ATOM	1766	N	LEU	A	184	82390	50401	10747	1.00	0.00	O
ATOM	1767	HN	LEU	A	185	29450	32300	15000	1.00	0.00	H	ATOM	1767	HN	LEU	A	185	81674	50088	12903	1.00	0.00	N
ATOM	1768	CA	LEU	A	185	27880	33690	14540	1.00	0.00	C	ATOM	1768	CA	LEU	A	185	81822	50246	13876	1.00	0.00	H
ATOM	1769	HA	LEU	A	185	27020	33700	13880	1.00	0.00	H	ATOM	1769	HA	LEU	A	185	80334	49533	12620	1.00	0.00	C
ATOM	1770	CB	LEU	A	185	27310	33810	15980	1.00	0.00	C	ATOM	1770	CB	LEU	A	185	80228	49549	11545	1.00	0.00	H
ATOM	1771	HB1	LEU	A	185	26720	34730	16130	1.00	0.00	H	ATOM	1771	HB1	LEU	A	185	80185	48071	13248	1.00	0.00	C
ATOM	1772	HB2	LEU	A	185	28170	33740	16680	1.00	0.00	H	ATOM	1772	HB2	LEU	A	185	79202	47632	12975	1.00	0.00	H
ATOM	1773	CG	LEU	A	185	26470	32640	16360	1.00	0.00	C	ATOM	1773	CG	LEU	A	185	80295	48393	14306	1.00	0.00	H
ATOM	1774	HG	LEU	A	185	27100	31720	16360	1.00	0.00	H	ATOM	1774	HG	LEU	A	185	81228	46982	12750	1.00	0.00	C
ATOM	1775	CD1	LEU	A	185	25900	32710	17810	1.00	0.00	C	ATOM	1775	CD1	LEU	A	185	82205	47313	13161	1.00	0.00	H
ATOM	1776	HD11	LEU	A	185	25930	31670	18190	1.00	0.00	H	ATOM	1776	HD11	LEU	A	185	81014	45572	13314	1.00	0.00	C
ATOM	1777	HD12	LEU	A	185	24930	33240	17980	1.00	0.00	H	ATOM	1777	HD12	LEU	A	185	80307	45026	12653	1.00	0.00	H
ATOM	1778	HD13	LEU	A	185	26590	33240	18500	1.00	0.00	H	ATOM	1778	HD13	LEU	A	185	80615	45605	14350	1.00	0.00	H
ATOM	1779	CD2	LEU	A	185	25410	32300	15310	1.00	0.00	C	ATOM	1779	CD2	LEU	A	185	81969	45006	13283	1.00	0.00	H
ATOM	1780	HD21	LEU	A	185	24650	33110	15330	1.00	0.00	H	ATOM	1780	HD21	LEU	A	185	81306	46924	11241	1.00	0.00	C
ATOM	1781	HD22	LEU	A	185	24930	31320	15540	1.00	0.00	H	ATOM	1781	HD22	LEU	A	185	81565	47904	10786	1.00	0.00	H
ATOM	1782	HD23	LEU	A	185	25960	32060	14370	1.00	0.00	H	ATOM	1782	HD23	LEU	A	185	80380	46564	10744	1.00	0.00	H
ATOM	1783	C	LEU	A	185	28600	35050	14330	1.00	0.00	C	ATOM	1783	C	LEU	A	185	82106	46227	10912	1.00	0.00	H
ATOM	1784	O	LEU	A	185	28070	36110	14580	1.00	0.00	O	ATOM	1784	O	LEU	A	185	79182	50455	13067	1.00	0.00	C
ATOM	1785	N	ARG	A	186	29840	34920	13940	1.00	0.00	N	ATOM	1785	N	ARG	A	185	78047	50133	12800	1.00	0.00	O
ATOM	1786	HN	ARG	A	186	30250	34050	13670	1.00	0.00	H	ATOM	1786	HN	ARG	A	186	79460	51602	13643	1.00	0.00	N
ATOM	1787	CA	ARG	A	186	30890	35940	14040	1.00	0.00	C	ATOM	1787	CA	ARG	A	186	80384	51945	13791	1.00	0.00	H
ATOM	1788	HA	ARG	A	186	30550	36780	13460	1.00	0.00	H	ATOM	1788	HA	ARG	A	186	78525	52613	14065	1.00	0.00	C
ATOM	1789	CB	ARG	A	186	31270	36220	15520	1.00	0.00	C	ATOM	1789	CB	ARG	A	186	77994	52848	13154	1.00	0.00	H
ATOM	1790	HB1	ARG	A	186	30630	37050	15890	1.00	0.00	H	ATOM	1790	HB1	ARG	A	186	77621	52189	15160	1.00	0.00	C
ATOM	1791	HB2	ARG	A	186	32330	36540	15660	1.00	0.00	H	ATOM	1791	HB2	ARG	A	186	77047	51333	14744	1.00	0.00	H
ATOM	1792	CG	ARG	A	186	31110	35050	16520	1.00	0.00	C	ATOM	1792	CG	ARG	A	186	76894	52998	15390	1.00	0.00	H
ATOM	1793	HG1	ARG	A	186	31750	34200	16200	1.00	0.00	H	ATOM	1793	HG1	ARG	A	186	78311	51900	16558	1.00	0.00	C
ATOM	1794	HG2	ARG	A	186	30090	34600	16550	1.00	0.00	H	ATOM	1794	HG2	ARG	A	186	77518	51991	17330	1.00	0.00	H
ATOM	1795	CD	ARG	A	186	31430	35360	17980	1.00	0.00	C	ATOM	1795	CD	ARG	A	186	79105	52626	16836	1.00	0.00	H
ATOM	1796	HD1	ARG	A	186	30920	36220	18470	1.00	0.00	H	ATOM	1796	HD1	ARG	A	186	78946	50499	16661	1.00	0.00	C
ATOM	1797	HD2	ARG	A	186	32510	35500	18180	1.00	0.00	H	ATOM	1797	HD2	ARG	A	186	79446	50321	17638	1.00	0.00	H
ATOM	1798	NE	ARG	A	186	30970	34190	18840	1.00	0.00	N	ATOM	1798	NE	ARG	A	186	79741	50421	15889	1.00	0.00	H
ATOM	1799	HE	ARG	A	186	31520	33380	19010	1.00	0.00	H	ATOM	1799	HE	ARG	A	186	77772	49486	16510	1.00	0.00	N
ATOM	1800	CZ	ARG	A	186	29760	34050	19330	1.00	0.00	C	ATOM	1800	CZ	ARG	A	186	76826	49811	16495	1.00	0.00	H
ATOM	1801	NH1	ARG	A	186	28710	34780	19040	1.00	0.00	N	ATOM	1801	NH1	ARG	A	186	77932	48187	16447	1.00	0.00	C
ATOM	1802	HH11	ARG	A	186	28760	35550	18400	1.00	0.00	H	ATOM	1802	HH11	ARG	A	186	79065	47624	16816	1.00	0.00	N
ATOM	1803	HH12	ARG	A	186	27870	34680	19570	1.00	0.00	H	ATOM	1803	HH12	ARG	A	186	79655	48198	17383	1.00	0.00	H
ATOM	1804	NH2	ARG	A	186	29530	33110	20240	1.00	0.00	N	ATOM	1804	NH2	ARG	A	186	79042	46670	17116	1.00	0.00	H
ATOM	1805	HH21	ARG	A	186	30330	32670	20640	1.00	0.00	H	ATOM	1805	HH21	ARG	A	186	76886	47448	16242	1.00	0.00	N
ATOM	1806	HH22	ARG	A	186	28640	32720	20450	1.00	0.00	H	ATOM	1806	HH22	ARG	A	186	75929	47735	16226	1.00	0.00	H
ATOM	1807	C	ARG	A	186	32080	35490	13250	1.00	0.00	C	ATOM	1807	C	ARG	A	186	77112	46479	16145	1.00	0.00	H
ATOM	1808	O	ARG	A	186	32170	34340	12940	1.00	0.00	O	ATOM	1808	O	ARG	A	186	79289	53877	14412	1.00	0.00	C
ATOM	1809	N	GLU	A	187	32980	36440	12970	1.00	0.00	N	ATOM	1809	N	GLU	A	186	80531	53794	14617	1.00	0.00	O
ATOM	1810	HN	GLU	A	187	32860	37370	13300	1.00	0.00	H	ATOM	1810	HN	GLU	A	187	78606	55000	14620	1.00	0.00	N
ATOM	1811	CA	GLU	A	187	34100	36310	12000	1.00	0.00	C	ATOM	1811	CA	GLU	A	187	77663	55010	14296	1.00	0.00	H
ATOM	1812	HA	GLU	A	187	34360	35270	11840	1.00	0.00	H	ATOM	1812	HA	GLU	A	187	79186	56226	15148	1.00	0.00	C
ATOM	1813	CB	GLU	A	187	33680	36770	10600	1.00	0.00	C	ATOM	1813	CB	GLU	A	187	80257	56134	15257	1.00	0.00	H
ATOM	1814	HB1	GLU	A	187	32760	36140	10500	1.00	0.00	H	ATOM	1814	HB1	GLU	A	187	78887	57357	14144	1.00	0.00	C
ATOM	1815	HB2	GLU	A	187	34360	36430	9790	1.00	0.00	H	ATOM	1815	HB2	GLU	A	187	79285	58281	14616	1.00	0.00	H
ATOM	1816	CG	GLU	A	187	33420	38250	10420	1.00	0.00	C	ATOM	1816	CG	GLU	A	187	77804	57477	13929	1.00	0.00	H
ATOM	1817	HG1	GLU	A	187	34430	38710	10360	1.00	0.00	H	ATOM	1817	HG1	GLU	A	187	79519	57205	12701	1.00	0.00	C
ATOM	1818	HG2	GLU	A	187	32840	38660	11270	1.00	0.00	H	ATOM	1818	HG2	GLU	A	187	79076	56368	12120	1.00	0.00	H
ATOM	1819	CD	GLU	A	187	32670	38530	9110	1.00	0.00	C	ATOM	1819	CD	GLU	A	187	80574	56917	12895	1.00	0.00	H
ATOM	1820	OE1	GLU	A	187	31530	38040	8890	1.00	0.00	O	ATOM	1820	OE1	GLU	A	187	79432	58440	11829	1.00	0.00	C
ATOM	1821	OE2	GLU	A	187	33240	39280	8290	1.00	0.00	O	ATOM	1821	OE2	GLU	A	187	79689	59530	12311	1.00	0.00	O
ATOM	1822	C	GLU	A	187	35370	36940	12510	1.00	0.00	C	ATOM	1822	C	GLU	A	187	79078	58314	10686	1.00	0.00	O
ATOM	1823	O	GLU	A	187	35450	38070	13060	1.00	0.00	O	ATOM	1823	O	GLU	A	187	78706	56633	16567	1.00	0.00	C
ATOM	1824	N	ALA	A	188	36490	36180	12340	1.00	0.00	N	ATOM	1824	N	ALA	A	187	77563	56523	16936	1.00	0.00	O
ATOM	1825	HN	ALA	A	188	36410	35280	11920	1.00	0.00	H	ATOM	1825	HN	ALA	A	188	79561	57244	17349	1.00	0.00	N
ATOM	1826	CA	ALA	A	188	37850	36620	12720	1.00	0.00	C	ATOM	1826	CA	ALA	A	188	80509	57398	17083	1.00	0.00	H
ATOM	1827	HA	ALA	A	188	37770	37670	12970	1.00	0.00	H	ATOM	1827	HA	ALA	A	188	79316	57882	18656	1.00	0.00	C
ATOM	1828	CB	ALA	A	188	38440	35720	13810	1.00	0.00	C	ATOM	1828	CB	ALA	A	188	78272	58119	18795	1.00	0.00	H
ATOM	1829	HB1	ALA	A	188	38090	36070	14810	1.00	0.00	H	ATOM	1829	HB1	ALA	A	188	79897	57054	19821	1.00	0.00	C
ATOM	1830	HB2	ALA	A	188	39530	35580	13710	1.00	0.00	H	ATOM	1830	HB2	ALA	A	188	80992	57020	19641	1.00	0.00	H
ATOM	1831	HB3	ALA	A	188	37990	34730	13580	1.00	0.00	H	ATOM	1831	HB3	ALA	A	188	79447	56038	19829	1.00	0.00	H
ATOM	1832	C	ALA	A	188	38820	36570	11490	1.00	0.00	C	ATOM	1832	C	ALA	A	188	79535	57547	20749	1.00	0.00	H
ATOM	1833	O	ALA	A	188	39080	35570	10840	1.00	0.00	O	ATOM	1833	O	ALA	A	188	79976	59308	18714	1.00	0.00	C
ATOM	1834	N	TRP	A	189	39340	37740	11010	1.00	0.00	N	ATOM	1834	N	TRP	A	188	81172	59402	18428	1.00	0.00	O
ATOM	1835	HN	TRP	A	189	39180	38560	11550	1.00	0.00	H	ATOM	1835	HN	TRP	A	189	79248	60359	19000	1.00	0.00	N
ATOM	1836	CA	TRP	A	189	40020	37970	9720	1.00	0.00	C	ATOM	1836	CA	TRP	A	189	78279	60203	19178	1.00	0.00	H
ATOM	1837	HA	TRP	A	189	39870	37050	9170	1.00	0.00	H	ATOM	1837	HA	TRP	A	189	79766	61714	18924	1.00	0.00	C
ATOM	1838	CB	TRP	A	189	39450	39090	8740	1.00	0.00	C	ATOM	1838	CB	TRP	A	189	80842	61658	18857	1.00	0.00	H
ATOM	1839	HB1	TRP	A	189	40180	39130	7910	1.00	0.00	H	ATOM	1839	HB1	TRP	A	189	79127	62700	17818	1.00	0.00	C
ATOM	1840	HB2	TRP	A	189	39570	40080	9230	1.00	0.00	H	ATOM	1840	HB2	TRP	A	189	79549	63705	18032	1.00	0.00	H
ATOM	1841	CG	TRP	A	189	38150	38900	8090	1.00	0.00	C	ATOM	1841	CG	TRP	A	189	78044	62658	18058	1.00	0.00	H
ATOM	1842	CD1	TRP	A	189	36900	38970	8640	1.00	0.00	C	ATOM	1842	CD1	TRP	A	189	79470	62389	16399	1.00	0.00	C
ATOM	1843	HD1	TRP	A	189	36610	39230	9640	1.00	0.00	H	ATOM	1843	HD1	TRP	A	189	79058	61326	15644	1.00	0.00	C
ATOM	1844	NE1	TRP	A	189	35990	38620	7670	1.00	0.00	N	ATOM	1844	NE1	TRP	A	189	78290	60662	16013	1.00	0.00	H
ATOM	1845	HE1	TRP	A	189	35020	38650	7740	1.00	0.00	H	ATOM	1845	HE1	TRP	A	189	79705	61286	14416	1.00	0.00	N
ATOM	1846	CE2	TRP	A	189	36630	38270	6550	1.00	0.00	C	ATOM	1846	CE2	TRP	A	189	79641	60671	13660	1.00	0.00	H
ATOM	1847	CD2	TRP	A	189	38010	38390	6750	1.00	0.00	C	ATOM	1847	CD2	TRP	A	189	80604	62306	14400	1.00	0.00	C
ATOM	1848	CE3	TRP	A	189	38910	38080	5720	1.00	0.00	C	ATOM	1848	CE3	TRP	A	189	80432	63082	15513	1.00	0.00	C
ATOM	1849	HE3	TRP	A	189	39980	38170	5840	1.00	0.00	H	ATOM	1849	HE3	TRP	A	189	81229	64175	15795	1.00	0.00	C
ATOM	1850	CZ3	TRP	A	189	38350	37710	4530	1.00	0.00	C	ATOM	1850	CZ3	TRP	A	189	81043	64544	16793	1.00	0.00	H
ATOM	1851	HZ3	TRP	A	189	38930	37600	3630	1.00	0.00	H	ATOM	1851	HZ3	TRP	A	189	82171	64578	14881	1.00	0.00	C
ATOM	1852	CZ2	TRP	A	189	36080	37810	5330	1.00	0.00	C	ATOM	1852	CZ2	TRP	A	189	82895	65349	15094	1.00	0.00	H
ATOM	1853	HZ2	TRP	A	189	35030	37560	5330	1.00	0.00	H	ATOM	1853	HZ2	TRP	A	189	81508	62723	13420	1.00	0.00	C
ATOM	1854	CH2	TRP	A	189	36960	37610	4310	1.00	0.00	C	ATOM	1854	CH2	TRP	A	189	81656	62227	12472	1.00	0.00	H
ATOM	1855	HH2	TRP	A	189	36610	37320	3330	1.00	0.00	H	ATOM	1855	HH2	TRP	A	189	82338	63810	13760	1.00	0.00	C
ATOM	1856	C	TRP	A	189	41490	38150	10010	1.00	0.00	C	ATOM	1856	C	TRP	A	189	83098	64025	13023	1.00	0.00	H
ATOM	1857	O	TRP	A	189	41900	38980	10840	1.00	0.00	O	ATOM	1857	O	TRP	A	189	79659	62561	20242	1.00	0.00	C
ATOM	1858	N	LEU	A	190	42370	37460	9370	1.00	0.00	N	ATOM	1858	N	LEU	A	189	78550	62774	20680	1.00	0.00	O
ATOM	1859	HN	LEU	A	190	42000	36920	8620	1.00	0.00	H	ATOM	1859	HN	LEU	A	190	80812	62921	20859	1.00	0.00	N
ATOM	1860	CA	LEU	A	190	43740	37240	9800	1.00	0.00	C	ATOM	1860	CA	LEU	A	190	81643	62653	20379	1.00	0.00	H
ATOM	1861	HA	LEU	A	190	44070	37970	10530	1.00	0.00	H	ATOM	1861	HA	LEU	A	190	80886	63668	22063	1.00	0.00	C
ATOM	1862	CB	LEU	A	190	43940	35940	10510	1.00	0.00	C	ATOM	1862	CB	LEU	A	190	79909	63572	22513	1.00	0.00	H
ATOM	1863	HB1	LEU	A	190	45020	35740	10670	1.00	0.00	H	ATOM	1863	HB1	LEU	A	190	81877	62978	22965	1.00	0.00	C
ATOM	1864	HB2	LEU	A	190	43520	35070	9950	1.00	0.00	H	ATOM	1864	HB2	LEU	A	190	82148	63548	23879	1.00	0.00	H
ATOM	1865	CG	LEU	A	190	43130	35780	11800	1.00	0.00	C	ATOM	1865	CG	LEU	A	190	82855	62988	22439	1.00	0.00	H
ATOM	1866	HG	LEU	A	190	42040	35810	11590	1.00	0.00	H	ATOM	1866	HG	LEU	A	190	81522	61537	23363	1.00	0.00	C
ATOM	1867	CD1	LEU	A	190	43170	34330	12380	1.00	0.00	C	ATOM	1867	CD1	LEU	A	190	81394	60915	22451	1.00	0.00	H
ATOM	1868	HD11	LEU	A	190	42630	34300	13350	1.00	0.00	H	ATOM	1868	HD11	LEU	A	190	82670	60988	24126	1.00	0.00	C
ATOM	1869	HD12	LEU	A	190	44190	33990	12650	1.00	0.00	H	ATOM	1869	HD12	LEU	A	190	83007	61621	24975	1.00	0.00	H
ATOM	1870	HD13	LEU	A	190	42710	33600	11670	1.00	0.00	H	ATOM	1870	HD13	LEU	A	190	83531	60876	23432	1.00	0.00	H
ATOM	1871	CD2	LEU	A	190	43390	36810	12910	1.00	0.00	C	ATOM	1871	CD2	LEU	A	190	82453	59962	24492	1.00	0.00	H
ATOM	1872	HD21	LEU	A	190	42700	36780	13770	1.00	0.00	H	ATOM	1872	HD21	LEU	A	190	80209	61509	24124	1.00	0.00	C
ATOM	1873	HD22	LEU	A	190	43190	37840	12530	1.00	0.00	H	ATOM	1873	HD22	LEU	A	190	79377	61754	23430	1.00	0.00	H
ATOM	1874	HD23	LEU	A	190	44450	36730	13250	1.00	0.00	H	ATOM	1874	HD23	LEU	A	190	80193	62115	25055	1.00	0.00	H
ATOM	1875	C	LEU	A	190	44620	37220	8570	1.00	0.00	C	ATOM	1875	C	LEU	A	190	79972	60464	24417	1.00	0.00	H
ATOM	1876	O	LEU	A	190	44300	36650	7500	1.00	0.00	O	ATOM	1876	O	LEU	A	190	81200	65176	21775	1.00	0.00	C
ATOM	1877	N	SER	A	191	45850	37730	8820	1.00	0.00	N	ATOM	1877	N	SER	A	190	81692	65451	20649	1.00	0.00	O
ATOM	1878	HN	SER	A	191	46140	37890	9760	1.00	0.00	H	ATOM	1878	HN	SER	A	191	81054	66088	22781	1.00	0.00	N
ATOM	1879	CA	SER	A	191	46860	37890	7830	1.00	0.00	C	ATOM	1879	CA	SER	A	191	80403	65792	23476	1.00	0.00	H
ATOM	1880	HA	SER	A	191	46560	37440	6890	1.00	0.00	H	ATOM	1880	HA	SER	A	191	81627	67403	22825	1.00	0.00	C
ATOM	1881	CB	SER	A	191	47340	39350	7700	1.00	0.00	C	ATOM	1881	CB	SER	A	191	82388	67500	22064	1.00	0.00	H
ATOM	1882	HB1	SER	A	191	47590	39850	8660	1.00	0.00	H	ATOM	1882	HB1	SER	A	191	80585	68440	22495	1.00	0.00	C
ATOM	1883	HB2	SER	A	191	46550	39950	7200	1.00	0.00	H	ATOM	1883	HB2	SER	A	191	79714	68456	23184	1.00	0.00	H
ATOM	1884	OG	SER	A	191	48450	39400	6810	1.00	0.00	O	ATOM	1884	OG	SER	A	191	80204	68110	21504	1.00	0.00	H
ATOM	1885	HG1	SER	A	191	49060	40060	7150	1.00	0.00	H	ATOM	1885	HG1	SER	A	191	81150	69799	22442	1.00	0.00	O
ATOM	1886	C	SER	A	191	47940	36930	8320	1.00	0.00	C	ATOM	1886	C	SER	A	191	80522	70299	22969	1.00	0.00	H
ATOM	1887	O	SER	A	191	48200	36850	9480	1.00	0.00	O	ATOM	1887	O	SER	A	191	82311	67726	24123	1.00	0.00	C
ATOM	1888	N	PHE	A	192	48640	36200	7430	1.00	0.00	N	ATOM	1888	N	PHE	A	191	81873	67250	25133	1.00	0.00	O
ATOM	1889	HN	PHE	A	192	48560	36360	6450	1.00	0.00	H	ATOM	1889	HN	PHE	A	192	83377	68457	24100	1.00	0.00	N
ATOM	1890	CA	PHE	A	192	49600	35100	7890	1.00	0.00	C	ATOM	1890	CA	PHE	A	192	83917	68595	23274	1.00	0.00	H
ATOM	1891	HA	PHE	A	192	49990	35540	8800	1.00	0.00	H	ATOM	1891	HA	PHE	A	192	84023	68928	25303	1.00	0.00	C
ATOM	1892	CB	PHE	A	192	48850	33800	8240	1.00	0.00	C	ATOM	1892	CB	PHE	A	192	83268	68935	26075	1.00	0.00	H
ATOM	1893	HB1	PHE	A	192	48200	33670	7350	1.00	0.00	H	ATOM	1893	HB1	PHE	A	192	85244	68030	25745	1.00	0.00	C
ATOM	1894	HB2	PHE	A	192	48150	33770	9100	1.00	0.00	H	ATOM	1894	HB2	PHE	A	192	86013	67950	24948	1.00	0.00	H
ATOM	1895	CG	PHE	A	192	49640	32560	8250	1.00	0.00	C	ATOM	1895	CG	PHE	A	192	84735	67053	25890	1.00	0.00	H
ATOM	1896	CD1	PHE	A	192	49540	31590	7260	1.00	0.00	C	ATOM	1896	CD1	PHE	A	192	85760	68313	27133	1.00	0.00	C
ATOM	1897	HD1	PHE	A	192	49140	31800	6280	1.00	0.00	H	ATOM	1897	HD1	PHE	A	192	84809	68422	28210	1.00	0.00	C
ATOM	1898	CE1	PHE	A	192	50140	30340	7450	1.00	0.00	C	ATOM	1898	CE1	PHE	A	192	83748	68349	28019	1.00	0.00	H
ATOM	1899	HE1	PHE	A	192	50030	29580	6680	1.00	0.00	H	ATOM	1899	HE1	PHE	A	192	85284	68613	29492	1.00	0.00	C
ATOM	1900	CZ	PHE	A	192	50740	30050	8630	1.00	0.00	C	ATOM	1900	CZ	PHE	A	192	84592	68727	30313	1.00	0.00	H
ATOM	1901	HZ	PHE	A	192	51320	29150	8710	1.00	0.00	H	ATOM	1901	HZ	PHE	A	192	86639	68621	29768	1.00	0.00	C
ATOM	1902	CD2	PHE	A	192	50330	32310	9430	1.00	0.00	C	ATOM	1902	CD2	PHE	A	192	86972	68729	30790	1.00	0.00	H
ATOM	1903	HD2	PHE	A	192	50320	33040	10220	1.00	0.00	H	ATOM	1903	HD2	PHE	A	192	87160	68508	27423	1.00	0.00	C
ATOM	1904	CE2	PHE	A	192	50900	31050	9610	1.00	0.00	C	ATOM	1904	CE2	PHE	A	192	87927	68461	26664	1.00	0.00	H
ATOM	1905	HE2	PHE	A	192	51350	30770	10550	1.00	0.00	H	ATOM	1905	HE2	PHE	A	192	87601	68613	28790	1.00	0.00	C
ATOM	1906	C	PHE	A	192	50790	35110	6960	1.00	0.00	C	ATOM	1906	C	PHE	A	192	88629	68736	29097	1.00	0.00	H
ATOM	1907	O	PHE	A	192	50660	35030	5720	1.00	0.00	O	ATOM	1907	O	PHE	A	192	84568	70347	25029	1.00	0.00	C
ATOM	1908	N	TRP	A	193	52020	35120	7470	1.00	0.00	N	ATOM	1908	N	TRP	A	192	85673	70716	25377	1.00	0.00	O
ATOM	1909	HN	TRP	A	193	52160	35260	8450	1.00	0.00	H	ATOM	1909	HN	TRP	A	193	83824	71135	24154	1.00	0.00	N
ATOM	1910	CA	TRP	A	193	53130	35030	6570	1.00	0.00	C	ATOM	1910	CA	TRP	A	193	82965	70855	23733	1.00	0.00	H
ATOM	1911	HA	TRP	A	193	52780	34410	5750	1.00	0.00	H	ATOM	1911	HA	TRP	A	193	84329	72368	23588	1.00	0.00	C
ATOM	1912	CB	TRP	A	193	53480	36460	6070	1.00	0.00	C	ATOM	1912	CB	TRP	A	193	85260	72106	23107	1.00	0.00	H
ATOM	1913	HB1	TRP	A	193	52720	36720	5300	1.00	0.00	H	ATOM	1913	HB1	TRP	A	193	83423	73033	22479	1.00	0.00	C
ATOM	1914	HB2	TRP	A	193	54440	36550	5540	1.00	0.00	H	ATOM	1914	HB2	TRP	A	193	82493	73422	22946	1.00	0.00	H
ATOM	1915	CG	TRP	A	193	53500	37510	7170	1.00	0.00	C	ATOM	1915	CG	TRP	A	193	83072	72219	21809	1.00	0.00	H
ATOM	1916	CD1	TRP	A	193	52490	38290	7570	1.00	0.00	C	ATOM	1916	CD1	TRP	A	193	84057	74124	21712	1.00	0.00	C
ATOM	1917	HD1	TRP	A	193	51520	38240	7090	1.00	0.00	H	ATOM	1917	HD1	TRP	A	193	83835	75500	21818	1.00	0.00	C
ATOM	1918	NE1	TRP	A	193	52850	39050	8690	1.00	0.00	N	ATOM	1918	NE1	TRP	A	193	82959	75950	22262	1.00	0.00	H
ATOM	1919	HE1	TRP	A	193	52280	39590	9270	1.00	0.00	H	ATOM	1919	HE1	TRP	A	193	84790	76309	21164	1.00	0.00	N
ATOM	1920	CE2	TRP	A	193	54120	38760	9020	1.00	0.00	C	ATOM	1920	CE2	TRP	A	193	84679	77196	20771	1.00	0.00	H
ATOM	1921	CD2	TRP	A	193	54580	37890	8030	1.00	0.00	C	ATOM	1921	CD2	TRP	A	193	85623	75409	20537	1.00	0.00	C
ATOM	1922	CE3	TRP	A	193	55850	37320	8140	1.00	0.00	C	ATOM	1922	CE3	TRP	A	193	85148	74069	20786	1.00	0.00	C
ATOM	1923	HE3	TRP	A	193	56130	36610	7370	1.00	0.00	H	ATOM	1923	HE3	TRP	A	193	85775	72993	20114	1.00	0.00	C
ATOM	1924	CZ3	TRP	A	193	56670	37710	9140	1.00	0.00	C	ATOM	1924	CZ3	TRP	A	193	85423	71972	20110	1.00	0.00	H
ATOM	1925	HZ3	TRP	A	193	57680	37350	9260	1.00	0.00	H	ATOM	1925	HZ3	TRP	A	193	86837	73355	19312	1.00	0.00	C
ATOM	1926	CZ2	TRP	A	193	54970	39260	9990	1.00	0.00	C	ATOM	1926	CZ2	TRP	A	193	87384	72590	18781	1.00	0.00	H
ATOM	1927	HZ2	TRP	A	193	54630	40060	10640	1.00	0.00	H	ATOM	1927	HZ2	TRP	A	193	86776	75713	19788	1.00	0.00	C
ATOM	1928	CH2	TRP	A	193	56250	38730	10090	1.00	0.00	C	ATOM	1928	CH2	TRP	A	193	87126	76716	19591	1.00	0.00	H
ATOM	1929	HH2	TRP	A	193	56960	39150	10790	1.00	0.00	H	ATOM	1929	HH2	TRP	A	193	87461	74643	19284	1.00	0.00	C
ATOM	1930	C	TRP	A	193	54310	34280	7170	1.00	0.00	C	ATOM	1930	C	TRP	A	193	88239	74819	18556	1.00	0.00	H
ATOM	1931	O	TRP	A	193	54480	34290	8400	1.00	0.00	O	ATOM	1931	O	TRP	A	193	84670	73431	24647	1.00	0.00	C
ATOM	1932	N	SER	A	194	55170	33640	6340	1.00	0.00	N	ATOM	1932	N	SER	A	193	85679	74115	24564	1.00	0.00	O
ATOM	1933	HN	SER	A	194	54960	33650	5360	1.00	0.00	H	ATOM	1933	HN	SER	A	194	83803	73536	25708	1.00	0.00	N
ATOM	1934	CA	SER	A	194	56340	32830	6700	1.00	0.00	C	ATOM	1934	CA	SER	A	194	82928	73058	25696	1.00	0.00	H
ATOM	1935	HA	SER	A	194	56780	32620	5740	1.00	0.00	H	ATOM	1935	HA	SER	A	194	83935	74577	26755	1.00	0.00	C
ATOM	1936	CB	SER	A	194	57490	33630	7350	1.00	0.00	C	ATOM	1936	CB	SER	A	194	84490	75382	26296	1.00	0.00	H
ATOM	1937	HB1	SER	A	194	58260	32960	7800	1.00	0.00	H	ATOM	1937	HB1	SER	A	194	82647	75237	27183	1.00	0.00	C
ATOM	1938	HB2	SER	A	194	57170	34310	8170	1.00	0.00	H	ATOM	1938	HB2	SER	A	194	82800	75968	28005	1.00	0.00	H
ATOM	1939	OG	SER	A	194	58140	34360	6380	1.00	0.00	O	ATOM	1939	OG	SER	A	194	81856	74557	27565	1.00	0.00	H
ATOM	1940	HG1	SER	A	194	57430	34790	5890	1.00	0.00	H	ATOM	1940	HG1	SER	A	194	82093	75972	26055	1.00	0.00	O
ATOM	1941	C	SER	A	194	56070	31540	7320	1.00	0.00	C	ATOM	1941	C	SER	A	194	81666	75403	25410	1.00	0.00	H
ATOM	1942	O	SER	A	194	56940	31020	7980	1.00	0.00	O	ATOM	1942	O	SER	A	194	84684	74022	28008	1.00	0.00	C
ATOM	1943	N	GLU	A	195	54790	31020	7260	1.00	0.00	N	ATOM	1943	N	GLU	A	194	85044	74781	28938	1.00	0.00	O
ATOM	1944	HN	GLU	A	195	54140	31570	6740	1.00	0.00	H	ATOM	1944	HN	GLU	A	195	85095	72746	27966	1.00	0.00	N
ATOM	1945	CA	GLU	A	195	54210	29960	7990	1.00	0.00	C	ATOM	1945	CA	GLU	A	195	84902	72256	27120	1.00	0.00	H
ATOM	1946	HA	GLU	A	195	53230	29840	7550	1.00	0.00	H	ATOM	1946	HA	GLU	A	195	85839	72126	28969	1.00	0.00	C
ATOM	1947	CB	GLU	A	195	54820	28550	7640	1.00	0.00	C	ATOM	1947	CB	GLU	A	195	86155	71157	28611	1.00	0.00	H
ATOM	1948	HB1	GLU	A	195	54240	27700	8080	1.00	0.00	H	ATOM	1948	HB1	GLU	A	195	87210	72824	29154	1.00	0.00	C
ATOM	1949	HB2	GLU	A	195	55850	28540	8040	1.00	0.00	H	ATOM	1949	HB2	GLU	A	195	87795	72325	29956	1.00	0.00	H
ATOM	1950	CG	GLU	A	195	54860	28220	6180	1.00	0.00	C	ATOM	1950	CG	GLU	A	195	87186	73865	29542	1.00	0.00	H
ATOM	1951	HG1	GLU	A	195	55490	29030	5770	1.00	0.00	H	ATOM	1951	HG1	GLU	A	195	87966	72888	27826	1.00	0.00	C
ATOM	1952	HG2	GLU	A	195	53830	28030	5790	1.00	0.00	H	ATOM	1952	HG2	GLU	A	195	87440	73625	27182	1.00	0.00	H
ATOM	1953	CD	GLU	A	195	55790	26980	5860	1.00	0.00	C	ATOM	1953	CD	GLU	A	195	87961	71935	27254	1.00	0.00	H
ATOM	1954	OE1	GLU	A	195	55870	26630	4650	1.00	0.00	O	ATOM	1954	OE1	GLU	A	195	89391	73277	28074	1.00	0.00	C
ATOM	1955	OE2	GLU	A	195	56260	26380	6860	1.00	0.00	O	ATOM	1955	OE2	GLU	A	195	89658	74447	28322	1.00	0.00	O
ATOM	1956	C	GLU	A	195	54060	30150	9510	1.00	0.00	C	ATOM	1956	C	GLU	A	195	90260	72391	27959	1.00	0.00	O
ATOM	1957	O	GLU	A	195	53680	29200	10140	1.00	0.00	O	ATOM	1957	O	GLU	A	195	85197	71926	30298	1.00	0.00	C
ATOM	1958	N	VAL	A	196	54390	31360	10040	1.00	0.00	N	ATOM	1958	N	VAL	A	195	85797	71581	31316	1.00	0.00	O
ATOM	1959	HN	VAL	A	196	54700	32180	9560	1.00	0.00	H	ATOM	1959	HN	VAL	A	196	83820	72057	30367	1.00	0.00	N
ATOM	1960	CA	VAL	A	196	54630	31360	11480	1.00	0.00	C	ATOM	1960	CA	VAL	A	196	83217	72082	29573	1.00	0.00	H
ATOM	1961	HA	VAL	A	196	54090	30530	11920	1.00	0.00	H	ATOM	1961	HA	VAL	A	196	83082	71974	31635	1.00	0.00	C
ATOM	1962	CB	VAL	A	196	56040	31150	11790	1.00	0.00	C	ATOM	1962	CB	VAL	A	196	83817	72373	32319	1.00	0.00	H
ATOM	1963	HB	VAL	A	196	56140	31060	12900	1.00	0.00	H	ATOM	1963	HB	VAL	A	196	81883	72992	31653	1.00	0.00	C
ATOM	1964	CG1	VAL	A	196	56470	29710	11380	1.00	0.00	C	ATOM	1964	CG1	VAL	A	196	81022	72821	30972	1.00	0.00	H
ATOM	1965	HG11	VAL	A	196	55790	28930	11780	1.00	0.00	H	ATOM	1965	HG11	VAL	A	196	81337	72953	33120	1.00	0.00	C
ATOM	1966	HG12	VAL	A	196	57420	29580	11940	1.00	0.00	H	ATOM	1966	HG12	VAL	A	196	80858	71998	33424	1.00	0.00	H
ATOM	1967	HG13	VAL	A	196	56600	29570	10280	1.00	0.00	H	ATOM	1967	HG13	VAL	A	196	80552	73738	33170	1.00	0.00	H
ATOM	1968	CG2	VAL	A	196	56950	32150	11250	1.00	0.00	C	ATOM	1968	CG2	VAL	A	196	82145	73190	33844	1.00	0.00	H
ATOM	1969	HG21	VAL	A	196	57920	32110	11780	1.00	0.00	H	ATOM	1969	HG21	VAL	A	196	82469	74416	31397	1.00	0.00	C
ATOM	1970	HG22	VAL	A	196	56530	33140	11530	1.00	0.00	H	ATOM	1970	HG22	VAL	A	196	82819	74453	30343	1.00	0.00	H
ATOM	1971	HG23	VAL	A	196	57100	31930	10170	1.00	0.00	H	ATOM	1971	HG23	VAL	A	196	83268	74726	32103	1.00	0.00	H
ATOM	1972	C	VAL	A	196	54050	32600	12130	1.00	0.00	C	ATOM	1972	C	VAL	A	196	81636	75108	31645	1.00	0.00	H
ATOM	1973	O	VAL	A	196	53840	32620	13380	1.00	0.00	O	ATOM	1973	O	VAL	A	196	82727	70557	32050	1.00	0.00	C
ATOM	1974	N	HSD	A	197	53840	33710	11400	1.00	0.00	N	ATOM	1974	N	HSD	A	196	83269	70105	33055	1.00	0.00	O
ATOM	1975	HN	HSD	A	197	54110	33710	10430	1.00	0.00	H	ATOM	1975	HN	HSD	A	197	81943	69833	31259	1.00	0.00	N
ATOM	1976	CA	HSD	A	197	53500	35030	11940	1.00	0.00	C	ATOM	1976	CA	HSD	A	197	81505	70339	30521	1.00	0.00	H
ATOM	1977	HA	HSD	A	197	53420	34880	13000	1.00	0.00	H	ATOM	1977	HA	HSD	A	197	81421	68461	31287	1.00	0.00	C
ATOM	1978	CB	HSD	A	197	54600	36110	11640	1.00	0.00	C	ATOM	1978	CB	HSD	A	197	82282	67911	31636	1.00	0.00	H
ATOM	1979	HB1	HSD	A	197	54160	37130	11730	1.00	0.00	H	ATOM	1979	HB1	HSD	A	197	80259	68133	32224	1.00	0.00	C
ATOM	1980	HB2	HSD	A	197	54950	35940	10600	1.00	0.00	H	ATOM	1980	HB2	HSD	A	197	79910	67106	31985	1.00	0.00	H
ATOM	1981	ND1	HSD	A	197	55710	35890	13950	1.00	0.00	N	ATOM	1981	ND1	HSD	A	197	79406	68835	32104	1.00	0.00	H
ATOM	1982	HD1	HSD	A	197	54880	35940	14510	1.00	0.00	H	ATOM	1982	HD1	HSD	A	197	81738	67744	34282	1.00	0.00	N
ATOM	1983	CG	HSD	A	197	55740	36010	12560	1.00	0.00	C	ATOM	1983	CG	HSD	A	197	82518	67326	33816	1.00	0.00	H
ATOM	1984	CE1	HSD	A	197	56990	35790	14370	1.00	0.00	C	ATOM	1984	CE1	HSD	A	197	80578	68279	33665	1.00	0.00	C
ATOM	1985	HE1	HSD	A	197	57320	35570	15390	1.00	0.00	H	ATOM	1985	HE1	HSD	A	197	81596	67923	35589	1.00	0.00	C
ATOM	1986	NE2	HSD	A	197	57810	35790	13370	1.00	0.00	N	ATOM	1986	NE2	HSD	A	197	82454	67649	36202	1.00	0.00	H
ATOM	1987	CD2	HSD	A	197	57000	36000	12260	1.00	0.00	C	ATOM	1987	CD2	HSD	A	197	80422	68425	35943	1.00	0.00	N
ATOM	1988	HD2	HSD	A	197	57420	36060	11260	1.00	0.00	H	ATOM	1988	HD2	HSD	A	197	79739	68662	34772	1.00	0.00	C
ATOM	1989	C	HSD	A	197	52140	35390	11370	1.00	0.00	C	ATOM	1989	C	HSD	A	197	78677	68875	34736	1.00	0.00	H
ATOM	1990	O	HSD	A	197	51850	35220	10190	1.00	0.00	O	ATOM	1990	O	HSD	A	197	81288	67898	29872	1.00	0.00	C
ATOM	1991	N	TYR	A	198	51270	35800	12360	1.00	0.00	N	ATOM	1991	N	TYR	A	197	80946	68604	28886	1.00	0.00	O
ATOM	1992	HN	TYR	A	198	51620	35910	13290	1.00	0.00	H	ATOM	1992	HN	TYR	A	198	81418	66536	29709	1.00	0.00	N
ATOM	1993	CA	TYR	A	198	49890	36120	12200	1.00	0.00	C	ATOM	1993	CA	TYR	A	198	81849	65977	30412	1.00	0.00	H
ATOM	1994	HA	TYR	A	198	49530	36000	11190	1.00	0.00	H	ATOM	1994	HA	TYR	A	198	81240	65883	28402	1.00	0.00	C
ATOM	1995	CB	TYR	A	198	48890	35280	13040	1.00	0.00	C	ATOM	1995	CB	TYR	A	198	81778	66457	27661	1.00	0.00	H
[truncated: 98,666 more rows]

## Sheet: OTU11_OTU_WT_d
OTU11_OTU_WT_d_production.pdb													OTU11_OTU_WT_d_production_final.pdb
TITLE	Title	in	water										REMARK	GENERATED	BY	TRJCONV
REMARK	THIS	IS	A	SIMULATION	BOX								TITLE	Title	in	water	t=	100000000000	step=	500000000
CRYST1	100425	100425	135861	90.00	90.00	60.00	P	1	1				REMARK	THIS	IS	A	SIMULATION	BOX
MODEL	1												CRYST1	92614	92614	159592	90.00	90.00	60.00	P	1	1
ATOM	1	N	LEU	A	80	42270	46580	132000	1.00	0.00	N		MODEL	1
ATOM	2	HT1	LEU	A	80	41260	46780	131870	1.00	0.00	H		ATOM	1	N	LEU	A	80	87640	67300	11330	1.00	0.00	N
ATOM	3	HT2	LEU	A	80	42610	45940	131250	1.00	0.00	H		ATOM	2	HT1	LEU	A	80	86640	67530	11190	1.00	0.00	H
ATOM	4	HT3	LEU	A	80	42640	47540	131840	1.00	0.00	H		ATOM	3	HT2	LEU	A	80	88170	67170	10440	1.00	0.00	H
ATOM	5	CA	LEU	A	80	42750	46110	133330	1.00	0.00	C		ATOM	4	HT3	LEU	A	80	88020	68150	11800	1.00	0.00	H
ATOM	6	HA	LEU	A	80	42120	46590	134060	1.00	0.00	H		ATOM	5	CA	LEU	A	80	87740	66210	12350	1.00	0.00	C
ATOM	7	CB	LEU	A	80	42500	44590	133390	1.00	0.00	C		ATOM	6	HA	LEU	A	80	87340	65260	12020	1.00	0.00	H
ATOM	8	HB1	LEU	A	80	42950	44220	134340	1.00	0.00	H		ATOM	7	CB	LEU	A	80	89210	66040	12750	1.00	0.00	C
ATOM	9	HB2	LEU	A	80	43210	44180	132640	1.00	0.00	H		ATOM	8	HB1	LEU	A	80	89530	65440	13630	1.00	0.00	H
ATOM	10	CG	LEU	A	80	41050	44010	133330	1.00	0.00	C		ATOM	9	HB2	LEU	A	80	89630	67010	13100	1.00	0.00	H
ATOM	11	HG	LEU	A	80	40580	44460	132420	1.00	0.00	H		ATOM	10	CG	LEU	A	80	90160	65650	11600	1.00	0.00	C
ATOM	12	CD1	LEU	A	80	41040	42520	133090	1.00	0.00	C		ATOM	11	HG	LEU	A	80	89990	66220	10660	1.00	0.00	H
ATOM	13	HD11	LEU	A	80	41450	42270	132090	1.00	0.00	H		ATOM	12	CD1	LEU	A	80	91580	65680	12120	1.00	0.00	C
ATOM	14	HD12	LEU	A	80	40010	42100	133160	1.00	0.00	H		ATOM	13	HD11	LEU	A	80	92260	65330	11310	1.00	0.00	H
ATOM	15	HD13	LEU	A	80	41620	42060	133910	1.00	0.00	H		ATOM	14	HD12	LEU	A	80	91670	65000	12990	1.00	0.00	H
ATOM	16	CD2	LEU	A	80	40300	44350	134580	1.00	0.00	C		ATOM	15	HD13	LEU	A	80	91900	66690	12450	1.00	0.00	H
ATOM	17	HD21	LEU	A	80	40990	43940	135350	1.00	0.00	H		ATOM	16	CD2	LEU	A	80	89770	64160	11170	1.00	0.00	C
ATOM	18	HD22	LEU	A	80	39320	43820	134600	1.00	0.00	H		ATOM	17	HD21	LEU	A	80	88690	64170	10910	1.00	0.00	H
ATOM	19	HD23	LEU	A	80	40230	45450	134720	1.00	0.00	H		ATOM	18	HD22	LEU	A	80	89940	63390	11950	1.00	0.00	H
ATOM	20	C	LEU	A	80	44190	46460	133650	1.00	0.00	C		ATOM	19	HD23	LEU	A	80	90300	63800	10260	1.00	0.00	H
ATOM	21	O	LEU	A	80	45070	46160	132820	1.00	0.00	O		ATOM	20	C	LEU	A	80	87020	66660	13640	1.00	0.00	C
ATOM	22	N	ALA	A	81	44460	47020	134840	1.00	0.00	N		ATOM	21	O	LEU	A	80	86180	67500	13750	1.00	0.00	O
ATOM	23	HN	ALA	A	81	43800	47350	135520	1.00	0.00	H		ATOM	22	N	ALA	A	81	87440	66150	14830	1.00	0.00	N
ATOM	24	CA	ALA	A	81	45840	47430	135210	1.00	0.00	C		ATOM	23	HN	ALA	A	81	88120	65430	14710	1.00	0.00	H
ATOM	25	HA	ALA	A	81	46570	47040	134510	1.00	0.00	H		ATOM	24	CA	ALA	A	81	86970	66520	16120	1.00	0.00	C
ATOM	26	CB	ALA	A	81	45990	48940	135170	1.00	0.00	C		ATOM	25	HA	ALA	A	81	85890	66560	16010	1.00	0.00	H
ATOM	27	HB1	ALA	A	81	47070	49180	135280	1.00	0.00	H		ATOM	26	CB	ALA	A	81	87170	65370	17090	1.00	0.00	C
ATOM	28	HB2	ALA	A	81	45330	49430	135910	1.00	0.00	H		ATOM	27	HB1	ALA	A	81	87060	64450	16480	1.00	0.00	H
ATOM	29	HB3	ALA	A	81	45590	49160	134160	1.00	0.00	H		ATOM	28	HB2	ALA	A	81	86480	65410	17960	1.00	0.00	H
ATOM	30	C	ALA	A	81	46320	46910	136530	1.00	0.00	C		ATOM	29	HB3	ALA	A	81	88190	65280	17520	1.00	0.00	H
ATOM	31	O	ALA	A	81	45590	46670	137490	1.00	0.00	O		ATOM	30	C	ALA	A	81	87450	67800	16700	1.00	0.00	C
ATOM	32	N	GLU	A	82	47620	46520	136610	1.00	0.00	N		ATOM	31	O	ALA	A	81	88610	67950	16770	1.00	0.00	O
ATOM	33	HN	GLU	A	82	48220	46660	135830	1.00	0.00	H		ATOM	32	N	GLU	A	82	86630	68830	17060	1.00	0.00	N
ATOM	34	CA	GLU	A	82	48130	45770	137710	1.00	0.00	C		ATOM	33	HN	GLU	A	82	85650	68750	16930	1.00	0.00	H
ATOM	35	HA	GLU	A	82	47420	44980	137890	1.00	0.00	H		ATOM	34	CA	GLU	A	82	87140	70010	17740	1.00	0.00	C
ATOM	36	CB	GLU	A	82	49460	44900	137540	1.00	0.00	C		ATOM	35	HA	GLU	A	82	88180	70230	17560	1.00	0.00	H
ATOM	37	HB1	GLU	A	82	49890	44690	138540	1.00	0.00	H		ATOM	36	CB	GLU	A	82	86380	71330	17410	1.00	0.00	C
ATOM	38	HB2	GLU	A	82	50230	45570	137080	1.00	0.00	H		ATOM	37	HB1	GLU	A	82	86790	72040	18170	1.00	0.00	H
ATOM	39	CG	GLU	A	82	49210	43700	136650	1.00	0.00	C		ATOM	38	HB2	GLU	A	82	85360	71170	17810	1.00	0.00	H
ATOM	40	HG1	GLU	A	82	48720	44030	135710	1.00	0.00	H		ATOM	39	CG	GLU	A	82	86530	71780	15950	1.00	0.00	C
ATOM	41	HG2	GLU	A	82	48580	42950	137170	1.00	0.00	H		ATOM	40	HG1	GLU	A	82	85920	71020	15430	1.00	0.00	H
ATOM	42	CD	GLU	A	82	50470	42880	136330	1.00	0.00	C		ATOM	41	HG2	GLU	A	82	87590	71670	15620	1.00	0.00	H
ATOM	43	OE1	GLU	A	82	51010	43030	135200	1.00	0.00	O		ATOM	42	CD	GLU	A	82	85880	73150	15650	1.00	0.00	C
ATOM	44	OE2	GLU	A	82	50870	42020	137150	1.00	0.00	O		ATOM	43	OE1	GLU	A	82	85100	73260	14650	1.00	0.00	O
ATOM	45	C	GLU	A	82	48250	46580	138980	1.00	0.00	C		ATOM	44	OE2	GLU	A	82	86160	74080	16490	1.00	0.00	O
ATOM	46	O	GLU	A	82	48750	47720	138910	1.00	0.00	O		ATOM	45	C	GLU	A	82	87080	69790	19280	1.00	0.00	C
ATOM	47	N	LEU	A	83	47810	46030	140140	1.00	0.00	N		ATOM	46	O	GLU	A	82	86020	69620	19890	1.00	0.00	O
ATOM	48	HN	LEU	A	83	47110	45320	140170	1.00	0.00	H		ATOM	47	N	LEU	A	83	88250	69890	19940	1.00	0.00	N
ATOM	49	CA	LEU	A	83	48370	46410	141410	1.00	0.00	C		ATOM	48	HN	LEU	A	83	89010	70270	19420	1.00	0.00	H
ATOM	50	HA	LEU	A	83	48890	47360	141370	1.00	0.00	H		ATOM	49	CA	LEU	A	83	88420	69590	21390	1.00	0.00	C
ATOM	51	CB	LEU	A	83	47150	46560	142400	1.00	0.00	C		ATOM	50	HA	LEU	A	83	87520	69140	21780	1.00	0.00	H
ATOM	52	HB1	LEU	A	83	46670	45600	142690	1.00	0.00	H		ATOM	51	CB	LEU	A	83	89530	68550	21610	1.00	0.00	C
ATOM	53	HB2	LEU	A	83	46380	47060	141780	1.00	0.00	H		ATOM	52	HB1	LEU	A	83	89660	68380	22700	1.00	0.00	H
ATOM	54	CG	LEU	A	83	47420	47400	143670	1.00	0.00	C		ATOM	53	HB2	LEU	A	83	90460	68930	21120	1.00	0.00	H
ATOM	55	HG	LEU	A	83	48030	46760	144350	1.00	0.00	H		ATOM	54	CG	LEU	A	83	89170	67260	20840	1.00	0.00	C
ATOM	56	CD1	LEU	A	83	48280	48580	143410	1.00	0.00	C		ATOM	55	HG	LEU	A	83	88960	67430	19760	1.00	0.00	H
ATOM	57	HD11	LEU	A	83	48250	49240	144300	1.00	0.00	H		ATOM	56	CD1	LEU	A	83	90350	66350	21050	1.00	0.00	C
ATOM	58	HD12	LEU	A	83	47940	49070	142470	1.00	0.00	H		ATOM	57	HD11	LEU	A	83	90160	65380	20540	1.00	0.00	H
ATOM	59	HD13	LEU	A	83	49330	48310	143170	1.00	0.00	H		ATOM	58	HD12	LEU	A	83	90570	66130	22120	1.00	0.00	H
ATOM	60	CD2	LEU	A	83	46110	47640	144340	1.00	0.00	C		ATOM	59	HD13	LEU	A	83	91320	66710	20670	1.00	0.00	H
ATOM	61	HD21	LEU	A	83	45350	48000	143610	1.00	0.00	H		ATOM	60	CD2	LEU	A	83	87860	66590	21380	1.00	0.00	C
ATOM	62	HD22	LEU	A	83	46230	48440	145100	1.00	0.00	H		ATOM	61	HD21	LEU	A	83	86950	67130	21040	1.00	0.00	H
ATOM	63	HD23	LEU	A	83	45660	46730	144790	1.00	0.00	H		ATOM	62	HD22	LEU	A	83	87930	66480	22480	1.00	0.00	H
ATOM	64	C	LEU	A	83	49410	45440	141920	1.00	0.00	C		ATOM	63	HD23	LEU	A	83	87910	65570	20940	1.00	0.00	H
ATOM	65	O	LEU	A	83	49090	44230	142080	1.00	0.00	O		ATOM	64	C	LEU	A	83	88690	70940	22110	1.00	0.00	C
ATOM	66	N	GLN	A	84	50660	45910	142130	1.00	0.00	N		ATOM	65	O	LEU	A	83	89750	71510	21940	1.00	0.00	O
ATOM	67	HN	GLN	A	84	50950	46830	141870	1.00	0.00	H		ATOM	66	N	GLN	A	84	87770	71380	22960	1.00	0.00	N
ATOM	68	CA	GLN	A	84	51710	45070	142730	1.00	0.00	C		ATOM	67	HN	GLN	A	84	87060	70730	23190	1.00	0.00	H
ATOM	69	HA	GLN	A	84	51860	44210	142090	1.00	0.00	H		ATOM	68	CA	GLN	A	84	87820	72570	23820	1.00	0.00	C
ATOM	70	CB	GLN	A	84	53060	45870	142720	1.00	0.00	C		ATOM	69	HA	GLN	A	84	88560	73250	23410	1.00	0.00	H
ATOM	71	HB1	GLN	A	84	53850	45230	143170	1.00	0.00	H		ATOM	70	CB	GLN	A	84	86470	73300	23950	1.00	0.00	C
ATOM	72	HB2	GLN	A	84	52940	46730	143410	1.00	0.00	H		ATOM	71	HB1	GLN	A	84	86760	74280	24400	1.00	0.00	H
ATOM	73	CG	GLN	A	84	53570	46360	141330	1.00	0.00	C		ATOM	72	HB2	GLN	A	84	85680	72820	24560	1.00	0.00	H
ATOM	74	HG1	GLN	A	84	54660	46580	141310	1.00	0.00	H		ATOM	73	CG	GLN	A	84	85780	73620	22560	1.00	0.00	C
ATOM	75	HG2	GLN	A	84	53050	47260	140940	1.00	0.00	H		ATOM	74	HG1	GLN	A	84	84770	74050	22710	1.00	0.00	H
ATOM	76	CD	GLN	A	84	53490	45270	140240	1.00	0.00	C		ATOM	75	HG2	GLN	A	84	85750	72640	22030	1.00	0.00	H
ATOM	77	OE1	GLN	A	84	54200	44240	140360	1.00	0.00	O		ATOM	76	CD	GLN	A	84	86600	74520	21660	1.00	0.00	C
ATOM	78	NE2	GLN	A	84	52770	45450	139120	1.00	0.00	N		ATOM	77	OE1	GLN	A	84	86890	74320	20460	1.00	0.00	O
ATOM	79	HE21	GLN	A	84	52830	44760	138390	1.00	0.00	H		ATOM	78	NE2	GLN	A	84	86740	75810	22150	1.00	0.00	N
ATOM	80	HE22	GLN	A	84	52320	46320	138960	1.00	0.00	H		ATOM	79	HE21	GLN	A	84	87020	76520	21510	1.00	0.00	H
ATOM	81	C	GLN	A	84	51450	44680	144060	1.00	0.00	C		ATOM	80	HE22	GLN	A	84	86350	76130	23020	1.00	0.00	H
ATOM	82	O	GLN	A	84	51100	45440	144940	1.00	0.00	O		ATOM	81	C	GLN	A	84	88210	72000	25190	1.00	0.00	C
ATOM	83	N	MET	A	85	51480	43380	144350	1.00	0.00	N		ATOM	82	O	GLN	A	84	87740	70930	25600	1.00	0.00	O
ATOM	84	HN	MET	A	85	51620	42730	143610	1.00	0.00	H		ATOM	83	N	MET	A	85	89220	72680	25860	1.00	0.00	N
ATOM	85	CA	MET	A	85	51340	42790	145710	1.00	0.00	C		ATOM	84	HN	MET	A	85	89520	73450	25320	1.00	0.00	H
ATOM	86	HA	MET	A	85	50810	43400	146430	1.00	0.00	H		ATOM	85	CA	MET	A	85	89780	72420	27210	1.00	0.00	C
ATOM	87	CB	MET	A	85	50650	41380	145630	1.00	0.00	C		ATOM	86	HA	MET	A	85	89020	72220	27940	1.00	0.00	H
ATOM	88	HB1	MET	A	85	50710	40860	146610	1.00	0.00	H		ATOM	87	CB	MET	A	85	90840	71240	27270	1.00	0.00	C
ATOM	89	HB2	MET	A	85	51270	40710	145000	1.00	0.00	H		ATOM	88	HB1	MET	A	85	90230	70450	26780	1.00	0.00	H
ATOM	90	CG	MET	A	85	49200	41370	145270	1.00	0.00	C		ATOM	89	HB2	MET	A	85	90990	70980	28340	1.00	0.00	H
ATOM	91	HG1	MET	A	85	48800	40340	145310	1.00	0.00	H		ATOM	90	CG	MET	A	85	92120	71460	26520	1.00	0.00	C
ATOM	92	HG2	MET	A	85	48980	41750	144250	1.00	0.00	H		ATOM	91	HG1	MET	A	85	92830	70650	26790	1.00	0.00	H
ATOM	93	SD	MET	A	85	48010	42280	146390	1.00	0.00	S		ATOM	92	HG2	MET	A	85	92600	72460	26640	1.00	0.00	H
ATOM	94	CE	MET	A	85	47740	43760	145350	1.00	0.00	C		ATOM	93	SD	MET	A	85	91960	71300	24720	1.00	0.00	S
ATOM	95	HE1	MET	A	85	47120	43480	144470	1.00	0.00	H		ATOM	94	CE	MET	A	85	91520	69470	24620	1.00	0.00	C
ATOM	96	HE2	MET	A	85	48690	44240	145010	1.00	0.00	H		ATOM	95	HE1	MET	A	85	90480	69490	24240	1.00	0.00	H
ATOM	97	HE3	MET	A	85	47250	44490	146030	1.00	0.00	H		ATOM	96	HE2	MET	A	85	91480	68990	25620	1.00	0.00	H
ATOM	98	C	MET	A	85	52760	42650	146170	1.00	0.00	C		ATOM	97	HE3	MET	A	85	92040	68880	23830	1.00	0.00	H
ATOM	99	O	MET	A	85	53740	42680	145360	1.00	0.00	O		ATOM	98	C	MET	A	85	90330	73720	27650	1.00	0.00	C
ATOM	100	N	GLU	A	86	52940	42690	147500	1.00	0.00	N		ATOM	99	O	MET	A	85	90750	74530	26820	1.00	0.00	O
ATOM	101	HN	GLU	A	86	52150	42780	148090	1.00	0.00	H		ATOM	100	N	GLU	A	86	90250	74090	28950	1.00	0.00	N
ATOM	102	CA	GLU	A	86	54220	42420	148130	1.00	0.00	C		ATOM	101	HN	GLU	A	86	89950	73470	29670	1.00	0.00	H
ATOM	103	HA	GLU	A	86	54810	43310	147960	1.00	0.00	H		ATOM	102	CA	GLU	A	86	90630	75440	29280	1.00	0.00	C
ATOM	104	CB	GLU	A	86	54180	42340	149670	1.00	0.00	C		ATOM	103	HA	GLU	A	86	90210	76110	28550	1.00	0.00	H
ATOM	105	HB1	GLU	A	86	55250	42370	149970	1.00	0.00	H		ATOM	104	CB	GLU	A	86	89930	75880	30700	1.00	0.00	C
ATOM	106	HB2	GLU	A	86	53590	41440	149920	1.00	0.00	H		ATOM	105	HB1	GLU	A	86	90500	76810	30940	1.00	0.00	H
ATOM	107	CG	GLU	A	86	53720	43640	150440	1.00	0.00	C		ATOM	106	HB2	GLU	A	86	90110	75100	31470	1.00	0.00	H
ATOM	108	HG1	GLU	A	86	52680	43870	150100	1.00	0.00	H		ATOM	107	CG	GLU	A	86	88470	76100	30580	1.00	0.00	C
ATOM	109	HG2	GLU	A	86	54360	44520	150230	1.00	0.00	H		ATOM	108	HG1	GLU	A	86	87850	75260	30180	1.00	0.00	H
ATOM	110	CD	GLU	A	86	53580	43350	151940	1.00	0.00	C		ATOM	109	HG2	GLU	A	86	88430	76950	29870	1.00	0.00	H
ATOM	111	OE1	GLU	A	86	54530	42850	152530	1.00	0.00	O		ATOM	110	CD	GLU	A	86	87890	76520	31900	1.00	0.00	C
ATOM	112	OE2	GLU	A	86	52480	43490	152510	1.00	0.00	O		ATOM	111	OE1	GLU	A	86	87260	75710	32590	1.00	0.00	O
ATOM	113	C	GLU	A	86	55060	41190	147590	1.00	0.00	C		ATOM	112	OE2	GLU	A	86	88050	77670	32320	1.00	0.00	O
ATOM	114	O	GLU	A	86	54580	40190	147070	1.00	0.00	O		ATOM	113	C	GLU	A	86	92100	75630	29360	1.00	0.00	C
ATOM	115	N	GLY	A	87	56380	41300	147800	1.00	0.00	N		ATOM	114	O	GLU	A	86	92860	74690	29580	1.00	0.00	O
ATOM	116	HN	GLY	A	87	56710	42170	148170	1.00	0.00	H		ATOM	115	N	GLY	A	87	92560	76900	29000	1.00	0.00	N
ATOM	117	CA	GLY	A	87	57460	40470	147220	1.00	0.00	C		ATOM	116	HN	GLY	A	87	91930	77650	28820	1.00	0.00	H
ATOM	118	HA1	GLY	A	87	58280	41150	147070	1.00	0.00	H		ATOM	117	CA	GLY	A	87	93990	77350	29080	1.00	0.00	C
ATOM	119	HA2	GLY	A	87	57000	40020	146360	1.00	0.00	H		ATOM	118	HA1	GLY	A	87	94070	78300	28560	1.00	0.00	H
ATOM	120	C	GLY	A	87	57790	39260	148050	1.00	0.00	C		ATOM	119	HA2	GLY	A	87	94530	76590	28540	1.00	0.00	H
ATOM	121	O	GLY	A	87	59000	38920	148150	1.00	0.00	O		ATOM	120	C	GLY	A	87	94460	77560	30440	1.00	0.00	C
ATOM	122	N	ASP	A	88	56730	38600	148660	1.00	0.00	N		ATOM	121	O	GLY	A	87	93720	77660	31390	1.00	0.00	O
ATOM	123	HN	ASP	A	88	55840	39040	148710	1.00	0.00	H		ATOM	122	N	ASP	A	88	95830	77660	30700	1.00	0.00	N
ATOM	124	CA	ASP	A	88	56830	37460	149530	1.00	0.00	C		ATOM	123	HN	ASP	A	88	96460	77830	29950	1.00	0.00	H
ATOM	125	HA	ASP	A	88	57860	37170	149410	1.00	0.00	H		ATOM	124	CA	ASP	A	88	96440	77740	32050	1.00	0.00	C
ATOM	126	CB	ASP	A	88	56560	37910	151010	1.00	0.00	C		ATOM	125	HA	ASP	A	88	97490	77510	32070	1.00	0.00	H
ATOM	127	HB1	ASP	A	88	56720	39010	151050	1.00	0.00	H		ATOM	126	CB	ASP	A	88	96520	79170	32450	1.00	0.00	C
ATOM	128	HB2	ASP	A	88	57250	37380	151700	1.00	0.00	H		ATOM	127	HB1	ASP	A	88	97160	79330	33340	1.00	0.00	H
ATOM	129	CG	ASP	A	88	55160	37740	151620	1.00	0.00	C		ATOM	128	HB2	ASP	A	88	95510	79600	32620	1.00	0.00	H
ATOM	130	OD1	ASP	A	88	54160	37390	150910	1.00	0.00	O		ATOM	129	CG	ASP	A	88	97200	80060	31320	1.00	0.00	C
ATOM	131	OD2	ASP	A	88	55020	37830	152870	1.00	0.00	O		ATOM	130	OD1	ASP	A	88	50580	1030	31140	1.00	0.00	O
ATOM	132	C	ASP	A	88	56070	36240	149060	1.00	0.00	C		ATOM	131	OD2	ASP	A	88	98190	79560	30750	1.00	0.00	O
ATOM	133	O	ASP	A	88	55360	36290	148030	1.00	0.00	O		ATOM	132	C	ASP	A	88	95900	76810	33180	1.00	0.00	C
ATOM	134	N	GLY	A	89	56260	35130	149770	1.00	0.00	N		ATOM	133	O	ASP	A	88	95520	75650	33020	1.00	0.00	O
ATOM	135	HN	GLY	A	89	56760	35220	150620	1.00	0.00	H		ATOM	134	N	GLY	A	89	95950	77280	34420	1.00	0.00	N
ATOM	136	CA	GLY	A	89	55670	33860	149390	1.00	0.00	C		ATOM	135	HN	GLY	A	89	96250	78210	34600	1.00	0.00	H
ATOM	137	HA1	GLY	A	89	56110	33130	150050	1.00	0.00	H		ATOM	136	CA	GLY	A	89	95440	76620	35580	1.00	0.00	C
ATOM	138	HA2	GLY	A	89	55790	33680	148340	1.00	0.00	H		ATOM	137	HA1	GLY	A	89	94380	76790	35540	1.00	0.00	H
ATOM	139	C	GLY	A	89	54210	33690	149700	1.00	0.00	C		ATOM	138	HA2	GLY	A	89	95930	77130	36400	1.00	0.00	H
ATOM	140	O	GLY	A	89	53560	32710	149320	1.00	0.00	O		ATOM	139	C	GLY	A	89	95730	75070	35790	1.00	0.00	C
ATOM	141	N	ASN	A	90	53550	34740	150210	1.00	0.00	N		ATOM	140	O	GLY	A	89	96860	74640	35660	1.00	0.00	O
ATOM	142	HN	ASN	A	90	53970	35650	150280	1.00	0.00	H		ATOM	141	N	ASN	A	90	94750	74320	36230	1.00	0.00	N
ATOM	143	CA	ASN	A	90	52070	34720	150390	1.00	0.00	C		ATOM	142	HN	ASN	A	90	93850	74740	36270	1.00	0.00	H
ATOM	144	HA	ASN	A	90	51690	33710	150360	1.00	0.00	H		ATOM	143	CA	ASN	A	90	94840	72940	36660	1.00	0.00	C
ATOM	145	CB	ASN	A	90	51700	35450	151680	1.00	0.00	C		ATOM	144	HA	ASN	A	90	95710	72860	37290	1.00	0.00	H
ATOM	146	HB1	ASN	A	90	50600	35450	151820	1.00	0.00	H		ATOM	145	CB	ASN	A	90	93620	72700	37620	1.00	0.00	C
ATOM	147	HB2	ASN	A	90	52040	36510	151730	1.00	0.00	H		ATOM	146	HB1	ASN	A	90	93610	73520	38370	1.00	0.00	H
ATOM	148	CG	ASN	A	90	52390	34760	152820	1.00	0.00	C		ATOM	147	HB2	ASN	A	90	93950	71840	38240	1.00	0.00	H
ATOM	149	OD1	ASN	A	90	51850	33690	153230	1.00	0.00	O		ATOM	148	CG	ASN	A	90	92230	72740	37050	1.00	0.00	C
ATOM	150	ND2	ASN	A	90	53560	35160	153350	1.00	0.00	N		ATOM	149	OD1	ASN	A	90	92060	73040	35820	1.00	0.00	O
ATOM	151	HD21	ASN	A	90	54040	35970	153030	1.00	0.00	H		ATOM	150	ND2	ASN	A	90	91210	72480	37890	1.00	0.00	N
ATOM	152	HD22	ASN	A	90	53810	34830	154260	1.00	0.00	H		ATOM	151	HD21	ASN	A	90	91350	72400	38880	1.00	0.00	H
ATOM	153	C	ASN	A	90	51290	35420	149190	1.00	0.00	C		ATOM	152	HD22	ASN	A	90	90290	72690	37540	1.00	0.00	H
ATOM	154	O	ASN	A	90	50100	35580	149310	1.00	0.00	O		ATOM	153	C	ASN	A	90	94770	71880	35540	1.00	0.00	C
ATOM	155	N	CYS	A	91	52000	35750	148070	1.00	0.00	N		ATOM	154	O	ASN	A	90	94690	70670	35860	1.00	0.00	O
ATOM	156	HN	CYS	A	91	52950	35450	147990	1.00	0.00	H		ATOM	155	N	CYS	A	91	94830	72250	34220	1.00	0.00	N
ATOM	157	CA	CYS	A	91	51450	36680	147140	1.00	0.00	C		ATOM	156	HN	CYS	A	91	94940	73190	33910	1.00	0.00	H
ATOM	158	HA	CYS	A	91	51390	37560	147760	1.00	0.00	H		ATOM	157	CA	CYS	A	91	94710	71250	33150	1.00	0.00	C
ATOM	159	CB	CYS	A	91	52530	37030	146070	1.00	0.00	C		ATOM	158	HA	CYS	A	91	93690	70900	33210	1.00	0.00	H
ATOM	160	HB1	CYS	A	91	53340	37610	146550	1.00	0.00	H		ATOM	159	CB	CYS	A	91	95020	71970	31770	1.00	0.00	C
ATOM	161	HB2	CYS	A	91	52090	37700	145300	1.00	0.00	H		ATOM	160	HB1	CYS	A	91	94190	72690	31620	1.00	0.00	H
ATOM	162	SG	CYS	A	91	53240	35440	145270	1.00	0.00	S		ATOM	161	HB2	CYS	A	91	94940	71210	30970	1.00	0.00	H
ATOM	163	HG1	CYS	A	91	54200	35300	146180	1.00	0.00	H		ATOM	162	SG	CYS	A	91	96500	72900	31600	1.00	0.00	S
ATOM	164	C	CYS	A	91	50160	36350	146460	1.00	0.00	C		ATOM	163	HG1	CYS	A	91	96060	73940	32290	1.00	0.00	H
ATOM	165	O	CYS	A	91	49370	37240	146190	1.00	0.00	O		ATOM	164	C	CYS	A	91	95600	70030	33210	1.00	0.00	C
ATOM	166	N	GLN	A	92	49840	35050	146110	1.00	0.00	N		ATOM	165	O	CYS	A	91	95080	68920	32930	1.00	0.00	O
ATOM	167	HN	GLN	A	92	50480	34280	146130	1.00	0.00	H		ATOM	166	N	GLN	A	92	96810	70070	33740	1.00	0.00	N
ATOM	168	CA	GLN	A	92	48540	34560	145650	1.00	0.00	C		ATOM	167	HN	GLN	A	92	97180	70950	34030	1.00	0.00	H
ATOM	169	HA	GLN	A	92	48310	35110	144750	1.00	0.00	H		ATOM	168	CA	GLN	A	92	97610	68910	34090	1.00	0.00	C
ATOM	170	CB	GLN	A	92	48640	33080	145350	1.00	0.00	C		ATOM	169	HA	GLN	A	92	97700	68420	33140	1.00	0.00	H
ATOM	171	HB1	GLN	A	92	48910	32520	146260	1.00	0.00	H		ATOM	170	CB	GLN	A	92	99060	69310	34450	1.00	0.00	C
ATOM	172	HB2	GLN	A	92	49490	32900	144650	1.00	0.00	H		ATOM	171	HB1	GLN	A	92	98980	69890	35390	1.00	0.00	H
ATOM	173	CG	GLN	A	92	47380	32510	144740	1.00	0.00	C		ATOM	172	HB2	GLN	A	92	99460	70010	33690	1.00	0.00	H
ATOM	174	HG1	GLN	A	92	47150	33010	143770	1.00	0.00	H		ATOM	173	CG	GLN	A	92	100070	68160	34710	1.00	0.00	C
ATOM	175	HG2	GLN	A	92	46520	32640	145420	1.00	0.00	H		ATOM	174	HG1	GLN	A	92	100300	67730	33700	1.00	0.00	H
ATOM	176	CD	GLN	A	92	47310	31000	144500	1.00	0.00	C		ATOM	175	HG2	GLN	A	92	99650	67450	35450	1.00	0.00	H
ATOM	177	OE1	GLN	A	92	46660	30270	145240	1.00	0.00	O		ATOM	176	CD	GLN	A	92	101410	68680	35250	1.00	0.00	C
ATOM	178	NE2	GLN	A	92	48000	30530	143420	1.00	0.00	N		ATOM	177	OE1	GLN	A	92	101850	68280	36340	1.00	0.00	O
ATOM	179	HE21	GLN	A	92	47920	29550	143250	1.00	0.00	H		ATOM	178	NE2	GLN	A	92	102090	69570	34550	1.00	0.00	N
ATOM	180	HE22	GLN	A	92	48500	31080	142760	1.00	0.00	H		ATOM	179	HE21	GLN	A	92	103010	69760	34880	1.00	0.00	H
ATOM	181	C	GLN	A	92	47360	34890	146630	1.00	0.00	C		ATOM	180	HE22	GLN	A	92	101670	70060	33780	1.00	0.00	H
ATOM	182	O	GLN	A	92	46350	35370	146290	1.00	0.00	O		ATOM	181	C	GLN	A	92	97050	67910	35080	1.00	0.00	C
ATOM	183	N	PHE	A	93	47650	34650	147940	1.00	0.00	N		ATOM	182	O	GLN	A	92	97100	66740	34780	1.00	0.00	O
ATOM	184	HN	PHE	A	93	48500	34150	148100	1.00	0.00	H		ATOM	183	N	PHE	A	93	96550	68270	36250	1.00	0.00	N
ATOM	185	CA	PHE	A	93	46750	34790	149010	1.00	0.00	C		ATOM	184	HN	PHE	A	93	96550	69230	36480	1.00	0.00	H
ATOM	186	HA	PHE	A	93	45740	34530	148730	1.00	0.00	H		ATOM	185	CA	PHE	A	93	96030	67380	37230	1.00	0.00	C
ATOM	187	CB	PHE	A	93	47270	33870	150200	1.00	0.00	C		ATOM	186	HA	PHE	A	93	96660	66500	37270	1.00	0.00	H
ATOM	188	HB1	PHE	A	93	46600	33920	151090	1.00	0.00	H		ATOM	187	CB	PHE	A	93	96050	68010	38610	1.00	0.00	C
ATOM	189	HB2	PHE	A	93	48270	34120	150610	1.00	0.00	H		ATOM	188	HB1	PHE	A	93	95790	67250	39380	1.00	0.00	H
ATOM	190	CG	PHE	A	93	47340	32390	149860	1.00	0.00	C		ATOM	189	HB2	PHE	A	93	95380	68890	38720	1.00	0.00	H
ATOM	191	CD1	PHE	A	93	46240	31480	149790	1.00	0.00	C		ATOM	190	CG	PHE	A	93	97530	68460	38840	1.00	0.00	C
ATOM	192	HD1	PHE	A	93	45270	31930	149910	1.00	0.00	H		ATOM	191	CD1	PHE	A	93	98580	67530	39010	1.00	0.00	C
ATOM	193	CE1	PHE	A	93	46400	30140	149530	1.00	0.00	C		ATOM	192	HD1	PHE	A	93	98310	66490	38920	1.00	0.00	H
ATOM	194	HE1	PHE	A	93	45570	29500	149270	1.00	0.00	H		ATOM	193	CE1	PHE	A	93	99870	67920	39290	1.00	0.00	C
ATOM	195	CZ	PHE	A	93	47640	29590	149340	1.00	0.00	C		ATOM	194	HE1	PHE	A	93	100580	67130	39140	1.00	0.00	H
ATOM	196	HZ	PHE	A	93	47820	28550	149100	1.00	0.00	H		ATOM	195	CZ	PHE	A	93	100230	69240	39380	1.00	0.00	C
ATOM	197	CD2	PHE	A	93	48600	31770	149850	1.00	0.00	C		ATOM	196	HZ	PHE	A	93	101240	69580	39520	1.00	0.00	H
ATOM	198	HD2	PHE	A	93	49460	32390	150060	1.00	0.00	H		ATOM	197	CD2	PHE	A	93	97920	69810	38920	1.00	0.00	C
ATOM	199	CE2	PHE	A	93	48780	30420	149600	1.00	0.00	C		ATOM	198	HD2	PHE	A	93	97140	70560	38830	1.00	0.00	H
ATOM	200	HE2	PHE	A	93	49780	30010	149620	1.00	0.00	H		ATOM	199	CE2	PHE	A	93	99200	70210	39230	1.00	0.00	C
ATOM	201	C	PHE	A	93	46620	36250	149390	1.00	0.00	C		ATOM	200	HE2	PHE	A	93	99430	71250	39400	1.00	0.00	H
ATOM	202	O	PHE	A	93	45580	36650	149850	1.00	0.00	O		ATOM	201	C	PHE	A	93	94680	66830	36830	1.00	0.00	C
ATOM	203	N	ARG	A	94	47620	37100	149100	1.00	0.00	N		ATOM	202	O	PHE	A	93	94370	65710	37140	1.00	0.00	O
ATOM	204	HN	ARG	A	94	48430	36690	148690	1.00	0.00	H		ATOM	203	N	ARG	A	94	93900	67640	36060	1.00	0.00	N
ATOM	205	CA	ARG	A	94	47670	38570	149110	1.00	0.00	C		ATOM	204	HN	ARG	A	94	94170	68570	35840	1.00	0.00	H
ATOM	206	HA	ARG	A	94	47300	38920	150060	1.00	0.00	H		ATOM	205	CA	ARG	A	94	92750	67140	35310	1.00	0.00	C
ATOM	207	CB	ARG	A	94	49140	39170	148970	1.00	0.00	C		ATOM	206	HA	ARG	A	94	92030	66680	35970	1.00	0.00	H
ATOM	208	HB1	ARG	A	94	49040	40270	148860	1.00	0.00	H		ATOM	207	CB	ARG	A	94	91990	68260	34540	1.00	0.00	C
ATOM	209	HB2	ARG	A	94	49630	38950	148000	1.00	0.00	H		ATOM	208	HB1	ARG	A	94	91080	67830	34090	1.00	0.00	H
ATOM	210	CG	ARG	A	94	49920	38930	150230	1.00	0.00	C		ATOM	209	HB2	ARG	A	94	92690	68810	33870	1.00	0.00	H
ATOM	211	HG1	ARG	A	94	50140	37840	150230	1.00	0.00	H		ATOM	210	CG	ARG	A	94	91350	69410	35370	1.00	0.00	C
ATOM	212	HG2	ARG	A	94	49320	39190	151130	1.00	0.00	H		ATOM	211	HG1	ARG	A	94	92130	69970	35920	1.00	0.00	H
ATOM	213	CD	ARG	A	94	51250	39630	150290	1.00	0.00	C		ATOM	212	HG2	ARG	A	94	90740	68860	36130	1.00	0.00	H
ATOM	214	HD1	ARG	A	94	51240	40720	150480	1.00	0.00	H		ATOM	213	CD	ARG	A	94	90530	70480	34600	1.00	0.00	C
ATOM	215	HD2	ARG	A	94	51900	39390	149420	1.00	0.00	H		ATOM	214	HD1	ARG	A	94	91130	70920	33780	1.00	0.00	H
ATOM	216	NE	ARG	A	94	52060	39100	151470	1.00	0.00	N		ATOM	215	HD2	ARG	A	94	90080	71330	35140	1.00	0.00	H
ATOM	217	HE	ARG	A	94	52820	38460	151330	1.00	0.00	H		ATOM	216	NE	ARG	A	94	89430	69820	33860	1.00	0.00	N
ATOM	218	CZ	ARG	A	94	51850	39490	152700	1.00	0.00	C		ATOM	217	HE	ARG	A	94	89610	69620	32900	1.00	0.00	H
ATOM	219	NH1	ARG	A	94	50900	40330	153050	1.00	0.00	N		ATOM	218	CZ	ARG	A	94	88230	69540	34360	1.00	0.00	C
ATOM	220	HH11	ARG	A	94	50550	40910	152310	1.00	0.00	H		ATOM	219	NH1	ARG	A	94	87770	69790	35630	1.00	0.00	N
ATOM	221	HH12	ARG	A	94	50810	40560	154020	1.00	0.00	H		ATOM	220	HH11	ARG	A	94	88240	70490	36170	1.00	0.00	H
ATOM	222	NH2	ARG	A	94	52600	38980	153700	1.00	0.00	N		ATOM	221	HH12	ARG	A	94	86920	69380	35950	1.00	0.00	H
ATOM	223	HH21	ARG	A	94	53410	38500	153390	1.00	0.00	H		ATOM	222	NH2	ARG	A	94	87380	68870	33570	1.00	0.00	N
ATOM	224	HH22	ARG	A	94	52280	39170	154630	1.00	0.00	H		ATOM	223	HH21	ARG	A	94	87630	68800	32610	1.00	0.00	H
ATOM	225	C	ARG	A	94	46650	39020	148080	1.00	0.00	C		ATOM	224	HH22	ARG	A	94	86430	68660	33830	1.00	0.00	H
ATOM	226	O	ARG	A	94	45700	39700	148420	1.00	0.00	O		ATOM	225	C	ARG	A	94	93000	66130	34230	1.00	0.00	C
ATOM	227	N	ALA	A	95	46750	38680	146810	1.00	0.00	N		ATOM	226	O	ARG	A	94	92460	64970	34140	1.00	0.00	O
ATOM	228	HN	ALA	A	95	47530	38080	146660	1.00	0.00	H		ATOM	227	N	ALA	A	95	94030	66480	33430	1.00	0.00	N
ATOM	229	CA	ALA	A	95	45930	39120	145730	1.00	0.00	C		ATOM	228	HN	ALA	A	95	94400	67410	33490	1.00	0.00	H
ATOM	230	HA	ALA	A	95	45890	40200	145760	1.00	0.00	H		ATOM	229	CA	ALA	A	95	94590	65580	32480	1.00	0.00	C
ATOM	231	CB	ALA	A	95	46510	38650	144400	1.00	0.00	C		ATOM	230	HA	ALA	A	95	93810	65390	31750	1.00	0.00	H
ATOM	232	HB1	ALA	A	95	45950	39130	143570	1.00	0.00	H		ATOM	231	CB	ALA	A	95	95800	66140	31690	1.00	0.00	C
ATOM	233	HB2	ALA	A	95	46440	37550	144300	1.00	0.00	H		ATOM	232	HB1	ALA	A	95	95530	67080	31170	1.00	0.00	H
ATOM	234	HB3	ALA	A	95	47600	38870	144450	1.00	0.00	H		ATOM	233	HB2	ALA	A	95	96110	65370	30960	1.00	0.00	H
ATOM	235	C	ALA	A	95	44480	38610	145800	1.00	0.00	C		ATOM	234	HB3	ALA	A	95	96720	66430	32250	1.00	0.00	H
ATOM	236	O	ALA	A	95	43610	39420	145490	1.00	0.00	O		ATOM	235	C	ALA	A	95	95020	64170	33000	1.00	0.00	C
ATOM	237	N	LEU	A	96	44220	37350	146190	1.00	0.00	N		ATOM	236	O	ALA	A	95	94880	63080	32350	1.00	0.00	O
ATOM	238	HN	LEU	A	96	44940	36680	146320	1.00	0.00	H		ATOM	237	N	LEU	A	96	95670	64250	34220	1.00	0.00	N
ATOM	239	CA	LEU	A	96	42840	36960	146580	1.00	0.00	C		ATOM	238	HN	LEU	A	96	95730	65140	34650	1.00	0.00	H
ATOM	240	HA	LEU	A	96	42180	37080	145740	1.00	0.00	H		ATOM	239	CA	LEU	A	96	96270	63160	34950	1.00	0.00	C
ATOM	241	CB	LEU	A	96	42780	35480	146980	1.00	0.00	C		ATOM	240	HA	LEU	A	96	96780	62560	34210	1.00	0.00	H
ATOM	242	HB1	LEU	A	96	41730	35270	147280	1.00	0.00	H		ATOM	241	CB	LEU	A	96	97250	63580	36030	1.00	0.00	C
ATOM	243	HB2	LEU	A	96	43310	35270	147930	1.00	0.00	H		ATOM	242	HB1	LEU	A	96	97410	62860	36860	1.00	0.00	H
ATOM	244	CG	LEU	A	96	43200	34420	145990	1.00	0.00	C		ATOM	243	HB2	LEU	A	96	96700	64370	36590	1.00	0.00	H
ATOM	245	HG	LEU	A	96	44070	34730	145380	1.00	0.00	H		ATOM	244	CG	LEU	A	96	98700	63930	35580	1.00	0.00	C
ATOM	246	CD1	LEU	A	96	43660	33180	146810	1.00	0.00	C		ATOM	245	HG	LEU	A	96	98530	64600	34710	1.00	0.00	H
ATOM	247	HD11	LEU	A	96	44690	33370	147200	1.00	0.00	H		ATOM	246	CD1	LEU	A	96	99490	64730	36650	1.00	0.00	C
ATOM	248	HD12	LEU	A	96	43680	32340	146090	1.00	0.00	H		ATOM	247	HD11	LEU	A	96	99390	64310	37680	1.00	0.00	H
ATOM	249	HD13	LEU	A	96	42970	33000	147670	1.00	0.00	H		ATOM	248	HD12	LEU	A	96	98980	65710	36630	1.00	0.00	H
ATOM	250	CD2	LEU	A	96	42050	33940	144960	1.00	0.00	C		ATOM	249	HD13	LEU	A	96	100570	64780	36420	1.00	0.00	H
ATOM	251	HD21	LEU	A	96	41350	33340	145580	1.00	0.00	H		ATOM	250	CD2	LEU	A	96	99510	62750	35150	1.00	0.00	C
ATOM	252	HD22	LEU	A	96	42400	33330	144100	1.00	0.00	H		ATOM	251	HD21	LEU	A	96	98920	62290	34330	1.00	0.00	H
ATOM	253	HD23	LEU	A	96	41560	34810	144470	1.00	0.00	H		ATOM	252	HD22	LEU	A	96	99840	61980	35880	1.00	0.00	H
ATOM	254	C	LEU	A	96	42200	37800	147710	1.00	0.00	C		ATOM	253	HD23	LEU	A	96	100460	63100	34700	1.00	0.00	H
ATOM	255	O	LEU	A	96	41070	38270	147570	1.00	0.00	O		ATOM	254	C	LEU	A	96	95190	62270	35420	1.00	0.00	C
ATOM	256	N	ALA	A	97	42920	38120	148810	1.00	0.00	N		ATOM	255	O	LEU	A	96	95220	61030	35270	1.00	0.00	O
ATOM	257	HN	ALA	A	97	43750	37620	149040	1.00	0.00	H		ATOM	256	N	ALA	A	97	94070	62890	35880	1.00	0.00	N
ATOM	258	CA	ALA	A	97	42490	38970	149830	1.00	0.00	C		ATOM	257	HN	ALA	A	97	94030	63880	36020	1.00	0.00	H
ATOM	259	HA	ALA	A	97	41520	38640	150160	1.00	0.00	H		ATOM	258	CA	ALA	A	97	92810	62110	36090	1.00	0.00	C
ATOM	260	CB	ALA	A	97	43520	38970	151020	1.00	0.00	C		ATOM	259	HA	ALA	A	97	93060	61210	36630	1.00	0.00	H
ATOM	261	HB1	ALA	A	97	44520	39390	150810	1.00	0.00	H		ATOM	260	CB	ALA	A	97	91900	62890	37010	1.00	0.00	C
ATOM	262	HB2	ALA	A	97	43770	37950	151390	1.00	0.00	H		ATOM	261	HB1	ALA	A	97	91060	62230	37290	1.00	0.00	H
ATOM	263	HB3	ALA	A	97	43210	39610	151880	1.00	0.00	H		ATOM	262	HB2	ALA	A	97	91580	63800	36460	1.00	0.00	H
ATOM	264	C	ALA	A	97	42230	40340	149300	1.00	0.00	C		ATOM	263	HB3	ALA	A	97	92390	63270	37930	1.00	0.00	H
ATOM	265	O	ALA	A	97	41210	40960	149670	1.00	0.00	O		ATOM	264	C	ALA	A	97	92080	61570	34850	1.00	0.00	C
ATOM	266	N	ASP	A	98	43100	40870	148370	1.00	0.00	N		ATOM	265	O	ALA	A	97	91530	60490	34860	1.00	0.00	O
ATOM	267	HN	ASP	A	98	43960	40410	148160	1.00	0.00	H		ATOM	266	N	ASP	A	98	91990	62340	33730	1.00	0.00	N
ATOM	268	CA	ASP	A	98	42830	42190	147850	1.00	0.00	C		ATOM	267	HN	ASP	A	98	92310	63280	33720	1.00	0.00	H
ATOM	269	HA	ASP	A	98	42640	42760	148740	1.00	0.00	H		ATOM	268	CA	ASP	A	98	91560	61770	32480	1.00	0.00	C
ATOM	270	CB	ASP	A	98	44110	42690	147050	1.00	0.00	C		ATOM	269	HA	ASP	A	98	90500	61570	32530	1.00	0.00	H
ATOM	271	HB1	ASP	A	98	44330	41830	146370	1.00	0.00	H		ATOM	270	CB	ASP	A	98	91650	62950	31410	1.00	0.00	C
ATOM	272	HB2	ASP	A	98	44950	42870	147750	1.00	0.00	H		ATOM	271	HB1	ASP	A	98	92720	63230	31440	1.00	0.00	H
ATOM	273	CG	ASP	A	98	43950	43930	146240	1.00	0.00	C		ATOM	272	HB2	ASP	A	98	90930	63710	31780	1.00	0.00	H
ATOM	274	OD1	ASP	A	98	43590	44860	147010	1.00	0.00	O		ATOM	273	CG	ASP	A	98	91330	62620	29970	1.00	0.00	C
ATOM	275	OD2	ASP	A	98	44080	43970	145000	1.00	0.00	O		ATOM	274	OD1	ASP	A	98	90730	61540	29700	1.00	0.00	O
ATOM	276	C	ASP	A	98	41590	42260	146930	1.00	0.00	C		ATOM	275	OD2	ASP	A	98	91720	63490	29110	1.00	0.00	O
ATOM	277	O	ASP	A	98	40800	43140	146920	1.00	0.00	O		ATOM	276	C	ASP	A	98	92370	60540	32010	1.00	0.00	C
ATOM	278	N	GLN	A	99	41380	41270	146060	1.00	0.00	N		ATOM	277	O	ASP	A	98	91850	59460	31800	1.00	0.00	O
ATOM	279	HN	GLN	A	99	42060	40560	145860	1.00	0.00	H		ATOM	278	N	GLN	A	99	93640	60610	32020	1.00	0.00	N
ATOM	280	CA	GLN	A	99	40180	41200	145270	1.00	0.00	C		ATOM	279	HN	GLN	A	99	94100	61490	31990	1.00	0.00	H
ATOM	281	HA	GLN	A	99	39850	42130	144830	1.00	0.00	H		ATOM	280	CA	GLN	A	99	94550	59420	31690	1.00	0.00	C
ATOM	282	CB	GLN	A	99	40490	40170	144140	1.00	0.00	C		ATOM	281	HA	GLN	A	99	94340	58980	30730	1.00	0.00	H
ATOM	283	HB1	GLN	A	99	39530	39790	143730	1.00	0.00	H		ATOM	282	CB	GLN	A	99	96060	59780	31560	1.00	0.00	C
ATOM	284	HB2	GLN	A	99	40860	39190	144500	1.00	0.00	H		ATOM	283	HB1	GLN	A	99	96640	58840	31670	1.00	0.00	H
ATOM	285	CG	GLN	A	99	41430	40730	143060	1.00	0.00	C		ATOM	284	HB2	GLN	A	99	96380	60510	32340	1.00	0.00	H
ATOM	286	HG1	GLN	A	99	41600	39950	142280	1.00	0.00	H		ATOM	285	CG	GLN	A	99	96540	60400	30240	1.00	0.00	C
ATOM	287	HG2	GLN	A	99	42340	41170	143510	1.00	0.00	H		ATOM	286	HG1	GLN	A	99	97640	60560	30250	1.00	0.00	H
ATOM	288	CD	GLN	A	99	40690	41850	142320	1.00	0.00	C		ATOM	287	HG2	GLN	A	99	95970	61290	29910	1.00	0.00	H
ATOM	289	OE1	GLN	A	99	39700	41580	141620	1.00	0.00	O		ATOM	288	CD	GLN	A	99	96370	59410	29100	1.00	0.00	C
ATOM	290	NE2	GLN	A	99	41280	43070	142390	1.00	0.00	N		ATOM	289	OE1	GLN	A	99	97090	58430	28950	1.00	0.00	O
ATOM	291	HE21	GLN	A	99	42260	43200	142530	1.00	0.00	H		ATOM	290	NE2	GLN	A	99	95290	59580	28320	1.00	0.00	N
ATOM	292	HE22	GLN	A	99	40840	43740	141790	1.00	0.00	H		ATOM	291	HE21	GLN	A	99	94910	60510	28320	1.00	0.00	H
ATOM	293	C	GLN	A	99	38820	40810	145980	1.00	0.00	C		ATOM	292	HE22	GLN	A	99	95210	58940	27550	1.00	0.00	H
ATOM	294	O	GLN	A	99	37810	41370	145740	1.00	0.00	O		ATOM	293	C	GLN	A	99	94410	58230	32670	1.00	0.00	C
ATOM	295	N	LEU	A	100	38790	39760	146850	1.00	0.00	N		ATOM	294	O	GLN	A	99	94300	57090	32230	1.00	0.00	O
ATOM	296	HN	LEU	A	100	39490	39060	146920	1.00	0.00	H		ATOM	295	N	LEU	A	100	94400	58410	34010	1.00	0.00	N
ATOM	297	CA	LEU	A	100	37580	39270	147520	1.00	0.00	C		ATOM	296	HN	LEU	A	100	94460	59290	34470	1.00	0.00	H
ATOM	298	HA	LEU	A	100	36690	39380	146910	1.00	0.00	H		ATOM	297	CA	LEU	A	100	94780	57250	34830	1.00	0.00	C
ATOM	299	CB	LEU	A	100	37850	37720	147560	1.00	0.00	C		ATOM	298	HA	LEU	A	100	95110	56370	34300	1.00	0.00	H
ATOM	300	HB1	LEU	A	100	37070	37240	148190	1.00	0.00	H		ATOM	299	CB	LEU	A	100	96040	57700	35500	1.00	0.00	C
ATOM	301	HB2	LEU	A	100	38730	37560	148220	1.00	0.00	H		ATOM	300	HB1	LEU	A	100	96370	56860	36150	1.00	0.00	H
ATOM	302	CG	LEU	A	100	37990	37060	146110	1.00	0.00	C		ATOM	301	HB2	LEU	A	100	95990	58490	36270	1.00	0.00	H
ATOM	303	HG	LEU	A	100	38420	37750	145360	1.00	0.00	H		ATOM	302	CG	LEU	A	100	97300	57780	34550	1.00	0.00	C
ATOM	304	CD1	LEU	A	100	38930	35840	146170	1.00	0.00	C		ATOM	303	HG	LEU	A	100	96930	57640	33510	1.00	0.00	H
ATOM	305	HD11	LEU	A	100	38710	35130	146990	1.00	0.00	H		ATOM	304	CD1	LEU	A	100	97910	59200	34690	1.00	0.00	C
ATOM	306	HD12	LEU	A	100	39950	36280	146160	1.00	0.00	H		ATOM	305	HD11	LEU	A	100	98760	59320	34000	1.00	0.00	H
ATOM	307	HD13	LEU	A	100	38930	35250	145230	1.00	0.00	H		ATOM	306	HD12	LEU	A	100	98290	59400	35720	1.00	0.00	H
ATOM	308	CD2	LEU	A	100	36610	36590	145610	1.00	0.00	C		ATOM	307	HD13	LEU	A	100	97110	59920	34420	1.00	0.00	H
ATOM	309	HD21	LEU	A	100	36680	36080	144630	1.00	0.00	H		ATOM	308	CD2	LEU	A	100	98420	56770	34850	1.00	0.00	C
ATOM	310	HD22	LEU	A	100	35860	37400	145590	1.00	0.00	H		ATOM	309	HD21	LEU	A	100	98060	55730	34660	1.00	0.00	H
ATOM	311	HD23	LEU	A	100	36190	35850	146320	1.00	0.00	H		ATOM	310	HD22	LEU	A	100	98710	56960	35910	1.00	0.00	H
ATOM	312	C	LEU	A	100	37390	39680	149010	1.00	0.00	C		ATOM	311	HD23	LEU	A	100	99260	57050	34180	1.00	0.00	H
ATOM	313	O	LEU	A	100	36280	39570	149550	1.00	0.00	O		ATOM	312	C	LEU	A	100	93650	56900	35870	1.00	0.00	C
ATOM	314	N	PHE	A	101	38500	40110	149620	1.00	0.00	N		ATOM	313	O	LEU	A	100	93800	55870	36540	1.00	0.00	O
ATOM	315	HN	PHE	A	101	39330	40040	149070	1.00	0.00	H		ATOM	314	N	PHE	A	101	92650	57770	35950	1.00	0.00	N
ATOM	316	CA	PHE	A	101	38550	40560	151030	1.00	0.00	C		ATOM	315	HN	PHE	A	101	92780	58740	35730	1.00	0.00	H
ATOM	317	HA	PHE	A	101	37550	40480	151430	1.00	0.00	H		ATOM	316	CA	PHE	A	101	91490	57480	36680	1.00	0.00	C
ATOM	318	CB	PHE	A	101	39330	39620	152020	1.00	0.00	C		ATOM	317	HA	PHE	A	101	91530	56450	37000	1.00	0.00	H
ATOM	319	HB1	PHE	A	101	39230	40160	152990	1.00	0.00	H		ATOM	318	CB	PHE	A	101	91410	58390	37890	1.00	0.00	C
ATOM	320	HB2	PHE	A	101	40350	39350	151700	1.00	0.00	H		ATOM	319	HB1	PHE	A	101	90480	58240	38480	1.00	0.00	H
ATOM	321	CG	PHE	A	101	38580	38310	152120	1.00	0.00	C		ATOM	320	HB2	PHE	A	101	91580	59480	37720	1.00	0.00	H
ATOM	322	CD1	PHE	A	101	38830	37260	151220	1.00	0.00	C		ATOM	321	CG	PHE	A	101	92490	57880	38820	1.00	0.00	C
ATOM	323	HD1	PHE	A	101	39460	37450	150370	1.00	0.00	H		ATOM	322	CD1	PHE	A	101	92340	56790	39620	1.00	0.00	C
ATOM	324	CE1	PHE	A	101	38270	35970	151410	1.00	0.00	C		ATOM	323	HD1	PHE	A	101	91390	56310	39460	1.00	0.00	H
ATOM	325	HE1	PHE	A	101	38460	35270	150600	1.00	0.00	H		ATOM	324	CE1	PHE	A	101	93230	56300	40570	1.00	0.00	C
ATOM	326	CZ	PHE	A	101	37470	35690	152600	1.00	0.00	C		ATOM	325	HE1	PHE	A	101	92970	55450	41180	1.00	0.00	H
ATOM	327	HZ	PHE	A	101	36980	34740	152740	1.00	0.00	H		ATOM	326	CZ	PHE	A	101	94500	56950	40600	1.00	0.00	C
ATOM	328	CD2	PHE	A	101	37900	37950	153270	1.00	0.00	C		ATOM	327	HZ	PHE	A	101	95220	56600	41340	1.00	0.00	H
ATOM	329	HD2	PHE	A	101	37920	38710	154040	1.00	0.00	H		ATOM	328	CD2	PHE	A	101	93780	58460	38850	1.00	0.00	C
ATOM	330	CE2	PHE	A	101	37350	36670	153580	1.00	0.00	C		ATOM	329	HD2	PHE	A	101	93970	59340	38260	1.00	0.00	H
ATOM	331	HE2	PHE	A	101	36710	36440	154420	1.00	0.00	H		ATOM	330	CE2	PHE	A	101	94770	57990	39720	1.00	0.00	C
ATOM	332	C	PHE	A	101	38840	42100	151090	1.00	0.00	C		ATOM	331	HE2	PHE	A	101	95740	58400	39510	1.00	0.00	H
ATOM	333	O	PHE	A	101	38730	42690	152180	1.00	0.00	O		ATOM	332	C	PHE	A	101	90310	57540	35810	1.00	0.00	C
ATOM	334	N	ARG	A	102	39040	42750	149990	1.00	0.00	N		ATOM	333	O	PHE	A	101	89150	57460	36270	1.00	0.00	O
ATOM	335	HN	ARG	A	102	39140	42180	149170	1.00	0.00	H		ATOM	334	N	ARG	A	102	90500	57800	34490	1.00	0.00	N
ATOM	336	CA	ARG	A	102	39220	44160	149840	1.00	0.00	C		ATOM	335	HN	ARG	A	102	91420	58040	34170	1.00	0.00	H
ATOM	337	HA	ARG	A	102	39510	44310	148810	1.00	0.00	H		ATOM	336	CA	ARG	A	102	89460	57920	33550	1.00	0.00	C
ATOM	338	CB	ARG	A	102	37970	44940	150100	1.00	0.00	C		ATOM	337	HA	ARG	A	102	90000	58330	32710	1.00	0.00	H
ATOM	339	HB1	ARG	A	102	38060	46010	149820	1.00	0.00	H		ATOM	338	CB	ARG	A	102	89020	56530	33070	1.00	0.00	C
ATOM	340	HB2	ARG	A	102	37810	44850	151200	1.00	0.00	H		ATOM	339	HB1	ARG	A	102	88370	56640	32180	1.00	0.00	H
ATOM	341	CG	ARG	A	102	36670	44430	149400	1.00	0.00	C		ATOM	340	HB2	ARG	A	102	88310	55990	33730	1.00	0.00	H
ATOM	342	HG1	ARG	A	102	35880	45210	149500	1.00	0.00	H		ATOM	341	CG	ARG	A	102	90120	55500	32750	1.00	0.00	C
ATOM	343	HG2	ARG	A	102	36390	43500	149940	1.00	0.00	H		ATOM	342	HG1	ARG	A	102	89630	54550	32440	1.00	0.00	H
ATOM	344	CD	ARG	A	102	36860	44130	147900	1.00	0.00	C		ATOM	343	HG2	ARG	A	102	90810	55440	33620	1.00	0.00	H
ATOM	345	HD1	ARG	A	102	37630	43380	147640	1.00	0.00	H		ATOM	344	CD	ARG	A	102	91070	56030	31620	1.00	0.00	C
ATOM	346	HD2	ARG	A	102	37210	45090	147440	1.00	0.00	H		ATOM	345	HD1	ARG	A	102	91600	56920	32020	1.00	0.00	H
ATOM	347	NE	ARG	A	102	35470	43660	147440	1.00	0.00	N		ATOM	346	HD2	ARG	A	102	90530	56340	30710	1.00	0.00	H
ATOM	348	HE	ARG	A	102	34850	43190	148060	1.00	0.00	H		ATOM	347	NE	ARG	A	102	92100	55010	31260	1.00	0.00	N
ATOM	349	CZ	ARG	A	102	34930	44070	146280	1.00	0.00	C		ATOM	348	HE	ARG	A	102	92090	54110	31680	1.00	0.00	H
ATOM	350	NH1	ARG	A	102	35600	44320	145240	1.00	0.00	N		ATOM	349	CZ	ARG	A	102	92600	55060	30060	1.00	0.00	C
ATOM	351	HH11	ARG	A	102	36590	44190	145290	1.00	0.00	H		ATOM	350	NH1	ARG	A	102	92590	56180	29380	1.00	0.00	N
ATOM	352	HH12	ARG	A	102	35060	44440	144400	1.00	0.00	H		ATOM	351	HH11	ARG	A	102	92430	57090	29760	1.00	0.00	H
ATOM	353	NH2	ARG	A	102	33610	44090	146290	1.00	0.00	N		ATOM	352	HH12	ARG	A	102	92940	56180	28440	1.00	0.00	H
ATOM	354	HH21	ARG	A	102	33190	44150	145380	1.00	0.00	H		ATOM	353	NH2	ARG	A	102	93100	53910	29670	1.00	0.00	N
ATOM	355	HH22	ARG	A	102	33170	43890	147160	1.00	0.00	H		ATOM	354	HH21	ARG	A	102	93350	53950	28710	1.00	0.00	H
ATOM	356	C	ARG	A	102	40480	44700	150540	1.00	0.00	C		ATOM	355	HH22	ARG	A	102	92650	53070	29970	1.00	0.00	H
ATOM	357	O	ARG	A	102	40640	45910	150740	1.00	0.00	O		ATOM	356	C	ARG	A	102	88360	58840	33920	1.00	0.00	C
ATOM	358	N	ASN	A	103	41500	43880	150800	1.00	0.00	N		ATOM	357	O	ARG	A	102	87210	58540	33650	1.00	0.00	O
ATOM	359	HN	ASN	A	103	41400	42940	150480	1.00	0.00	H		ATOM	358	N	ASN	A	103	88640	60010	34500	1.00	0.00	N
ATOM	360	CA	ASN	A	103	42730	44280	151530	1.00	0.00	C		ATOM	359	HN	ASN	A	103	89600	60070	34760	1.00	0.00	H
ATOM	361	HA	ASN	A	103	43290	44980	150930	1.00	0.00	H		ATOM	360	CA	ASN	A	103	87690	61090	34840	1.00	0.00	C
ATOM	362	CB	ASN	A	103	42420	44650	152990	1.00	0.00	C		ATOM	361	HA	ASN	A	103	87200	61480	33970	1.00	0.00	H
ATOM	363	HB1	ASN	A	103	41790	43820	153380	1.00	0.00	H		ATOM	362	CB	ASN	A	103	86560	60550	35810	1.00	0.00	C
ATOM	364	HB2	ASN	A	103	41770	45540	153110	1.00	0.00	H		ATOM	363	HB1	ASN	A	103	86090	59600	35500	1.00	0.00	H
ATOM	365	CG	ASN	A	103	43660	44960	153910	1.00	0.00	C		ATOM	364	HB2	ASN	A	103	85730	61260	35610	1.00	0.00	H
ATOM	366	OD1	ASN	A	103	44800	45070	153400	1.00	0.00	O		ATOM	365	CG	ASN	A	103	86820	60460	37320	1.00	0.00	C
ATOM	367	ND2	ASN	A	103	43430	44930	155240	1.00	0.00	N		ATOM	366	OD1	ASN	A	103	86420	61180	38210	1.00	0.00	O
ATOM	368	HD21	ASN	A	103	44220	45240	155770	1.00	0.00	H		ATOM	367	ND2	ASN	A	103	87560	59420	37650	1.00	0.00	N
ATOM	369	HD22	ASN	A	103	42680	44460	155680	1.00	0.00	H		ATOM	368	HD21	ASN	A	103	87870	59200	38570	1.00	0.00	H
ATOM	370	C	ASN	A	103	43680	43080	151600	1.00	0.00	C		ATOM	369	HD22	ASN	A	103	87960	58820	36950	1.00	0.00	H
ATOM	371	O	ASN	A	103	43410	42050	152190	1.00	0.00	O		ATOM	370	C	ASN	A	103	88380	62280	35380	1.00	0.00	C
ATOM	372	N	ALA	A	104	44860	43160	150830	1.00	0.00	N		ATOM	371	O	ASN	A	103	89050	62290	36400	1.00	0.00	O
ATOM	373	HN	ALA	A	104	45030	43970	150280	1.00	0.00	H		ATOM	372	N	ALA	A	104	88300	63430	34680	1.00	0.00	N
ATOM	374	CA	ALA	A	104	45920	42190	150760	1.00	0.00	C		ATOM	373	HN	ALA	A	104	87830	63420	33800	1.00	0.00	H
ATOM	375	HA	ALA	A	104	45530	41290	150310	1.00	0.00	H		ATOM	374	CA	ALA	A	104	88910	64680	35050	1.00	0.00	C
ATOM	376	CB	ALA	A	104	46880	42790	149820	1.00	0.00	C		ATOM	375	HA	ALA	A	104	89950	64450	35160	1.00	0.00	H
ATOM	377	HB1	ALA	A	104	47650	42070	149480	1.00	0.00	H		ATOM	376	CB	ALA	A	104	88720	65670	33820	1.00	0.00	C
ATOM	378	HB2	ALA	A	104	47370	43700	150240	1.00	0.00	H		ATOM	377	HB1	ALA	A	104	89280	65260	32950	1.00	0.00	H
ATOM	379	HB3	ALA	A	104	46440	43030	148830	1.00	0.00	H		ATOM	378	HB2	ALA	A	104	89150	66650	34090	1.00	0.00	H
ATOM	380	C	ALA	A	104	46420	41740	152140	1.00	0.00	C		ATOM	379	HB3	ALA	A	104	87640	65810	33600	1.00	0.00	H
ATOM	381	O	ALA	A	104	46900	40640	152270	1.00	0.00	O		ATOM	380	C	ALA	A	104	88380	65320	36310	1.00	0.00	C
ATOM	382	N	ASP	A	105	46260	42490	153200	1.00	0.00	N		ATOM	381	O	ALA	A	104	89060	66090	37010	1.00	0.00	O
ATOM	383	HN	ASP	A	105	45890	43390	153000	1.00	0.00	H		ATOM	382	N	ASP	A	105	87120	64970	36710	1.00	0.00	N
ATOM	384	CA	ASP	A	105	46830	42180	154470	1.00	0.00	C		ATOM	383	HN	ASP	A	105	86560	64430	36080	1.00	0.00	H
ATOM	385	HA	ASP	A	105	47760	41680	154270	1.00	0.00	H		ATOM	384	CA	ASP	A	105	86430	65230	37960	1.00	0.00	C
ATOM	386	CB	ASP	A	105	47120	43430	155200	1.00	0.00	C		ATOM	385	HA	ASP	A	105	86320	66290	38090	1.00	0.00	H
ATOM	387	HB1	ASP	A	105	47480	43240	156230	1.00	0.00	H		ATOM	386	CB	ASP	A	105	85060	64490	37900	1.00	0.00	C
ATOM	388	HB2	ASP	A	105	46190	44030	155290	1.00	0.00	H		ATOM	387	HB1	ASP	A	105	84470	64520	38840	1.00	0.00	H
ATOM	389	CG	ASP	A	105	48190	44380	154490	1.00	0.00	C		ATOM	388	HB2	ASP	A	105	85100	63420	37580	1.00	0.00	H
ATOM	390	OD1	ASP	A	105	48880	43970	153550	1.00	0.00	O		ATOM	389	CG	ASP	A	105	84180	65100	36790	1.00	0.00	C
ATOM	391	OD2	ASP	A	105	48220	45610	154900	1.00	0.00	O		ATOM	390	OD1	ASP	A	105	84130	66360	36630	1.00	0.00	O
ATOM	392	C	ASP	A	105	46000	41240	155290	1.00	0.00	C		ATOM	391	OD2	ASP	A	105	83330	64390	36150	1.00	0.00	O
ATOM	393	O	ASP	A	105	46270	41000	156480	1.00	0.00	O		ATOM	392	C	ASP	A	105	87210	64800	39220	1.00	0.00	C
ATOM	394	N	TYR	A	106	44960	40700	154660	1.00	0.00	N		ATOM	393	O	ASP	A	105	87080	65340	40340	1.00	0.00	O
ATOM	395	HN	TYR	A	106	44710	41070	153770	1.00	0.00	H		ATOM	394	N	TYR	A	106	88220	63920	39130	1.00	0.00	N
ATOM	396	CA	TYR	A	106	44070	39640	155210	1.00	0.00	C		ATOM	395	HN	TYR	A	106	88490	63540	38250	1.00	0.00	H
ATOM	397	HA	TYR	A	106	44220	39650	156280	1.00	0.00	H		ATOM	396	CA	TYR	A	106	88950	63450	40320	1.00	0.00	C
ATOM	398	CB	TYR	A	106	42540	39920	154970	1.00	0.00	C		ATOM	397	HA	TYR	A	106	88340	63650	41190	1.00	0.00	H
ATOM	399	HB1	TYR	A	106	41880	39070	155280	1.00	0.00	H		ATOM	398	CB	TYR	A	106	89130	61910	40170	1.00	0.00	C
ATOM	400	HB2	TYR	A	106	42340	40000	153880	1.00	0.00	H		ATOM	399	HB1	TYR	A	106	89770	61750	39270	1.00	0.00	H
ATOM	401	CG	TYR	A	106	41910	41070	155690	1.00	0.00	C		ATOM	400	HB2	TYR	A	106	88070	61620	40030	1.00	0.00	H
ATOM	402	CD1	TYR	A	106	42230	41330	157040	1.00	0.00	C		ATOM	401	CG	TYR	A	106	89730	61140	41350	1.00	0.00	C
ATOM	403	HD1	TYR	A	106	42860	40670	157610	1.00	0.00	H		ATOM	402	CD1	TYR	A	106	90890	60440	41170	1.00	0.00	C
ATOM	404	CE1	TYR	A	106	41730	42490	157650	1.00	0.00	C		ATOM	403	HD1	TYR	A	106	91450	60340	40250	1.00	0.00	H
ATOM	405	HE1	TYR	A	106	42100	42690	158650	1.00	0.00	H		ATOM	404	CE1	TYR	A	106	91440	59730	42200	1.00	0.00	C
ATOM	406	CZ	TYR	A	106	40980	43430	156990	1.00	0.00	C		ATOM	405	HE1	TYR	A	106	92380	59210	42060	1.00	0.00	H
ATOM	407	OH	TYR	A	106	40510	44580	157680	1.00	0.00	O		ATOM	406	CZ	TYR	A	106	90780	59670	43430	1.00	0.00	C
ATOM	408	HH	TYR	A	106	40780	44430	158600	1.00	0.00	H		ATOM	407	OH	TYR	A	106	91330	59020	44530	1.00	0.00	O
ATOM	409	CD2	TYR	A	106	41010	41990	155080	1.00	0.00	C		ATOM	408	HH	TYR	A	106	92280	59030	44370	1.00	0.00	H
ATOM	410	HD2	TYR	A	106	40690	41850	154060	1.00	0.00	H		ATOM	409	CD2	TYR	A	106	89020	61130	42620	1.00	0.00	C
ATOM	411	CE2	TYR	A	106	40580	43180	155640	1.00	0.00	C		ATOM	410	HD2	TYR	A	106	88130	61730	42750	1.00	0.00	H
ATOM	412	HE2	TYR	A	106	39920	43810	155060	1.00	0.00	H		ATOM	411	CE2	TYR	A	106	89590	60370	43670	1.00	0.00	C
ATOM	413	C	TYR	A	106	44320	38280	154710	1.00	0.00	C		ATOM	412	HE2	TYR	A	106	89110	60380	44640	1.00	0.00	H
ATOM	414	O	TYR	A	106	43630	37300	155020	1.00	0.00	O		ATOM	413	C	TYR	A	106	90270	64230	40540	1.00	0.00	C
ATOM	415	N	HSD	A	107	45440	38070	153920	1.00	0.00	N		ATOM	414	O	TYR	A	106	91240	63860	41220	1.00	0.00	O
ATOM	416	HN	HSD	A	107	45950	38900	153690	1.00	0.00	H		ATOM	415	N	HSD	A	107	90280	65440	39860	1.00	0.00	N
ATOM	417	CA	HSD	A	107	45940	36790	153490	1.00	0.00	C		ATOM	416	HN	HSD	A	107	89490	65680	39300	1.00	0.00	H
ATOM	418	HA	HSD	A	107	45340	36430	152670	1.00	0.00	H		ATOM	417	CA	HSD	A	107	91520	66250	39870	1.00	0.00	C
ATOM	419	CB	HSD	A	107	47360	37000	152930	1.00	0.00	C		ATOM	418	HA	HSD	A	107	92300	65770	39300	1.00	0.00	H
ATOM	420	HB1	HSD	A	107	47250	37810	152170	1.00	0.00	H		ATOM	419	CB	HSD	A	107	91370	67580	38990	1.00	0.00	C
ATOM	421	HB2	HSD	A	107	47650	36040	152450	1.00	0.00	H		ATOM	420	HB1	HSD	A	107	91340	67330	37900	1.00	0.00	H
ATOM	422	ND1	HSD	A	107	49470	36540	154310	1.00	0.00	N		ATOM	421	HB2	HSD	A	107	92300	68150	39180	1.00	0.00	H
ATOM	423	HD1	HSD	A	107	49690	35620	153960	1.00	0.00	H		ATOM	422	ND1	HSD	A	107	90540	69850	39960	1.00	0.00	N
ATOM	424	CG	HSD	A	107	48430	37420	153950	1.00	0.00	C		ATOM	423	HD1	HSD	A	107	91430	70260	40140	1.00	0.00	H
ATOM	425	CE1	HSD	A	107	50210	37160	155230	1.00	0.00	C		ATOM	424	CG	HSD	A	107	90300	68550	39480	1.00	0.00	C
ATOM	426	HE1	HSD	A	107	51190	36810	155560	1.00	0.00	H		ATOM	425	CE1	HSD	A	107	89370	70520	39980	1.00	0.00	C
ATOM	427	NE2	HSD	A	107	49690	38310	155620	1.00	0.00	N		ATOM	426	HE1	HSD	A	107	89150	71510	40370	1.00	0.00	H
ATOM	428	CD2	HSD	A	107	48550	38470	154820	1.00	0.00	C		ATOM	427	NE2	HSD	A	107	88370	69760	39630	1.00	0.00	N
ATOM	429	HD2	HSD	A	107	47930	39350	154940	1.00	0.00	H		ATOM	428	CD2	HSD	A	107	88950	68560	39270	1.00	0.00	C
ATOM	430	C	HSD	A	107	46020	35610	154430	1.00	0.00	C		ATOM	429	HD2	HSD	A	107	88300	67780	38880	1.00	0.00	H
ATOM	431	O	HSD	A	107	45940	34470	154000	1.00	0.00	O		ATOM	430	C	HSD	A	107	92050	66640	41200	1.00	0.00	C
ATOM	432	N	LYS	A	108	46220	35860	155690	1.00	0.00	N		ATOM	431	O	HSD	A	107	93250	66740	41410	1.00	0.00	O
ATOM	433	HN	LYS	A	108	46310	36780	156050	1.00	0.00	H		ATOM	432	N	LYS	A	108	91230	66980	42180	1.00	0.00	N
ATOM	434	CA	LYS	A	108	46330	34870	156750	1.00	0.00	C		ATOM	433	HN	LYS	A	108	90260	66910	41960	1.00	0.00	H
ATOM	435	HA	LYS	A	108	47000	34070	156480	1.00	0.00	H		ATOM	434	CA	LYS	A	108	91700	67440	43480	1.00	0.00	C
ATOM	436	CB	LYS	A	108	46670	35460	158140	1.00	0.00	C		ATOM	435	HA	LYS	A	108	92550	68080	43320	1.00	0.00	H
ATOM	437	HB1	LYS	A	108	46560	34630	158880	1.00	0.00	H		ATOM	436	CB	LYS	A	108	90690	68250	44260	1.00	0.00	C
ATOM	438	HB2	LYS	A	108	45930	36240	158420	1.00	0.00	H		ATOM	437	HB1	LYS	A	108	91130	68610	45210	1.00	0.00	H
ATOM	439	CG	LYS	A	108	48140	35880	158240	1.00	0.00	C		ATOM	438	HB2	LYS	A	108	89840	67580	44550	1.00	0.00	H
ATOM	440	HG1	LYS	A	108	48380	36680	157520	1.00	0.00	H		ATOM	439	CG	LYS	A	108	90100	69470	43530	1.00	0.00	C
ATOM	441	HG2	LYS	A	108	48740	34960	158070	1.00	0.00	H		ATOM	440	HG1	LYS	A	108	89720	69070	42560	1.00	0.00	H
ATOM	442	CD	LYS	A	108	48330	36490	159620	1.00	0.00	C		ATOM	441	HG2	LYS	A	108	90880	70230	43340	1.00	0.00	H
ATOM	443	HD1	LYS	A	108	48140	35700	160380	1.00	0.00	H		ATOM	442	CD	LYS	A	108	88940	69980	44390	1.00	0.00	C
ATOM	444	HD2	LYS	A	108	47610	37320	159760	1.00	0.00	H		ATOM	443	HD1	LYS	A	108	88110	69240	44450	1.00	0.00	H
ATOM	445	CE	LYS	A	108	49780	37050	159820	1.00	0.00	C		ATOM	444	HD2	LYS	A	108	88530	70920	43960	1.00	0.00	H
ATOM	446	HE1	LYS	A	108	50190	37700	159020	1.00	0.00	H		ATOM	445	CE	LYS	A	108	89250	70290	45890	1.00	0.00	C
ATOM	447	HE2	LYS	A	108	50520	36230	159900	1.00	0.00	H		ATOM	446	HE1	LYS	A	108	90110	70990	45820	1.00	0.00	H
ATOM	448	NZ	LYS	A	108	49880	37580	161200	1.00	0.00	N		ATOM	447	HE2	LYS	A	108	89470	69380	46480	1.00	0.00	H
ATOM	449	HZ1	LYS	A	108	49270	37040	161850	1.00	0.00	H		ATOM	448	NZ	LYS	A	108	87990	70890	46410	1.00	0.00	N
ATOM	450	HZ2	LYS	A	108	49640	38580	161360	1.00	0.00	H		ATOM	449	HZ1	LYS	A	108	87650	71680	45830	1.00	0.00	H
ATOM	451	HZ3	LYS	A	108	50870	37510	161530	1.00	0.00	H		ATOM	450	HZ2	LYS	A	108	88140	71220	47380	1.00	0.00	H
ATOM	452	C	LYS	A	108	45020	34080	156870	1.00	0.00	C		ATOM	451	HZ3	LYS	A	108	87270	70140	46380	1.00	0.00	H
ATOM	453	O	LYS	A	108	44910	32870	156950	1.00	0.00	O		ATOM	452	C	LYS	A	108	92350	66360	44250	1.00	0.00	C
ATOM	454	N	HSD	A	109	43900	34830	156880	1.00	0.00	N		ATOM	453	O	LYS	A	108	93360	66530	44880	1.00	0.00	O
ATOM	455	HN	HSD	A	109	44130	35810	156900	1.00	0.00	H		ATOM	454	N	HSD	A	109	91760	65140	44360	1.00	0.00	N
ATOM	456	CA	HSD	A	109	42500	34340	156960	1.00	0.00	C		ATOM	455	HN	HSD	A	109	90870	64930	43970	1.00	0.00	H
ATOM	457	HA	HSD	A	109	42470	33760	157870	1.00	0.00	H		ATOM	456	CA	HSD	A	109	92480	64000	44960	1.00	0.00	C
ATOM	458	CB	HSD	A	109	41460	35380	157090	1.00	0.00	C		ATOM	457	HA	HSD	A	109	92670	64130	46020	1.00	0.00	H
ATOM	459	HB1	HSD	A	109	40520	34900	157450	1.00	0.00	H		ATOM	458	CB	HSD	A	109	91570	62750	44900	1.00	0.00	C
ATOM	460	HB2	HSD	A	109	41170	35830	156120	1.00	0.00	H		ATOM	459	HB1	HSD	A	109	92200	61840	44980	1.00	0.00	H
ATOM	461	ND1	HSD	A	109	42430	36410	159200	1.00	0.00	N		ATOM	460	HB2	HSD	A	109	91040	62700	43920	1.00	0.00	H
ATOM	462	HD1	HSD	A	109	42870	35590	159540	1.00	0.00	H		ATOM	461	ND1	HSD	A	109	89290	63430	45800	1.00	0.00	N
ATOM	463	CG	HSD	A	109	41850	36580	157990	1.00	0.00	C		ATOM	462	HD1	HSD	A	109	89030	63910	44950	1.00	0.00	H
ATOM	464	CE1	HSD	A	109	42410	37600	159820	1.00	0.00	C		ATOM	463	CG	HSD	A	109	90490	62720	46020	1.00	0.00	C
ATOM	465	HE1	HSD	A	109	43010	37680	160720	1.00	0.00	H		ATOM	464	CE1	HSD	A	109	88500	63230	46850	1.00	0.00	C
ATOM	466	NE2	HSD	A	109	41880	38570	159050	1.00	0.00	N		ATOM	465	HE1	HSD	A	109	87580	63790	47040	1.00	0.00	H
ATOM	467	CD2	HSD	A	109	41490	37910	157910	1.00	0.00	C		ATOM	466	NE2	HSD	A	109	89070	62350	47730	1.00	0.00	N
ATOM	468	HD2	HSD	A	109	40990	38440	157110	1.00	0.00	H		ATOM	467	CD2	HSD	A	109	90270	61950	47160	1.00	0.00	C
ATOM	469	C	HSD	A	109	42190	33440	155720	1.00	0.00	C		ATOM	468	HD2	HSD	A	109	90800	61080	47510	1.00	0.00	H
ATOM	470	O	HSD	A	109	41640	32330	155780	1.00	0.00	O		ATOM	469	C	HSD	A	109	93770	63660	44140	1.00	0.00	C
ATOM	471	N	VAL	A	110	42620	33970	154560	1.00	0.00	N		ATOM	470	O	HSD	A	109	94870	63310	44670	1.00	0.00	O
ATOM	472	HN	VAL	A	110	42940	34900	154410	1.00	0.00	H		ATOM	471	N	VAL	A	110	93780	63680	42760	1.00	0.00	N
ATOM	473	CA	VAL	A	110	42570	33350	153270	1.00	0.00	C		ATOM	472	HN	VAL	A	110	92920	63820	42270	1.00	0.00	H
ATOM	474	HA	VAL	A	110	41530	33130	153120	1.00	0.00	H		ATOM	473	CA	VAL	A	110	94910	63480	41890	1.00	0.00	C
ATOM	475	CB	VAL	A	110	43030	34310	152170	1.00	0.00	C		ATOM	474	HA	VAL	A	110	95380	62530	42120	1.00	0.00	H
ATOM	476	HB	VAL	A	110	44110	34580	152240	1.00	0.00	H		ATOM	475	CB	VAL	A	110	94570	63410	40340	1.00	0.00	C
ATOM	477	CG1	VAL	A	110	42980	33620	150750	1.00	0.00	C		ATOM	476	HB	VAL	A	110	93970	64310	40080	1.00	0.00	H
ATOM	478	HG11	VAL	A	110	43200	32530	150720	1.00	0.00	H		ATOM	477	CG1	VAL	A	110	95820	63410	39510	1.00	0.00	C
ATOM	479	HG12	VAL	A	110	43700	34180	150110	1.00	0.00	H		ATOM	478	HG11	VAL	A	110	95660	63120	38450	1.00	0.00	H
ATOM	480	HG13	VAL	A	110	41920	33680	150420	1.00	0.00	H		ATOM	479	HG12	VAL	A	110	96480	62570	39830	1.00	0.00	H
ATOM	481	CG2	VAL	A	110	42130	35500	152200	1.00	0.00	C		ATOM	480	HG13	VAL	A	110	96320	64390	39610	1.00	0.00	H
ATOM	482	HG21	VAL	A	110	41120	35220	152560	1.00	0.00	H		ATOM	481	CG2	VAL	A	110	93750	62150	39980	1.00	0.00	C
ATOM	483	HG22	VAL	A	110	42080	35950	151190	1.00	0.00	H		ATOM	482	HG21	VAL	A	110	94310	61250	40300	1.00	0.00	H
ATOM	484	HG23	VAL	A	110	42440	36190	153010	1.00	0.00	H		ATOM	483	HG22	VAL	A	110	93650	61950	38890	1.00	0.00	H
ATOM	485	C	VAL	A	110	43320	32040	153180	1.00	0.00	C		ATOM	484	HG23	VAL	A	110	92740	62140	40430	1.00	0.00	H
ATOM	486	O	VAL	A	110	42930	31040	152720	1.00	0.00	O		ATOM	485	C	VAL	A	110	95990	64510	42120	1.00	0.00	C
ATOM	487	N	ARG	A	111	44590	32010	153770	1.00	0.00	N		ATOM	486	O	VAL	A	110	97180	64120	42310	1.00	0.00	O
ATOM	488	HN	ARG	A	111	45070	32860	153970	1.00	0.00	H		ATOM	487	N	ARG	A	111	95670	65750	42340	1.00	0.00	N
ATOM	489	CA	ARG	A	111	45450	30830	153800	1.00	0.00	C		ATOM	488	HN	ARG	A	111	94820	66120	41990	1.00	0.00	H
ATOM	490	HA	ARG	A	111	45470	30420	152800	1.00	0.00	H		ATOM	489	CA	ARG	A	111	96700	66750	42830	1.00	0.00	C
ATOM	491	CB	ARG	A	111	46860	31120	154140	1.00	0.00	C		ATOM	490	HA	ARG	A	111	97500	66760	42100	1.00	0.00	H
ATOM	492	HB1	ARG	A	111	46790	31550	155160	1.00	0.00	H		ATOM	491	CB	ARG	A	111	96040	68100	42750	1.00	0.00	C
ATOM	493	HB2	ARG	A	111	47190	31920	153450	1.00	0.00	H		ATOM	492	HB1	ARG	A	111	94990	67990	43100	1.00	0.00	H
ATOM	494	CG	ARG	A	111	47800	29870	154210	1.00	0.00	C		ATOM	493	HB2	ARG	A	111	95960	68600	41770	1.00	0.00	H
ATOM	495	HG1	ARG	A	111	47740	29480	153170	1.00	0.00	H		ATOM	494	CG	ARG	A	111	96880	69150	43500	1.00	0.00	C
ATOM	496	HG2	ARG	A	111	47380	29210	155000	1.00	0.00	H		ATOM	495	HG1	ARG	A	111	97820	69450	42990	1.00	0.00	H
ATOM	497	CD	ARG	A	111	49250	30150	154550	1.00	0.00	C		ATOM	496	HG2	ARG	A	111	97100	68820	44540	1.00	0.00	H
ATOM	498	HD1	ARG	A	111	49900	29250	154660	1.00	0.00	H		ATOM	497	CD	ARG	A	111	96030	70390	43800	1.00	0.00	C
ATOM	499	HD2	ARG	A	111	49170	30700	155510	1.00	0.00	H		ATOM	498	HD1	ARG	A	111	96600	71100	44430	1.00	0.00	H
ATOM	500	NE	ARG	A	111	49760	31060	153490	1.00	0.00	N		ATOM	499	HD2	ARG	A	111	95060	70110	44270	1.00	0.00	H
ATOM	501	HE	ARG	A	111	49780	32010	153780	1.00	0.00	H		ATOM	500	NE	ARG	A	111	95700	71020	42500	1.00	0.00	N
ATOM	502	CZ	ARG	A	111	50550	30640	152490	1.00	0.00	C		ATOM	501	HE	ARG	A	111	94750	71050	42190	1.00	0.00	H
ATOM	503	NH1	ARG	A	111	50760	29320	152300	1.00	0.00	N		ATOM	502	CZ	ARG	A	111	96540	71760	41760	1.00	0.00	C
ATOM	504	HH11	ARG	A	111	50250	28690	152890	1.00	0.00	H		ATOM	503	NH1	ARG	A	111	97770	71950	42100	1.00	0.00	N
ATOM	505	HH12	ARG	A	111	51620	29040	151890	1.00	0.00	H		ATOM	504	HH11	ARG	A	111	98030	71590	43000	1.00	0.00	H
ATOM	506	NH2	ARG	A	111	51310	31540	151860	1.00	0.00	N		ATOM	505	HH12	ARG	A	111	98360	72540	41550	1.00	0.00	H
ATOM	507	HH21	ARG	A	111	51460	32450	152250	1.00	0.00	H		ATOM	506	NH2	ARG	A	111	95970	72410	40780	1.00	0.00	N
ATOM	508	HH22	ARG	A	111	51950	31200	151170	1.00	0.00	H		ATOM	507	HH21	ARG	A	111	94980	72530	40730	1.00	0.00	H
ATOM	509	C	ARG	A	111	44780	29720	154590	1.00	0.00	C		ATOM	508	HH22	ARG	A	111	96550	73040	40250	1.00	0.00	H
ATOM	510	O	ARG	A	111	44600	28580	154280	1.00	0.00	O		ATOM	509	C	ARG	A	111	97290	66350	44220	1.00	0.00	C
ATOM	511	N	LYS	A	112	44170	30150	155780	1.00	0.00	N		ATOM	510	O	ARG	A	111	98470	66450	44490	1.00	0.00	O
ATOM	512	HN	LYS	A	112	44250	31100	156060	1.00	0.00	H		ATOM	511	N	LYS	A	112	96450	65880	45180	1.00	0.00	N
ATOM	513	CA	LYS	A	112	43430	29240	156640	1.00	0.00	C		ATOM	512	HN	LYS	A	112	95490	65810	44930	1.00	0.00	H
ATOM	514	HA	LYS	A	112	44110	28410	156790	1.00	0.00	H		ATOM	513	CA	LYS	A	112	96930	65390	46400	1.00	0.00	C
ATOM	515	CB	LYS	A	112	43160	29790	158080	1.00	0.00	C		ATOM	514	HA	LYS	A	112	97650	66090	46790	1.00	0.00	H
ATOM	516	HB1	LYS	A	112	42400	30590	157990	1.00	0.00	H		ATOM	515	CB	LYS	A	112	95790	65100	47380	1.00	0.00	C
ATOM	517	HB2	LYS	A	112	44020	30300	158580	1.00	0.00	H		ATOM	516	HB1	LYS	A	112	95110	64360	46910	1.00	0.00	H
ATOM	518	CG	LYS	A	112	42470	28710	158990	1.00	0.00	C		ATOM	517	HB2	LYS	A	112	95330	66100	47530	1.00	0.00	H
ATOM	519	HG1	LYS	A	112	43010	27760	158800	1.00	0.00	H		ATOM	518	CG	LYS	A	112	96170	64480	48760	1.00	0.00	C
ATOM	520	HG2	LYS	A	112	41470	28470	158560	1.00	0.00	H		ATOM	519	HG1	LYS	A	112	96790	63600	48470	1.00	0.00	H
ATOM	521	CD	LYS	A	112	42490	29060	160500	1.00	0.00	C		ATOM	520	HG2	LYS	A	112	95240	64240	49300	1.00	0.00	H
ATOM	522	HD1	LYS	A	112	43520	29080	160910	1.00	0.00	H		ATOM	521	CD	LYS	A	112	97110	65390	49570	1.00	0.00	C
ATOM	523	HD2	LYS	A	112	41810	28360	161030	1.00	0.00	H		ATOM	522	HD1	LYS	A	112	97950	65720	48920	1.00	0.00	H
ATOM	524	CE	LYS	A	112	41730	30430	160810	1.00	0.00	C		ATOM	523	HD2	LYS	A	112	97570	64910	50460	1.00	0.00	H
ATOM	525	HE1	LYS	A	112	40750	30330	160310	1.00	0.00	H		ATOM	524	CE	LYS	A	112	96390	66600	50100	1.00	0.00	C
ATOM	526	HE2	LYS	A	112	42220	31360	160430	1.00	0.00	H		ATOM	525	HE1	LYS	A	112	95670	67080	49400	1.00	0.00	H
ATOM	527	NZ	LYS	A	112	41580	30620	162240	1.00	0.00	N		ATOM	526	HE2	LYS	A	112	97220	67280	50390	1.00	0.00	H
ATOM	528	HZ1	LYS	A	112	41380	31620	162440	1.00	0.00	H		ATOM	527	NZ	LYS	A	112	95530	66320	51250	1.00	0.00	N
ATOM	529	HZ2	LYS	A	112	42460	30430	162770	1.00	0.00	H		ATOM	528	HZ1	LYS	A	112	95750	67010	52000	1.00	0.00	H
ATOM	530	HZ3	LYS	A	112	40790	30020	162550	1.00	0.00	H		ATOM	529	HZ2	LYS	A	112	95680	65350	51590	1.00	0.00	H
ATOM	531	C	LYS	A	112	42210	28650	155990	1.00	0.00	C		ATOM	530	HZ3	LYS	A	112	94550	66360	50900	1.00	0.00	H
ATOM	532	O	LYS	A	112	41940	27420	156030	1.00	0.00	O		ATOM	531	C	LYS	A	112	97840	64120	46370	1.00	0.00	C
ATOM	533	N	HSD	A	113	41390	29470	155360	1.00	0.00	N		ATOM	532	O	LYS	A	112	98840	64110	47110	1.00	0.00	O
ATOM	534	HN	HSD	A	113	41620	30430	155250	1.00	0.00	H		ATOM	533	N	HSD	A	113	97480	63120	45420	1.00	0.00	N
ATOM	535	CA	HSD	A	113	40140	28860	154770	1.00	0.00	C		ATOM	534	HN	HSD	A	113	96680	63200	44830	1.00	0.00	H
ATOM	536	HA	HSD	A	113	39770	28200	155540	1.00	0.00	H		ATOM	535	CA	HSD	A	113	98180	61860	45330	1.00	0.00	C
ATOM	537	CB	HSD	A	113	39180	30000	154530	1.00	0.00	C		ATOM	536	HA	HSD	A	113	98130	61500	46350	1.00	0.00	H
ATOM	538	HB1	HSD	A	113	38300	29650	153940	1.00	0.00	H		ATOM	537	CB	HSD	A	113	97490	60870	44400	1.00	0.00	C
ATOM	539	HB2	HSD	A	113	39540	30930	154040	1.00	0.00	H		ATOM	538	HB1	HSD	A	113	97990	59890	44270	1.00	0.00	H
ATOM	540	ND1	HSD	A	113	37730	29680	156710	1.00	0.00	N		ATOM	539	HB2	HSD	A	113	97340	61370	43420	1.00	0.00	H
ATOM	541	HD1	HSD	A	113	37430	28740	156610	1.00	0.00	H		ATOM	540	ND1	HSD	A	113	95600	60320	46040	1.00	0.00	N
ATOM	542	CG	HSD	A	113	38560	30440	155810	1.00	0.00	C		ATOM	541	HD1	HSD	A	113	96110	60410	46900	1.00	0.00	H
ATOM	543	CE1	HSD	A	113	37350	30500	157710	1.00	0.00	C		ATOM	542	CG	HSD	A	113	96030	60520	44730	1.00	0.00	C
ATOM	544	HE1	HSD	A	113	36670	30220	158510	1.00	0.00	H		ATOM	543	CE1	HSD	A	113	94390	59750	45910	1.00	0.00	C
ATOM	545	NE2	HSD	A	113	37880	31700	157590	1.00	0.00	N		ATOM	544	HE1	HSD	A	113	93730	59400	46700	1.00	0.00	H
ATOM	546	CD2	HSD	A	113	38610	31680	156400	1.00	0.00	C		ATOM	545	NE2	HSD	A	113	94000	59570	44630	1.00	0.00	N
ATOM	547	HD2	HSD	A	113	39000	32610	156000	1.00	0.00	H		ATOM	546	CD2	HSD	A	113	95040	60120	43890	1.00	0.00	C
ATOM	548	C	HSD	A	113	40340	28100	153520	1.00	0.00	C		ATOM	547	HD2	HSD	A	113	95160	59970	42820	1.00	0.00	H
ATOM	549	O	HSD	A	113	39650	27100	153330	1.00	0.00	O		ATOM	548	C	HSD	A	113	99660	62120	44880	1.00	0.00	C
ATOM	550	N	VAL	A	114	41370	28440	152680	1.00	0.00	N		ATOM	549	O	HSD	A	113	100640	61570	45330	1.00	0.00	O
ATOM	551	HN	VAL	A	114	42050	29120	152940	1.00	0.00	H		ATOM	550	N	VAL	A	114	99790	63060	43910	1.00	0.00	N
ATOM	552	CA	VAL	A	114	41740	27630	151540	1.00	0.00	C		ATOM	551	HN	VAL	A	114	98980	63590	43660	1.00	0.00	H
ATOM	553	HA	VAL	A	114	40870	27290	151000	1.00	0.00	H		ATOM	552	CA	VAL	A	114	101060	63550	43390	1.00	0.00	C
ATOM	554	CB	VAL	A	114	42840	28270	150700	1.00	0.00	C		ATOM	553	HA	VAL	A	114	101650	62690	43120	1.00	0.00	H
ATOM	555	HB	VAL	A	114	43660	28560	151400	1.00	0.00	H		ATOM	554	CB	VAL	A	114	100820	64310	42050	1.00	0.00	C
ATOM	556	CG1	VAL	A	114	43600	27170	149780	1.00	0.00	C		ATOM	555	HB	VAL	A	114	100080	65120	42210	1.00	0.00	H
ATOM	557	HG11	VAL	A	114	44350	27720	149170	1.00	0.00	H		ATOM	556	CG1	VAL	A	114	102060	65100	41620	1.00	0.00	C
ATOM	558	HG12	VAL	A	114	42800	26730	149130	1.00	0.00	H		ATOM	557	HG11	VAL	A	114	102230	65970	42280	1.00	0.00	H
ATOM	559	HG13	VAL	A	114	44180	26440	150390	1.00	0.00	H		ATOM	558	HG12	VAL	A	114	101900	65400	40560	1.00	0.00	H
ATOM	560	CG2	VAL	A	114	42260	29450	149870	1.00	0.00	C		ATOM	559	HG13	VAL	A	114	103000	64510	41630	1.00	0.00	H
ATOM	561	HG21	VAL	A	114	43110	30070	149490	1.00	0.00	H		ATOM	560	CG2	VAL	A	114	100270	63420	40860	1.00	0.00	C
ATOM	562	HG22	VAL	A	114	41600	30080	150500	1.00	0.00	H		ATOM	561	HG21	VAL	A	114	99350	62900	41230	1.00	0.00	H
ATOM	563	HG23	VAL	A	114	41570	29240	149020	1.00	0.00	H		ATOM	562	HG22	VAL	A	114	101040	62710	40500	1.00	0.00	H
ATOM	564	C	VAL	A	114	42230	26250	152130	1.00	0.00	C		ATOM	563	HG23	VAL	A	114	100060	64150	40040	1.00	0.00	H
ATOM	565	O	VAL	A	114	41780	25180	151680	1.00	0.00	O		ATOM	564	C	VAL	A	114	101930	64310	44390	1.00	0.00	C
ATOM	566	N	VAL	A	115	43000	26170	153190	1.00	0.00	N		ATOM	565	O	VAL	A	114	103140	64150	44540	1.00	0.00	O
ATOM	567	HN	VAL	A	115	43210	26990	153710	1.00	0.00	H		ATOM	566	N	VAL	A	115	101260	65160	45200	1.00	0.00	N
ATOM	568	CA	VAL	A	115	43510	24920	153760	1.00	0.00	C		ATOM	567	HN	VAL	A	115	100290	65360	45050	1.00	0.00	H
ATOM	569	HA	VAL	A	115	43950	24230	153050	1.00	0.00	H		ATOM	568	CA	VAL	A	115	101820	65880	46370	1.00	0.00	C
ATOM	570	CB	VAL	A	115	44660	25190	154760	1.00	0.00	C		ATOM	569	HA	VAL	A	115	102720	66390	46060	1.00	0.00	H
ATOM	571	HB	VAL	A	115	44330	25900	155550	1.00	0.00	H		ATOM	570	CB	VAL	A	115	100860	66980	46910	1.00	0.00	C
ATOM	572	CG1	VAL	A	115	45040	23970	155500	1.00	0.00	C		ATOM	571	HB	VAL	A	115	99820	66580	46890	1.00	0.00	H
ATOM	573	HG11	VAL	A	115	45090	23160	154750	1.00	0.00	H		ATOM	572	CG1	VAL	A	115	101050	67270	48480	1.00	0.00	C
ATOM	574	HG12	VAL	A	115	44280	23770	156290	1.00	0.00	H		ATOM	573	HG11	VAL	A	115	100910	66420	49180	1.00	0.00	H
ATOM	575	HG13	VAL	A	115	46000	24160	156030	1.00	0.00	H		ATOM	574	HG12	VAL	A	115	100400	68100	48830	1.00	0.00	H
ATOM	576	CG2	VAL	A	115	45800	25670	153830	1.00	0.00	C		ATOM	575	HG13	VAL	A	115	102110	67530	48700	1.00	0.00	H
ATOM	577	HG21	VAL	A	115	46160	24790	153250	1.00	0.00	H		ATOM	576	CG2	VAL	A	115	100740	68270	46120	1.00	0.00	C
ATOM	578	HG22	VAL	A	115	46620	26100	154450	1.00	0.00	H		ATOM	577	HG21	VAL	A	115	101580	68980	46270	1.00	0.00	H
ATOM	579	HG23	VAL	A	115	45400	26400	153100	1.00	0.00	H		ATOM	578	HG22	VAL	A	115	99790	68780	46390	1.00	0.00	H
ATOM	580	C	VAL	A	115	42360	24100	154470	1.00	0.00	C		ATOM	579	HG23	VAL	A	115	100580	68120	45030	1.00	0.00	H
ATOM	581	O	VAL	A	115	42240	22910	154330	1.00	0.00	O		ATOM	580	C	VAL	A	115	102260	64910	47480	1.00	0.00	C
ATOM	582	N	LYS	A	116	41380	24850	155050	1.00	0.00	N		ATOM	581	O	VAL	A	115	103410	65100	47920	1.00	0.00	O
ATOM	583	HN	LYS	A	116	41550	25830	155160	1.00	0.00	H		ATOM	582	N	LYS	A	116	101500	63810	47850	1.00	0.00	N
ATOM	584	CA	LYS	A	116	40110	24240	155510	1.00	0.00	C		ATOM	583	HN	LYS	A	116	100590	63660	47470	1.00	0.00	H
ATOM	585	HA	LYS	A	116	40310	23600	156360	1.00	0.00	H		ATOM	584	CA	LYS	A	116	102010	62830	48690	1.00	0.00	C
ATOM	586	CB	LYS	A	116	39000	25140	156150	1.00	0.00	C		ATOM	585	HA	LYS	A	116	102160	63370	49620	1.00	0.00	H
ATOM	587	HB1	LYS	A	116	38830	26010	155480	1.00	0.00	H		ATOM	586	CB	LYS	A	116	100900	61790	48820	1.00	0.00	C
ATOM	588	HB2	LYS	A	116	39430	25550	157090	1.00	0.00	H		ATOM	587	HB1	LYS	A	116	101300	60840	49250	1.00	0.00	H
ATOM	589	CG	LYS	A	116	37610	24530	156530	1.00	0.00	C		ATOM	588	HB2	LYS	A	116	100570	61530	47790	1.00	0.00	H
ATOM	590	HG1	LYS	A	116	37030	24130	155680	1.00	0.00	H		ATOM	589	CG	LYS	A	116	99640	62260	49670	1.00	0.00	C
ATOM	591	HG2	LYS	A	116	36950	25330	156930	1.00	0.00	H		ATOM	590	HG1	LYS	A	116	98810	61530	49720	1.00	0.00	H
ATOM	592	CD	LYS	A	116	37620	23400	157570	1.00	0.00	C		ATOM	591	HG2	LYS	A	116	99200	63170	49210	1.00	0.00	H
ATOM	593	HD1	LYS	A	116	38250	22550	157230	1.00	0.00	H		ATOM	592	CD	LYS	A	116	100090	62450	51100	1.00	0.00	C
ATOM	594	HD2	LYS	A	116	36600	23000	157750	1.00	0.00	H		ATOM	593	HD1	LYS	A	116	100900	63210	51130	1.00	0.00	H
ATOM	595	CE	LYS	A	116	38260	23860	158910	1.00	0.00	C		ATOM	594	HD2	LYS	A	116	100500	61500	51500	1.00	0.00	H
ATOM	596	HE1	LYS	A	116	37950	24810	159400	1.00	0.00	H		ATOM	595	CE	LYS	A	116	98920	62910	51980	1.00	0.00	C
ATOM	597	HE2	LYS	A	116	39330	23980	158650	1.00	0.00	H		ATOM	596	HE1	LYS	A	116	98000	62330	51760	1.00	0.00	H
ATOM	598	NZ	LYS	A	116	38090	22920	160000	1.00	0.00	N		ATOM	597	HE2	LYS	A	116	98730	64010	51900	1.00	0.00	H
ATOM	599	HZ1	LYS	A	116	38420	23270	160930	1.00	0.00	H		ATOM	598	NZ	LYS	A	116	99240	62690	53420	1.00	0.00	N
ATOM	600	HZ2	LYS	A	116	38660	22090	159740	1.00	0.00	H		ATOM	599	HZ1	LYS	A	116	98330	62980	53850	1.00	0.00	H
ATOM	601	HZ3	LYS	A	116	37150	22490	160100	1.00	0.00	H		ATOM	600	HZ2	LYS	A	116	100010	63210	53890	1.00	0.00	H
ATOM	602	C	LYS	A	116	39400	23370	154430	1.00	0.00	C		ATOM	601	HZ3	LYS	A	116	99390	61690	53660	1.00	0.00	H
ATOM	603	O	LYS	A	116	38900	22240	154660	1.00	0.00	O		ATOM	602	C	LYS	A	116	103320	62100	48240	1.00	0.00	C
ATOM	604	N	GLN	A	117	39260	23920	153220	1.00	0.00	N		ATOM	603	O	LYS	A	116	104160	61880	49130	1.00	0.00	O
ATOM	605	HN	GLN	A	117	39760	24780	153130	1.00	0.00	H		ATOM	604	N	GLN	A	117	103470	61770	46960	1.00	0.00	N
ATOM	606	CA	GLN	A	117	38740	23400	151970	1.00	0.00	C		ATOM	605	HN	GLN	A	117	102680	61900	46370	1.00	0.00	H
ATOM	607	HA	GLN	A	117	37680	23240	152080	1.00	0.00	H		ATOM	606	CA	GLN	A	117	104720	61400	46320	1.00	0.00	C
ATOM	608	CB	GLN	A	117	38760	24440	150860	1.00	0.00	C		ATOM	607	HA	GLN	A	117	105140	60630	46950	1.00	0.00	H
ATOM	609	HB1	GLN	A	117	39810	24730	150640	1.00	0.00	H		ATOM	608	CB	GLN	A	117	104560	60870	44900	1.00	0.00	C
ATOM	610	HB2	GLN	A	117	38220	25280	151340	1.00	0.00	H		ATOM	609	HB1	GLN	A	117	104350	61720	44230	1.00	0.00	H
ATOM	611	CG	GLN	A	117	38090	24070	149460	1.00	0.00	C		ATOM	610	HB2	GLN	A	117	103650	60240	44830	1.00	0.00	H
ATOM	612	HG1	GLN	A	117	38610	23160	149090	1.00	0.00	H		ATOM	611	CG	GLN	A	117	105730	60050	44270	1.00	0.00	C
ATOM	613	HG2	GLN	A	117	38200	24980	148830	1.00	0.00	H		ATOM	612	HG1	GLN	A	117	106600	60730	44160	1.00	0.00	H
ATOM	614	CD	GLN	A	117	36620	23690	149580	1.00	0.00	C		ATOM	613	HG2	GLN	A	117	105350	59630	43310	1.00	0.00	H
ATOM	615	OE1	GLN	A	117	35820	23990	150470	1.00	0.00	O		ATOM	614	CD	GLN	A	117	106020	58760	45020	1.00	0.00	C
ATOM	616	NE2	GLN	A	117	36160	22980	148500	1.00	0.00	N		ATOM	615	OE1	GLN	A	117	105230	57800	45030	1.00	0.00	O
ATOM	617	HE21	GLN	A	117	36760	22890	147710	1.00	0.00	H		ATOM	616	NE2	GLN	A	117	107090	58640	45780	1.00	0.00	N
ATOM	618	HE22	GLN	A	117	35180	22790	148430	1.00	0.00	H		ATOM	617	HE21	GLN	A	117	107740	59400	45830	1.00	0.00	H
ATOM	619	C	GLN	A	117	39500	22110	151610	1.00	0.00	C		ATOM	618	HE22	GLN	A	117	107250	57700	46070	1.00	0.00	H
ATOM	620	O	GLN	A	117	38900	21070	151300	1.00	0.00	O		ATOM	619	C	GLN	A	117	105800	62430	46290	1.00	0.00	C
ATOM	621	N	LEU	A	118	40840	22230	151690	1.00	0.00	N		ATOM	620	O	GLN	A	117	106960	62160	46650	1.00	0.00	O
ATOM	622	HN	LEU	A	118	41290	23050	152040	1.00	0.00	H		ATOM	621	N	LEU	A	118	105500	63730	45880	1.00	0.00	N
ATOM	623	CA	LEU	A	118	41750	21150	151290	1.00	0.00	C		ATOM	622	HN	LEU	A	118	104540	63940	45690	1.00	0.00	H
ATOM	624	HA	LEU	A	118	41470	20730	150340	1.00	0.00	H		ATOM	623	CA	LEU	A	118	106430	64800	45600	1.00	0.00	C
ATOM	625	CB	LEU	A	118	43240	21610	151150	1.00	0.00	C		ATOM	624	HA	LEU	A	118	107090	64560	44780	1.00	0.00	H
ATOM	626	HB1	LEU	A	118	43870	20730	150930	1.00	0.00	H		ATOM	625	CB	LEU	A	118	105590	66120	45370	1.00	0.00	C
ATOM	627	HB2	LEU	A	118	43490	21950	152180	1.00	0.00	H		ATOM	626	HB1	LEU	A	118	105000	66380	46280	1.00	0.00	H
ATOM	628	CG	LEU	A	118	43500	22720	150070	1.00	0.00	C		ATOM	627	HB2	LEU	A	118	104790	65860	44640	1.00	0.00	H
ATOM	629	HG	LEU	A	118	42870	23610	150260	1.00	0.00	H		ATOM	628	CG	LEU	A	118	106350	67370	44960	1.00	0.00	C
ATOM	630	CD1	LEU	A	118	44940	23230	150210	1.00	0.00	C		ATOM	629	HG	LEU	A	118	106870	67680	45900	1.00	0.00	H
ATOM	631	HD11	LEU	A	118	45040	24140	149590	1.00	0.00	H		ATOM	630	CD1	LEU	A	118	107390	67260	43820	1.00	0.00	C
ATOM	632	HD12	LEU	A	118	45670	22420	150000	1.00	0.00	H		ATOM	631	HD11	LEU	A	118	106790	66760	43030	1.00	0.00	H
ATOM	633	HD13	LEU	A	118	45020	23500	151290	1.00	0.00	H		ATOM	632	HD12	LEU	A	118	108250	66610	44080	1.00	0.00	H
ATOM	634	CD2	LEU	A	118	43240	22360	148560	1.00	0.00	C		ATOM	633	HD13	LEU	A	118	107640	68310	43560	1.00	0.00	H
ATOM	635	HD21	LEU	A	118	44020	21600	148340	1.00	0.00	H		ATOM	634	CD2	LEU	A	118	105270	68410	44600	1.00	0.00	C
ATOM	636	HD22	LEU	A	118	43500	23190	147860	1.00	0.00	H		ATOM	635	HD21	LEU	A	118	104620	68600	45470	1.00	0.00	H
ATOM	637	HD23	LEU	A	118	42220	21940	148430	1.00	0.00	H		ATOM	636	HD22	LEU	A	118	104580	68030	43820	1.00	0.00	H
ATOM	638	C	LEU	A	118	41620	19900	152190	1.00	0.00	C		ATOM	637	HD23	LEU	A	118	105810	69340	44320	1.00	0.00	H
ATOM	639	O	LEU	A	118	41510	18790	151690	1.00	0.00	O		ATOM	638	C	LEU	A	118	107340	65070	46810	1.00	0.00	C
ATOM	640	N	LYS	A	119	41520	20120	153480	1.00	0.00	N		ATOM	639	O	LEU	A	118	108530	65180	46560	1.00	0.00	O
ATOM	641	HN	LYS	A	119	41660	21040	153830	1.00	0.00	H		ATOM	640	N	LYS	A	119	106800	65070	48060	1.00	0.00	N
ATOM	642	CA	LYS	A	119	41230	19120	154540	1.00	0.00	C		ATOM	641	HN	LYS	A	119	105810	65040	48150	1.00	0.00	H
ATOM	643	HA	LYS	A	119	41960	18330	154520	1.00	0.00	H		ATOM	642	CA	LYS	A	119	107590	65150	49260	1.00	0.00	C
ATOM	644	CB	LYS	A	119	41310	19650	156000	1.00	0.00	C		ATOM	643	HA	LYS	A	119	108090	66110	49210	1.00	0.00	H
ATOM	645	HB1	LYS	A	119	40970	18910	156760	1.00	0.00	H		ATOM	644	CB	LYS	A	119	106710	65180	50530	1.00	0.00	C
ATOM	646	HB2	LYS	A	119	40640	20520	156100	1.00	0.00	H		ATOM	645	HB1	LYS	A	119	106150	66140	50460	1.00	0.00	H
ATOM	647	CG	LYS	A	119	42700	20120	156440	1.00	0.00	C		ATOM	646	HB2	LYS	A	119	107290	65060	51470	1.00	0.00	H
ATOM	648	HG1	LYS	A	119	43120	20750	155620	1.00	0.00	H		ATOM	647	CG	LYS	A	119	105720	64020	50540	1.00	0.00	C
ATOM	649	HG2	LYS	A	119	43190	19130	156400	1.00	0.00	H		ATOM	648	HG1	LYS	A	119	106240	63030	50600	1.00	0.00	H
ATOM	650	CD	LYS	A	119	42820	20860	157740	1.00	0.00	C		ATOM	649	HG2	LYS	A	119	105030	63960	49670	1.00	0.00	H
ATOM	651	HD1	LYS	A	119	42270	20340	158560	1.00	0.00	H		ATOM	650	CD	LYS	A	119	104840	64080	51770	1.00	0.00	C
ATOM	652	HD2	LYS	A	119	42410	21880	157650	1.00	0.00	H		ATOM	651	HD1	LYS	A	119	104030	63340	51570	1.00	0.00	H
ATOM	653	CE	LYS	A	119	44280	20990	158250	1.00	0.00	C		ATOM	652	HD2	LYS	A	119	104370	65080	51730	1.00	0.00	H
ATOM	654	HE1	LYS	A	119	44960	21410	157480	1.00	0.00	H		ATOM	653	CE	LYS	A	119	105450	64020	53190	1.00	0.00	C
ATOM	655	HE2	LYS	A	119	44610	19970	158520	1.00	0.00	H		ATOM	654	HE1	LYS	A	119	104650	64250	53910	1.00	0.00	H
ATOM	656	NZ	LYS	A	119	44220	21800	159490	1.00	0.00	N		ATOM	655	HE2	LYS	A	119	106230	64810	53300	1.00	0.00	H
ATOM	657	HZ1	LYS	A	119	44010	22780	159200	1.00	0.00	H		ATOM	656	NZ	LYS	A	119	106010	62690	53450	1.00	0.00	N
ATOM	658	HZ2	LYS	A	119	45130	21770	159970	1.00	0.00	H		ATOM	657	HZ1	LYS	A	119	105300	62000	53150	1.00	0.00	H
ATOM	659	HZ3	LYS	A	119	43420	21510	160080	1.00	0.00	H		ATOM	658	HZ2	LYS	A	119	106170	62530	54470	1.00	0.00	H
ATOM	660	C	LYS	A	119	39960	18380	154400	1.00	0.00	C		ATOM	659	HZ3	LYS	A	119	106940	62550	53000	1.00	0.00	H
ATOM	661	O	LYS	A	119	39840	17140	154550	1.00	0.00	O		ATOM	660	C	LYS	A	119	108730	64210	49400	1.00	0.00	C
ATOM	662	N	GLN	A	120	38820	19090	154160	1.00	0.00	N		ATOM	661	O	LYS	A	119	109750	64540	49930	1.00	0.00	O
ATOM	663	HN	GLN	A	120	38880	20080	154040	1.00	0.00	H		ATOM	662	N	GLN	A	120	108530	62970	49020	1.00	0.00	N
ATOM	664	CA	GLN	A	120	37490	18620	153900	1.00	0.00	C		ATOM	663	HN	GLN	A	120	107650	62660	48660	1.00	0.00	H
ATOM	665	HA	GLN	A	120	37270	17760	154510	1.00	0.00	H		ATOM	664	CA	GLN	A	120	109470	61890	49200	1.00	0.00	C
ATOM	666	CB	GLN	A	120	36350	19700	154190	1.00	0.00	C		ATOM	665	HA	GLN	A	120	109900	61790	50190	1.00	0.00	H
ATOM	667	HB1	GLN	A	120	35360	19200	154180	1.00	0.00	H		ATOM	666	CB	GLN	A	120	108770	60540	48800	1.00	0.00	C
ATOM	668	HB2	GLN	A	120	36380	20520	153450	1.00	0.00	H		ATOM	667	HB1	GLN	A	120	109490	59700	48740	1.00	0.00	H
ATOM	669	CG	GLN	A	120	36440	20400	155560	1.00	0.00	C		ATOM	668	HB2	GLN	A	120	108430	60500	47750	1.00	0.00	H
ATOM	670	HG1	GLN	A	120	35630	21160	155500	1.00	0.00	H		ATOM	669	CG	GLN	A	120	107560	60160	49720	1.00	0.00	C
ATOM	671	HG2	GLN	A	120	37440	20860	155650	1.00	0.00	H		ATOM	670	HG1	GLN	A	120	107110	59190	49400	1.00	0.00	H
ATOM	672	CD	GLN	A	120	36280	19570	156830	1.00	0.00	C		ATOM	671	HG2	GLN	A	120	106710	60850	49540	1.00	0.00	H
ATOM	673	OE1	GLN	A	120	35320	19720	157620	1.00	0.00	O		ATOM	672	CD	GLN	A	120	107890	60260	51190	1.00	0.00	C
ATOM	674	NE2	GLN	A	120	37330	18800	157120	1.00	0.00	N		ATOM	673	OE1	GLN	A	120	107760	61360	51750	1.00	0.00	O
ATOM	675	HE21	GLN	A	120	38090	18850	156480	1.00	0.00	H		ATOM	674	NE2	GLN	A	120	108240	59100	51880	1.00	0.00	N
ATOM	676	HE22	GLN	A	120	37230	18150	157870	1.00	0.00	H		ATOM	675	HE21	GLN	A	120	108100	58220	51420	1.00	0.00	H
ATOM	677	C	GLN	A	120	37230	18110	152530	1.00	0.00	C		ATOM	676	HE22	GLN	A	120	108190	59130	52880	1.00	0.00	H
ATOM	678	O	GLN	A	120	36650	17060	152450	1.00	0.00	O		ATOM	677	C	GLN	A	120	110570	62050	48170	1.00	0.00	C
ATOM	679	N	GLN	A	121	37710	18640	151340	1.00	0.00	N		ATOM	678	O	GLN	A	120	111650	61460	48200	1.00	0.00	O
ATOM	680	HN	GLN	A	121	38240	19480	151360	1.00	0.00	H		ATOM	679	N	GLN	A	121	110490	62930	47130	1.00	0.00	N
ATOM	681	CA	GLN	A	121	37440	18120	150020	1.00	0.00	C		ATOM	680	HN	GLN	A	121	109720	63560	47240	1.00	0.00	H
ATOM	682	HA	GLN	A	121	36710	17330	150040	1.00	0.00	H		ATOM	681	CA	GLN	A	121	111430	62920	46020	1.00	0.00	C
ATOM	683	CB	GLN	A	121	36900	19240	149120	1.00	0.00	C		ATOM	682	HA	GLN	A	121	111860	61940	45900	1.00	0.00	H
ATOM	684	HB1	GLN	A	121	37020	19030	148030	1.00	0.00	H		ATOM	683	CB	GLN	A	121	110670	63180	44740	1.00	0.00	C
ATOM	685	HB2	GLN	A	121	37480	20170	149270	1.00	0.00	H		ATOM	684	HB1	GLN	A	121	111490	63020	44010	1.00	0.00	H
ATOM	686	CG	GLN	A	121	35350	19700	149220	1.00	0.00	C		ATOM	685	HB2	GLN	A	121	110390	64250	44790	1.00	0.00	H
ATOM	687	HG1	GLN	A	121	35160	20000	148160	1.00	0.00	H		ATOM	686	CG	GLN	A	121	109330	62380	44470	1.00	0.00	C
ATOM	688	HG2	GLN	A	121	35200	20570	149890	1.00	0.00	H		ATOM	687	HG1	GLN	A	121	108780	62690	43550	1.00	0.00	H
ATOM	689	CD	GLN	A	121	34420	18560	149640	1.00	0.00	C		ATOM	688	HG2	GLN	A	121	108670	62630	45330	1.00	0.00	H
ATOM	690	OE1	GLN	A	121	33980	17810	148800	1.00	0.00	O		ATOM	689	CD	GLN	A	121	109440	60850	44450	1.00	0.00	C
ATOM	691	NE2	GLN	A	121	34220	18500	150980	1.00	0.00	N		ATOM	690	OE1	GLN	A	121	109580	60260	45520	1.00	0.00	O
ATOM	692	HE21	GLN	A	121	33510	17900	151350	1.00	0.00	H		ATOM	691	NE2	GLN	A	121	109390	60280	43210	1.00	0.00	N
ATOM	693	HE22	GLN	A	121	34690	19030	151680	1.00	0.00	H		ATOM	692	HE21	GLN	A	121	109720	59340	43280	1.00	0.00	H
ATOM	694	C	GLN	A	121	38620	17440	149350	1.00	0.00	C		ATOM	693	HE22	GLN	A	121	109420	60800	42350	1.00	0.00	H
ATOM	695	O	GLN	A	121	38800	17590	148130	1.00	0.00	O		ATOM	694	C	GLN	A	121	112530	63930	46250	1.00	0.00	C
ATOM	696	N	ARG	A	122	39370	16610	150170	1.00	0.00	N		ATOM	695	O	GLN	A	121	113300	64230	45340	1.00	0.00	O
ATOM	697	HN	ARG	A	122	39130	16590	151140	1.00	0.00	H		ATOM	696	N	ARG	A	122	112540	64570	47480	1.00	0.00	N
ATOM	698	CA	ARG	A	122	40550	15930	149770	1.00	0.00	C		ATOM	697	HN	ARG	A	122	111800	64330	48110	1.00	0.00	H
ATOM	699	HA	ARG	A	122	41390	16580	149560	1.00	0.00	H		ATOM	698	CA	ARG	A	122	113460	65690	47800	1.00	0.00	C
ATOM	700	CB	ARG	A	122	41080	15030	150960	1.00	0.00	C		ATOM	699	HA	ARG	A	122	113200	66560	47210	1.00	0.00	H
ATOM	701	HB1	ARG	A	122	40290	14480	151510	1.00	0.00	H		ATOM	700	CB	ARG	A	122	113290	66120	49340	1.00	0.00	C
ATOM	702	HB2	ARG	A	122	41670	15680	151640	1.00	0.00	H		ATOM	701	HB1	ARG	A	122	113440	65180	49910	1.00	0.00	H
ATOM	703	CG	ARG	A	122	41890	13870	150460	1.00	0.00	C		ATOM	702	HB2	ARG	A	122	112200	66360	49370	1.00	0.00	H
ATOM	704	HG1	ARG	A	122	42700	14380	149900	1.00	0.00	H		ATOM	703	CG	ARG	A	122	114280	67250	49780	1.00	0.00	C
ATOM	705	HG2	ARG	A	122	41290	13140	149860	1.00	0.00	H		ATOM	704	HG1	ARG	A	122	114250	68090	49050	1.00	0.00	H
ATOM	706	CD	ARG	A	122	42640	13110	151580	1.00	0.00	C		ATOM	705	HG2	ARG	A	122	115340	66930	49820	1.00	0.00	H
ATOM	707	HD1	ARG	A	122	41950	12690	152330	1.00	0.00	H		ATOM	706	CD	ARG	A	122	113890	67930	51140	1.00	0.00	C
ATOM	708	HD2	ARG	A	122	43300	13850	152080	1.00	0.00	H		ATOM	707	HD1	ARG	A	122	114250	67260	51950	1.00	0.00	H
ATOM	709	NE	ARG	A	122	43520	12050	151000	1.00	0.00	N		ATOM	708	HD2	ARG	A	122	112800	68140	51130	1.00	0.00	H
ATOM	710	HE	ARG	A	122	43450	11670	150080	1.00	0.00	H		ATOM	709	NE	ARG	A	122	114720	69190	51300	1.00	0.00	N
ATOM	711	CZ	ARG	A	122	44440	11450	151740	1.00	0.00	C		ATOM	710	HE	ARG	A	122	115340	69320	50530	1.00	0.00	H
ATOM	712	NH1	ARG	A	122	44760	11950	152940	1.00	0.00	N		ATOM	711	CZ	ARG	A	122	114390	70290	51930	1.00	0.00	C
ATOM	713	HH11	ARG	A	122	44280	12780	153230	1.00	0.00	H		ATOM	712	NH1	ARG	A	122	113450	70270	52860	1.00	0.00	N
ATOM	714	HH12	ARG	A	122	45510	11630	153510	1.00	0.00	H		ATOM	713	HH11	ARG	A	122	112850	69470	52850	1.00	0.00	H
ATOM	715	NH2	ARG	A	122	45110	10420	151330	1.00	0.00	N		ATOM	714	HH12	ARG	A	122	113370	71040	53490	1.00	0.00	H
ATOM	716	HH21	ARG	A	122	45910	10030	151780	1.00	0.00	H		ATOM	715	NH2	ARG	A	122	115200	71290	51860	1.00	0.00	N
ATOM	717	HH22	ARG	A	122	45040	10280	150340	1.00	0.00	H		ATOM	716	HH21	ARG	A	122	115080	71980	52580	1.00	0.00	H
ATOM	718	C	ARG	A	122	40460	15150	148380	1.00	0.00	C		ATOM	717	HH22	ARG	A	122	115770	71220	51040	1.00	0.00	H
ATOM	719	O	ARG	A	122	41290	15180	147460	1.00	0.00	O		ATOM	718	C	ARG	A	122	114810	65570	47360	1.00	0.00	C
ATOM	720	N	LYS	A	123	39320	14470	148210	1.00	0.00	N		ATOM	719	O	ARG	A	122	115230	66490	46680	1.00	0.00	O
ATOM	721	HN	LYS	A	123	38710	14360	148990	1.00	0.00	H		ATOM	720	N	LYS	A	123	115550	64550	47660	1.00	0.00	N
ATOM	722	CA	LYS	A	123	39080	13740	146990	1.00	0.00	C		ATOM	721	HN	LYS	A	123	115130	63750	48080	1.00	0.00	H
ATOM	723	HA	LYS	A	123	39820	12960	146830	1.00	0.00	H		ATOM	722	CA	LYS	A	123	116910	64470	47220	1.00	0.00	C
ATOM	724	CB	LYS	A	123	37590	13040	147170	1.00	0.00	C		ATOM	723	HA	LYS	A	123	117410	65370	47530	1.00	0.00	H
ATOM	725	HB1	LYS	A	123	37290	12630	146180	1.00	0.00	H		ATOM	724	CB	LYS	A	123	117530	63120	47760	1.00	0.00	C
ATOM	726	HB2	LYS	A	123	36930	13830	147580	1.00	0.00	H		ATOM	725	HB1	LYS	A	123	118540	62930	47350	1.00	0.00	H
ATOM	727	CG	LYS	A	123	37590	11930	148310	1.00	0.00	C		ATOM	726	HB2	LYS	A	123	116850	62320	47390	1.00	0.00	H
ATOM	728	HG1	LYS	A	123	36530	11750	148560	1.00	0.00	H		ATOM	727	CG	LYS	A	123	117730	63080	49320	1.00	0.00	C
ATOM	729	HG2	LYS	A	123	37910	12450	149240	1.00	0.00	H		ATOM	728	HG1	LYS	A	123	117900	62030	49660	1.00	0.00	H
ATOM	730	CD	LYS	A	123	38320	10630	147990	1.00	0.00	C		ATOM	729	HG2	LYS	A	123	116760	63430	49720	1.00	0.00	H
ATOM	731	HD1	LYS	A	123	38070	10000	148870	1.00	0.00	H		ATOM	730	CD	LYS	A	123	118930	63980	49790	1.00	0.00	C
ATOM	732	HD2	LYS	A	123	39410	10800	147940	1.00	0.00	H		ATOM	731	HD1	LYS	A	123	118880	64940	49240	1.00	0.00	H
ATOM	733	CE	LYS	A	123	37830	10050	146670	1.00	0.00	C		ATOM	732	HD2	LYS	A	123	119890	63540	49440	1.00	0.00	H
ATOM	734	HE1	LYS	A	123	38140	10680	145810	1.00	0.00	H		ATOM	733	CE	LYS	A	123	118990	64270	51290	1.00	0.00	C
ATOM	735	HE2	LYS	A	123	36720	9950	146590	1.00	0.00	H		ATOM	734	HE1	LYS	A	123	119850	64940	51470	1.00	0.00	H
ATOM	736	NZ	LYS	A	123	38350	8680	146480	1.00	0.00	N		ATOM	735	HE2	LYS	A	123	119100	63400	51960	1.00	0.00	H
ATOM	737	HZ1	LYS	A	123	37590	8000	146660	1.00	0.00	H		ATOM	736	NZ	LYS	A	123	117750	64930	51710	1.00	0.00	N
ATOM	738	HZ2	LYS	A	123	39160	8410	147070	1.00	0.00	H		ATOM	737	HZ1	LYS	A	123	116870	64390	51670	1.00	0.00	H
ATOM	739	HZ3	LYS	A	123	38630	8480	145500	1.00	0.00	H		ATOM	738	HZ2	LYS	A	123	117650	65860	51250	1.00	0.00	H
ATOM	740	C	LYS	A	123	38980	14530	145670	1.00	0.00	C		ATOM	739	HZ3	LYS	A	123	117970	65040	52720	1.00	0.00	H
ATOM	741	O	LYS	A	123	39250	13920	144630	1.00	0.00	O		ATOM	740	C	LYS	A	123	117120	64470	45770	1.00	0.00	C
ATOM	742	N	LEU	A	124	38700	15880	145700	1.00	0.00	N		ATOM	741	O	LYS	A	123	118070	65040	45180	1.00	0.00	O
ATOM	743	HN	LEU	A	124	38570	16340	146580	1.00	0.00	H		ATOM	742	N	LEU	A	124	116250	63740	45010	1.00	0.00	N
ATOM	744	CA	LEU	A	124	38850	16660	144470	1.00	0.00	C		ATOM	743	HN	LEU	A	124	115420	63310	45370	1.00	0.00	H
ATOM	745	HA	LEU	A	124	38430	16180	143600	1.00	0.00	H		ATOM	744	CA	LEU	A	124	116150	63590	43530	1.00	0.00	C
ATOM	746	CB	LEU	A	124	38150	17980	144530	1.00	0.00	C		ATOM	745	HA	LEU	A	124	117120	63290	43180	1.00	0.00	H
ATOM	747	HB1	LEU	A	124	38080	18460	143530	1.00	0.00	H		ATOM	746	CB	LEU	A	124	115120	62510	43030	1.00	0.00	C
ATOM	748	HB2	LEU	A	124	38600	18680	145270	1.00	0.00	H		ATOM	747	HB1	LEU	A	124	115280	62460	41940	1.00	0.00	H
ATOM	749	CG	LEU	A	124	36700	17960	145060	1.00	0.00	C		ATOM	748	HB2	LEU	A	124	114070	62790	43230	1.00	0.00	H
ATOM	750	HG	LEU	A	124	36660	17670	146130	1.00	0.00	H		ATOM	749	CG	LEU	A	124	115320	61080	43540	1.00	0.00	C
ATOM	751	CD1	LEU	A	124	36000	19320	144960	1.00	0.00	C		ATOM	750	HG	LEU	A	124	116350	60700	43380	1.00	0.00	H
ATOM	752	HD11	LEU	A	124	35030	19120	145460	1.00	0.00	H		ATOM	751	CD1	LEU	A	124	114990	60850	45040	1.00	0.00	C
ATOM	753	HD12	LEU	A	124	35980	19440	143850	1.00	0.00	H		ATOM	752	HD11	LEU	A	124	113980	61240	45310	1.00	0.00	H
ATOM	754	HD13	LEU	A	124	36620	20170	145310	1.00	0.00	H		ATOM	753	HD12	LEU	A	124	115770	61380	45630	1.00	0.00	H
ATOM	755	CD2	LEU	A	124	35930	16900	144320	1.00	0.00	C		ATOM	754	HD13	LEU	A	124	114870	59800	45360	1.00	0.00	H
ATOM	756	HD21	LEU	A	124	36470	15940	144440	1.00	0.00	H		ATOM	755	CD2	LEU	A	124	114500	60070	42710	1.00	0.00	C
ATOM	757	HD22	LEU	A	124	35930	17070	143220	1.00	0.00	H		ATOM	756	HD21	LEU	A	124	113530	60600	42610	1.00	0.00	H
ATOM	758	HD23	LEU	A	124	34940	16700	144790	1.00	0.00	H		ATOM	757	HD22	LEU	A	124	114480	59090	43210	1.00	0.00	H
ATOM	759	C	LEU	A	124	40240	16990	144150	1.00	0.00	C		ATOM	758	HD23	LEU	A	124	114910	59820	41710	1.00	0.00	H
ATOM	760	O	LEU	A	124	40540	17090	142960	1.00	0.00	O		ATOM	759	C	LEU	A	124	115890	64910	42850	1.00	0.00	C
ATOM	761	N	TYR	A	125	41180	17080	145140	1.00	0.00	N		ATOM	760	O	LEU	A	124	116460	65330	41840	1.00	0.00	O
ATOM	762	HN	TYR	A	125	40870	16970	146080	1.00	0.00	H		ATOM	761	N	TYR	A	125	114930	65640	43410	1.00	0.00	N
ATOM	763	CA	TYR	A	125	42410	17770	144950	1.00	0.00	C		ATOM	762	HN	TYR	A	125	114500	65240	44220	1.00	0.00	H
ATOM	764	HA	TYR	A	125	42410	18220	143970	1.00	0.00	H		ATOM	763	CA	TYR	A	125	114310	66750	42700	1.00	0.00	C
ATOM	765	CB	TYR	A	125	42720	18930	145930	1.00	0.00	C		ATOM	764	HA	TYR	A	125	114530	66730	41650	1.00	0.00	H
ATOM	766	HB1	TYR	A	125	43660	19520	145830	1.00	0.00	H		ATOM	765	CB	TYR	A	125	112770	66610	42990	1.00	0.00	C
ATOM	767	HB2	TYR	A	125	42810	18410	146900	1.00	0.00	H		ATOM	766	HB1	TYR	A	125	112270	67590	42790	1.00	0.00	H
ATOM	768	CG	TYR	A	125	41560	19820	146000	1.00	0.00	C		ATOM	767	HB2	TYR	A	125	112510	66320	44030	1.00	0.00	H
ATOM	769	CD1	TYR	A	125	40990	20390	144840	1.00	0.00	C		ATOM	768	CG	TYR	A	125	112020	65580	42180	1.00	0.00	C
ATOM	770	HD1	TYR	A	125	41350	20210	143840	1.00	0.00	H		ATOM	769	CD1	TYR	A	125	110650	65400	42370	1.00	0.00	C
ATOM	771	CE1	TYR	A	125	39880	21250	145020	1.00	0.00	C		ATOM	770	HD1	TYR	A	125	110020	66040	42970	1.00	0.00	H
ATOM	772	HE1	TYR	A	125	39450	21730	144160	1.00	0.00	H		ATOM	771	CE1	TYR	A	125	109990	64360	41720	1.00	0.00	C
ATOM	773	CZ	TYR	A	125	39320	21500	146310	1.00	0.00	C		ATOM	772	HE1	TYR	A	125	108970	64220	42040	1.00	0.00	H
ATOM	774	OH	TYR	A	125	38160	22370	146420	1.00	0.00	O		ATOM	773	CZ	TYR	A	125	110780	63410	40980	1.00	0.00	C
ATOM	775	HH	TYR	A	125	38040	22730	145540	1.00	0.00	H		ATOM	774	OH	TYR	A	125	110210	62160	40640	1.00	0.00	O
ATOM	776	CD2	TYR	A	125	40860	20030	147280	1.00	0.00	C		ATOM	775	HH	TYR	A	125	110710	61700	39960	1.00	0.00	H
ATOM	777	HD2	TYR	A	125	41350	19600	148130	1.00	0.00	H		ATOM	776	CD2	TYR	A	125	112730	64790	41310	1.00	0.00	C
ATOM	778	CE2	TYR	A	125	39830	20870	147430	1.00	0.00	C		ATOM	777	HD2	TYR	A	125	113790	64920	41150	1.00	0.00	H
ATOM	779	HE2	TYR	A	125	39370	21020	148390	1.00	0.00	H		ATOM	778	CE2	TYR	A	125	112100	63660	40770	1.00	0.00	C
ATOM	780	C	TYR	A	125	43610	16850	145010	1.00	0.00	C		ATOM	779	HE2	TYR	A	125	112750	62990	40230	1.00	0.00	H
ATOM	781	O	TYR	A	125	44690	17180	144460	1.00	0.00	O		ATOM	780	C	TYR	A	125	114670	68100	43220	1.00	0.00	C
ATOM	782	N	GLU	A	126	43370	15640	145570	1.00	0.00	N		ATOM	781	O	TYR	A	125	114340	69110	42540	1.00	0.00	O
ATOM	783	HN	GLU	A	126	42440	15460	145870	1.00	0.00	H		ATOM	782	N	GLU	A	126	115320	68220	44370	1.00	0.00	N
ATOM	784	CA	GLU	A	126	44360	14580	145770	1.00	0.00	C		ATOM	783	HN	GLU	A	126	115600	67390	44830	1.00	0.00	H
ATOM	785	HA	GLU	A	126	45170	14980	146360	1.00	0.00	H		ATOM	784	CA	GLU	A	126	115560	69450	45110	1.00	0.00	C
ATOM	786	CB	GLU	A	126	43840	13450	146690	1.00	0.00	C		ATOM	785	HA	GLU	A	126	114590	69850	45350	1.00	0.00	H
ATOM	787	HB1	GLU	A	126	42860	13140	146270	1.00	0.00	H		ATOM	786	CB	GLU	A	126	116200	69340	46590	1.00	0.00	C
ATOM	788	HB2	GLU	A	126	43500	13810	147690	1.00	0.00	H		ATOM	787	HB1	GLU	A	126	117090	68670	46570	1.00	0.00	H
ATOM	789	CG	GLU	A	126	44760	12250	146850	1.00	0.00	C		ATOM	788	HB2	GLU	A	126	115510	68860	47310	1.00	0.00	H
ATOM	790	HG1	GLU	A	126	45760	12550	147250	1.00	0.00	H		ATOM	789	CG	GLU	A	126	116520	70700	47240	1.00	0.00	C
ATOM	791	HG2	GLU	A	126	44990	11690	145910	1.00	0.00	H		ATOM	790	HG1	GLU	A	126	115810	71510	46950	1.00	0.00	H
ATOM	792	CD	GLU	A	126	44250	11240	147880	1.00	0.00	C		ATOM	791	HG2	GLU	A	126	117470	71150	46890	1.00	0.00	H
ATOM	793	OE1	GLU	A	126	45160	10570	148520	1.00	0.00	O		ATOM	792	CD	GLU	A	126	116600	70620	48750	1.00	0.00	C
ATOM	794	OE2	GLU	A	126	43060	11070	148190	1.00	0.00	O		ATOM	793	OE1	GLU	A	126	116460	71700	49350	1.00	0.00	O
ATOM	795	C	GLU	A	126	45120	14000	144530	1.00	0.00	C		ATOM	794	OE2	GLU	A	126	116830	69570	49390	1.00	0.00	O
ATOM	796	O	GLU	A	126	46260	13500	144630	1.00	0.00	O		ATOM	795	C	GLU	A	126	116430	70390	44360	1.00	0.00	C
ATOM	797	N	GLU	A	127	44490	14200	143350	1.00	0.00	N		ATOM	796	O	GLU	A	126	116140	71610	44280	1.00	0.00	O
ATOM	798	HN	GLU	A	127	43530	14450	143310	1.00	0.00	H		ATOM	797	N	GLU	A	127	117440	69900	43650	1.00	0.00	N
ATOM	799	CA	GLU	A	127	45140	13980	142070	1.00	0.00	C		ATOM	798	HN	GLU	A	127	117400	68900	43700	1.00	0.00	H
ATOM	800	HA	GLU	A	127	45550	12990	142130	1.00	0.00	H		ATOM	799	CA	GLU	A	127	118280	70630	42680	1.00	0.00	C
ATOM	801	CB	GLU	A	127	44160	13970	140910	1.00	0.00	C		ATOM	800	HA	GLU	A	127	118920	71310	43230	1.00	0.00	H
ATOM	802	HB1	GLU	A	127	43540	14880	141050	1.00	0.00	H		ATOM	801	CB	GLU	A	127	119060	69530	41950	1.00	0.00	C
ATOM	803	HB2	GLU	A	127	43510	13090	141100	1.00	0.00	H		ATOM	802	HB1	GLU	A	127	118340	68760	41620	1.00	0.00	H
ATOM	804	CG	GLU	A	127	44720	13930	139470	1.00	0.00	C		ATOM	803	HB2	GLU	A	127	119650	69020	42750	1.00	0.00	H
ATOM	805	HG1	GLU	A	127	45330	13020	139270	1.00	0.00	H		ATOM	804	CG	GLU	A	127	119970	69880	40800	1.00	0.00	C
ATOM	806	HG2	GLU	A	127	45390	14800	139340	1.00	0.00	H		ATOM	805	HG1	GLU	A	127	119430	70440	40000	1.00	0.00	H
ATOM	807	CD	GLU	A	127	43690	13990	138400	1.00	0.00	C		ATOM	806	HG2	GLU	A	127	120370	68930	40400	1.00	0.00	H
ATOM	808	OE1	GLU	A	127	44140	14000	137280	1.00	0.00	O		ATOM	807	CD	GLU	A	127	121110	70690	41300	1.00	0.00	C
ATOM	809	OE2	GLU	A	127	42490	13880	138580	1.00	0.00	O		ATOM	808	OE1	GLU	A	127	121270	71840	40780	1.00	0.00	O
ATOM	810	C	GLU	A	127	46250	15020	141770	1.00	0.00	C		ATOM	809	OE2	GLU	A	127	121870	70350	42240	1.00	0.00	O
ATOM	811	O	GLU	A	127	47230	14660	141110	1.00	0.00	O		ATOM	810	C	GLU	A	127	117630	71580	41730	1.00	0.00	C
ATOM	812	N	TYR	A	128	46080	16270	142310	1.00	0.00	N		ATOM	811	O	GLU	A	127	118170	72640	41340	1.00	0.00	O
ATOM	813	HN	TYR	A	128	45440	16600	143010	1.00	0.00	H		ATOM	812	N	TYR	A	128	116470	71170	41240	1.00	0.00	N
ATOM	814	CA	TYR	A	128	46910	17340	141880	1.00	0.00	C		ATOM	813	HN	TYR	A	128	116100	70300	41580	1.00	0.00	H
ATOM	815	HA	TYR	A	128	47340	17060	140930	1.00	0.00	H		ATOM	814	CA	TYR	A	128	115850	71750	40170	1.00	0.00	C
ATOM	816	CB	TYR	A	128	46110	18730	141750	1.00	0.00	C		ATOM	815	HA	TYR	A	128	116570	72220	39510	1.00	0.00	H
ATOM	817	HB1	TYR	A	128	46840	19410	141250	1.00	0.00	H		ATOM	816	CB	TYR	A	128	115140	70650	39360	1.00	0.00	C
ATOM	818	HB2	TYR	A	128	45940	19200	142750	1.00	0.00	H		ATOM	817	HB1	TYR	A	128	114760	71030	38390	1.00	0.00	H
ATOM	819	CG	TYR	A	128	44880	18580	141020	1.00	0.00	C		ATOM	818	HB2	TYR	A	128	114220	70330	39900	1.00	0.00	H
ATOM	820	CD1	TYR	A	128	44880	17920	139730	1.00	0.00	C		ATOM	819	CG	TYR	A	128	116010	69470	38980	1.00	0.00	C
ATOM	821	HD1	TYR	A	128	45790	17680	139200	1.00	0.00	H		ATOM	820	CD1	TYR	A	128	115610	68190	39330	1.00	0.00	C
ATOM	822	CE1	TYR	A	128	43690	17770	139070	1.00	0.00	C		ATOM	821	HD1	TYR	A	128	114670	68040	39840	1.00	0.00	H
ATOM	823	HE1	TYR	A	128	43730	17250	138120	1.00	0.00	H		ATOM	822	CE1	TYR	A	128	116520	67110	39170	1.00	0.00	C
ATOM	824	CZ	TYR	A	128	42520	18140	139700	1.00	0.00	C		ATOM	823	HE1	TYR	A	128	116190	66130	39500	1.00	0.00	H
ATOM	825	OH	TYR	A	128	41180	18010	139200	1.00	0.00	O		ATOM	824	CZ	TYR	A	128	117710	67280	38490	1.00	0.00	C
ATOM	826	HH	TYR	A	128	41210	17500	138390	1.00	0.00	H		ATOM	825	OH	TYR	A	128	118640	66270	38170	1.00	0.00	O
ATOM	827	CD2	TYR	A	128	43690	19310	141490	1.00	0.00	C		ATOM	826	HH	TYR	A	128	119180	66580	37440	1.00	0.00	H
ATOM	828	HD2	TYR	A	128	43750	19990	142330	1.00	0.00	H		ATOM	827	CD2	TYR	A	128	117290	69680	38350	1.00	0.00	C
ATOM	829	CE2	TYR	A	128	42500	18950	140830	1.00	0.00	C		ATOM	828	HD2	TYR	A	128	117700	70640	38080	1.00	0.00	H
ATOM	830	HE2	TYR	A	128	41520	19270	141170	1.00	0.00	H		ATOM	829	CE2	TYR	A	128	118080	68570	38070	1.00	0.00	C
ATOM	831	C	TYR	A	128	48120	17630	142730	1.00	0.00	C		ATOM	830	HE2	TYR	A	128	119020	68690	37540	1.00	0.00	H
ATOM	832	O	TYR	A	128	48910	18550	142470	1.00	0.00	O		ATOM	831	C	TYR	A	128	114810	72780	40580	1.00	0.00	C
ATOM	833	N	VAL	A	129	48270	16770	143720	1.00	0.00	N		ATOM	832	O	TYR	A	128	114170	73430	39700	1.00	0.00	O
ATOM	834	HN	VAL	A	129	47680	15960	143670	1.00	0.00	H		ATOM	833	N	VAL	A	129	114590	73000	41900	1.00	0.00	N
ATOM	835	CA	VAL	A	129	49210	16760	144740	1.00	0.00	C		ATOM	834	HN	VAL	A	129	115010	72420	42600	1.00	0.00	H
ATOM	836	HA	VAL	A	129	49650	17750	144680	1.00	0.00	H		ATOM	835	CA	VAL	A	129	113630	73990	42330	1.00	0.00	C
ATOM	837	CB	VAL	A	129	48560	16620	146090	1.00	0.00	C		ATOM	836	HA	VAL	A	129	112940	74390	41610	1.00	0.00	H
ATOM	838	HB	VAL	A	129	47890	15730	146090	1.00	0.00	H		ATOM	837	CB	VAL	A	129	112810	73270	43500	1.00	0.00	C
ATOM	839	CG1	VAL	A	129	49610	16420	147190	1.00	0.00	C		ATOM	838	HB	VAL	A	129	113460	72820	44280	1.00	0.00	H
ATOM	840	HG11	VAL	A	129	50140	15440	147120	1.00	0.00	H		ATOM	839	CG1	VAL	A	129	111890	74340	44170	1.00	0.00	C
ATOM	841	HG12	VAL	A	129	49060	16420	148160	1.00	0.00	H		ATOM	840	HG11	VAL	A	129	112510	75170	44570	1.00	0.00	H
ATOM	842	HG13	VAL	A	129	50360	17250	147190	1.00	0.00	H		ATOM	841	HG12	VAL	A	129	111450	73930	45100	1.00	0.00	H
ATOM	843	CG2	VAL	A	129	47710	17840	146310	1.00	0.00	C		ATOM	842	HG13	VAL	A	129	111100	74770	43520	1.00	0.00	H
ATOM	844	HG21	VAL	A	129	47130	17760	147250	1.00	0.00	H		ATOM	843	CG2	VAL	A	129	111910	72110	42950	1.00	0.00	C
ATOM	845	HG22	VAL	A	129	46930	17950	145520	1.00	0.00	H		ATOM	844	HG21	VAL	A	129	111040	71820	43570	1.00	0.00	H
ATOM	846	HG23	VAL	A	129	48240	18800	146190	1.00	0.00	H		ATOM	845	HG22	VAL	A	129	112540	71310	42510	1.00	0.00	H
ATOM	847	C	VAL	A	129	50230	15600	144530	1.00	0.00	C		ATOM	846	HG23	VAL	A	129	111260	72450	42110	1.00	0.00	H
ATOM	848	O	VAL	A	129	49810	14460	144740	1.00	0.00	O		ATOM	847	C	VAL	A	129	114500	75160	42880	1.00	0.00	C
ATOM	849	N	PRO	A	130	51460	15790	144060	1.00	0.00	N		ATOM	848	O	VAL	A	129	115240	74990	43800	1.00	0.00	O
ATOM	850	CD	PRO	A	130	51980	17080	143520	1.00	0.00	C		ATOM	849	N	PRO	A	130	114480	76390	42380	1.00	0.00	N
ATOM	851	HD1	PRO	A	130	51960	17880	144290	1.00	0.00	H		ATOM	850	CD	PRO	A	130	113940	76710	41110	1.00	0.00	C
ATOM	852	HD2	PRO	A	130	51350	17410	142670	1.00	0.00	H		ATOM	851	HD1	PRO	A	130	112830	76750	41170	1.00	0.00	H
ATOM	853	CA	PRO	A	130	52420	14670	143850	1.00	0.00	C		ATOM	852	HD2	PRO	A	130	114180	75960	40320	1.00	0.00	H
ATOM	854	HA	PRO	A	130	51950	13810	143400	1.00	0.00	H		ATOM	853	CA	PRO	A	130	114980	77590	43080	1.00	0.00	C
ATOM	855	CB	PRO	A	130	53250	15290	142720	1.00	0.00	C		ATOM	854	HA	PRO	A	130	116030	77450	43300	1.00	0.00	H
ATOM	856	HB1	PRO	A	130	52690	15270	141760	1.00	0.00	H		ATOM	855	CB	PRO	A	130	114830	78760	42070	1.00	0.00	C
ATOM	857	HB2	PRO	A	130	54220	14770	142530	1.00	0.00	H		ATOM	856	HB1	PRO	A	130	115780	79330	42140	1.00	0.00	H
ATOM	858	CG	PRO	A	130	53420	16760	143150	1.00	0.00	C		ATOM	857	HB2	PRO	A	130	113980	79430	42310	1.00	0.00	H
ATOM	859	HG1	PRO	A	130	54020	16690	144090	1.00	0.00	H		ATOM	858	CG	PRO	A	130	114660	78100	40710	1.00	0.00	C
ATOM	860	HG2	PRO	A	130	53900	17470	142440	1.00	0.00	H		ATOM	859	HG1	PRO	A	130	114040	78770	40070	1.00	0.00	H
ATOM	861	C	PRO	A	130	53190	14220	145050	1.00	0.00	C		ATOM	860	HG2	PRO	A	130	115680	77910	40300	1.00	0.00	H
ATOM	862	O	PRO	A	130	54450	14100	145000	1.00	0.00	O		ATOM	861	C	PRO	A	130	114400	77940	44430	1.00	0.00	C
ATOM	863	N	MET	A	131	52580	13960	146180	1.00	0.00	N		ATOM	862	O	PRO	A	130	115210	78210	45360	1.00	0.00	O
ATOM	864	HN	MET	A	131	51590	13820	146230	1.00	0.00	H		ATOM	863	N	MET	A	131	113050	77840	44560	1.00	0.00	N
ATOM	865	CA	MET	A	131	53260	13720	147420	1.00	0.00	C		ATOM	864	HN	MET	A	131	112530	77670	43720	1.00	0.00	H
ATOM	866	HA	MET	A	131	53990	12920	147310	1.00	0.00	H		ATOM	865	CA	MET	A	131	112300	78020	45780	1.00	0.00	C
ATOM	867	CB	MET	A	131	54100	14960	147940	1.00	0.00	C		ATOM	866	HA	MET	A	131	112520	78970	46240	1.00	0.00	H
ATOM	868	HB1	MET	A	131	54650	15270	147020	1.00	0.00	H		ATOM	867	CB	MET	A	131	110720	78110	45560	1.00	0.00	C
ATOM	869	HB2	MET	A	131	54850	14670	148700	1.00	0.00	H		ATOM	868	HB1	MET	A	131	110140	78080	46510	1.00	0.00	H
ATOM	870	CG	MET	A	131	53180	16040	148600	1.00	0.00	C		ATOM	869	HB2	MET	A	131	110430	77330	44830	1.00	0.00	H
ATOM	871	HG1	MET	A	131	52610	15760	149510	1.00	0.00	H		ATOM	870	CG	MET	A	131	110280	79420	44880	1.00	0.00	C
ATOM	872	HG2	MET	A	131	52440	16460	147880	1.00	0.00	H		ATOM	871	HG1	MET	A	131	110700	80230	45510	1.00	0.00	H
ATOM	873	SD	MET	A	131	54110	17370	149330	1.00	0.00	S		ATOM	872	HG2	MET	A	131	109170	79480	44870	1.00	0.00	H
ATOM	874	CE	MET	A	131	54990	17900	147850	1.00	0.00	C		ATOM	873	SD	MET	A	131	110770	79750	43220	1.00	0.00	S
ATOM	875	HE1	MET	A	131	55640	18780	148050	1.00	0.00	H		ATOM	874	CE	MET	A	131	63580	1100	43080	1.00	0.00	C
ATOM	876	HE2	MET	A	131	54310	18170	147020	1.00	0.00	H		ATOM	875	HE1	MET	A	131	62620	1070	43630	1.00	0.00	H
ATOM	877	HE3	MET	A	131	55720	17100	147600	1.00	0.00	H		ATOM	876	HE2	MET	A	131	63590	1590	42080	1.00	0.00	H
ATOM	878	C	MET	A	131	52110	13240	148310	1.00	0.00	C		ATOM	877	HE3	MET	A	131	64140	1690	43830	1.00	0.00	H
ATOM	879	O	MET	A	131	50950	13250	147990	1.00	0.00	O		ATOM	878	C	MET	A	131	112640	76970	46840	1.00	0.00	C
ATOM	880	N	LYS	A	132	52390	12770	149570	1.00	0.00	N		ATOM	879	O	MET	A	131	113150	75860	46610	1.00	0.00	O
ATOM	881	HN	LYS	A	132	53290	12520	149930	1.00	0.00	H		ATOM	880	N	LYS	A	132	112340	77290	48090	1.00	0.00	N
ATOM	882	CA	LYS	A	132	51280	12550	150540	1.00	0.00	C		ATOM	881	HN	LYS	A	132	111780	78100	48190	1.00	0.00	H
ATOM	883	HA	LYS	A	132	50520	11890	150170	1.00	0.00	H		ATOM	882	CA	LYS	A	132	112360	76260	49100	1.00	0.00	C
ATOM	884	CB	LYS	A	132	51770	11970	151930	1.00	0.00	C		ATOM	883	HA	LYS	A	132	113260	75660	49030	1.00	0.00	H
ATOM	885	HB1	LYS	A	132	50920	12090	152640	1.00	0.00	H		ATOM	884	CB	LYS	A	132	112120	76760	50480	1.00	0.00	C
ATOM	886	HB2	LYS	A	132	52520	12650	152380	1.00	0.00	H		ATOM	885	HB1	LYS	A	132	112060	75950	51230	1.00	0.00	H
ATOM	887	CG	LYS	A	132	52290	10540	151970	1.00	0.00	C		ATOM	886	HB2	LYS	A	132	111150	77310	50440	1.00	0.00	H
ATOM	888	HG1	LYS	A	132	52690	10350	152990	1.00	0.00	H		ATOM	887	CG	LYS	A	132	113130	77850	50940	1.00	0.00	C
ATOM	889	HG2	LYS	A	132	53240	10570	151410	1.00	0.00	H		ATOM	888	HG1	LYS	A	132	112710	78350	51840	1.00	0.00	H
ATOM	890	CD	LYS	A	132	51250	9450	151460	1.00	0.00	C		ATOM	889	HG2	LYS	A	132	113250	78690	50220	1.00	0.00	H
ATOM	891	HD1	LYS	A	132	51200	9390	150350	1.00	0.00	H		ATOM	890	CD	LYS	A	132	114550	77420	51410	1.00	0.00	C
ATOM	892	HD2	LYS	A	132	50260	9820	151790	1.00	0.00	H		ATOM	891	HD1	LYS	A	132	115230	78280	51560	1.00	0.00	H
ATOM	893	CE	LYS	A	132	51470	7990	152080	1.00	0.00	C		ATOM	892	HD2	LYS	A	132	114990	76910	50530	1.00	0.00	H
ATOM	894	HE1	LYS	A	132	51440	7960	153190	1.00	0.00	H		ATOM	893	CE	LYS	A	132	114650	76470	52600	1.00	0.00	C
ATOM	895	HE2	LYS	A	132	52550	7800	151870	1.00	0.00	H		ATOM	894	HE1	LYS	A	132	113820	75750	52770	1.00	0.00	H
ATOM	896	NZ	LYS	A	132	50490	7080	151520	1.00	0.00	N		ATOM	895	HE2	LYS	A	132	114580	77160	53480	1.00	0.00	H
ATOM	897	HZ1	LYS	A	132	50960	6170	151660	1.00	0.00	H		ATOM	896	NZ	LYS	A	132	115970	75810	52630	1.00	0.00	N
ATOM	898	HZ2	LYS	A	132	50380	7160	150490	1.00	0.00	H		ATOM	897	HZ1	LYS	A	132	115880	74920	53170	1.00	0.00	H
ATOM	899	HZ3	LYS	A	132	49550	7030	151980	1.00	0.00	H		ATOM	898	HZ2	LYS	A	132	116650	76460	53050	1.00	0.00	H
ATOM	900	C	LYS	A	132	50440	13760	150890	1.00	0.00	C		ATOM	899	HZ3	LYS	A	132	116210	75570	51640	1.00	0.00	H
ATOM	901	O	LYS	A	132	50980	14840	151160	1.00	0.00	O		ATOM	900	C	LYS	A	132	111280	75150	48870	1.00	0.00	C
ATOM	902	N	TYR	A	133	49120	13680	150830	1.00	0.00	N		ATOM	901	O	LYS	A	132	110090	75410	48600	1.00	0.00	O
ATOM	903	HN	TYR	A	133	48710	12820	150520	1.00	0.00	H		ATOM	902	N	TYR	A	133	111750	73870	48950	1.00	0.00	N
ATOM	904	CA	TYR	A	133	48140	14780	150990	1.00	0.00	C		ATOM	903	HN	TYR	A	133	112690	73690	49210	1.00	0.00	H
ATOM	905	HA	TYR	A	133	48540	15550	150350	1.00	0.00	H		ATOM	904	CA	TYR	A	133	111000	72670	48490	1.00	0.00	C
ATOM	906	CB	TYR	A	133	46790	14290	150530	1.00	0.00	C		ATOM	905	HA	TYR	A	133	110750	72860	47460	1.00	0.00	H
ATOM	907	HB1	TYR	A	133	46330	13650	151320	1.00	0.00	H		ATOM	906	CB	TYR	A	133	111960	71440	48530	1.00	0.00	C
ATOM	908	HB2	TYR	A	133	46840	13660	149610	1.00	0.00	H		ATOM	907	HB1	TYR	A	133	112330	71150	49540	1.00	0.00	H
ATOM	909	CG	TYR	A	133	46000	15470	150300	1.00	0.00	C		ATOM	908	HB2	TYR	A	133	112850	71830	47990	1.00	0.00	H
ATOM	910	CD1	TYR	A	133	45240	15980	151300	1.00	0.00	C		ATOM	909	CG	TYR	A	133	111520	70210	47790	1.00	0.00	C
ATOM	911	HD1	TYR	A	133	45180	15520	152280	1.00	0.00	H		ATOM	910	CD1	TYR	A	133	111120	69010	48430	1.00	0.00	C
ATOM	912	CE1	TYR	A	133	44350	17040	151000	1.00	0.00	C		ATOM	911	HD1	TYR	A	133	110970	68960	49500	1.00	0.00	H
ATOM	913	HE1	TYR	A	133	43730	17310	151850	1.00	0.00	H		ATOM	912	CE1	TYR	A	133	110770	67810	47660	1.00	0.00	C
ATOM	914	CZ	TYR	A	133	44120	17390	149690	1.00	0.00	C		ATOM	913	HE1	TYR	A	133	110190	67030	48120	1.00	0.00	H
ATOM	915	OH	TYR	A	133	43270	18400	149530	1.00	0.00	O		ATOM	914	CZ	TYR	A	133	110920	67860	46310	1.00	0.00	C
ATOM	916	HH	TYR	A	133	42750	18390	150340	1.00	0.00	H		ATOM	915	OH	TYR	A	133	110480	66750	45550	1.00	0.00	O
ATOM	917	CD2	TYR	A	133	45980	16000	149010	1.00	0.00	C		ATOM	916	HH	TYR	A	133	109750	66370	46050	1.00	0.00	H
ATOM	918	HD2	TYR	A	133	46600	15640	148200	1.00	0.00	H		ATOM	917	CD2	TYR	A	133	111480	70200	46340	1.00	0.00	C
ATOM	919	CE2	TYR	A	133	44990	16950	148710	1.00	0.00	C		ATOM	918	HD2	TYR	A	133	111800	71000	45680	1.00	0.00	H
ATOM	920	HE2	TYR	A	133	44890	17430	147750	1.00	0.00	H		ATOM	919	CE2	TYR	A	133	111290	69010	45630	1.00	0.00	C
ATOM	921	C	TYR	A	133	48180	15500	152360	1.00	0.00	C		ATOM	920	HE2	TYR	A	133	111360	69120	44550	1.00	0.00	H
ATOM	922	O	TYR	A	133	48150	16760	152390	1.00	0.00	O		ATOM	921	C	TYR	A	133	109680	72390	49250	1.00	0.00	C
ATOM	923	N	ARG	A	134	48320	14780	153440	1.00	0.00	N		ATOM	922	O	TYR	A	133	108680	72080	48620	1.00	0.00	O
ATOM	924	HN	ARG	A	134	48280	13780	153400	1.00	0.00	H		ATOM	923	N	ARG	A	134	109560	72500	50600	1.00	0.00	N
ATOM	925	CA	ARG	A	134	48560	15350	154770	1.00	0.00	C		ATOM	924	HN	ARG	A	134	110290	72770	51220	1.00	0.00	H
ATOM	926	HA	ARG	A	134	47740	15980	155080	1.00	0.00	H		ATOM	925	CA	ARG	A	134	108280	72250	51330	1.00	0.00	C
ATOM	927	CB	ARG	A	134	48720	14240	155840	1.00	0.00	C		ATOM	926	HA	ARG	A	134	107860	71300	51040	1.00	0.00	H
ATOM	928	HB1	ARG	A	134	49420	14500	156670	1.00	0.00	H		ATOM	927	CB	ARG	A	134	108470	72050	52870	1.00	0.00	C
ATOM	929	HB2	ARG	A	134	49070	13330	155310	1.00	0.00	H		ATOM	928	HB1	ARG	A	134	107470	71950	53340	1.00	0.00	H
ATOM	930	CG	ARG	A	134	47500	13970	156730	1.00	0.00	C		ATOM	929	HB2	ARG	A	134	108910	72970	53300	1.00	0.00	H
ATOM	931	HG1	ARG	A	134	46730	13630	156000	1.00	0.00	H		ATOM	930	CG	ARG	A	134	109330	70840	53270	1.00	0.00	C
ATOM	932	HG2	ARG	A	134	47140	14880	157250	1.00	0.00	H		ATOM	931	HG1	ARG	A	134	110340	70960	52820	1.00	0.00	H
ATOM	933	CD	ARG	A	134	47510	12940	157910	1.00	0.00	C		ATOM	932	HG2	ARG	A	134	108940	69860	52910	1.00	0.00	H
ATOM	934	HD1	ARG	A	134	47870	11950	157550	1.00	0.00	H		ATOM	933	CD	ARG	A	134	109800	70690	54720	1.00	0.00	C
ATOM	935	HD2	ARG	A	134	46550	12750	158440	1.00	0.00	H		ATOM	934	HD1	ARG	A	134	110600	69930	54850	1.00	0.00	H
ATOM	936	NE	ARG	A	134	48530	13510	158840	1.00	0.00	N		ATOM	935	HD2	ARG	A	134	108980	70350	55390	1.00	0.00	H
ATOM	937	HE	ARG	A	134	48800	14470	158930	1.00	0.00	H		ATOM	936	NE	ARG	A	134	110500	71890	55230	1.00	0.00	N
ATOM	938	CZ	ARG	A	134	48790	13050	160060	1.00	0.00	C		ATOM	937	HE	ARG	A	134	111430	72000	54880	1.00	0.00	H
ATOM	939	NH1	ARG	A	134	48350	11950	160670	1.00	0.00	N		ATOM	938	CZ	ARG	A	134	110020	72790	56050	1.00	0.00	C
ATOM	940	HH11	ARG	A	134	47580	11480	160230	1.00	0.00	H		ATOM	939	NH1	ARG	A	134	108750	72690	56500	1.00	0.00	N
ATOM	941	HH12	ARG	A	134	48570	11800	161630	1.00	0.00	H		ATOM	940	HH11	ARG	A	134	108050	72260	55930	1.00	0.00	H
ATOM	942	NH2	ARG	A	134	49620	13820	160790	1.00	0.00	N		ATOM	941	HH12	ARG	A	134	108490	73480	57050	1.00	0.00	H
ATOM	943	HH21	ARG	A	134	49820	14750	160470	1.00	0.00	H		ATOM	942	NH2	ARG	A	134	110820	73720	56540	1.00	0.00	N
ATOM	944	HH22	ARG	A	134	49930	13570	161700	1.00	0.00	H		ATOM	943	HH21	ARG	A	134	111700	73820	56060	1.00	0.00	H
ATOM	945	C	ARG	A	134	49850	16210	154820	1.00	0.00	C		ATOM	944	HH22	ARG	A	134	110470	74450	57120	1.00	0.00	H
ATOM	946	O	ARG	A	134	49780	17310	155240	1.00	0.00	O		ATOM	945	C	ARG	A	134	107270	73290	50990	1.00	0.00	C
ATOM	947	N	HSD	A	135	50960	15680	154170	1.00	0.00	N		ATOM	946	O	ARG	A	134	106080	73010	50910	1.00	0.00	O
ATOM	948	HN	HSD	A	135	50840	14760	153810	1.00	0.00	H		ATOM	947	N	HSD	A	135	107700	74530	50740	1.00	0.00	N
ATOM	949	CA	HSD	A	135	52230	16410	154070	1.00	0.00	C		ATOM	948	HN	HSD	A	135	108670	74670	50920	1.00	0.00	H
ATOM	950	HA	HSD	A	135	52630	16630	155050	1.00	0.00	H		ATOM	949	CA	HSD	A	135	106790	75630	50370	1.00	0.00	C
ATOM	951	CB	HSD	A	135	53270	15570	153220	1.00	0.00	C		ATOM	950	HA	HSD	A	135	105970	75620	51070	1.00	0.00	H
ATOM	952	HB1	HSD	A	135	53000	15670	152140	1.00	0.00	H		ATOM	951	CB	HSD	A	135	107430	77000	50530	1.00	0.00	C
ATOM	953	HB2	HSD	A	135	53100	14490	153420	1.00	0.00	H		ATOM	952	HB1	HSD	A	135	108520	76920	50340	1.00	0.00	H
ATOM	954	ND1	HSD	A	135	55020	17280	154000	1.00	0.00	N		ATOM	953	HB2	HSD	A	135	107310	77360	51580	1.00	0.00	H
ATOM	955	HD1	HSD	A	135	54320	17830	154460	1.00	0.00	H		ATOM	954	ND1	HSD	A	135	106100	79140	50170	1.00	0.00	N
ATOM	956	CG	HSD	A	135	54770	16050	153420	1.00	0.00	C		ATOM	955	HD1	HSD	A	135	105480	78970	50940	1.00	0.00	H
ATOM	957	CE1	HSD	A	135	56420	17420	154030	1.00	0.00	C		ATOM	956	CG	HSD	A	135	107000	78160	49730	1.00	0.00	C
ATOM	958	HE1	HSD	A	135	56870	18260	154560	1.00	0.00	H		ATOM	957	CE1	HSD	A	135	59810	-0.040	49220	1.00	0.00	C
ATOM	959	NE2	HSD	A	135	57020	16410	153510	1.00	0.00	N		ATOM	958	HE1	HSD	A	135	59150	0.810	49350	1.00	0.00	H
ATOM	960	CD2	HSD	A	135	55960	15560	153050	1.00	0.00	C		ATOM	959	NE2	HSD	A	135	106960	79910	48270	1.00	0.00	N
ATOM	961	HD2	HSD	A	135	56140	14610	152540	1.00	0.00	H		ATOM	960	CD2	HSD	A	135	107610	78740	48610	1.00	0.00	C
ATOM	962	C	HSD	A	135	52010	17690	153180	1.00	0.00	C		ATOM	961	HD2	HSD	A	135	108330	78250	47970	1.00	0.00	H
ATOM	963	O	HSD	A	135	52480	18790	153480	1.00	0.00	O		ATOM	962	C	HSD	A	135	106270	75390	48930	1.00	0.00	C
ATOM	964	N	TYR	A	136	51200	17640	152140	1.00	0.00	N		ATOM	963	O	HSD	A	135	105060	75590	48600	1.00	0.00	O
ATOM	965	HN	TYR	A	136	50890	16720	151920	1.00	0.00	H		ATOM	964	N	TYR	A	136	107170	74970	48050	1.00	0.00	N
ATOM	966	CA	TYR	A	136	50860	18730	151270	1.00	0.00	C		ATOM	965	HN	TYR	A	136	108120	74970	48350	1.00	0.00	H
ATOM	967	HA	TYR	A	136	51830	19170	151070	1.00	0.00	H		ATOM	966	CA	TYR	A	136	106890	74520	46690	1.00	0.00	C
ATOM	968	CB	TYR	A	136	50230	18210	149910	1.00	0.00	C		ATOM	967	HA	TYR	A	136	106280	75250	46180	1.00	0.00	H
ATOM	969	HB1	TYR	A	136	49360	17640	150300	1.00	0.00	H		ATOM	968	CB	TYR	A	136	108120	74460	45740	1.00	0.00	C
ATOM	970	HB2	TYR	A	136	50950	17540	149390	1.00	0.00	H		ATOM	969	HB1	TYR	A	136	108940	74110	46390	1.00	0.00	H
ATOM	971	CG	TYR	A	136	49750	19360	149030	1.00	0.00	C		ATOM	970	HB2	TYR	A	136	108220	75530	45460	1.00	0.00	H
ATOM	972	CD1	TYR	A	136	48410	19840	149020	1.00	0.00	C		ATOM	971	CG	TYR	A	136	108090	73640	44450	1.00	0.00	C
ATOM	973	HD1	TYR	A	136	47720	19250	149610	1.00	0.00	H		ATOM	972	CD1	TYR	A	136	108210	72240	44490	1.00	0.00	C
ATOM	974	CE1	TYR	A	136	48080	20890	148210	1.00	0.00	C		ATOM	973	HD1	TYR	A	136	108130	71660	45410	1.00	0.00	H
ATOM	975	HE1	TYR	A	136	47080	21300	148210	1.00	0.00	H		ATOM	974	CE1	TYR	A	136	108350	71510	43280	1.00	0.00	C
ATOM	976	CZ	TYR	A	136	49020	21610	147450	1.00	0.00	C		ATOM	975	HE1	TYR	A	136	108520	70440	43350	1.00	0.00	H
ATOM	977	OH	TYR	A	136	48690	22560	146490	1.00	0.00	O		ATOM	976	CZ	TYR	A	136	108240	72200	42070	1.00	0.00	C
ATOM	978	HH	TYR	A	136	49470	22750	145970	1.00	0.00	H		ATOM	977	OH	TYR	A	136	108190	71500	40880	1.00	0.00	O
ATOM	979	CD2	TYR	A	136	50700	20140	148330	1.00	0.00	C		ATOM	978	HH	TYR	A	136	108080	72080	40130	1.00	0.00	H
ATOM	980	HD2	TYR	A	136	51750	19890	148380	1.00	0.00	H		ATOM	979	CD2	TYR	A	136	107960	74260	43230	1.00	0.00	C
ATOM	981	CE2	TYR	A	136	50340	21180	147460	1.00	0.00	C		ATOM	980	HD2	TYR	A	136	107860	75320	43060	1.00	0.00	H
ATOM	982	HE2	TYR	A	136	51090	21730	146910	1.00	0.00	H		ATOM	981	CE2	TYR	A	136	108090	73600	42040	1.00	0.00	C
ATOM	983	C	TYR	A	136	50080	19850	151970	1.00	0.00	C		ATOM	982	HE2	TYR	A	136	107960	74210	41160	1.00	0.00	H
ATOM	984	O	TYR	A	136	50300	21060	151900	1.00	0.00	O		ATOM	983	C	TYR	A	136	105980	73300	46720	1.00	0.00	C
ATOM	985	N	THR	A	137	49140	19370	152850	1.00	0.00	N		ATOM	984	O	TYR	A	136	105030	73200	45980	1.00	0.00	O
ATOM	986	HN	THR	A	137	48990	18390	152980	1.00	0.00	H		ATOM	985	N	THR	A	137	106220	72350	47640	1.00	0.00	N
ATOM	987	CA	THR	A	137	48290	20320	153690	1.00	0.00	C		ATOM	986	HN	THR	A	137	107120	72400	48070	1.00	0.00	H
ATOM	988	HA	THR	A	137	47920	21050	152980	1.00	0.00	H		ATOM	987	CA	THR	A	137	105350	71100	47870	1.00	0.00	C
ATOM	989	CB	THR	A	137	47100	19580	154350	1.00	0.00	C		ATOM	988	HA	THR	A	137	105270	70550	46940	1.00	0.00	H
ATOM	990	HB	THR	A	137	47370	18800	155100	1.00	0.00	H		ATOM	989	CB	THR	A	137	105830	70230	48990	1.00	0.00	C
ATOM	991	OG1	THR	A	137	46250	19050	153400	1.00	0.00	O		ATOM	990	HB	THR	A	137	105840	70740	49980	1.00	0.00	H
ATOM	992	HG1	THR	A	137	46720	18300	153010	1.00	0.00	H		ATOM	991	OG1	THR	A	137	107180	69850	48770	1.00	0.00	O
ATOM	993	CG2	THR	A	137	46180	20520	155080	1.00	0.00	C		ATOM	992	HG1	THR	A	137	107620	70650	48460	1.00	0.00	H
ATOM	994	HG21	THR	A	137	45700	21240	154380	1.00	0.00	H		ATOM	993	CG2	THR	A	137	105130	68950	49190	1.00	0.00	C
ATOM	995	HG22	THR	A	137	46720	21070	155880	1.00	0.00	H		ATOM	994	HG21	THR	A	137	105170	68170	48390	1.00	0.00	H
ATOM	996	HG23	THR	A	137	45350	19910	155500	1.00	0.00	H		ATOM	995	HG22	THR	A	137	104060	69100	49430	1.00	0.00	H
ATOM	997	C	THR	A	137	49150	20980	154670	1.00	0.00	C		ATOM	996	HG23	THR	A	137	105560	68410	50060	1.00	0.00	H
ATOM	998	O	THR	A	137	49070	22180	154830	1.00	0.00	O		ATOM	997	C	THR	A	137	103960	71630	48140	1.00	0.00	C
ATOM	999	N	ARG	A	138	49950	20200	155380	1.00	0.00	N		ATOM	998	O	THR	A	137	103070	71250	47400	1.00	0.00	O
ATOM	1000	HN	ARG	A	138	50000	19210	155270	1.00	0.00	H		ATOM	999	N	ARG	A	138	103800	72590	49130	1.00	0.00	N
ATOM	1001	CA	ARG	A	138	50820	20660	156430	1.00	0.00	C		ATOM	1000	HN	ARG	A	138	104540	72790	49770	1.00	0.00	H
ATOM	1002	HA	ARG	A	138	50190	21060	157210	1.00	0.00	H		ATOM	1001	CA	ARG	A	138	102520	73170	49420	1.00	0.00	C
ATOM	1003	CB	ARG	A	138	51390	19460	157230	1.00	0.00	C		ATOM	1002	HA	ARG	A	138	101830	72400	49740	1.00	0.00	H
ATOM	1004	HB1	ARG	A	138	51860	18770	156490	1.00	0.00	H		ATOM	1003	CB	ARG	A	138	102640	74020	50740	1.00	0.00	C
ATOM	1005	HB2	ARG	A	138	50510	19010	157720	1.00	0.00	H		ATOM	1004	HB1	ARG	A	138	101720	74640	50840	1.00	0.00	H
ATOM	1006	CG	ARG	A	138	52490	19790	158170	1.00	0.00	C		ATOM	1005	HB2	ARG	A	138	103500	74710	50630	1.00	0.00	H
ATOM	1007	HG1	ARG	A	138	52130	20500	158940	1.00	0.00	H		ATOM	1006	CG	ARG	A	138	102770	73240	52010	1.00	0.00	C
ATOM	1008	HG2	ARG	A	138	53340	20220	157590	1.00	0.00	H		ATOM	1007	HG1	ARG	A	138	103730	72680	51920	1.00	0.00	H
ATOM	1009	CD	ARG	A	138	52890	18570	159000	1.00	0.00	C		ATOM	1008	HG2	ARG	A	138	101920	72550	52200	1.00	0.00	H
ATOM	1010	HD1	ARG	A	138	52010	18010	159360	1.00	0.00	H		ATOM	1009	CD	ARG	A	138	102780	74140	53290	1.00	0.00	C
ATOM	1011	HD2	ARG	A	138	53440	18960	159890	1.00	0.00	H		ATOM	1010	HD1	ARG	A	138	103520	74970	53200	1.00	0.00	H
ATOM	1012	NE	ARG	A	138	53870	17830	158150	1.00	0.00	N		ATOM	1011	HD2	ARG	A	138	103040	73570	54200	1.00	0.00	H
ATOM	1013	HE	ARG	A	138	54720	18270	157870	1.00	0.00	H		ATOM	1012	NE	ARG	A	138	101410	74600	53580	1.00	0.00	N
ATOM	1014	CZ	ARG	A	138	53700	16620	157740	1.00	0.00	C		ATOM	1013	HE	ARG	A	138	100880	73930	54100	1.00	0.00	H
ATOM	1015	NH1	ARG	A	138	52540	15970	157880	1.00	0.00	N		ATOM	1014	CZ	ARG	A	138	100950	75870	53350	1.00	0.00	C
ATOM	1016	HH11	ARG	A	138	51790	16360	158400	1.00	0.00	H		ATOM	1015	NH1	ARG	A	138	101780	76830	52900	1.00	0.00	N
ATOM	1017	HH12	ARG	A	138	52490	15030	157540	1.00	0.00	H		ATOM	1016	HH11	ARG	A	138	102750	76670	53090	1.00	0.00	H
ATOM	1018	NH2	ARG	A	138	54810	16010	157250	1.00	0.00	N		ATOM	1017	HH12	ARG	A	138	101480	77780	52900	1.00	0.00	H
ATOM	1019	HH21	ARG	A	138	55690	16480	157320	1.00	0.00	H		ATOM	1018	NH2	ARG	A	138	99720	76220	53670	1.00	0.00	N
ATOM	1020	HH22	ARG	A	138	54840	15030	157040	1.00	0.00	H		ATOM	1019	HH21	ARG	A	138	99070	75520	53940	1.00	0.00	H
ATOM	1021	C	ARG	A	138	51800	21770	156010	1.00	0.00	C		ATOM	1020	HH22	ARG	A	138	99380	77120	53400	1.00	0.00	H
ATOM	1022	O	ARG	A	138	51940	22760	156750	1.00	0.00	O		ATOM	1021	C	ARG	A	138	101860	74000	48340	1.00	0.00	C
ATOM	1023	N	LYS	A	139	52470	21650	154860	1.00	0.00	N		ATOM	1022	O	ARG	A	138	100660	73960	48160	1.00	0.00	O
ATOM	1024	HN	LYS	A	139	52610	20800	154350	1.00	0.00	H		ATOM	1023	N	LYS	A	139	102620	74780	47630	1.00	0.00	N
ATOM	1025	CA	LYS	A	139	53170	22700	154250	1.00	0.00	C		ATOM	1024	HN	LYS	A	139	103550	74860	47980	1.00	0.00	H
ATOM	1026	HA	LYS	A	139	53980	23050	154870	1.00	0.00	H		ATOM	1025	CA	LYS	A	139	102190	75570	46480	1.00	0.00	C
ATOM	1027	CB	LYS	A	139	53700	22150	152900	1.00	0.00	C		ATOM	1026	HA	LYS	A	139	101520	76280	46940	1.00	0.00	H
ATOM	1028	HB1	LYS	A	139	53970	23000	152250	1.00	0.00	H		ATOM	1027	CB	LYS	A	139	103420	76350	45930	1.00	0.00	C
ATOM	1029	HB2	LYS	A	139	52940	21500	152410	1.00	0.00	H		ATOM	1028	HB1	LYS	A	139	104210	75600	45740	1.00	0.00	H
ATOM	1030	CG	LYS	A	139	54930	21270	153160	1.00	0.00	C		ATOM	1029	HB2	LYS	A	139	103840	76830	46840	1.00	0.00	H
ATOM	1031	HG1	LYS	A	139	54880	20510	153970	1.00	0.00	H		ATOM	1030	CG	LYS	A	139	103090	77350	44760	1.00	0.00	C
ATOM	1032	HG2	LYS	A	139	55810	21900	153410	1.00	0.00	H		ATOM	1031	HG1	LYS	A	139	102150	77900	44990	1.00	0.00	H
ATOM	1033	CD	LYS	A	139	55160	20420	151890	1.00	0.00	C		ATOM	1032	HG2	LYS	A	139	102800	76810	43830	1.00	0.00	H
ATOM	1034	HD1	LYS	A	139	54210	19860	151710	1.00	0.00	H		ATOM	1033	CD	LYS	A	139	104270	78260	44420	1.00	0.00	C
ATOM	1035	HD2	LYS	A	139	55960	19670	152060	1.00	0.00	H		ATOM	1034	HD1	LYS	A	139	104050	78950	43580	1.00	0.00	H
ATOM	1036	CE	LYS	A	139	55390	21180	150640	1.00	0.00	C		ATOM	1035	HD2	LYS	A	139	105050	77690	43880	1.00	0.00	H
ATOM	1037	HE1	LYS	A	139	54430	21710	150470	1.00	0.00	H		ATOM	1036	CE	LYS	A	139	104910	79000	45550	1.00	0.00	C
ATOM	1038	HE2	LYS	A	139	55510	20490	149770	1.00	0.00	H		ATOM	1037	HE1	LYS	A	139	105760	79600	45180	1.00	0.00	H
ATOM	1039	NZ	LYS	A	139	56480	22090	150770	1.00	0.00	N		ATOM	1038	HE2	LYS	A	139	105390	78370	46330	1.00	0.00	H
ATOM	1040	HZ1	LYS	A	139	57300	21710	151290	1.00	0.00	H		ATOM	1039	NZ	LYS	A	139	103980	79940	46080	1.00	0.00	N
ATOM	1041	HZ2	LYS	A	139	56200	22900	151360	1.00	0.00	H		ATOM	1040	HZ1	LYS	A	139	103290	79370	46600	1.00	0.00	H
ATOM	1042	HZ3	LYS	A	139	56790	22390	149820	1.00	0.00	H		ATOM	1041	HZ2	LYS	A	139	103400	80460	45390	1.00	0.00	H
ATOM	1043	C	LYS	A	139	52280	23920	153920	1.00	0.00	C		ATOM	1042	HZ3	LYS	A	139	104440	80660	46670	1.00	0.00	H
ATOM	1044	O	LYS	A	139	52580	25060	154300	1.00	0.00	O		ATOM	1043	C	LYS	A	139	101420	74760	45340	1.00	0.00	C
ATOM	1045	N	MET	A	140	51080	23820	153320	1.00	0.00	N		ATOM	1044	O	LYS	A	139	100410	75140	44800	1.00	0.00	O
ATOM	1046	HN	MET	A	140	50710	22920	153100	1.00	0.00	H		ATOM	1045	N	MET	A	140	101980	73550	45040	1.00	0.00	N
ATOM	1047	CA	MET	A	140	50280	24860	152880	1.00	0.00	C		ATOM	1046	HN	MET	A	140	102920	73400	45330	1.00	0.00	H
ATOM	1048	HA	MET	A	140	50900	25540	152320	1.00	0.00	H		ATOM	1047	CA	MET	A	140	101310	72560	44180	1.00	0.00	C
ATOM	1049	CB	MET	A	140	49310	24300	151830	1.00	0.00	C		ATOM	1048	HA	MET	A	140	100870	73080	43340	1.00	0.00	H
ATOM	1050	HB1	MET	A	140	48420	24960	151850	1.00	0.00	H		ATOM	1049	CB	MET	A	140	102390	71450	43830	1.00	0.00	C
ATOM	1051	HB2	MET	A	140	49080	23270	152190	1.00	0.00	H		ATOM	1050	HB1	MET	A	140	102030	70590	43220	1.00	0.00	H
ATOM	1052	CG	MET	A	140	49990	24130	150400	1.00	0.00	C		ATOM	1051	HB2	MET	A	140	102860	70990	44720	1.00	0.00	H
ATOM	1053	HG1	MET	A	140	49220	23590	149820	1.00	0.00	H		ATOM	1052	CG	MET	A	140	103580	71920	42960	1.00	0.00	C
ATOM	1054	HG2	MET	A	140	50910	23500	150460	1.00	0.00	H		ATOM	1053	HG1	MET	A	140	104410	71190	42880	1.00	0.00	H
ATOM	1055	SD	MET	A	140	50320	25740	149520	1.00	0.00	S		ATOM	1054	HG2	MET	A	140	103980	72820	43480	1.00	0.00	H
ATOM	1056	CE	MET	A	140	50250	25080	147910	1.00	0.00	C		ATOM	1055	SD	MET	A	140	103030	72540	41370	1.00	0.00	S
ATOM	1057	HE1	MET	A	140	50870	24170	147780	1.00	0.00	H		ATOM	1056	CE	MET	A	140	104380	73710	41260	1.00	0.00	C
ATOM	1058	HE2	MET	A	140	50870	25710	147240	1.00	0.00	H		ATOM	1057	HE1	MET	A	140	104580	73990	40210	1.00	0.00	H
ATOM	1059	HE3	MET	A	140	49270	24950	147420	1.00	0.00	H		ATOM	1058	HE2	MET	A	140	105250	73190	41720	1.00	0.00	H
ATOM	1060	C	MET	A	140	49620	25670	154000	1.00	0.00	C		ATOM	1059	HE3	MET	A	140	103990	74540	41890	1.00	0.00	H
ATOM	1061	O	MET	A	140	49160	26800	153670	1.00	0.00	O		ATOM	1060	C	MET	A	140	100220	71780	44940	1.00	0.00	C
ATOM	1062	N	LYS	A	141	49510	25160	155220	1.00	0.00	N		ATOM	1061	O	MET	A	140	99300	71190	44400	1.00	0.00	O
ATOM	1063	HN	LYS	A	141	49750	24200	155310	1.00	0.00	H		ATOM	1062	N	LYS	A	141	100220	71840	46310	1.00	0.00	N
ATOM	1064	CA	LYS	A	141	49150	25830	156400	1.00	0.00	C		ATOM	1063	HN	LYS	A	141	100930	72220	46890	1.00	0.00	H
ATOM	1065	HA	LYS	A	141	48140	26220	156290	1.00	0.00	H		ATOM	1064	CA	LYS	A	141	99090	71290	47060	1.00	0.00	C
ATOM	1066	CB	LYS	A	141	49190	24790	157590	1.00	0.00	C		ATOM	1065	HA	LYS	A	141	98770	70350	46640	1.00	0.00	H
ATOM	1067	HB1	LYS	A	141	50150	24250	157570	1.00	0.00	H		ATOM	1066	CB	LYS	A	141	99490	71080	48550	1.00	0.00	C
ATOM	1068	HB2	LYS	A	141	48430	24010	157350	1.00	0.00	H		ATOM	1067	HB1	LYS	A	141	99480	72140	48890	1.00	0.00	H
ATOM	1069	CG	LYS	A	141	48870	25240	159010	1.00	0.00	C		ATOM	1068	HB2	LYS	A	141	100480	70570	48610	1.00	0.00	H
ATOM	1070	HG1	LYS	A	141	48080	26020	158970	1.00	0.00	H		ATOM	1069	CG	LYS	A	141	98450	70270	49410	1.00	0.00	C
ATOM	1071	HG2	LYS	A	141	49810	25720	159350	1.00	0.00	H		ATOM	1070	HG1	LYS	A	141	98450	69240	49010	1.00	0.00	H
ATOM	1072	CD	LYS	A	141	48560	24000	159840	1.00	0.00	C		ATOM	1071	HG2	LYS	A	141	97480	70810	49340	1.00	0.00	H
ATOM	1073	HD1	LYS	A	141	49300	23250	159500	1.00	0.00	H		ATOM	1072	CD	LYS	A	141	98790	69970	50920	1.00	0.00	C
ATOM	1074	HD2	LYS	A	141	47550	23570	159650	1.00	0.00	H		ATOM	1073	HD1	LYS	A	141	99770	69450	50870	1.00	0.00	H
ATOM	1075	CE	LYS	A	141	48680	24200	161340	1.00	0.00	C		ATOM	1074	HD2	LYS	A	141	97990	69250	51230	1.00	0.00	H
ATOM	1076	HE1	LYS	A	141	49720	24470	161600	1.00	0.00	H		ATOM	1075	CE	LYS	A	141	98800	71140	51850	1.00	0.00	C
ATOM	1077	HE2	LYS	A	141	48390	23310	161940	1.00	0.00	H		ATOM	1076	HE1	LYS	A	141	97760	71410	52150	1.00	0.00	H
ATOM	1078	NZ	LYS	A	141	47760	25270	161690	1.00	0.00	N		ATOM	1077	HE2	LYS	A	141	99390	72010	51490	1.00	0.00	H
ATOM	1079	HZ1	LYS	A	141	48180	26210	161720	1.00	0.00	H		ATOM	1078	NZ	LYS	A	141	99460	70690	53110	1.00	0.00	N
ATOM	1080	HZ2	LYS	A	141	47450	25140	162670	1.00	0.00	H		ATOM	1079	HZ1	LYS	A	141	99420	71470	53800	1.00	0.00	H
ATOM	1081	HZ3	LYS	A	141	46990	25330	160980	1.00	0.00	H		ATOM	1080	HZ2	LYS	A	141	100430	70400	52910	1.00	0.00	H
ATOM	1082	C	LYS	A	141	50170	26980	156670	1.00	0.00	C		ATOM	1081	HZ3	LYS	A	141	98940	69850	53450	1.00	0.00	H
ATOM	1083	O	LYS	A	141	49720	28110	156900	1.00	0.00	O		ATOM	1082	C	LYS	A	141	97870	72130	46990	1.00	0.00	C
ATOM	1084	N	LYS	A	142	51490	26730	156610	1.00	0.00	N		ATOM	1083	O	LYS	A	141	96780	71580	47010	1.00	0.00	O
ATOM	1085	HN	LYS	A	142	51880	25840	156380	1.00	0.00	H		ATOM	1084	N	LYS	A	142	98040	73500	46780	1.00	0.00	N
ATOM	1086	CA	LYS	A	142	52540	27670	156950	1.00	0.00	C		ATOM	1085	HN	LYS	A	142	98930	73950	46880	1.00	0.00	H
ATOM	1087	HA	LYS	A	142	52480	27940	157990	1.00	0.00	H		ATOM	1086	CA	LYS	A	142	96940	74430	46550	1.00	0.00	C
ATOM	1088	CB	LYS	A	142	53860	26870	156660	1.00	0.00	C		ATOM	1087	HA	LYS	A	142	96220	74280	47330	1.00	0.00	H
ATOM	1089	HB1	LYS	A	142	54730	27520	156870	1.00	0.00	H		ATOM	1088	CB	LYS	A	142	97310	75910	46520	1.00	0.00	C
ATOM	1090	HB2	LYS	A	142	53940	26600	155590	1.00	0.00	H		ATOM	1089	HB1	LYS	A	142	96420	76530	46280	1.00	0.00	H
ATOM	1091	CG	LYS	A	142	54030	25540	157470	1.00	0.00	C		ATOM	1090	HB2	LYS	A	142	97990	76180	45680	1.00	0.00	H
ATOM	1092	HG1	LYS	A	142	55050	25110	157380	1.00	0.00	H		ATOM	1091	CG	LYS	A	142	97730	76500	47860	1.00	0.00	C
ATOM	1093	HG2	LYS	A	142	53310	24840	156990	1.00	0.00	H		ATOM	1092	HG1	LYS	A	142	98050	77560	47730	1.00	0.00	H
ATOM	1094	CD	LYS	A	142	53740	25770	159040	1.00	0.00	C		ATOM	1093	HG2	LYS	A	142	98570	75900	48270	1.00	0.00	H
ATOM	1095	HD1	LYS	A	142	52700	26070	159250	1.00	0.00	H		ATOM	1094	CD	LYS	A	142	96590	76340	48860	1.00	0.00	C
ATOM	1096	HD2	LYS	A	142	54370	26650	159300	1.00	0.00	H		ATOM	1095	HD1	LYS	A	142	96290	75300	49110	1.00	0.00	H
ATOM	1097	CE	LYS	A	142	53970	24550	159960	1.00	0.00	C		ATOM	1096	HD2	LYS	A	142	95690	76760	48370	1.00	0.00	H
ATOM	1098	HE1	LYS	A	142	53220	23750	159750	1.00	0.00	H		ATOM	1097	CE	LYS	A	142	96760	77220	50110	1.00	0.00	C
ATOM	1099	HE2	LYS	A	142	53850	24920	161000	1.00	0.00	H		ATOM	1098	HE1	LYS	A	142	95880	77120	50780	1.00	0.00	H
ATOM	1100	NZ	LYS	A	142	55270	24000	159850	1.00	0.00	N		ATOM	1099	HE2	LYS	A	142	96810	78260	49710	1.00	0.00	H
ATOM	1101	HZ1	LYS	A	142	55460	23160	160430	1.00	0.00	H		ATOM	1100	NZ	LYS	A	142	97870	76740	50900	1.00	0.00	N
ATOM	1102	HZ2	LYS	A	142	55960	24740	160080	1.00	0.00	H		ATOM	1101	HZ1	LYS	A	142	97850	75760	51250	1.00	0.00	H
ATOM	1103	HZ3	LYS	A	142	55350	23580	158900	1.00	0.00	H		ATOM	1102	HZ2	LYS	A	142	98150	77390	51660	1.00	0.00	H
ATOM	1104	C	LYS	A	142	52590	28970	156140	1.00	0.00	C		ATOM	1103	HZ3	LYS	A	142	98720	76670	50310	1.00	0.00	H
ATOM	1105	O	LYS	A	142	52360	28980	154960	1.00	0.00	O		ATOM	1104	C	LYS	A	142	96140	74090	45270	1.00	0.00	C
ATOM	1106	N	HSD	A	143	53020	30080	156750	1.00	0.00	N		ATOM	1105	O	LYS	A	142	96680	73700	44240	1.00	0.00	O
ATOM	1107	HN	HSD	A	143	53380	29990	157670	1.00	0.00	H		ATOM	1106	N	HSD	A	143	94810	74280	45340	1.00	0.00	N
ATOM	1108	CA	HSD	A	143	53280	31330	156140	1.00	0.00	C		ATOM	1107	HN	HSD	A	143	94480	74740	46160	1.00	0.00	H
ATOM	1109	HA	HSD	A	143	52410	31510	155530	1.00	0.00	H		ATOM	1108	CA	HSD	A	143	93900	73920	44230	1.00	0.00	C
ATOM	1110	CB	HSD	A	143	53480	32450	157100	1.00	0.00	C		ATOM	1109	HA	HSD	A	143	94410	73070	43800	1.00	0.00	H
ATOM	1111	HB1	HSD	A	143	54480	32260	157550	1.00	0.00	H		ATOM	1110	CB	HSD	A	143	92410	73520	44700	1.00	0.00	C
ATOM	1112	HB2	HSD	A	143	52710	32320	157880	1.00	0.00	H		ATOM	1111	HB1	HSD	A	143	91810	73320	43790	1.00	0.00	H
ATOM	1113	ND1	HSD	A	143	54820	34400	156230	1.00	0.00	N		ATOM	1112	HB2	HSD	A	143	91970	74360	45290	1.00	0.00	H
ATOM	1114	HD1	HSD	A	143	55750	34020	156290	1.00	0.00	H		ATOM	1113	ND1	HSD	A	143	92370	72290	46940	1.00	0.00	N
ATOM	1115	CG	HSD	A	143	53600	33820	156560	1.00	0.00	C		ATOM	1114	HD1	HSD	A	143	92210	72990	47640	1.00	0.00	H
ATOM	1116	CE1	HSD	A	143	54610	35720	155960	1.00	0.00	C		ATOM	1115	CG	HSD	A	143	92570	72370	45590	1.00	0.00	C
ATOM	1117	HE1	HSD	A	143	55450	36410	156050	1.00	0.00	H		ATOM	1116	CE1	HSD	A	143	92480	71020	47260	1.00	0.00	C
ATOM	1118	NE2	HSD	A	143	53310	36030	156140	1.00	0.00	N		ATOM	1117	HE1	HSD	A	143	92330	70740	48300	1.00	0.00	H
ATOM	1119	CD2	HSD	A	143	52700	34860	156540	1.00	0.00	C		ATOM	1118	NE2	HSD	A	143	92790	70240	46230	1.00	0.00	N
ATOM	1120	HD2	HSD	A	143	51670	34920	156850	1.00	0.00	H		ATOM	1119	CD2	HSD	A	143	92850	71100	45170	1.00	0.00	C
ATOM	1121	C	HSD	A	143	54400	31280	155110	1.00	0.00	C		ATOM	1120	HD2	HSD	A	143	93170	70650	44240	1.00	0.00	H
ATOM	1122	O	HSD	A	143	55480	30820	155410	1.00	0.00	O		ATOM	1121	C	HSD	A	143	93810	75080	43240	1.00	0.00	C
ATOM	1123	N	GLY	A	144	54110	31930	153980	1.00	0.00	N		ATOM	1122	O	HSD	A	143	94000	76240	43550	1.00	0.00	O
ATOM	1124	HN	GLY	A	144	53230	32380	153840	1.00	0.00	H		ATOM	1123	N	GLY	A	144	93460	74720	42010	1.00	0.00	N
ATOM	1125	CA	GLY	A	144	55210	32190	153010	1.00	0.00	C		ATOM	1124	HN	GLY	A	144	93270	73760	41830	1.00	0.00	H
ATOM	1126	HA1	GLY	A	144	56170	32440	153450	1.00	0.00	H		ATOM	1125	CA	GLY	A	144	93350	75680	40880	1.00	0.00	C
ATOM	1127	HA2	GLY	A	144	54930	32860	152210	1.00	0.00	H		ATOM	1126	HA1	GLY	A	144	92780	76570	41120	1.00	0.00	H
ATOM	1128	C	GLY	A	144	55500	30860	152250	1.00	0.00	C		ATOM	1127	HA2	GLY	A	144	93070	75000	40090	1.00	0.00	H
ATOM	1129	O	GLY	A	144	56560	30800	151610	1.00	0.00	O		ATOM	1128	C	GLY	A	144	94600	76110	40190	1.00	0.00	C
ATOM	1130	N	GLU	A	145	54690	29750	152340	1.00	0.00	N		ATOM	1129	O	GLY	A	144	94590	76530	39050	1.00	0.00	O
ATOM	1131	HN	GLU	A	145	54100	29710	153140	1.00	0.00	H		ATOM	1130	N	GLU	A	145	95690	76050	40880	1.00	0.00	N
ATOM	1132	CA	GLU	A	145	54790	28680	151380	1.00	0.00	C		ATOM	1131	HN	GLU	A	145	95660	75780	41840	1.00	0.00	H
ATOM	1133	HA	GLU	A	145	55780	28460	151000	1.00	0.00	H		ATOM	1132	CA	GLU	A	145	97000	76310	40450	1.00	0.00	C
ATOM	1134	CB	GLU	A	145	54190	27450	152040	1.00	0.00	C		ATOM	1133	HA	GLU	A	145	97000	77370	40210	1.00	0.00	H
ATOM	1135	HB1	GLU	A	145	53290	27600	152680	1.00	0.00	H		ATOM	1134	CB	GLU	A	145	97950	76040	41610	1.00	0.00	C
ATOM	1136	HB2	GLU	A	145	54950	27190	152810	1.00	0.00	H		ATOM	1135	HB1	GLU	A	145	99010	76070	41280	1.00	0.00	H
ATOM	1137	CG	GLU	A	145	53930	26190	151190	1.00	0.00	C		ATOM	1136	HB2	GLU	A	145	97850	75030	42060	1.00	0.00	H
ATOM	1138	HG1	GLU	A	145	53480	26620	150270	1.00	0.00	H		ATOM	1137	CG	GLU	A	145	97750	76990	42850	1.00	0.00	C
ATOM	1139	HG2	GLU	A	145	53210	25550	151740	1.00	0.00	H		ATOM	1138	HG1	GLU	A	145	98670	76880	43470	1.00	0.00	H
ATOM	1140	CD	GLU	A	145	55170	25420	150770	1.00	0.00	C		ATOM	1139	HG2	GLU	A	145	96870	76680	43450	1.00	0.00	H
ATOM	1141	OE1	GLU	A	145	55460	25420	149530	1.00	0.00	O		ATOM	1140	CD	GLU	A	145	97650	78420	42410	1.00	0.00	C
ATOM	1142	OE2	GLU	A	145	55770	24750	151590	1.00	0.00	O		ATOM	1141	OE1	GLU	A	145	98530	78920	41750	1.00	0.00	O
ATOM	1143	C	GLU	A	145	53950	29130	150190	1.00	0.00	C		ATOM	1142	OE2	GLU	A	145	96570	79020	42760	1.00	0.00	O
ATOM	1144	O	GLU	A	145	52830	29620	150340	1.00	0.00	O		ATOM	1143	C	GLU	A	145	97620	75440	39340	1.00	0.00	C
ATOM	1145	N	TRP	A	146	54550	28970	148970	1.00	0.00	N		ATOM	1144	O	GLU	A	145	97330	74270	39230	1.00	0.00	O
ATOM	1146	HN	TRP	A	146	55480	28630	148810	1.00	0.00	H		ATOM	1145	N	TRP	A	146	98530	75990	38550	1.00	0.00	N
ATOM	1147	CA	TRP	A	146	54040	29500	147690	1.00	0.00	C		ATOM	1146	HN	TRP	A	146	98530	76990	38490	1.00	0.00	H
ATOM	1148	HA	TRP	A	146	53740	30520	147910	1.00	0.00	H		ATOM	1147	CA	TRP	A	146	99420	75400	37590	1.00	0.00	C
ATOM	1149	CB	TRP	A	146	55110	29310	146480	1.00	0.00	C		ATOM	1148	HA	TRP	A	146	98830	74670	37050	1.00	0.00	H
ATOM	1150	HB1	TRP	A	146	54610	29760	145600	1.00	0.00	H		ATOM	1149	CB	TRP	A	146	100000	76560	36770	1.00	0.00	C
ATOM	1151	HB2	TRP	A	146	55210	28210	146360	1.00	0.00	H		ATOM	1150	HB1	TRP	A	146	100530	77170	37530	1.00	0.00	H
ATOM	1152	CG	TRP	A	146	56380	30030	146720	1.00	0.00	C		ATOM	1151	HB2	TRP	A	146	99170	77130	36310	1.00	0.00	H
ATOM	1153	CD1	TRP	A	146	57490	29490	147320	1.00	0.00	C		ATOM	1152	CG	TRP	A	146	100890	76150	35650	1.00	0.00	C
ATOM	1154	HD1	TRP	A	146	57640	28430	147430	1.00	0.00	H		ATOM	1153	CD1	TRP	A	146	102240	76390	35670	1.00	0.00	C
ATOM	1155	NE1	TRP	A	146	58490	30450	147470	1.00	0.00	N		ATOM	1154	HD1	TRP	A	146	102700	76950	36470	1.00	0.00	H
ATOM	1156	HE1	TRP	A	146	59440	30260	147630	1.00	0.00	H		ATOM	1155	NE1	TRP	A	146	102750	75980	34510	1.00	0.00	N
ATOM	1157	CE2	TRP	A	146	58040	31610	146880	1.00	0.00	C		ATOM	1156	HE1	TRP	A	146	103670	76100	34230	1.00	0.00	H
ATOM	1158	CD2	TRP	A	146	56730	31390	146460	1.00	0.00	C		ATOM	1157	CE2	TRP	A	146	101670	75570	33600	1.00	0.00	C
ATOM	1159	CE3	TRP	A	146	55980	32380	145880	1.00	0.00	C		ATOM	1158	CD2	TRP	A	146	100550	75760	34330	1.00	0.00	C
ATOM	1160	HE3	TRP	A	146	54970	32270	145490	1.00	0.00	H		ATOM	1159	CE3	TRP	A	146	99370	75490	33650	1.00	0.00	C
ATOM	1161	CZ3	TRP	A	146	56520	33680	145800	1.00	0.00	C		ATOM	1160	HE3	TRP	A	146	98400	75760	34050	1.00	0.00	H
ATOM	1162	HZ3	TRP	A	146	55920	34460	145350	1.00	0.00	H		ATOM	1161	CZ3	TRP	A	146	99340	75090	32340	1.00	0.00	C
ATOM	1163	CZ2	TRP	A	146	58690	32810	146650	1.00	0.00	C		ATOM	1162	HZ3	TRP	A	146	98390	74910	31850	1.00	0.00	H
ATOM	1164	HZ2	TRP	A	146	59710	32950	146980	1.00	0.00	H		ATOM	1163	CZ2	TRP	A	146	101770	75040	32330	1.00	0.00	C
ATOM	1165	CH2	TRP	A	146	57870	33910	146180	1.00	0.00	C		ATOM	1164	HZ2	TRP	A	146	102710	74840	31850	1.00	0.00	H
ATOM	1166	HH2	TRP	A	146	58240	34920	146060	1.00	0.00	H		ATOM	1165	CH2	TRP	A	146	100580	74850	31710	1.00	0.00	C
ATOM	1167	C	TRP	A	146	52880	28670	147270	1.00	0.00	C		ATOM	1166	HH2	TRP	A	146	100490	74590	30670	1.00	0.00	H
ATOM	1168	O	TRP	A	146	52970	27470	147300	1.00	0.00	O		ATOM	1167	C	TRP	A	146	100520	74550	38190	1.00	0.00	C
ATOM	1169	N	GLY	A	147	51750	29340	146890	1.00	0.00	N		ATOM	1168	O	TRP	A	146	101250	74820	39180	1.00	0.00	O
ATOM	1170	HN	GLY	A	147	51860	30330	146980	1.00	0.00	H		ATOM	1169	N	GLY	A	147	100710	73330	37520	1.00	0.00	N
ATOM	1171	CA	GLY	A	147	50500	28780	146360	1.00	0.00	C		ATOM	1170	HN	GLY	A	147	100000	73070	36870	1.00	0.00	H
ATOM	1172	HA1	GLY	A	147	49970	29620	145920	1.00	0.00	H		ATOM	1171	CA	GLY	A	147	101750	72410	37750	1.00	0.00	C
ATOM	1173	HA2	GLY	A	147	49930	28220	147090	1.00	0.00	H		ATOM	1172	HA1	GLY	A	147	101400	71480	37320	1.00	0.00	H
ATOM	1174	C	GLY	A	147	50780	28070	145030	1.00	0.00	C		ATOM	1173	HA2	GLY	A	147	101970	72210	38780	1.00	0.00	H
ATOM	1175	O	GLY	A	147	51920	27860	144650	1.00	0.00	O		ATOM	1174	C	GLY	A	147	103130	72720	37240	1.00	0.00	C
ATOM	1176	N	ASP	A	148	49670	27550	144430	1.00	0.00	N		ATOM	1175	O	GLY	A	147	103590	73810	37050	1.00	0.00	O
ATOM	1177	HN	ASP	A	148	48770	27760	144790	1.00	0.00	H		ATOM	1176	N	ASP	A	148	103950	71690	37010	1.00	0.00	N
ATOM	1178	CA	ASP	A	148	49640	26600	143390	1.00	0.00	C		ATOM	1177	HN	ASP	A	148	103660	70770	37260	1.00	0.00	H
ATOM	1179	HA	ASP	A	148	50490	26810	142760	1.00	0.00	H		ATOM	1178	CA	ASP	A	148	105350	71840	36510	1.00	0.00	C
ATOM	1180	CB	ASP	A	148	49580	25160	143920	1.00	0.00	C		ATOM	1179	HA	ASP	A	148	105290	72690	35850	1.00	0.00	H
ATOM	1181	HB1	ASP	A	148	49200	24470	143140	1.00	0.00	H		ATOM	1180	CB	ASP	A	148	106240	72010	37790	1.00	0.00	C
ATOM	1182	HB2	ASP	A	148	48810	25140	144730	1.00	0.00	H		ATOM	1181	HB1	ASP	A	148	106210	71060	38360	1.00	0.00	H
ATOM	1183	CG	ASP	A	148	50860	24500	144330	1.00	0.00	C		ATOM	1182	HB2	ASP	A	148	105970	72830	38490	1.00	0.00	H
ATOM	1184	OD1	ASP	A	148	51900	24930	143770	1.00	0.00	O		ATOM	1183	CG	ASP	A	148	107690	72410	37560	1.00	0.00	C
ATOM	1185	OD2	ASP	A	148	50910	23570	145190	1.00	0.00	O		ATOM	1184	OD1	ASP	A	148	108140	72490	36390	1.00	0.00	O
ATOM	1186	C	ASP	A	148	48430	26950	142540	1.00	0.00	C		ATOM	1185	OD2	ASP	A	148	108380	72680	38540	1.00	0.00	O
ATOM	1187	O	ASP	A	148	47600	27710	143010	1.00	0.00	O		ATOM	1186	C	ASP	A	148	105700	70450	35820	1.00	0.00	C
ATOM	1188	N	HSD	A	149	48250	26410	141330	1.00	0.00	N		ATOM	1187	O	ASP	A	148	104860	69520	35740	1.00	0.00	O
ATOM	1189	HN	HSD	A	149	48840	25740	140890	1.00	0.00	H		ATOM	1188	N	HSD	A	149	106930	70310	35250	1.00	0.00	N
ATOM	1190	CA	HSD	A	149	46920	26520	140580	1.00	0.00	C		ATOM	1189	HN	HSD	A	149	107540	71070	35440	1.00	0.00	H
ATOM	1191	HA	HSD	A	149	46670	27570	140510	1.00	0.00	H		ATOM	1190	CA	HSD	A	149	107430	68980	34670	1.00	0.00	C
ATOM	1192	CB	HSD	A	149	47100	26080	139120	1.00	0.00	C		ATOM	1191	HA	HSD	A	149	106580	68570	34140	1.00	0.00	H
ATOM	1193	HB1	HSD	A	149	46090	25850	138710	1.00	0.00	H		ATOM	1192	CB	HSD	A	149	108380	69100	33560	1.00	0.00	C
ATOM	1194	HB2	HSD	A	149	47650	25120	139110	1.00	0.00	H		ATOM	1193	HB1	HSD	A	149	108360	68180	32940	1.00	0.00	H
ATOM	1195	ND1	HSD	A	149	48330	28320	138390	1.00	0.00	N		ATOM	1194	HB2	HSD	A	149	109420	69390	33810	1.00	0.00	H
ATOM	1196	HD1	HSD	A	149	48480	28750	139280	1.00	0.00	H		ATOM	1195	ND1	HSD	A	149	108450	71470	32830	1.00	0.00	N
ATOM	1197	CG	HSD	A	149	47770	27090	138100	1.00	0.00	C		ATOM	1196	HD1	HSD	A	149	109020	71670	33630	1.00	0.00	H
ATOM	1198	CE1	HSD	A	149	48690	28900	137230	1.00	0.00	C		ATOM	1197	CG	HSD	A	149	107900	70240	32600	1.00	0.00	C
ATOM	1199	HE1	HSD	A	149	49240	29850	137200	1.00	0.00	H		ATOM	1198	CE1	HSD	A	149	108110	72280	31830	1.00	0.00	C
ATOM	1200	NE2	HSD	A	149	48380	28190	136180	1.00	0.00	N		ATOM	1199	HE1	HSD	A	149	108220	73360	31870	1.00	0.00	H
ATOM	1201	CD2	HSD	A	149	47780	27020	136750	1.00	0.00	C		ATOM	1200	NE2	HSD	A	149	107400	71680	30920	1.00	0.00	N
ATOM	1202	HD2	HSD	A	149	47330	26270	136110	1.00	0.00	H		ATOM	1201	CD2	HSD	A	149	107290	70380	31410	1.00	0.00	C
ATOM	1203	C	HSD	A	149	45820	25690	141220	1.00	0.00	C		ATOM	1202	HD2	HSD	A	149	106940	69600	30750	1.00	0.00	H
ATOM	1204	O	HSD	A	149	44610	25910	141190	1.00	0.00	O		ATOM	1203	C	HSD	A	149	107910	68070	35810	1.00	0.00	C
ATOM	1205	N	VAL	A	150	46300	24700	142080	1.00	0.00	N		ATOM	1204	O	HSD	A	149	107950	66870	35690	1.00	0.00	O
ATOM	1206	HN	VAL	A	150	47280	24520	141980	1.00	0.00	H		ATOM	1205	N	VAL	A	150	108280	68610	37000	1.00	0.00	N
ATOM	1207	CA	VAL	A	150	45570	23850	142890	1.00	0.00	C		ATOM	1206	HN	VAL	A	150	108500	69580	36980	1.00	0.00	H
ATOM	1208	HA	VAL	A	150	44800	23400	142270	1.00	0.00	H		ATOM	1207	CA	VAL	A	150	108630	67850	38170	1.00	0.00	C
ATOM	1209	CB	VAL	A	150	46460	22830	143520	1.00	0.00	C		ATOM	1208	HA	VAL	A	150	109240	67010	37850	1.00	0.00	H
ATOM	1210	HB	VAL	A	150	47140	23400	144190	1.00	0.00	H		ATOM	1209	CB	VAL	A	150	109210	68680	39230	1.00	0.00	C
ATOM	1211	CG1	VAL	A	150	45680	21860	144390	1.00	0.00	C		ATOM	1210	HB	VAL	A	150	108550	69550	39460	1.00	0.00	H
ATOM	1212	HG11	VAL	A	150	44870	21300	143880	1.00	0.00	H		ATOM	1211	CG1	VAL	A	150	109430	67870	40470	1.00	0.00	C
ATOM	1213	HG12	VAL	A	150	45040	22410	145110	1.00	0.00	H		ATOM	1212	HG11	VAL	A	150	109910	68470	41270	1.00	0.00	H
ATOM	1214	HG13	VAL	A	150	46320	21110	144890	1.00	0.00	H		ATOM	1213	HG12	VAL	A	150	110060	66970	40300	1.00	0.00	H
ATOM	1215	CG2	VAL	A	150	47330	22070	142550	1.00	0.00	C		ATOM	1214	HG13	VAL	A	150	108490	67500	40930	1.00	0.00	H
ATOM	1216	HG21	VAL	A	150	47970	21290	143010	1.00	0.00	H		ATOM	1215	CG2	VAL	A	150	110560	69130	38660	1.00	0.00	C
ATOM	1217	HG22	VAL	A	150	48070	22770	142100	1.00	0.00	H		ATOM	1216	HG21	VAL	A	150	111300	68300	38680	1.00	0.00	H
ATOM	1218	HG23	VAL	A	150	46780	21690	141670	1.00	0.00	H		ATOM	1217	HG22	VAL	A	150	110970	69830	39420	1.00	0.00	H
ATOM	1219	C	VAL	A	150	44860	24700	143960	1.00	0.00	C		ATOM	1218	HG23	VAL	A	150	110610	69710	37720	1.00	0.00	H
ATOM	1220	O	VAL	A	150	43700	24600	144250	1.00	0.00	O		ATOM	1219	C	VAL	A	150	107370	67150	38660	1.00	0.00	C
ATOM	1221	N	THR	A	151	45530	25680	144580	1.00	0.00	N		ATOM	1220	O	VAL	A	150	107370	65970	39150	1.00	0.00	O
ATOM	1222	HN	THR	A	151	46530	25760	144600	1.00	0.00	H		ATOM	1221	N	THR	A	151	106120	67860	38590	1.00	0.00	N
ATOM	1223	CA	THR	A	151	44960	26540	145540	1.00	0.00	C		ATOM	1222	HN	THR	A	151	105990	68780	38220	1.00	0.00	H
ATOM	1224	HA	THR	A	151	44230	26050	146180	1.00	0.00	H		ATOM	1223	CA	THR	A	151	104940	67230	39190	1.00	0.00	C
ATOM	1225	CB	THR	A	151	45970	27160	146590	1.00	0.00	C		ATOM	1224	HA	THR	A	151	105200	66960	40200	1.00	0.00	H
ATOM	1226	HB	THR	A	151	45530	27940	147250	1.00	0.00	H		ATOM	1225	CB	THR	A	151	103810	68240	39350	1.00	0.00	C
ATOM	1227	OG1	THR	A	151	47170	27650	145910	1.00	0.00	O		ATOM	1226	HB	THR	A	151	102840	67720	39520	1.00	0.00	H
ATOM	1228	HG1	THR	A	151	46960	28540	145600	1.00	0.00	H		ATOM	1227	OG1	THR	A	151	103560	69100	38210	1.00	0.00	O
ATOM	1229	CG2	THR	A	151	46480	26040	147510	1.00	0.00	C		ATOM	1228	HG1	THR	A	151	103130	68570	37540	1.00	0.00	H
ATOM	1230	HG21	THR	A	151	46820	25150	146930	1.00	0.00	H		ATOM	1229	CG2	THR	A	151	104080	69220	40490	1.00	0.00	C
ATOM	1231	HG22	THR	A	151	45640	25830	148210	1.00	0.00	H		ATOM	1230	HG21	THR	A	151	104300	68670	41430	1.00	0.00	H
ATOM	1232	HG23	THR	A	151	47390	26260	148100	1.00	0.00	H		ATOM	1231	HG22	THR	A	151	103140	69680	40850	1.00	0.00	H
ATOM	1233	C	THR	A	151	44240	27720	144960	1.00	0.00	C		ATOM	1232	HG23	THR	A	151	104820	70030	40310	1.00	0.00	H
ATOM	1234	O	THR	A	151	43440	28230	145730	1.00	0.00	O		ATOM	1233	C	THR	A	151	104510	66050	38300	1.00	0.00	C
ATOM	1235	N	LEU	A	152	44420	28110	143700	1.00	0.00	N		ATOM	1234	O	THR	A	151	103770	65240	38810	1.00	0.00	O
ATOM	1236	HN	LEU	A	152	45220	27800	143180	1.00	0.00	H		ATOM	1235	N	LEU	A	152	105000	65950	37000	1.00	0.00	N
ATOM	1237	CA	LEU	A	152	43410	28960	143020	1.00	0.00	C		ATOM	1236	HN	LEU	A	152	105590	66630	36570	1.00	0.00	H
ATOM	1238	HA	LEU	A	152	43290	29870	143580	1.00	0.00	H		ATOM	1237	CA	LEU	A	152	104890	64770	36190	1.00	0.00	C
ATOM	1239	CB	LEU	A	152	43770	29470	141610	1.00	0.00	C		ATOM	1238	HA	LEU	A	152	103950	64250	36310	1.00	0.00	H
ATOM	1240	HB1	LEU	A	152	42960	30070	141130	1.00	0.00	H		ATOM	1239	CB	LEU	A	152	105130	65170	34650	1.00	0.00	C
ATOM	1241	HB2	LEU	A	152	43940	28520	141060	1.00	0.00	H		ATOM	1240	HB1	LEU	A	152	105220	64270	34000	1.00	0.00	H
ATOM	1242	CG	LEU	A	152	45110	30320	141490	1.00	0.00	C		ATOM	1241	HB2	LEU	A	152	106050	65790	34680	1.00	0.00	H
ATOM	1243	HG	LEU	A	152	45870	29680	141990	1.00	0.00	H		ATOM	1242	CG	LEU	A	152	103970	66090	34140	1.00	0.00	C
ATOM	1244	CD1	LEU	A	152	45490	30220	139990	1.00	0.00	C		ATOM	1243	HG	LEU	A	152	103760	66830	34940	1.00	0.00	H
ATOM	1245	HD11	LEU	A	152	45660	29130	139800	1.00	0.00	H		ATOM	1244	CD1	LEU	A	152	104390	66840	32920	1.00	0.00	C
ATOM	1246	HD12	LEU	A	152	46420	30820	139900	1.00	0.00	H		ATOM	1245	HD11	LEU	A	152	104580	66180	32050	1.00	0.00	H
ATOM	1247	HD13	LEU	A	152	44650	30610	139380	1.00	0.00	H		ATOM	1246	HD12	LEU	A	152	105340	67410	32990	1.00	0.00	H
ATOM	1248	CD2	LEU	A	152	45020	31800	142000	1.00	0.00	C		ATOM	1247	HD13	LEU	A	152	103610	67580	32620	1.00	0.00	H
ATOM	1249	HD21	LEU	A	152	44050	32230	141670	1.00	0.00	H		ATOM	1248	CD2	LEU	A	152	102710	65250	33800	1.00	0.00	C
ATOM	1250	HD22	LEU	A	152	45890	32350	141590	1.00	0.00	H		ATOM	1249	HD21	LEU	A	152	102990	64440	33090	1.00	0.00	H
ATOM	1251	HD23	LEU	A	152	45120	31810	143100	1.00	0.00	H		ATOM	1250	HD22	LEU	A	152	101980	66020	33450	1.00	0.00	H
ATOM	1252	C	LEU	A	152	42050	28250	142890	1.00	0.00	C		ATOM	1251	HD23	LEU	A	152	102240	64760	34680	1.00	0.00	H
ATOM	1253	O	LEU	A	152	41050	28870	143140	1.00	0.00	O		ATOM	1252	C	LEU	A	152	105830	63670	36540	1.00	0.00	C
ATOM	1254	N	GLN	A	153	41990	26970	142420	1.00	0.00	N		ATOM	1253	O	LEU	A	152	105420	62470	36490	1.00	0.00	O
ATOM	1255	HN	GLN	A	153	42780	26540	142000	1.00	0.00	H		ATOM	1254	N	GLN	A	153	107040	63950	37040	1.00	0.00	N
ATOM	1256	CA	GLN	A	153	40770	26110	142370	1.00	0.00	C		ATOM	1255	HN	GLN	A	153	107300	64900	37160	1.00	0.00	H
ATOM	1257	HA	GLN	A	153	40050	26720	141860	1.00	0.00	H		ATOM	1256	CA	GLN	A	153	107910	62900	37570	1.00	0.00	C
ATOM	1258	CB	GLN	A	153	41090	24800	141500	1.00	0.00	C		ATOM	1257	HA	GLN	A	153	107840	62030	36930	1.00	0.00	H
ATOM	1259	HB1	GLN	A	153	41980	24310	141950	1.00	0.00	H		ATOM	1258	CB	GLN	A	153	109330	63320	37690	1.00	0.00	C
ATOM	1260	HB2	GLN	A	153	41520	25150	140540	1.00	0.00	H		ATOM	1259	HB1	GLN	A	153	109980	62570	38190	1.00	0.00	H
ATOM	1261	CG	GLN	A	153	39870	23780	141310	1.00	0.00	C		ATOM	1260	HB2	GLN	A	153	109230	64260	38280	1.00	0.00	H
ATOM	1262	HG1	GLN	A	153	39470	23360	142260	1.00	0.00	H		ATOM	1261	CG	GLN	A	153	110060	63530	36320	1.00	0.00	C
ATOM	1263	HG2	GLN	A	153	40210	22910	140710	1.00	0.00	H		ATOM	1262	HG1	GLN	A	153	109430	64210	35720	1.00	0.00	H
ATOM	1264	CD	GLN	A	153	38800	24430	140500	1.00	0.00	C		ATOM	1263	HG2	GLN	A	153	110240	62580	35770	1.00	0.00	H
ATOM	1265	OE1	GLN	A	153	38880	24500	139260	1.00	0.00	O		ATOM	1264	CD	GLN	A	153	111400	64140	36560	1.00	0.00	C
ATOM	1266	NE2	GLN	A	153	37830	25120	141200	1.00	0.00	N		ATOM	1265	OE1	GLN	A	153	111570	65340	36310	1.00	0.00	O
ATOM	1267	HE21	GLN	A	153	37180	25720	140720	1.00	0.00	H		ATOM	1266	NE2	GLN	A	153	112380	63420	37200	1.00	0.00	N
ATOM	1268	HE22	GLN	A	153	37850	25260	142190	1.00	0.00	H		ATOM	1267	HE21	GLN	A	153	113270	63810	37440	1.00	0.00	H
ATOM	1269	C	GLN	A	153	40030	25870	143680	1.00	0.00	C		ATOM	1268	HE22	GLN	A	153	112140	62470	37430	1.00	0.00	H
ATOM	1270	O	GLN	A	153	38770	25930	143840	1.00	0.00	O		ATOM	1269	C	GLN	A	153	107380	62080	38800	1.00	0.00	C
ATOM	1271	N	ALA	A	154	40830	25570	144800	1.00	0.00	N		ATOM	1270	O	GLN	A	153	107410	60870	38890	1.00	0.00	O
ATOM	1272	HN	ALA	A	154	41780	25330	144630	1.00	0.00	H		ATOM	1271	N	ALA	A	154	106880	62910	39750	1.00	0.00	N
ATOM	1273	CA	ALA	A	154	40200	25540	146130	1.00	0.00	C		ATOM	1272	HN	ALA	A	154	106840	63890	39600	1.00	0.00	H
ATOM	1274	HA	ALA	A	154	39280	25010	145940	1.00	0.00	H		ATOM	1273	CA	ALA	A	154	106210	62450	40970	1.00	0.00	C
ATOM	1275	CB	ALA	A	154	40970	24640	147070	1.00	0.00	C		ATOM	1274	HA	ALA	A	154	106920	61910	41570	1.00	0.00	H
ATOM	1276	HB1	ALA	A	154	40530	24430	148070	1.00	0.00	H		ATOM	1275	CB	ALA	A	154	105820	63820	41720	1.00	0.00	C
ATOM	1277	HB2	ALA	A	154	41950	25110	147310	1.00	0.00	H		ATOM	1276	HB1	ALA	A	154	104960	64250	41150	1.00	0.00	H
ATOM	1278	HB3	ALA	A	154	41210	23660	146620	1.00	0.00	H		ATOM	1277	HB2	ALA	A	154	106660	64540	41650	1.00	0.00	H
ATOM	1279	C	ALA	A	154	39920	26970	146610	1.00	0.00	C		ATOM	1278	HB3	ALA	A	154	105550	63680	42790	1.00	0.00	H
ATOM	1280	O	ALA	A	154	38800	27170	147200	1.00	0.00	O		ATOM	1279	C	ALA	A	154	105020	61650	40690	1.00	0.00	C
ATOM	1281	N	ALA	A	155	40640	28060	146250	1.00	0.00	N		ATOM	1280	O	ALA	A	154	104730	60600	41330	1.00	0.00	O
ATOM	1282	HN	ALA	A	155	41600	27930	146010	1.00	0.00	H		ATOM	1281	N	ALA	A	155	104200	62030	39670	1.00	0.00	N
ATOM	1283	CA	ALA	A	155	40070	29370	146620	1.00	0.00	C		ATOM	1282	HN	ALA	A	155	104400	62850	39140	1.00	0.00	H
ATOM	1284	HA	ALA	A	155	39830	29490	147660	1.00	0.00	H		ATOM	1283	CA	ALA	A	155	103100	61310	39200	1.00	0.00	C
ATOM	1285	CB	ALA	A	155	41130	30440	146340	1.00	0.00	C		ATOM	1284	HA	ALA	A	155	102420	61130	40020	1.00	0.00	H
ATOM	1286	HB1	ALA	A	155	41440	30440	145270	1.00	0.00	H		ATOM	1285	CB	ALA	A	155	102480	62200	38060	1.00	0.00	C
ATOM	1287	HB2	ALA	A	155	42080	30230	146880	1.00	0.00	H		ATOM	1286	HB1	ALA	A	155	102210	63180	38510	1.00	0.00	H
ATOM	1288	HB3	ALA	A	155	40750	31450	146600	1.00	0.00	H		ATOM	1287	HB2	ALA	A	155	101570	61680	37680	1.00	0.00	H
ATOM	1289	C	ALA	A	155	38700	29710	146010	1.00	0.00	C		ATOM	1288	HB3	ALA	A	155	103210	62360	37240	1.00	0.00	H
ATOM	1290	O	ALA	A	155	37760	30250	146650	1.00	0.00	O		ATOM	1289	C	ALA	A	155	103490	60000	38510	1.00	0.00	C
ATOM	1291	N	ALA	A	156	38520	29370	144720	1.00	0.00	N		ATOM	1290	O	ALA	A	155	102970	58890	38830	1.00	0.00	O
ATOM	1292	HN	ALA	A	156	39270	29020	144160	1.00	0.00	H		ATOM	1291	N	ALA	A	156	104540	60040	37630	1.00	0.00	N
ATOM	1293	CA	ALA	A	156	37290	29450	143960	1.00	0.00	C		ATOM	1292	HN	ALA	A	156	105040	60830	37270	1.00	0.00	H
ATOM	1294	HA	ALA	A	156	36940	30470	143890	1.00	0.00	H		ATOM	1293	CA	ALA	A	156	105180	58840	37100	1.00	0.00	C
ATOM	1295	CB	ALA	A	156	37560	28970	142530	1.00	0.00	C		ATOM	1294	HA	ALA	A	156	104390	58460	36450	1.00	0.00	H
ATOM	1296	HB1	ALA	A	156	37940	27930	142530	1.00	0.00	H		ATOM	1295	CB	ALA	A	156	106440	59220	36220	1.00	0.00	C
ATOM	1297	HB2	ALA	A	156	38510	29350	142100	1.00	0.00	H		ATOM	1296	HB1	ALA	A	156	106200	59970	35440	1.00	0.00	H
ATOM	1298	HB3	ALA	A	156	36700	28990	141820	1.00	0.00	H		ATOM	1297	HB2	ALA	A	156	106910	58380	35670	1.00	0.00	H
ATOM	1299	C	ALA	A	156	36150	28630	144520	1.00	0.00	C		ATOM	1298	HB3	ALA	A	156	107270	59680	36790	1.00	0.00	H
ATOM	1300	O	ALA	A	156	35070	29180	144580	1.00	0.00	O		ATOM	1299	C	ALA	A	156	105570	57810	38190	1.00	0.00	C
ATOM	1301	N	ASP	A	157	36310	27320	144930	1.00	0.00	N		ATOM	1300	O	ALA	A	156	105210	56660	38140	1.00	0.00	O
ATOM	1302	HN	ASP	A	157	37210	26880	144860	1.00	0.00	H		ATOM	1301	N	ASP	A	157	106310	58300	39240	1.00	0.00	N
ATOM	1303	CA	ASP	A	157	35340	26520	145590	1.00	0.00	C		ATOM	1302	HN	ASP	A	157	106650	59240	39290	1.00	0.00	H
ATOM	1304	HA	ASP	A	157	34440	26440	145000	1.00	0.00	H		ATOM	1303	CA	ASP	A	157	106870	57450	40310	1.00	0.00	C
ATOM	1305	CB	ASP	A	157	35970	25110	145810	1.00	0.00	C		ATOM	1304	HA	ASP	A	157	107120	56540	39800	1.00	0.00	H
ATOM	1306	HB1	ASP	A	157	35360	24460	146470	1.00	0.00	H		ATOM	1305	CB	ASP	A	157	107900	58180	41190	1.00	0.00	C
ATOM	1307	HB2	ASP	A	157	36990	25240	146230	1.00	0.00	H		ATOM	1306	HB1	ASP	A	157	107490	58760	42040	1.00	0.00	H
ATOM	1308	CG	ASP	A	157	36160	24260	144530	1.00	0.00	C		ATOM	1307	HB2	ASP	A	157	108430	58940	40580	1.00	0.00	H
ATOM	1309	OD1	ASP	A	157	35250	24270	143720	1.00	0.00	O		ATOM	1308	CG	ASP	A	157	108980	57200	41670	1.00	0.00	C
ATOM	1310	OD2	ASP	A	157	37090	23430	144430	1.00	0.00	O		ATOM	1309	OD1	ASP	A	157	109370	56260	40910	1.00	0.00	O
ATOM	1311	C	ASP	A	157	34940	27060	146960	1.00	0.00	C		ATOM	1310	OD2	ASP	A	157	109540	57350	42790	1.00	0.00	O
ATOM	1312	O	ASP	A	157	33720	27080	147290	1.00	0.00	O		ATOM	1311	C	ASP	A	157	105660	56980	41220	1.00	0.00	C
ATOM	1313	N	ARG	A	158	35910	27600	147790	1.00	0.00	N		ATOM	1312	O	ASP	A	157	105710	55920	41830	1.00	0.00	O
ATOM	1314	HN	ARG	A	158	36850	27650	147470	1.00	0.00	H		ATOM	1313	N	ARG	A	158	104560	57750	41440	1.00	0.00	N
ATOM	1315	CA	ARG	A	158	35700	28090	149140	1.00	0.00	C		ATOM	1314	HN	ARG	A	158	104640	58560	40870	1.00	0.00	H
ATOM	1316	HA	ARG	A	158	35010	27380	149590	1.00	0.00	H		ATOM	1315	CA	ARG	A	158	103320	57390	42080	1.00	0.00	C
ATOM	1317	CB	ARG	A	158	37070	28270	149890	1.00	0.00	C		ATOM	1316	HA	ARG	A	158	103710	57020	43010	1.00	0.00	H
ATOM	1318	HB1	ARG	A	158	37770	28900	149310	1.00	0.00	H		ATOM	1317	CB	ARG	A	158	102500	58690	42320	1.00	0.00	C
ATOM	1319	HB2	ARG	A	158	37450	27230	150030	1.00	0.00	H		ATOM	1318	HB1	ARG	A	158	102230	59010	41290	1.00	0.00	H
ATOM	1320	CG	ARG	A	158	36950	28780	151370	1.00	0.00	C		ATOM	1319	HB2	ARG	A	158	103160	59440	42810	1.00	0.00	H
ATOM	1321	HG1	ARG	A	158	36570	29820	151310	1.00	0.00	H		ATOM	1320	CG	ARG	A	158	101170	58570	43120	1.00	0.00	C
ATOM	1322	HG2	ARG	A	158	38040	28890	151540	1.00	0.00	H		ATOM	1321	HG1	ARG	A	158	100420	57860	42720	1.00	0.00	H
ATOM	1323	CD	ARG	A	158	36010	27900	152250	1.00	0.00	C		ATOM	1322	HG2	ARG	A	158	100790	59610	43060	1.00	0.00	H
ATOM	1324	HD1	ARG	A	158	36610	27000	152540	1.00	0.00	H		ATOM	1323	CD	ARG	A	158	101370	58110	44610	1.00	0.00	C
ATOM	1325	HD2	ARG	A	158	35080	27500	151790	1.00	0.00	H		ATOM	1324	HD1	ARG	A	158	102040	58810	45160	1.00	0.00	H
ATOM	1326	NE	ARG	A	158	35520	28680	153480	1.00	0.00	N		ATOM	1325	HD2	ARG	A	158	101770	57080	44690	1.00	0.00	H
ATOM	1327	HE	ARG	A	158	35440	29670	153380	1.00	0.00	H		ATOM	1326	NE	ARG	A	158	100010	58210	45200	1.00	0.00	N
ATOM	1328	CZ	ARG	A	158	35180	28170	154640	1.00	0.00	C		ATOM	1327	HE	ARG	A	158	99310	57640	44760	1.00	0.00	H
ATOM	1329	NH1	ARG	A	158	35210	26900	155010	1.00	0.00	N		ATOM	1328	CZ	ARG	A	158	99760	58300	46500	1.00	0.00	C
ATOM	1330	HH11	ARG	A	158	35470	26230	154320	1.00	0.00	H		ATOM	1329	NH1	ARG	A	158	100630	58450	47470	1.00	0.00	N
ATOM	1331	HH12	ARG	A	158	34890	26720	155940	1.00	0.00	H		ATOM	1330	HH11	ARG	A	158	101610	58530	47300	1.00	0.00	H
ATOM	1332	NH2	ARG	A	158	34770	28910	155610	1.00	0.00	N		ATOM	1331	HH12	ARG	A	158	100310	58360	48410	1.00	0.00	H
ATOM	1333	HH21	ARG	A	158	34710	29890	155470	1.00	0.00	H		ATOM	1332	NH2	ARG	A	158	98510	58330	46870	1.00	0.00	N
ATOM	1334	HH22	ARG	A	158	34350	28490	156420	1.00	0.00	H		ATOM	1333	HH21	ARG	A	158	97800	57840	46360	1.00	0.00	H
ATOM	1335	C	ARG	A	158	34920	29410	149230	1.00	0.00	C		ATOM	1334	HH22	ARG	A	158	98370	58250	47860	1.00	0.00	H
ATOM	1336	O	ARG	A	158	33950	29680	149980	1.00	0.00	O		ATOM	1335	C	ARG	A	158	102470	56210	41510	1.00	0.00	C
ATOM	1337	N	PHE	A	159	35330	30360	148390	1.00	0.00	N		ATOM	1336	O	ARG	A	158	102230	55220	42200	1.00	0.00	O
ATOM	1338	HN	PHE	A	159	36120	30150	147810	1.00	0.00	H		ATOM	1337	N	PHE	A	159	102010	56350	40240	1.00	0.00	N
ATOM	1339	CA	PHE	A	159	34910	31730	148330	1.00	0.00	C		ATOM	1338	HN	PHE	A	159	102300	57220	39850	1.00	0.00	H
ATOM	1340	HA	PHE	A	159	34610	32090	149300	1.00	0.00	H		ATOM	1339	CA	PHE	A	159	101090	55560	39480	1.00	0.00	C
ATOM	1341	CB	PHE	A	159	36060	32630	147930	1.00	0.00	C		ATOM	1340	HA	PHE	A	159	100410	55060	40150	1.00	0.00	H
ATOM	1342	HB1	PHE	A	159	35710	33680	148060	1.00	0.00	H		ATOM	1341	CB	PHE	A	159	100400	56420	38360	1.00	0.00	C
ATOM	1343	HB2	PHE	A	159	36410	32460	146890	1.00	0.00	H		ATOM	1342	HB1	PHE	A	159	99570	55820	37950	1.00	0.00	H
ATOM	1344	CG	PHE	A	159	37280	32570	148930	1.00	0.00	C		ATOM	1343	HB2	PHE	A	159	101140	56870	37660	1.00	0.00	H
ATOM	1345	CD1	PHE	A	159	37060	32380	150350	1.00	0.00	C		ATOM	1344	CG	PHE	A	159	99770	57660	39010	1.00	0.00	C
ATOM	1346	HD1	PHE	A	159	36020	32310	150630	1.00	0.00	H		ATOM	1345	CD1	PHE	A	159	98910	57580	40160	1.00	0.00	C
ATOM	1347	CE1	PHE	A	159	38080	32350	151220	1.00	0.00	C		ATOM	1346	HD1	PHE	A	159	98820	56610	40630	1.00	0.00	H
ATOM	1348	HE1	PHE	A	159	37750	32270	152240	1.00	0.00	H		ATOM	1347	CE1	PHE	A	159	98290	58650	40710	1.00	0.00	C
ATOM	1349	CZ	PHE	A	159	39390	32370	150760	1.00	0.00	C		ATOM	1348	HE1	PHE	A	159	97820	58490	41670	1.00	0.00	H
ATOM	1350	HZ	PHE	A	159	40190	32240	151480	1.00	0.00	H		ATOM	1349	CZ	PHE	A	159	98530	59880	40050	1.00	0.00	C
ATOM	1351	CD2	PHE	A	159	38620	32750	148470	1.00	0.00	C		ATOM	1350	HZ	PHE	A	159	98220	60830	40470	1.00	0.00	H
ATOM	1352	HD2	PHE	A	159	38800	32940	147420	1.00	0.00	H		ATOM	1351	CD2	PHE	A	159	99810	58850	38280	1.00	0.00	C
ATOM	1353	CE2	PHE	A	159	39710	32620	149390	1.00	0.00	C		ATOM	1352	HD2	PHE	A	159	100500	58900	37450	1.00	0.00	H
ATOM	1354	HE2	PHE	A	159	40730	32620	149060	1.00	0.00	H		ATOM	1353	CE2	PHE	A	159	99190	59980	38800	1.00	0.00	C
ATOM	1355	C	PHE	A	159	33770	31860	147370	1.00	0.00	C		ATOM	1354	HE2	PHE	A	159	99230	60880	38200	1.00	0.00	H
ATOM	1356	O	PHE	A	159	33060	32910	147270	1.00	0.00	O		ATOM	1355	C	PHE	A	159	101830	54410	38810	1.00	0.00	C
ATOM	1357	N	GLU	A	160	33370	30790	146660	1.00	0.00	N		ATOM	1356	O	PHE	A	159	101180	53520	38310	1.00	0.00	O
ATOM	1358	HN	GLU	A	160	33720	29910	146960	1.00	0.00	H		ATOM	1357	N	GLU	A	160	103170	54420	38780	1.00	0.00	N
ATOM	1359	CA	GLU	A	160	32270	30670	145660	1.00	0.00	C		ATOM	1358	HN	GLU	A	160	103600	55220	39170	1.00	0.00	H
ATOM	1360	HA	GLU	A	160	32360	29670	145260	1.00	0.00	H		ATOM	1359	CA	GLU	A	160	104010	53390	38210	1.00	0.00	C
ATOM	1361	CB	GLU	A	160	30840	30600	146270	1.00	0.00	C		ATOM	1360	HA	GLU	A	160	105040	53680	38370	1.00	0.00	H
ATOM	1362	HB1	GLU	A	160	30210	30760	145370	1.00	0.00	H		ATOM	1361	CB	GLU	A	160	103920	51980	38800	1.00	0.00	C
ATOM	1363	HB2	GLU	A	160	30890	31520	146890	1.00	0.00	H		ATOM	1362	HB1	GLU	A	160	104640	51260	38350	1.00	0.00	H
ATOM	1364	CG	GLU	A	160	30550	29360	147100	1.00	0.00	C		ATOM	1363	HB2	GLU	A	160	102860	51650	38660	1.00	0.00	H
ATOM	1365	HG1	GLU	A	160	31490	29090	147620	1.00	0.00	H		ATOM	1364	CG	GLU	A	160	104220	51960	40380	1.00	0.00	C
ATOM	1366	HG2	GLU	A	160	30260	28460	146520	1.00	0.00	H		ATOM	1365	HG1	GLU	A	160	103570	52770	40770	1.00	0.00	H
ATOM	1367	CD	GLU	A	160	29500	29640	148150	1.00	0.00	C		ATOM	1366	HG2	GLU	A	160	105260	52290	40620	1.00	0.00	H
ATOM	1368	OE1	GLU	A	160	28390	29070	148010	1.00	0.00	O		ATOM	1367	CD	GLU	A	160	103790	50700	41110	1.00	0.00	C
ATOM	1369	OE2	GLU	A	160	29760	30400	149130	1.00	0.00	O		ATOM	1368	OE1	GLU	A	160	102600	50580	41560	1.00	0.00	O
ATOM	1370	C	GLU	A	160	32520	31600	144480	1.00	0.00	C		ATOM	1369	OE2	GLU	A	160	104650	49780	41100	1.00	0.00	O
ATOM	1371	O	GLU	A	160	31600	32160	143870	1.00	0.00	O		ATOM	1370	C	GLU	A	160	103830	53350	36710	1.00	0.00	C
ATOM	1372	N	ALA	A	161	33780	31790	144160	1.00	0.00	N		ATOM	1371	O	GLU	A	160	103640	52260	36090	1.00	0.00	O
ATOM	1373	HN	ALA	A	161	34450	31110	144460	1.00	0.00	H		ATOM	1372	N	ALA	A	161	103850	54500	36050	1.00	0.00	N
ATOM	1374	CA	ALA	A	161	34190	32870	143260	1.00	0.00	C		ATOM	1373	HN	ALA	A	161	104230	55320	36480	1.00	0.00	H
ATOM	1375	HA	ALA	A	161	33300	33460	143100	1.00	0.00	H		ATOM	1374	CA	ALA	A	161	103280	54700	34760	1.00	0.00	C
ATOM	1376	CB	ALA	A	161	35210	33760	143940	1.00	0.00	C		ATOM	1375	HA	ALA	A	161	103070	53780	34240	1.00	0.00	H
ATOM	1377	HB1	ALA	A	161	35600	34420	143130	1.00	0.00	H		ATOM	1376	CB	ALA	A	161	102010	55480	34820	1.00	0.00	C
ATOM	1378	HB2	ALA	A	161	36020	33120	144350	1.00	0.00	H		ATOM	1377	HB1	ALA	A	161	102190	56510	35190	1.00	0.00	H
ATOM	1379	HB3	ALA	A	161	34770	34400	144740	1.00	0.00	H		ATOM	1378	HB2	ALA	A	161	101270	55010	35490	1.00	0.00	H
ATOM	1380	C	ALA	A	161	34680	32390	141930	1.00	0.00	C		ATOM	1379	HB3	ALA	A	161	101610	55730	33810	1.00	0.00	H
ATOM	1381	O	ALA	A	161	35460	31470	141890	1.00	0.00	O		ATOM	1380	C	ALA	A	161	104530	55420	34140	1.00	0.00	C
ATOM	1382	N	LYS	A	162	34350	33030	140790	1.00	0.00	N		ATOM	1381	O	ALA	A	161	105220	56090	34910	1.00	0.00	O
ATOM	1383	HN	LYS	A	162	33790	33850	140860	1.00	0.00	H		ATOM	1382	N	LYS	A	162	104810	55190	32790	1.00	0.00	N
ATOM	1384	CA	LYS	A	162	34950	32700	139570	1.00	0.00	C		ATOM	1383	HN	LYS	A	162	104320	54480	32300	1.00	0.00	H
ATOM	1385	HA	LYS	A	162	35050	31640	139420	1.00	0.00	H		ATOM	1384	CA	LYS	A	162	105560	56080	31990	1.00	0.00	C
ATOM	1386	CB	LYS	A	162	33980	33200	138410	1.00	0.00	C		ATOM	1385	HA	LYS	A	162	106110	56690	32680	1.00	0.00	H
ATOM	1387	HB1	LYS	A	162	33810	34290	138470	1.00	0.00	H		ATOM	1386	CB	LYS	A	162	106500	55400	30890	1.00	0.00	C
ATOM	1388	HB2	LYS	A	162	32990	32740	138610	1.00	0.00	H		ATOM	1387	HB1	LYS	A	162	107240	54720	31370	1.00	0.00	H
ATOM	1389	CG	LYS	A	162	34410	32920	136950	1.00	0.00	C		ATOM	1388	HB2	LYS	A	162	107080	56230	30430	1.00	0.00	H
ATOM	1390	HG1	LYS	A	162	34670	31840	136890	1.00	0.00	H		ATOM	1389	CG	LYS	A	162	105720	54530	29930	1.00	0.00	C
ATOM	1391	HG2	LYS	A	162	35330	33520	136800	1.00	0.00	H		ATOM	1390	HG1	LYS	A	162	104950	55050	29330	1.00	0.00	H
ATOM	1392	CD	LYS	A	162	33290	33260	135920	1.00	0.00	C		ATOM	1391	HG2	LYS	A	162	105130	53740	30450	1.00	0.00	H
ATOM	1393	HD1	LYS	A	162	33160	34360	135940	1.00	0.00	H		ATOM	1392	CD	LYS	A	162	106650	53870	28870	1.00	0.00	C
ATOM	1394	HD2	LYS	A	162	32360	32870	136380	1.00	0.00	H		ATOM	1393	HD1	LYS	A	162	105990	53270	28200	1.00	0.00	H
ATOM	1395	CE	LYS	A	162	33580	32720	134470	1.00	0.00	C		ATOM	1394	HD2	LYS	A	162	107290	53110	29370	1.00	0.00	H
ATOM	1396	HE1	LYS	A	162	32820	33090	133750	1.00	0.00	H		ATOM	1395	CE	LYS	A	162	107420	54830	27950	1.00	0.00	C
ATOM	1397	HE2	LYS	A	162	33600	31610	134550	1.00	0.00	H		ATOM	1396	HE1	LYS	A	162	107880	55670	28510	1.00	0.00	H
ATOM	1398	NZ	LYS	A	162	34880	33080	133890	1.00	0.00	N		ATOM	1397	HE2	LYS	A	162	106780	55340	27190	1.00	0.00	H
ATOM	1399	HZ1	LYS	A	162	35680	32770	134480	1.00	0.00	H		ATOM	1398	NZ	LYS	A	162	108520	54070	27260	1.00	0.00	N
ATOM	1400	HZ2	LYS	A	162	34790	34120	133930	1.00	0.00	H		ATOM	1399	HZ1	LYS	A	162	108050	53560	26490	1.00	0.00	H
ATOM	1401	HZ3	LYS	A	162	35130	32780	132920	1.00	0.00	H		ATOM	1400	HZ2	LYS	A	162	109130	53490	27860	1.00	0.00	H
ATOM	1402	C	LYS	A	162	36350	33420	139420	1.00	0.00	C		ATOM	1401	HZ3	LYS	A	162	109110	54820	26850	1.00	0.00	H
ATOM	1403	O	LYS	A	162	36530	34620	139530	1.00	0.00	O		ATOM	1402	C	LYS	A	162	104570	57050	31340	1.00	0.00	C
ATOM	1404	N	ILE	A	163	37420	32580	139460	1.00	0.00	N		ATOM	1403	O	LYS	A	162	103550	56650	30800	1.00	0.00	O
ATOM	1405	HN	ILE	A	163	37300	31600	139310	1.00	0.00	H		ATOM	1404	N	ILE	A	163	104830	58380	31410	1.00	0.00	N
ATOM	1406	CA	ILE	A	163	38780	33110	139360	1.00	0.00	C		ATOM	1405	HN	ILE	A	163	105630	58670	31930	1.00	0.00	H
ATOM	1407	HA	ILE	A	163	38750	34040	139900	1.00	0.00	H		ATOM	1406	CA	ILE	A	163	103990	59400	30780	1.00	0.00	C
ATOM	1408	CB	ILE	A	163	39730	32250	140150	1.00	0.00	C		ATOM	1407	HA	ILE	A	163	103110	58920	30390	1.00	0.00	H
ATOM	1409	HB	ILE	A	163	39440	31170	140100	1.00	0.00	H		ATOM	1408	CB	ILE	A	163	103390	60330	31830	1.00	0.00	C
ATOM	1410	CG2	ILE	A	163	41260	32410	139710	1.00	0.00	C		ATOM	1409	HB	ILE	A	163	104250	60940	32180	1.00	0.00	H
ATOM	1411	HG21	ILE	A	163	42020	32100	140460	1.00	0.00	H		ATOM	1410	CG2	ILE	A	163	102390	61230	31090	1.00	0.00	C
ATOM	1412	HG22	ILE	A	163	41540	33470	139540	1.00	0.00	H		ATOM	1411	HG21	ILE	A	163	101710	60610	30470	1.00	0.00	H
ATOM	1413	HG23	ILE	A	163	41400	31770	138810	1.00	0.00	H		ATOM	1412	HG22	ILE	A	163	102910	62010	30490	1.00	0.00	H
ATOM	1414	CG1	ILE	A	163	39610	32870	141550	1.00	0.00	C		ATOM	1413	HG23	ILE	A	163	101750	61790	31800	1.00	0.00	H
ATOM	1415	HG11	ILE	A	163	38590	33170	141880	1.00	0.00	H		ATOM	1414	CG1	ILE	A	163	102620	59750	33040	1.00	0.00	C
ATOM	1416	HG12	ILE	A	163	40140	33840	141630	1.00	0.00	H		ATOM	1415	HG11	ILE	A	163	101980	58900	32720	1.00	0.00	H
ATOM	1417	CD	ILE	A	163	40200	31960	142630	1.00	0.00	C		ATOM	1416	HG12	ILE	A	163	102030	60600	33440	1.00	0.00	H
ATOM	1418	HD1	ILE	A	163	39630	31010	142700	1.00	0.00	H		ATOM	1417	CD	ILE	A	163	103470	59250	34260	1.00	0.00	C
ATOM	1419	HD2	ILE	A	163	40190	32510	143600	1.00	0.00	H		ATOM	1418	HD1	ILE	A	163	102670	58650	34750	1.00	0.00	H
ATOM	1420	HD3	ILE	A	163	41210	31510	142500	1.00	0.00	H		ATOM	1419	HD2	ILE	A	163	103680	60090	34960	1.00	0.00	H
ATOM	1421	C	ILE	A	163	39150	33310	137900	1.00	0.00	C		ATOM	1420	HD3	ILE	A	163	104290	58590	33910	1.00	0.00	H
ATOM	1422	O	ILE	A	163	38990	32480	137000	1.00	0.00	O		ATOM	1421	C	ILE	A	163	104750	60100	29730	1.00	0.00	C
ATOM	1423	N	CYS	A	164	39540	34550	137570	1.00	0.00	N		ATOM	1422	O	ILE	A	163	105630	60890	29940	1.00	0.00	O
ATOM	1424	HN	CYS	A	164	39500	35290	138230	1.00	0.00	H		ATOM	1423	N	CYS	A	164	104350	59900	28430	1.00	0.00	N
ATOM	1425	CA	CYS	A	164	39860	34930	136250	1.00	0.00	C		ATOM	1424	HN	CYS	A	164	103570	59290	28310	1.00	0.00	H
ATOM	1426	HA	CYS	A	164	39730	34110	135550	1.00	0.00	H		ATOM	1425	CA	CYS	A	164	104910	60440	27240	1.00	0.00	C
ATOM	1427	CB	CYS	A	164	39030	36090	135830	1.00	0.00	C		ATOM	1426	HA	CYS	A	164	105970	60620	27340	1.00	0.00	H
ATOM	1428	HB1	CYS	A	164	39530	36620	134990	1.00	0.00	H		ATOM	1427	CB	CYS	A	164	104800	59380	26040	1.00	0.00	C
ATOM	1429	HB2	CYS	A	164	39030	36780	136700	1.00	0.00	H		ATOM	1428	HB1	CYS	A	164	105140	59820	25080	1.00	0.00	H
ATOM	1430	SG	CYS	A	164	37330	35600	135490	1.00	0.00	S		ATOM	1429	HB2	CYS	A	164	103730	59190	25820	1.00	0.00	H
ATOM	1431	HG1	CYS	A	164	36800	36750	135080	1.00	0.00	H		ATOM	1430	SG	CYS	A	164	105750	57910	26390	1.00	0.00	S
ATOM	1432	C	CYS	A	164	41310	35320	136190	1.00	0.00	C		ATOM	1431	HG1	CYS	A	164	104970	57390	27330	1.00	0.00	H
ATOM	1433	O	CYS	A	164	41720	36200	136920	1.00	0.00	O		ATOM	1432	C	CYS	A	164	104280	61750	26800	1.00	0.00	C
ATOM	1434	N	LEU	A	165	42090	34580	135450	1.00	0.00	N		ATOM	1433	O	CYS	A	164	103110	61840	26440	1.00	0.00	O
ATOM	1435	HN	LEU	A	165	41700	33950	134790	1.00	0.00	H		ATOM	1434	N	LEU	A	165	105030	62860	26770	1.00	0.00	N
ATOM	1436	CA	LEU	A	165	43530	34510	135650	1.00	0.00	C		ATOM	1435	HN	LEU	A	165	106020	62700	26760	1.00	0.00	H
ATOM	1437	HA	LEU	A	165	43890	35300	136290	1.00	0.00	H		ATOM	1436	CA	LEU	A	165	104610	64220	26540	1.00	0.00	C
ATOM	1438	CB	LEU	A	165	43910	33090	136090	1.00	0.00	C		ATOM	1437	HA	LEU	A	165	103530	64140	26490	1.00	0.00	H
ATOM	1439	HB1	LEU	A	165	43700	32460	135200	1.00	0.00	H		ATOM	1438	CB	LEU	A	165	105150	65060	27680	1.00	0.00	C
ATOM	1440	HB2	LEU	A	165	43210	32880	136920	1.00	0.00	H		ATOM	1439	HB1	LEU	A	165	106240	64850	27790	1.00	0.00	H
ATOM	1441	CG	LEU	A	165	45390	32910	136420	1.00	0.00	C		ATOM	1440	HB2	LEU	A	165	104660	64780	28630	1.00	0.00	H
ATOM	1442	HG	LEU	A	165	46120	33540	135870	1.00	0.00	H		ATOM	1441	CG	LEU	A	165	105060	66680	27480	1.00	0.00	C
ATOM	1443	CD1	LEU	A	165	45710	33270	137870	1.00	0.00	C		ATOM	1442	HG	LEU	A	165	105670	67000	26610	1.00	0.00	H
ATOM	1444	HD11	LEU	A	165	45260	32540	138590	1.00	0.00	H		ATOM	1443	CD1	LEU	A	165	103600	67040	27290	1.00	0.00	C
ATOM	1445	HD12	LEU	A	165	45250	34250	138130	1.00	0.00	H		ATOM	1444	HD11	LEU	A	165	103480	68150	27320	1.00	0.00	H
ATOM	1446	HD13	LEU	A	165	46790	33340	138090	1.00	0.00	H		ATOM	1445	HD12	LEU	A	165	102990	66580	28100	1.00	0.00	H
ATOM	1447	CD2	LEU	A	165	45810	31450	136110	1.00	0.00	C		ATOM	1446	HD13	LEU	A	165	103360	66740	26250	1.00	0.00	H
ATOM	1448	HD21	LEU	A	165	45020	30720	136380	1.00	0.00	H		ATOM	1447	CD2	LEU	A	165	105600	67360	28720	1.00	0.00	C
ATOM	1449	HD22	LEU	A	165	46750	31070	136560	1.00	0.00	H		ATOM	1448	HD21	LEU	A	165	105640	68440	28490	1.00	0.00	H
ATOM	1450	HD23	LEU	A	165	45960	31400	135010	1.00	0.00	H		ATOM	1449	HD22	LEU	A	165	106640	66970	28800	1.00	0.00	H
ATOM	1451	C	LEU	A	165	44220	34910	134370	1.00	0.00	C		ATOM	1450	HD23	LEU	A	165	104990	67200	29640	1.00	0.00	H
ATOM	1452	O	LEU	A	165	44180	34250	133370	1.00	0.00	O		ATOM	1451	C	LEU	A	165	105110	64690	25120	1.00	0.00	C
ATOM	1453	N	VAL	A	166	44990	36080	134390	1.00	0.00	N		ATOM	1452	O	LEU	A	165	106330	64820	24890	1.00	0.00	O
ATOM	1454	HN	VAL	A	166	44950	36650	135200	1.00	0.00	H		ATOM	1453	N	VAL	A	166	104180	64870	24170	1.00	0.00	N
ATOM	1455	CA	VAL	A	166	45930	36480	133360	1.00	0.00	C		ATOM	1454	HN	VAL	A	166	103260	64540	24350	1.00	0.00	H
ATOM	1456	HA	VAL	A	166	45590	36140	132390	1.00	0.00	H		ATOM	1455	CA	VAL	A	166	104320	65570	22970	1.00	0.00	C
ATOM	1457	CB	VAL	A	166	45900	37970	133300	1.00	0.00	C		ATOM	1456	HA	VAL	A	166	105230	65220	22510	1.00	0.00	H
ATOM	1458	HB	VAL	A	166	45920	38490	134280	1.00	0.00	H		ATOM	1457	CB	VAL	A	166	103240	65180	21940	1.00	0.00	C
ATOM	1459	CG1	VAL	A	166	46980	38470	132290	1.00	0.00	C		ATOM	1458	HB	VAL	A	166	102260	65110	22460	1.00	0.00	H
ATOM	1460	HG11	VAL	A	166	48000	38700	132680	1.00	0.00	H		ATOM	1459	CG1	VAL	A	166	103070	66300	20810	1.00	0.00	C
ATOM	1461	HG12	VAL	A	166	46500	39320	131780	1.00	0.00	H		ATOM	1460	HG11	VAL	A	166	102560	66000	19870	1.00	0.00	H
ATOM	1462	HG13	VAL	A	166	47080	37650	131550	1.00	0.00	H		ATOM	1461	HG12	VAL	A	166	104100	66610	20510	1.00	0.00	H
ATOM	1463	CG2	VAL	A	166	44460	38350	132730	1.00	0.00	C		ATOM	1462	HG13	VAL	A	166	102550	67140	21310	1.00	0.00	H
ATOM	1464	HG21	VAL	A	166	44410	39450	132620	1.00	0.00	H		ATOM	1463	CG2	VAL	A	166	103730	63900	21240	1.00	0.00	C
ATOM	1465	HG22	VAL	A	166	43670	37980	133420	1.00	0.00	H		ATOM	1464	HG21	VAL	A	166	102980	63440	20570	1.00	0.00	H
ATOM	1466	HG23	VAL	A	166	44380	37960	131690	1.00	0.00	H		ATOM	1465	HG22	VAL	A	166	103860	63200	22090	1.00	0.00	H
ATOM	1467	C	VAL	A	166	47200	35720	133690	1.00	0.00	C		ATOM	1466	HG23	VAL	A	166	104640	63960	20610	1.00	0.00	H
ATOM	1468	O	VAL	A	166	47570	35520	134870	1.00	0.00	O		ATOM	1467	C	VAL	A	166	104380	67070	23210	1.00	0.00	C
ATOM	1469	N	THR	A	167	47920	35240	132640	1.00	0.00	N		ATOM	1468	O	VAL	A	166	103580	67650	23900	1.00	0.00	O
ATOM	1470	HN	THR	A	167	47620	35240	131690	1.00	0.00	H		ATOM	1469	N	THR	A	167	105420	67750	22570	1.00	0.00	N
ATOM	1471	CA	THR	A	167	49200	34520	132860	1.00	0.00	C		ATOM	1470	HN	THR	A	167	106140	67220	22120	1.00	0.00	H
ATOM	1472	HA	THR	A	167	49650	34860	133780	1.00	0.00	H		ATOM	1471	CA	THR	A	167	105800	69080	22920	1.00	0.00	C
ATOM	1473	CB	THR	A	167	49010	32980	133010	1.00	0.00	C		ATOM	1472	HA	THR	A	167	104980	69740	23130	1.00	0.00	H
ATOM	1474	HB	THR	A	167	48320	32940	133880	1.00	0.00	H		ATOM	1473	CB	THR	A	167	106810	69280	24220	1.00	0.00	C
ATOM	1475	OG1	THR	A	167	50270	32240	133340	1.00	0.00	O		ATOM	1474	HB	THR	A	167	106360	68710	25060	1.00	0.00	H
ATOM	1476	HG1	THR	A	167	50020	31310	133440	1.00	0.00	H		ATOM	1475	OG1	THR	A	167	106840	70610	24610	1.00	0.00	O
ATOM	1477	CG2	THR	A	167	48340	32380	131820	1.00	0.00	C		ATOM	1476	HG1	THR	A	167	107320	70660	25440	1.00	0.00	H
ATOM	1478	HG21	THR	A	167	49030	32530	130960	1.00	0.00	H		ATOM	1477	CG2	THR	A	167	108280	68810	24010	1.00	0.00	C
ATOM	1479	HG22	THR	A	167	47360	32870	131660	1.00	0.00	H		ATOM	1478	HG21	THR	A	167	108840	69300	23190	1.00	0.00	H
ATOM	1480	HG23	THR	A	167	48200	31290	131980	1.00	0.00	H		ATOM	1479	HG22	THR	A	167	108350	67710	23850	1.00	0.00	H
ATOM	1481	C	THR	A	167	50260	34840	131830	1.00	0.00	C		ATOM	1480	HG23	THR	A	167	108810	68960	24970	1.00	0.00	H
ATOM	1482	O	THR	A	167	50000	34920	130640	1.00	0.00	O		ATOM	1481	C	THR	A	167	106450	69710	21730	1.00	0.00	C
ATOM	1483	N	SER	A	168	51550	34790	132160	1.00	0.00	N		ATOM	1482	O	THR	A	167	106800	69040	20750	1.00	0.00	O
ATOM	1484	HN	SER	A	168	51840	34580	133090	1.00	0.00	H		ATOM	1483	N	SER	A	168	106600	71030	21820	1.00	0.00	N
ATOM	1485	CA	SER	A	168	52710	35110	131310	1.00	0.00	C		ATOM	1484	HN	SER	A	168	106240	71410	22670	1.00	0.00	H
ATOM	1486	HA	SER	A	168	52450	35810	130530	1.00	0.00	H		ATOM	1485	CA	SER	A	168	107310	71820	20840	1.00	0.00	C
ATOM	1487	CB	SER	A	168	53880	35720	132180	1.00	0.00	C		ATOM	1486	HA	SER	A	168	107640	71210	20000	1.00	0.00	H
ATOM	1488	HB1	SER	A	168	54240	34940	132870	1.00	0.00	H		ATOM	1487	CB	SER	A	168	106340	72900	20290	1.00	0.00	C
ATOM	1489	HB2	SER	A	168	53470	36610	132710	1.00	0.00	H		ATOM	1488	HB1	SER	A	168	105500	72310	19860	1.00	0.00	H
ATOM	1490	OG	SER	A	168	54990	36030	131360	1.00	0.00	O		ATOM	1489	HB2	SER	A	168	106840	73470	19470	1.00	0.00	H
ATOM	1491	HG1	SER	A	168	55300	35230	130930	1.00	0.00	H		ATOM	1490	OG	SER	A	168	105900	73820	21290	1.00	0.00	O
ATOM	1492	C	SER	A	168	53220	33880	130550	1.00	0.00	C		ATOM	1491	HG1	SER	A	168	105120	73470	21740	1.00	0.00	H
ATOM	1493	O	SER	A	168	54310	33820	129960	1.00	0.00	O		ATOM	1492	C	SER	A	168	108500	72530	21430	1.00	0.00	C
ATOM	1494	N	PHE	A	169	52410	32870	130430	1.00	0.00	N		ATOM	1493	O	SER	A	168	109180	73370	20750	1.00	0.00	O
ATOM	1495	HN	PHE	A	169	51470	32790	130760	1.00	0.00	H		ATOM	1494	N	PHE	A	169	108880	72180	22650	1.00	0.00	N
ATOM	1496	CA	PHE	A	169	52620	31710	129500	1.00	0.00	C		ATOM	1495	HN	PHE	A	169	108430	71410	23100	1.00	0.00	H
ATOM	1497	HA	PHE	A	169	53520	31260	129890	1.00	0.00	H		ATOM	1496	CA	PHE	A	169	110000	72760	23340	1.00	0.00	C
ATOM	1498	CB	PHE	A	169	51530	30540	129700	1.00	0.00	C		ATOM	1497	HA	PHE	A	169	110030	73840	23320	1.00	0.00	H
ATOM	1499	HB1	PHE	A	169	51450	29710	128960	1.00	0.00	H		ATOM	1498	CB	PHE	A	169	109960	72260	24860	1.00	0.00	C
ATOM	1500	HB2	PHE	A	169	50570	31060	129910	1.00	0.00	H		ATOM	1499	HB1	PHE	A	169	109690	71190	24850	1.00	0.00	H
ATOM	1501	CG	PHE	A	169	51770	29830	131030	1.00	0.00	C		ATOM	1500	HB2	PHE	A	169	109070	72780	25260	1.00	0.00	H
ATOM	1502	CD1	PHE	A	169	52690	30120	132120	1.00	0.00	C		ATOM	1501	CG	PHE	A	169	111150	72640	25720	1.00	0.00	C
ATOM	1503	HD1	PHE	A	169	53320	30990	132040	1.00	0.00	H		ATOM	1502	CD1	PHE	A	169	112000	71680	26360	1.00	0.00	C
ATOM	1504	CE1	PHE	A	169	52860	29340	133290	1.00	0.00	C		ATOM	1503	HD1	PHE	A	169	111870	70640	26120	1.00	0.00	H
ATOM	1505	HE1	PHE	A	169	53550	29590	134080	1.00	0.00	H		ATOM	1504	CE1	PHE	A	169	113110	72100	27090	1.00	0.00	C
ATOM	1506	CZ	PHE	A	169	52120	28120	133360	1.00	0.00	C		ATOM	1505	HE1	PHE	A	169	113890	71390	27340	1.00	0.00	H
ATOM	1507	HZ	PHE	A	169	52260	27470	134220	1.00	0.00	H		ATOM	1506	CZ	PHE	A	169	113370	73460	27290	1.00	0.00	C
ATOM	1508	CD2	PHE	A	169	51120	28580	131220	1.00	0.00	C		ATOM	1507	HZ	PHE	A	169	114160	73800	27940	1.00	0.00	H
ATOM	1509	HD2	PHE	A	169	50430	28330	130430	1.00	0.00	H		ATOM	1508	CD2	PHE	A	169	111490	73960	25910	1.00	0.00	C
ATOM	1510	CE2	PHE	A	169	51310	27780	132330	1.00	0.00	C		ATOM	1509	HD2	PHE	A	169	110800	74680	25500	1.00	0.00	H
ATOM	1511	HE2	PHE	A	169	50850	26810	132410	1.00	0.00	H		ATOM	1510	CE2	PHE	A	169	112520	74390	26690	1.00	0.00	C
ATOM	1512	C	PHE	A	169	52690	32040	128030	1.00	0.00	C		ATOM	1511	HE2	PHE	A	169	112740	75450	26700	1.00	0.00	H
ATOM	1513	O	PHE	A	169	52180	33090	127680	1.00	0.00	O		ATOM	1512	C	PHE	A	169	111300	72190	22750	1.00	0.00	C
ATOM	1514	N	ARG	A	170	53360	31250	127150	1.00	0.00	N		ATOM	1513	O	PHE	A	169	111450	70990	22570	1.00	0.00	O
ATOM	1515	HN	ARG	A	170	53800	30450	127550	1.00	0.00	H		ATOM	1514	N	ARG	A	170	112340	73030	22440	1.00	0.00	N
ATOM	1516	CA	ARG	A	170	53490	31390	125700	1.00	0.00	C		ATOM	1515	HN	ARG	A	170	112250	73980	22730	1.00	0.00	H
ATOM	1517	HA	ARG	A	170	53880	32360	125450	1.00	0.00	H		ATOM	1516	CA	ARG	A	170	113530	72520	21800	1.00	0.00	C
ATOM	1518	CB	ARG	A	170	54510	30370	125270	1.00	0.00	C		ATOM	1517	HA	ARG	A	170	113950	73490	21570	1.00	0.00	H
ATOM	1519	HB1	ARG	A	170	54550	30240	124170	1.00	0.00	H		ATOM	1518	CB	ARG	A	170	114390	71740	22780	1.00	0.00	C
ATOM	1520	HB2	ARG	A	170	54180	29380	125630	1.00	0.00	H		ATOM	1519	HB1	ARG	A	170	115350	71350	22370	1.00	0.00	H
ATOM	1521	CG	ARG	A	170	56020	30740	125580	1.00	0.00	C		ATOM	1520	HB2	ARG	A	170	113910	70860	23250	1.00	0.00	H
ATOM	1522	HG1	ARG	A	170	56240	30570	126660	1.00	0.00	H		ATOM	1521	CG	ARG	A	170	114890	72590	23960	1.00	0.00	C
ATOM	1523	HG2	ARG	A	170	56240	31810	125370	1.00	0.00	H		ATOM	1522	HG1	ARG	A	170	115310	71900	24720	1.00	0.00	H
ATOM	1524	CD	ARG	A	170	56980	29900	124630	1.00	0.00	C		ATOM	1523	HG2	ARG	A	170	114030	73020	24510	1.00	0.00	H
ATOM	1525	HD1	ARG	A	170	57000	30390	123630	1.00	0.00	H		ATOM	1524	CD	ARG	A	170	115980	73580	23660	1.00	0.00	C
ATOM	1526	HD2	ARG	A	170	56680	28840	124520	1.00	0.00	H		ATOM	1525	HD1	ARG	A	170	116590	73130	22840	1.00	0.00	H
ATOM	1527	NE	ARG	A	170	58350	29960	125230	1.00	0.00	N		ATOM	1526	HD2	ARG	A	170	116620	73770	24540	1.00	0.00	H
ATOM	1528	HE	ARG	A	170	58700	30810	125630	1.00	0.00	H		ATOM	1527	NE	ARG	A	170	115420	74930	23310	1.00	0.00	N
ATOM	1529	CZ	ARG	A	170	59100	28880	125310	1.00	0.00	C		ATOM	1528	HE	ARG	A	170	114490	75110	23650	1.00	0.00	H
ATOM	1530	NH1	ARG	A	170	58920	27720	124680	1.00	0.00	N		ATOM	1529	CZ	ARG	A	170	116050	75880	22630	1.00	0.00	C
ATOM	1531	HH11	ARG	A	170	58150	27680	124040	1.00	0.00	H		ATOM	1530	NH1	ARG	A	170	117280	75800	22160	1.00	0.00	N
ATOM	1532	HH12	ARG	A	170	59610	26990	124720	1.00	0.00	H		ATOM	1531	HH11	ARG	A	170	117770	74920	22130	1.00	0.00	H
ATOM	1533	NH2	ARG	A	170	60350	29070	125830	1.00	0.00	N		ATOM	1532	HH12	ARG	A	170	117730	76650	21900	1.00	0.00	H
ATOM	1534	HH21	ARG	A	170	60680	30010	125910	1.00	0.00	H		ATOM	1533	NH2	ARG	A	170	115380	76980	22490	1.00	0.00	N
ATOM	1535	HH22	ARG	A	170	61040	28370	125650	1.00	0.00	H		ATOM	1534	HH21	ARG	A	170	114430	76970	22810	1.00	0.00	H
ATOM	1536	C	ARG	A	170	52170	31180	125030	1.00	0.00	C		ATOM	1535	HH22	ARG	A	170	115790	77760	22010	1.00	0.00	H
ATOM	1537	O	ARG	A	170	51820	31970	124120	1.00	0.00	O		ATOM	1536	C	ARG	A	170	113380	71810	20440	1.00	0.00	C
ATOM	1538	N	ASP	A	171	51460	30080	125360	1.00	0.00	N		ATOM	1537	O	ARG	A	170	112720	72180	19510	1.00	0.00	O
ATOM	1539	HN	ASP	A	171	51820	29370	125960	1.00	0.00	H		ATOM	1538	N	ASP	A	171	114200	70760	20190	1.00	0.00	N
ATOM	1540	CA	ASP	A	171	50330	29670	124550	1.00	0.00	C		ATOM	1539	HN	ASP	A	171	114770	70360	20910	1.00	0.00	H
ATOM	1541	HA	ASP	A	171	50190	30250	123650	1.00	0.00	H		ATOM	1540	CA	ASP	A	171	114410	70160	18880	1.00	0.00	C
ATOM	1542	CB	ASP	A	171	50570	28150	124100	1.00	0.00	C		ATOM	1541	HA	ASP	A	171	113920	70730	18100	1.00	0.00	H
ATOM	1543	HB1	ASP	A	171	49680	27770	123540	1.00	0.00	H		ATOM	1542	CB	ASP	A	171	115920	70010	18560	1.00	0.00	C
ATOM	1544	HB2	ASP	A	171	50720	27630	125070	1.00	0.00	H		ATOM	1543	HB1	ASP	A	171	116270	69250	17830	1.00	0.00	H
ATOM	1545	CG	ASP	A	171	51750	27950	123280	1.00	0.00	C		ATOM	1544	HB2	ASP	A	171	116450	69590	19440	1.00	0.00	H
ATOM	1546	OD1	ASP	A	171	52400	26860	123310	1.00	0.00	O		ATOM	1545	CG	ASP	A	171	116510	71320	18100	1.00	0.00	C
ATOM	1547	OD2	ASP	A	171	52050	28810	122480	1.00	0.00	O		ATOM	1546	OD1	ASP	A	171	117550	71710	18710	1.00	0.00	O
ATOM	1548	C	ASP	A	171	49050	29850	125260	1.00	0.00	C		ATOM	1547	OD2	ASP	A	171	116000	71920	17120	1.00	0.00	O
ATOM	1549	O	ASP	A	171	48050	30270	124670	1.00	0.00	O		ATOM	1548	C	ASP	A	171	113740	68780	18910	1.00	0.00	C
ATOM	1550	N	GLN	A	172	49030	29670	126620	1.00	0.00	N		ATOM	1549	O	ASP	A	171	113510	68090	17920	1.00	0.00	O
ATOM	1551	HN	GLN	A	172	49810	29370	127170	1.00	0.00	H		ATOM	1550	N	GLN	A	172	113330	68330	20070	1.00	0.00	N
ATOM	1552	CA	GLN	A	172	47900	30240	127410	1.00	0.00	C		ATOM	1551	HN	GLN	A	172	113530	68860	20890	1.00	0.00	H
ATOM	1553	HA	GLN	A	172	47020	30040	126800	1.00	0.00	H		ATOM	1552	CA	GLN	A	172	112580	67050	20180	1.00	0.00	C
ATOM	1554	CB	GLN	A	172	47600	29440	128740	1.00	0.00	C		ATOM	1553	HA	GLN	A	172	112520	66570	19220	1.00	0.00	H
ATOM	1555	HB1	GLN	A	172	46740	29920	129260	1.00	0.00	H		ATOM	1554	CB	GLN	A	172	113410	66270	21280	1.00	0.00	C
ATOM	1556	HB2	GLN	A	172	48430	29370	129480	1.00	0.00	H		ATOM	1555	HB1	GLN	A	172	113680	66990	22080	1.00	0.00	H
ATOM	1557	CG	GLN	A	172	47210	27940	128500	1.00	0.00	C		ATOM	1556	HB2	GLN	A	172	114360	66010	20770	1.00	0.00	H
ATOM	1558	HG1	GLN	A	172	46710	27420	129340	1.00	0.00	H		ATOM	1557	CG	GLN	A	172	112970	64940	21900	1.00	0.00	C
ATOM	1559	HG2	GLN	A	172	48170	27420	128270	1.00	0.00	H		ATOM	1558	HG1	GLN	A	172	112160	64910	22660	1.00	0.00	H
ATOM	1560	CD	GLN	A	172	46120	27840	127410	1.00	0.00	C		ATOM	1559	HG2	GLN	A	172	113780	64640	22600	1.00	0.00	H
ATOM	1561	OE1	GLN	A	172	45020	28340	127670	1.00	0.00	O		ATOM	1560	CD	GLN	A	172	112690	63910	20850	1.00	0.00	C
ATOM	1562	NE2	GLN	A	172	46490	27250	126270	1.00	0.00	N		ATOM	1561	OE1	GLN	A	172	111530	63810	20460	1.00	0.00	O
ATOM	1563	HE21	GLN	A	172	45780	27250	125560	1.00	0.00	H		ATOM	1562	NE2	GLN	A	172	113660	63090	20430	1.00	0.00	N
ATOM	1564	HE22	GLN	A	172	47320	26710	126140	1.00	0.00	H		ATOM	1563	HE21	GLN	A	172	113440	62340	19800	1.00	0.00	H
ATOM	1565	C	GLN	A	172	48020	31680	127740	1.00	0.00	C		ATOM	1564	HE22	GLN	A	172	114520	63220	20920	1.00	0.00	H
ATOM	1566	O	GLN	A	172	49070	32080	128270	1.00	0.00	O		ATOM	1565	C	GLN	A	172	111190	67170	20690	1.00	0.00	C
ATOM	1567	N	SER	A	173	47050	32550	127540	1.00	0.00	N		ATOM	1566	O	GLN	A	172	110960	67800	21720	1.00	0.00	O
ATOM	1568	HN	SER	A	173	46300	32310	126940	1.00	0.00	H		ATOM	1567	N	SER	A	173	110260	66630	19980	1.00	0.00	N
ATOM	1569	CA	SER	A	173	47240	34000	128020	1.00	0.00	C		ATOM	1568	HN	SER	A	173	110630	66330	19110	1.00	0.00	H
ATOM	1570	HA	SER	A	173	48210	34150	128460	1.00	0.00	H		ATOM	1569	CA	SER	A	173	108880	66730	20140	1.00	0.00	C
ATOM	1571	CB	SER	A	173	47220	35050	126920	1.00	0.00	C		ATOM	1570	HA	SER	A	173	108650	67650	20650	1.00	0.00	H
ATOM	1572	HB1	SER	A	173	48160	34910	126330	1.00	0.00	H		ATOM	1571	CB	SER	A	173	108290	66680	18770	1.00	0.00	C
ATOM	1573	HB2	SER	A	173	47230	36070	127360	1.00	0.00	H		ATOM	1572	HB1	SER	A	173	108810	67410	18110	1.00	0.00	H
ATOM	1574	OG	SER	A	173	46120	34840	126030	1.00	0.00	O		ATOM	1573	HB2	SER	A	173	107230	67000	18750	1.00	0.00	H
ATOM	1575	HG1	SER	A	173	46570	34340	125340	1.00	0.00	H		ATOM	1574	OG	SER	A	173	108420	65410	18250	1.00	0.00	O
ATOM	1576	C	SER	A	173	46270	34350	129040	1.00	0.00	C		ATOM	1575	HG1	SER	A	173	109350	65310	18000	1.00	0.00	H
ATOM	1577	O	SER	A	173	46500	35180	129900	1.00	0.00	O		ATOM	1576	C	SER	A	173	108290	65660	21040	1.00	0.00	C
ATOM	1578	N	TYR	A	174	45070	33680	128920	1.00	0.00	N		ATOM	1577	O	SER	A	173	107200	65850	21560	1.00	0.00	O
ATOM	1579	HN	TYR	A	174	44910	33120	128110	1.00	0.00	H		ATOM	1578	N	TYR	A	174	109020	64580	21370	1.00	0.00	N
ATOM	1580	CA	TYR	A	174	43950	33900	129750	1.00	0.00	C		ATOM	1579	HN	TYR	A	174	109980	64460	21130	1.00	0.00	H
ATOM	1581	HA	TYR	A	174	44270	34430	130640	1.00	0.00	H		ATOM	1580	CA	TYR	A	174	108450	63490	22150	1.00	0.00	C
ATOM	1582	CB	TYR	A	174	42960	34850	128960	1.00	0.00	C		ATOM	1581	HA	TYR	A	174	107430	63760	22380	1.00	0.00	H
ATOM	1583	HB1	TYR	A	174	42710	34390	127980	1.00	0.00	H		ATOM	1582	CB	TYR	A	174	108470	62220	21250	1.00	0.00	C
ATOM	1584	HB2	TYR	A	174	43390	35870	128780	1.00	0.00	H		ATOM	1583	HB1	TYR	A	174	109550	61950	21150	1.00	0.00	H
ATOM	1585	CG	TYR	A	174	41730	35050	129780	1.00	0.00	C		ATOM	1584	HB2	TYR	A	174	108100	62460	20230	1.00	0.00	H
ATOM	1586	CD1	TYR	A	174	40480	34810	129170	1.00	0.00	C		ATOM	1585	CG	TYR	A	174	107650	61090	21840	1.00	0.00	C
ATOM	1587	HD1	TYR	A	174	40490	34410	128170	1.00	0.00	H		ATOM	1586	CD1	TYR	A	174	106310	61090	21530	1.00	0.00	C
ATOM	1588	CE1	TYR	A	174	39300	34940	129850	1.00	0.00	C		ATOM	1587	HD1	TYR	A	174	105860	61900	20980	1.00	0.00	H
ATOM	1589	HE1	TYR	A	174	38340	34770	129380	1.00	0.00	H		ATOM	1588	CE1	TYR	A	174	105470	60070	21870	1.00	0.00	C
ATOM	1590	CZ	TYR	A	174	39320	35290	131200	1.00	0.00	C		ATOM	1589	HE1	TYR	A	174	104440	60000	21530	1.00	0.00	H
ATOM	1591	OH	TYR	A	174	38120	35630	131860	1.00	0.00	O		ATOM	1590	CZ	TYR	A	174	106030	59050	22650	1.00	0.00	C
ATOM	1592	HH	TYR	A	174	37420	35370	131260	1.00	0.00	H		ATOM	1591	OH	TYR	A	174	105110	58030	23090	1.00	0.00	O
ATOM	1593	CD2	TYR	A	174	41740	35480	131130	1.00	0.00	C		ATOM	1592	HH	TYR	A	174	105660	57380	23540	1.00	0.00	H
ATOM	1594	HD2	TYR	A	174	42660	35830	131590	1.00	0.00	H		ATOM	1593	CD2	TYR	A	174	108230	59980	22540	1.00	0.00	C
ATOM	1595	CE2	TYR	A	174	40510	35630	131820	1.00	0.00	C		ATOM	1594	HD2	TYR	A	174	109290	59960	22730	1.00	0.00	H
ATOM	1596	HE2	TYR	A	174	40440	35870	132870	1.00	0.00	H		ATOM	1595	CE2	TYR	A	174	107380	59030	23000	1.00	0.00	C
ATOM	1597	C	TYR	A	174	43440	32500	130230	1.00	0.00	C		ATOM	1596	HE2	TYR	A	174	107730	58210	23610	1.00	0.00	H
ATOM	1598	O	TYR	A	174	42890	31700	129480	1.00	0.00	O		ATOM	1597	C	TYR	A	174	109380	63210	23310	1.00	0.00	C
ATOM	1599	N	ILE	A	175	43440	32230	131550	1.00	0.00	N		ATOM	1598	O	TYR	A	174	110550	62720	23170	1.00	0.00	O
ATOM	1600	HN	ILE	A	175	43900	32720	132280	1.00	0.00	H		ATOM	1599	N	ILE	A	175	108930	63490	24520	1.00	0.00	N
ATOM	1601	CA	ILE	A	175	42750	31050	132030	1.00	0.00	C		ATOM	1600	HN	ILE	A	175	108070	63930	24780	1.00	0.00	H
ATOM	1602	HA	ILE	A	175	42450	30380	131230	1.00	0.00	H		ATOM	1601	CA	ILE	A	175	109630	63240	25800	1.00	0.00	C
ATOM	1603	CB	ILE	A	175	43840	30210	132730	1.00	0.00	C		ATOM	1602	HA	ILE	A	175	110640	62890	25620	1.00	0.00	H
ATOM	1604	HB	ILE	A	175	44510	30980	133150	1.00	0.00	H		ATOM	1603	CB	ILE	A	175	109730	64530	26610	1.00	0.00	C
ATOM	1605	CG2	ILE	A	175	43370	29280	133870	1.00	0.00	C		ATOM	1604	HB	ILE	A	175	108690	64930	26590	1.00	0.00	H
ATOM	1606	HG21	ILE	A	175	42520	28620	133550	1.00	0.00	H		ATOM	1605	CG2	ILE	A	175	110200	64230	28060	1.00	0.00	C
ATOM	1607	HG22	ILE	A	175	42960	30030	134580	1.00	0.00	H		ATOM	1606	HG21	ILE	A	175	110680	65090	28580	1.00	0.00	H
ATOM	1608	HG23	ILE	A	175	44200	28660	134270	1.00	0.00	H		ATOM	1607	HG22	ILE	A	175	110940	63410	28010	1.00	0.00	H
ATOM	1609	CG1	ILE	A	175	44740	29530	131640	1.00	0.00	C		ATOM	1608	HG23	ILE	A	175	109360	63870	28690	1.00	0.00	H
ATOM	1610	HG11	ILE	A	175	44980	30150	130750	1.00	0.00	H		ATOM	1609	CG1	ILE	A	175	110630	65590	25880	1.00	0.00	C
ATOM	1611	HG12	ILE	A	175	44240	28580	131360	1.00	0.00	H		ATOM	1610	HG11	ILE	A	175	110310	65690	24820	1.00	0.00	H
ATOM	1612	CD	ILE	A	175	46130	29120	132200	1.00	0.00	C		ATOM	1611	HG12	ILE	A	175	111590	65040	25770	1.00	0.00	H
ATOM	1613	HD1	ILE	A	175	46150	28660	133210	1.00	0.00	H		ATOM	1612	CD	ILE	A	175	110530	66960	26540	1.00	0.00	C
ATOM	1614	HD2	ILE	A	175	46780	30000	132420	1.00	0.00	H		ATOM	1613	HD1	ILE	A	175	111290	67650	26110	1.00	0.00	H
ATOM	1615	HD3	ILE	A	175	46620	28470	131440	1.00	0.00	H		ATOM	1614	HD2	ILE	A	175	110800	66930	27610	1.00	0.00	H
ATOM	1616	C	ILE	A	175	41530	31420	132910	1.00	0.00	C		ATOM	1615	HD3	ILE	A	175	109490	67360	26540	1.00	0.00	H
ATOM	1617	O	ILE	A	175	41510	32400	133610	1.00	0.00	O		ATOM	1616	C	ILE	A	175	109020	62110	26600	1.00	0.00	C
ATOM	1618	N	GLU	A	176	40510	30560	132940	1.00	0.00	N		ATOM	1617	O	ILE	A	175	107820	62020	26860	1.00	0.00	O
ATOM	1619	HN	GLU	A	176	40600	29730	132390	1.00	0.00	H		ATOM	1618	N	GLU	A	176	109770	61160	27100	1.00	0.00	N
ATOM	1620	CA	GLU	A	176	39320	30720	133720	1.00	0.00	C		ATOM	1619	HN	GLU	A	176	110740	61000	26920	1.00	0.00	H
ATOM	1621	HA	GLU	A	176	39330	31610	134330	1.00	0.00	H		ATOM	1620	CA	GLU	A	176	109300	59980	27790	1.00	0.00	C
ATOM	1622	CB	GLU	A	176	38080	30720	132810	1.00	0.00	C		ATOM	1621	HA	GLU	A	176	108230	59910	27670	1.00	0.00	H
ATOM	1623	HB1	GLU	A	176	37190	30630	133460	1.00	0.00	H		ATOM	1622	CB	GLU	A	176	109990	58790	27190	1.00	0.00	C
ATOM	1624	HB2	GLU	A	176	38140	29790	132200	1.00	0.00	H		ATOM	1623	HB1	GLU	A	176	109560	57940	27760	1.00	0.00	H
ATOM	1625	CG	GLU	A	176	37940	32010	132000	1.00	0.00	C		ATOM	1624	HB2	GLU	A	176	111090	58700	27270	1.00	0.00	H
ATOM	1626	HG1	GLU	A	176	38820	32110	131330	1.00	0.00	H		ATOM	1625	CG	GLU	A	176	109580	58590	25720	1.00	0.00	C
ATOM	1627	HG2	GLU	A	176	37850	32910	132650	1.00	0.00	H		ATOM	1626	HG1	GLU	A	176	110010	59340	25020	1.00	0.00	H
ATOM	1628	CD	GLU	A	176	36800	31910	131080	1.00	0.00	C		ATOM	1627	HG2	GLU	A	176	108490	58790	25760	1.00	0.00	H
ATOM	1629	OE1	GLU	A	176	35720	32330	131500	1.00	0.00	O		ATOM	1628	CD	GLU	A	176	109970	57220	25250	1.00	0.00	C
ATOM	1630	OE2	GLU	A	176	36860	31180	130070	1.00	0.00	O		ATOM	1629	OE1	GLU	A	176	109310	56200	25620	1.00	0.00	O
ATOM	1631	C	GLU	A	176	39170	29530	134690	1.00	0.00	C		ATOM	1630	OE2	GLU	A	176	111060	57170	24610	1.00	0.00	O
ATOM	1632	O	GLU	A	176	38980	28430	134270	1.00	0.00	O		ATOM	1631	C	GLU	A	176	109560	60120	29320	1.00	0.00	C
ATOM	1633	N	ILE	A	177	39130	29770	136020	1.00	0.00	N		ATOM	1632	O	GLU	A	176	110640	59950	29780	1.00	0.00	O
ATOM	1634	HN	ILE	A	177	39160	30720	136330	1.00	0.00	H		ATOM	1633	N	ILE	A	177	108540	60440	30100	1.00	0.00	N
ATOM	1635	CA	ILE	A	177	38880	28760	137070	1.00	0.00	C		ATOM	1634	HN	ILE	A	177	107580	60550	29820	1.00	0.00	H
ATOM	1636	HA	ILE	A	177	39030	27810	136570	1.00	0.00	H		ATOM	1635	CA	ILE	A	177	108710	60630	31560	1.00	0.00	C
ATOM	1637	CB	ILE	A	177	39980	28800	138060	1.00	0.00	C		ATOM	1636	HA	ILE	A	177	109690	61050	31750	1.00	0.00	H
ATOM	1638	HB	ILE	A	177	40170	29860	138320	1.00	0.00	H		ATOM	1637	CB	ILE	A	177	107760	61570	32270	1.00	0.00	C
ATOM	1639	CG2	ILE	A	177	39620	28100	139410	1.00	0.00	C		ATOM	1638	HB	ILE	A	177	106750	61120	32290	1.00	0.00	H
ATOM	1640	HG21	ILE	A	177	40450	28240	140140	1.00	0.00	H		ATOM	1639	CG2	ILE	A	177	108220	61650	33740	1.00	0.00	C
ATOM	1641	HG22	ILE	A	177	39420	27020	139270	1.00	0.00	H		ATOM	1640	HG21	ILE	A	177	108260	60690	34300	1.00	0.00	H
ATOM	1642	HG23	ILE	A	177	38760	28580	139920	1.00	0.00	H		ATOM	1641	HG22	ILE	A	177	107450	62240	34270	1.00	0.00	H
ATOM	1643	CG1	ILE	A	177	41340	28310	137510	1.00	0.00	C		ATOM	1642	HG23	ILE	A	177	109160	62230	33850	1.00	0.00	H
ATOM	1644	HG11	ILE	A	177	41600	28720	136510	1.00	0.00	H		ATOM	1643	CG1	ILE	A	177	107620	62920	31480	1.00	0.00	C
ATOM	1645	HG12	ILE	A	177	41370	27200	137560	1.00	0.00	H		ATOM	1644	HG11	ILE	A	177	106780	63490	31920	1.00	0.00	H
ATOM	1646	CD	ILE	A	177	42520	28740	138400	1.00	0.00	C		ATOM	1645	HG12	ILE	A	177	107410	62740	30400	1.00	0.00	H
ATOM	1647	HD1	ILE	A	177	42470	28150	139340	1.00	0.00	H		ATOM	1646	CD	ILE	A	177	108950	63780	31520	1.00	0.00	C
ATOM	1648	HD2	ILE	A	177	42570	29800	138710	1.00	0.00	H		ATOM	1647	HD1	ILE	A	177	109350	63770	32560	1.00	0.00	H
ATOM	1649	HD3	ILE	A	177	43440	28480	137830	1.00	0.00	H		ATOM	1648	HD2	ILE	A	177	108820	64790	31070	1.00	0.00	H
ATOM	1650	C	ILE	A	177	37510	29000	137670	1.00	0.00	C		ATOM	1649	HD3	ILE	A	177	109720	63240	30920	1.00	0.00	H
ATOM	1651	O	ILE	A	177	37080	30090	138050	1.00	0.00	O		ATOM	1650	C	ILE	A	177	108640	59230	32130	1.00	0.00	C
ATOM	1652	N	LEU	A	178	36710	27950	137840	1.00	0.00	N		ATOM	1651	O	ILE	A	177	107640	58510	31880	1.00	0.00	O
ATOM	1653	HN	LEU	A	178	37100	27050	137640	1.00	0.00	H		ATOM	1652	N	LEU	A	178	109690	58830	32820	1.00	0.00	N
ATOM	1654	CA	LEU	A	178	35310	27870	138250	1.00	0.00	C		ATOM	1653	HN	LEU	A	178	110490	59410	32970	1.00	0.00	H
ATOM	1655	HA	LEU	A	178	35180	28820	138750	1.00	0.00	H		ATOM	1654	CA	LEU	A	178	109860	57520	33390	1.00	0.00	C
ATOM	1656	CB	LEU	A	178	34450	27520	136980	1.00	0.00	C		ATOM	1655	HA	LEU	A	178	109090	56860	33010	1.00	0.00	H
ATOM	1657	HB1	LEU	A	178	33450	27120	137260	1.00	0.00	H		ATOM	1656	CB	LEU	A	178	111180	56830	33050	1.00	0.00	C
ATOM	1658	HB2	LEU	A	178	35040	26850	136320	1.00	0.00	H		ATOM	1657	HB1	LEU	A	178	111090	55770	33380	1.00	0.00	H
ATOM	1659	CG	LEU	A	178	34070	28790	136210	1.00	0.00	C		ATOM	1658	HB2	LEU	A	178	112020	57270	33630	1.00	0.00	H
ATOM	1660	HG	LEU	A	178	34880	29540	136050	1.00	0.00	H		ATOM	1659	CG	LEU	A	178	111700	56870	31580	1.00	0.00	C
ATOM	1661	CD1	LEU	A	178	33540	28260	134860	1.00	0.00	C		ATOM	1660	HG	LEU	A	178	111720	57910	31200	1.00	0.00	H
ATOM	1662	HD11	LEU	A	178	33330	29060	134120	1.00	0.00	H		ATOM	1661	CD1	LEU	A	178	113110	56390	31470	1.00	0.00	C
ATOM	1663	HD12	LEU	A	178	32610	27700	135080	1.00	0.00	H		ATOM	1662	HD11	LEU	A	178	113340	56270	30390	1.00	0.00	H
ATOM	1664	HD13	LEU	A	178	34230	27580	134300	1.00	0.00	H		ATOM	1663	HD12	LEU	A	178	113220	55340	31820	1.00	0.00	H
ATOM	1665	CD2	LEU	A	178	32860	29540	136910	1.00	0.00	C		ATOM	1664	HD13	LEU	A	178	113880	56890	32100	1.00	0.00	H
ATOM	1666	HD21	LEU	A	178	32420	30320	136250	1.00	0.00	H		ATOM	1665	CD2	LEU	A	178	110750	56270	30580	1.00	0.00	C
ATOM	1667	HD22	LEU	A	178	33160	30070	137840	1.00	0.00	H		ATOM	1666	HD21	LEU	A	178	111080	56490	29540	1.00	0.00	H
ATOM	1668	HD23	LEU	A	178	32080	28780	137160	1.00	0.00	H		ATOM	1667	HD22	LEU	A	178	109680	56540	30740	1.00	0.00	H
ATOM	1669	C	LEU	A	178	35090	26810	139340	1.00	0.00	C		ATOM	1668	HD23	LEU	A	178	110680	55160	30570	1.00	0.00	H
ATOM	1670	O	LEU	A	178	35590	25700	139260	1.00	0.00	O		ATOM	1669	C	LEU	A	178	109600	57480	34970	1.00	0.00	C
ATOM	1671	N	PRO	A	179	34410	27120	140410	1.00	0.00	N		ATOM	1670	O	LEU	A	178	109870	58520	35620	1.00	0.00	O
ATOM	1672	CD	PRO	A	179	33790	28440	140710	1.00	0.00	C		ATOM	1671	N	PRO	A	179	109070	56490	35720	1.00	0.00	N
ATOM	1673	HD1	PRO	A	179	33500	28990	139780	1.00	0.00	H		ATOM	1672	CD	PRO	A	179	108620	55210	35080	1.00	0.00	C
ATOM	1674	HD2	PRO	A	179	34450	29120	141300	1.00	0.00	H		ATOM	1673	HD1	PRO	A	179	109320	54970	34250	1.00	0.00	H
ATOM	1675	CA	PRO	A	179	33910	26110	141380	1.00	0.00	C		ATOM	1674	HD2	PRO	A	179	107580	55310	34690	1.00	0.00	H
ATOM	1676	HA	PRO	A	179	34780	25850	141950	1.00	0.00	H		ATOM	1675	CA	PRO	A	179	109250	56360	37140	1.00	0.00	C
ATOM	1677	CB	PRO	A	179	32850	26900	142250	1.00	0.00	C		ATOM	1676	HA	PRO	A	179	108850	57210	37690	1.00	0.00	H
ATOM	1678	HB1	PRO	A	179	33210	27100	143290	1.00	0.00	H		ATOM	1677	CB	PRO	A	179	108400	55120	37420	1.00	0.00	C
ATOM	1679	HB2	PRO	A	179	31900	26330	142270	1.00	0.00	H		ATOM	1678	HB1	PRO	A	179	107390	55490	37690	1.00	0.00	H
ATOM	1680	CG	PRO	A	179	32560	28220	141560	1.00	0.00	C		ATOM	1679	HB2	PRO	A	179	108710	54640	38380	1.00	0.00	H
ATOM	1681	HG1	PRO	A	179	31670	28170	140900	1.00	0.00	H		ATOM	1680	CG	PRO	A	179	108580	54220	36240	1.00	0.00	C
ATOM	1682	HG2	PRO	A	179	32440	29030	142310	1.00	0.00	H		ATOM	1681	HG1	PRO	A	179	109640	53920	36320	1.00	0.00	H
ATOM	1683	C	PRO	A	179	33350	24790	140870	1.00	0.00	C		ATOM	1682	HG2	PRO	A	179	107860	53390	36150	1.00	0.00	H
ATOM	1684	O	PRO	A	179	32750	24710	139750	1.00	0.00	O		ATOM	1683	C	PRO	A	179	110750	56410	37520	1.00	0.00	C
ATOM	1685	N	HSD	A	180	33560	23660	141560	1.00	0.00	N		ATOM	1684	O	PRO	A	179	111610	56390	36600	1.00	0.00	O
ATOM	1686	HN	HSD	A	180	34200	23680	142320	1.00	0.00	H		ATOM	1685	N	HSD	A	180	111160	56300	38800	1.00	0.00	N
ATOM	1687	CA	HSD	A	180	33000	22350	141220	1.00	0.00	C		ATOM	1686	HN	HSD	A	180	110460	56240	39510	1.00	0.00	H
ATOM	1688	HA	HSD	A	180	32810	22260	140160	1.00	0.00	H		ATOM	1687	CA	HSD	A	180	112520	56370	39210	1.00	0.00	C
ATOM	1689	CB	HSD	A	180	33970	21280	141730	1.00	0.00	C		ATOM	1688	HA	HSD	A	180	113220	56660	38440	1.00	0.00	H
ATOM	1690	HB1	HSD	A	180	33460	20300	141630	1.00	0.00	H		ATOM	1689	CB	HSD	A	180	112820	57480	40220	1.00	0.00	C
ATOM	1691	HB2	HSD	A	180	34070	21370	142830	1.00	0.00	H		ATOM	1690	HB1	HSD	A	180	113760	57320	40790	1.00	0.00	H
ATOM	1692	ND1	HSD	A	180	36420	22000	141900	1.00	0.00	N		ATOM	1691	HB2	HSD	A	180	111960	57410	40920	1.00	0.00	H
ATOM	1693	HD1	HSD	A	180	36360	22630	142670	1.00	0.00	H		ATOM	1692	ND1	HSD	A	180	113820	59600	39080	1.00	0.00	N
ATOM	1694	CG	HSD	A	180	35380	21320	141210	1.00	0.00	C		ATOM	1693	HD1	HSD	A	180	114780	59350	38970	1.00	0.00	H
ATOM	1695	CE1	HSD	A	180	37560	21670	141220	1.00	0.00	C		ATOM	1694	CG	HSD	A	180	112800	58910	39680	1.00	0.00	C
ATOM	1696	HE1	HSD	A	180	38560	21990	141510	1.00	0.00	H		ATOM	1695	CE1	HSD	A	180	113230	60690	38520	1.00	0.00	C
ATOM	1697	NE2	HSD	A	180	37380	20720	140320	1.00	0.00	N		ATOM	1696	HE1	HSD	A	180	113850	61360	37910	1.00	0.00	H
ATOM	1698	CD2	HSD	A	180	36000	20470	140330	1.00	0.00	C		ATOM	1697	NE2	HSD	A	180	111950	60720	38710	1.00	0.00	N
ATOM	1699	HD2	HSD	A	180	35530	19670	139780	1.00	0.00	H		ATOM	1698	CD2	HSD	A	180	111690	59610	39460	1.00	0.00	C
ATOM	1700	C	HSD	A	180	31720	22180	141950	1.00	0.00	C		ATOM	1699	HD2	HSD	A	180	110720	59230	39780	1.00	0.00	H
ATOM	1701	O	HSD	A	180	31570	22170	143180	1.00	0.00	O		ATOM	1700	C	HSD	A	180	112920	55030	39790	1.00	0.00	C
ATOM	1702	N	ASN	A	181	30580	22070	141200	1.00	0.00	N		ATOM	1701	O	HSD	A	180	112280	54500	40740	1.00	0.00	O
ATOM	1703	HN	ASN	A	181	30670	22160	140210	1.00	0.00	H		ATOM	1702	N	ASN	A	181	113950	54420	39080	1.00	0.00	N
ATOM	1704	CA	ASN	A	181	29210	21870	141830	1.00	0.00	C		ATOM	1703	HN	ASN	A	181	114450	54930	38380	1.00	0.00	H
ATOM	1705	HA	ASN	A	181	28550	21520	141040	1.00	0.00	H		ATOM	1704	CA	ASN	A	181	114460	53070	39220	1.00	0.00	C
ATOM	1706	CB	ASN	A	181	29040	20810	143030	1.00	0.00	C		ATOM	1705	HA	ASN	A	181	114780	52860	38210	1.00	0.00	H
ATOM	1707	HB1	ASN	A	181	27970	20550	143160	1.00	0.00	H		ATOM	1706	CB	ASN	A	181	115620	52970	40270	1.00	0.00	C
ATOM	1708	HB2	ASN	A	181	29400	21080	144050	1.00	0.00	H		ATOM	1707	HB1	ASN	A	181	116120	51990	40120	1.00	0.00	H
ATOM	1709	CG	ASN	A	181	29790	19510	142720	1.00	0.00	C		ATOM	1708	HB2	ASN	A	181	115230	53030	41300	1.00	0.00	H
ATOM	1710	OD1	ASN	A	181	30470	18940	143580	1.00	0.00	O		ATOM	1709	CG	ASN	A	181	116560	54050	39930	1.00	0.00	C
ATOM	1711	ND2	ASN	A	181	29730	19040	141500	1.00	0.00	N		ATOM	1710	OD1	ASN	A	181	117090	54120	38830	1.00	0.00	O
ATOM	1712	HD21	ASN	A	181	30300	18230	141330	1.00	0.00	H		ATOM	1711	ND2	ASN	A	181	116830	54980	40860	1.00	0.00	N
ATOM	1713	HD22	ASN	A	181	29440	19640	140750	1.00	0.00	H		ATOM	1712	HD21	ASN	A	181	117470	55720	40660	1.00	0.00	H
ATOM	1714	C	ASN	A	181	28660	23170	142310	1.00	0.00	C		ATOM	1713	HD22	ASN	A	181	116230	54960	41660	1.00	0.00	H
ATOM	1715	O	ASN	A	181	27480	23420	142100	1.00	0.00	O		ATOM	1714	C	ASN	A	181	113510	51840	39380	1.00	0.00	C
ATOM	1716	N	LYS	A	182	29350	23980	143050	1.00	0.00	N		ATOM	1715	O	ASN	A	181	113750	50990	40250	1.00	0.00	O
ATOM	1717	HN	LYS	A	182	30270	23710	143320	1.00	0.00	H		ATOM	1716	N	LYS	A	182	112480	51760	38530	1.00	0.00	N
ATOM	1718	CA	LYS	A	182	28950	25340	143370	1.00	0.00	C		ATOM	1717	HN	LYS	A	182	112380	52500	37880	1.00	0.00	H
ATOM	1719	HA	LYS	A	182	27900	25290	143640	1.00	0.00	H		ATOM	1718	CA	LYS	A	182	111400	50820	38640	1.00	0.00	C
[truncated: 120,739 more rows]
