# Supplementary material for: Lipid-mediated activation of plasma membrane-localized deubiquitylating enzymes modulate endosomal trafficking
Source: Nat Commun. 2022 Nov 12;13:6897. doi: 10.1038/s41467-022-34637-3 (PMC9653390; doi:10.1038/s41467-022-34637-3)
Supplement: Supplementary file 7 — Supplementary Data 4 [file 41467_2022_34637_MOESM7_ESM.xlsx]

## Sheet: OTU11_OTU_6A1
OTU11_OTU_6A1_production.pdb													OTU11_OTU_6A1_production_final.pdb
TITLE	Title	in	water										TITLE	Title	in	water
REMARK	THIS	IS	A	SIMULATION	BOX								REMARK	THIS	IS	A	t=	200000000000	step=	1000000000
CRYST1	95641	95641	122935	90.00	90.00	60.00	P	1	1				CRYST1	91249	91249	134804	SIMULATION	BOX
MODEL	1												MODEL	1			90.00	90.00	60.00	P	1	1
ATOM	1	N	LEU	A	80	68820	69510	120890	1.00	0.00	N		ATOM	1	N	LEU
ATOM	2	HT1	LEU	A	80	67950	68990	121110	1.00	0.00	H		ATOM	2	HT1	LEU	A	80	75854	68901	15240	1.00	0.00	N
ATOM	3	HT2	LEU	A	80	68730	70500	121180	1.00	0.00	H		ATOM	3	HT2	LEU	A	80	76816	68887	15634	1.00	0.00	H
ATOM	4	HT3	LEU	A	80	69610	69100	121450	1.00	0.00	H		ATOM	4	HT3	LEU	A	80	75970	68696	14227	1.00	0.00	H
ATOM	5	CA	LEU	A	80	69000	69300	119440	1.00	0.00	C		ATOM	5	CA	LEU	A	80	75160	68228	15624	1.00	0.00	H
ATOM	6	HA	LEU	A	80	69940	69760	119160	1.00	0.00	H		ATOM	6	HA	LEU	A	80	75429	70270	15383	1.00	0.00	C
ATOM	7	CB	LEU	A	80	68890	67800	119080	1.00	0.00	C		ATOM	7	CB	LEU	A	80	76173	71009	15128	1.00	0.00	H
ATOM	8	HB1	LEU	A	80	69230	67730	118020	1.00	0.00	H		ATOM	8	HB1	LEU	A	80	74158	70433	14477	1.00	0.00	C
ATOM	9	HB2	LEU	A	80	67840	67430	119110	1.00	0.00	H		ATOM	9	HB2	LEU	A	80	73472	69588	14698	1.00	0.00	H
ATOM	10	CG	LEU	A	80	69800	66840	119870	1.00	0.00	C		ATOM	10	CG	LEU	A	80	74623	70415	13467	1.00	0.00	H
ATOM	11	HG	LEU	A	80	69490	66880	120940	1.00	0.00	H		ATOM	11	HG	LEU	A	80	73289	71692	14767	1.00	0.00	C
ATOM	12	CD1	LEU	A	80	69490	65450	119400	1.00	0.00	C		ATOM	12	CD1	LEU	A	80	72854	71711	15789	1.00	0.00	H
ATOM	13	HD11	LEU	A	80	70030	64680	119990	1.00	0.00	H		ATOM	13	HD11	LEU	A	80	74241	72891	14766	1.00	0.00	C
ATOM	14	HD12	LEU	A	80	69770	65480	118320	1.00	0.00	H		ATOM	14	HD12	LEU	A	80	75020	72943	15556	1.00	0.00	H
ATOM	15	HD13	LEU	A	80	68400	65230	119430	1.00	0.00	H		ATOM	15	HD13	LEU	A	80	73603	73758	15038	1.00	0.00	H
ATOM	16	CD2	LEU	A	80	71240	67240	119760	1.00	0.00	C		ATOM	16	CD2	LEU	A	80	74664	73120	13765	1.00	0.00	H
ATOM	17	HD21	LEU	A	80	71380	67490	118690	1.00	0.00	H		ATOM	17	HD21	LEU	A	80	72102	71912	13877	1.00	0.00	C
ATOM	18	HD22	LEU	A	80	71890	66380	120030	1.00	0.00	H		ATOM	18	HD22	LEU	A	80	71399	71064	14024	1.00	0.00	H
ATOM	19	HD23	LEU	A	80	71370	68180	120340	1.00	0.00	H		ATOM	19	HD23	LEU	A	80	72442	71933	12820	1.00	0.00	H
ATOM	20	C	LEU	A	80	67910	70070	118710	1.00	0.00	C		ATOM	20	C	LEU	A	80	71493	72826	14040	1.00	0.00	H
ATOM	21	O	LEU	A	80	66800	70190	119210	1.00	0.00	O		ATOM	21	O	LEU	A	80	75117	70564	16872	1.00	0.00	C
ATOM	22	N	ALA	A	81	68180	70540	117530	1.00	0.00	N		ATOM	22	N	ALA	A	80	75882	71173	17621	1.00	0.00	O
ATOM	23	HN	ALA	A	81	69040	70410	117030	1.00	0.00	H		ATOM	23	HN	ALA	A	81	73993	70088	17475	1.00	0.00	N
ATOM	24	CA	ALA	A	81	67160	71180	116760	1.00	0.00	C		ATOM	24	CA	ALA	A	81	73382	69449	17015	1.00	0.00	H
ATOM	25	HA	ALA	A	81	66240	71200	117320	1.00	0.00	H		ATOM	25	HA	ALA	A	81	73669	70428	18844	1.00	0.00	C
ATOM	26	CB	ALA	A	81	67590	72590	116250	1.00	0.00	C		ATOM	26	CB	ALA	A	81	74029	71437	18975	1.00	0.00	H
ATOM	27	HB1	ALA	A	81	66850	72950	115500	1.00	0.00	H		ATOM	27	HB1	ALA	A	81	72140	70426	19065	1.00	0.00	C
ATOM	28	HB2	ALA	A	81	68590	72710	115770	1.00	0.00	H		ATOM	28	HB2	ALA	A	81	71584	71128	18406	1.00	0.00	H
ATOM	29	HB3	ALA	A	81	67660	73150	117200	1.00	0.00	H		ATOM	29	HB3	ALA	A	81	71926	70744	20108	1.00	0.00	H
ATOM	30	C	ALA	A	81	67010	70220	115570	1.00	0.00	C		ATOM	30	C	ALA	A	81	71693	69418	19203	1.00	0.00	H
ATOM	31	O	ALA	A	81	67960	69710	114960	1.00	0.00	O		ATOM	31	O	ALA	A	81	74317	69547	19804	1.00	0.00	C
ATOM	32	N	GLU	A	82	65770	70070	115080	1.00	0.00	N		ATOM	32	N	GLU	A	81	74610	68372	19506	1.00	0.00	O
ATOM	33	HN	GLU	A	82	65040	70320	115710	1.00	0.00	H		ATOM	33	HN	GLU	A	82	74762	70135	20961	1.00	0.00	N
ATOM	34	CA	GLU	A	82	65490	69390	113800	1.00	0.00	C		ATOM	34	CA	GLU	A	82	74676	71128	20967	1.00	0.00	H
ATOM	35	HA	GLU	A	82	66120	68520	113650	1.00	0.00	H		ATOM	35	HA	GLU	A	82	75346	69431	22042	1.00	0.00	C
ATOM	36	CB	GLU	A	82	64090	68920	113730	1.00	0.00	C		ATOM	36	CB	GLU	A	82	75262	68368	21871	1.00	0.00	H
ATOM	37	HB1	GLU	A	82	64020	68520	112700	1.00	0.00	H		ATOM	37	HB1	GLU	A	82	76792	69914	22414	1.00	0.00	C
ATOM	38	HB2	GLU	A	82	63350	69730	113910	1.00	0.00	H		ATOM	38	HB2	GLU	A	82	77510	69960	21567	1.00	0.00	H
ATOM	39	CG	GLU	A	82	63760	67740	114610	1.00	0.00	C		ATOM	39	CG	GLU	A	82	77199	69117	23071	1.00	0.00	H
ATOM	40	HG1	GLU	A	82	63530	67920	115680	1.00	0.00	H		ATOM	40	HG1	GLU	A	82	76828	71244	23131	1.00	0.00	C
ATOM	41	HG2	GLU	A	82	64620	67040	114570	1.00	0.00	H		ATOM	41	HG2	GLU	A	82	76304	71152	24106	1.00	0.00	H
ATOM	42	CD	GLU	A	82	62570	66960	114180	1.00	0.00	C		ATOM	42	CD	GLU	A	82	76338	72086	22596	1.00	0.00	H
ATOM	43	OE1	GLU	A	82	61930	67340	113140	1.00	0.00	O		ATOM	43	OE1	GLU	A	82	78224	71741	23343	1.00	0.00	C
ATOM	44	OE2	GLU	A	82	62270	65950	114830	1.00	0.00	O		ATOM	44	OE2	GLU	A	82	78422	72990	23334	1.00	0.00	O
ATOM	45	C	GLU	A	82	65840	70200	112550	1.00	0.00	C		ATOM	45	C	GLU	A	82	79137	71020	23693	1.00	0.00	O
ATOM	46	O	GLU	A	82	65470	71380	112500	1.00	0.00	O		ATOM	46	O	GLU	A	82	74459	69466	23270	1.00	0.00	C
ATOM	47	N	LEU	A	83	66530	69560	111530	1.00	0.00	N		ATOM	47	N	LEU	A	82	73780	70454	23550	1.00	0.00	O
ATOM	48	HN	LEU	A	83	66890	68650	111700	1.00	0.00	H		ATOM	48	HN	LEU	A	83	74315	68394	24023	1.00	0.00	N
ATOM	49	CA	LEU	A	83	66520	70060	110170	1.00	0.00	C		ATOM	49	CA	LEU	A	83	74696	67552	23649	1.00	0.00	H
ATOM	50	HA	LEU	A	83	66320	71120	110170	1.00	0.00	H		ATOM	50	HA	LEU	A	83	73276	68275	25016	1.00	0.00	C
ATOM	51	CB	LEU	A	83	67890	70120	109560	1.00	0.00	C		ATOM	51	CB	LEU	A	83	72652	69152	25102	1.00	0.00	H
ATOM	52	HB1	LEU	A	83	68480	69180	109570	1.00	0.00	H		ATOM	52	HB1	LEU	A	83	72224	67194	24698	1.00	0.00	C
ATOM	53	HB2	LEU	A	83	68500	70940	110000	1.00	0.00	H		ATOM	53	HB2	LEU	A	83	71328	67140	25353	1.00	0.00	H
ATOM	54	CG	LEU	A	83	68020	70640	108040	1.00	0.00	C		ATOM	54	CG	LEU	A	83	72760	66221	24707	1.00	0.00	H
ATOM	55	HG	LEU	A	83	67490	69950	107350	1.00	0.00	H		ATOM	55	HG	LEU	A	83	71567	67314	23293	1.00	0.00	C
ATOM	56	CD1	LEU	A	83	67610	72120	107840	1.00	0.00	C		ATOM	56	CD1	LEU	A	83	72298	67186	22466	1.00	0.00	H
ATOM	57	HD11	LEU	A	83	68150	72880	108430	1.00	0.00	H		ATOM	57	HD11	LEU	A	83	70581	66156	23010	1.00	0.00	C
ATOM	58	HD12	LEU	A	83	66540	72320	108070	1.00	0.00	H		ATOM	58	HD12	LEU	A	83	70186	66146	21972	1.00	0.00	H
ATOM	59	HD13	LEU	A	83	67770	72530	106810	1.00	0.00	H		ATOM	59	HD13	LEU	A	83	69629	66357	23547	1.00	0.00	H
ATOM	60	CD2	LEU	A	83	69490	70480	107610	1.00	0.00	C		ATOM	60	CD2	LEU	A	83	70953	65151	23304	1.00	0.00	H
ATOM	61	HD21	LEU	A	83	70100	71280	108070	1.00	0.00	H		ATOM	61	HD21	LEU	A	83	70876	68632	23036	1.00	0.00	C
ATOM	62	HD22	LEU	A	83	69460	70610	106500	1.00	0.00	H		ATOM	62	HD22	LEU	A	83	70298	68751	22095	1.00	0.00	H
ATOM	63	HD23	LEU	A	83	69790	69430	107810	1.00	0.00	H		ATOM	63	HD23	LEU	A	83	71650	69420	22923	1.00	0.00	H
ATOM	64	C	LEU	A	83	65510	69230	109320	1.00	0.00	C		ATOM	64	C	LEU	A	83	70205	68836	23898	1.00	0.00	H
ATOM	65	O	LEU	A	83	65840	68060	109090	1.00	0.00	O		ATOM	65	O	LEU	A	83	74010	67937	26308	1.00	0.00	C
ATOM	66	N	GLN	A	84	64380	69850	108830	1.00	0.00	N		ATOM	66	N	GLN	A	83	74711	66939	26362	1.00	0.00	O
ATOM	67	HN	GLN	A	84	64170	70800	109040	1.00	0.00	H		ATOM	67	HN	GLN	A	84	73647	68736	27345	1.00	0.00	N
ATOM	68	CA	GLN	A	84	63450	69130	108010	1.00	0.00	C		ATOM	68	CA	GLN	A	84	72947	69425	27173	1.00	0.00	H
ATOM	69	HA	GLN	A	84	63210	68250	108590	1.00	0.00	H		ATOM	69	HA	GLN	A	84	74122	68461	28677	1.00	0.00	C
ATOM	70	CB	GLN	A	84	62130	69940	107710	1.00	0.00	C		ATOM	70	CB	GLN	A	84	75191	68306	28671	1.00	0.00	H
ATOM	71	HB1	GLN	A	84	61570	69370	106930	1.00	0.00	H		ATOM	71	HB1	GLN	A	84	73873	69674	29682	1.00	0.00	C
ATOM	72	HB2	GLN	A	84	62480	70890	107250	1.00	0.00	H		ATOM	72	HB2	GLN	A	84	74223	69376	30693	1.00	0.00	H
ATOM	73	CG	GLN	A	84	61110	70220	108880	1.00	0.00	C		ATOM	73	CG	GLN	A	84	72764	69647	29749	1.00	0.00	H
ATOM	74	HG1	GLN	A	84	60120	70660	108620	1.00	0.00	H		ATOM	74	HG1	GLN	A	84	74462	71069	29234	1.00	0.00	C
ATOM	75	HG2	GLN	A	84	61570	71080	109400	1.00	0.00	H		ATOM	75	HG2	GLN	A	84	74397	71791	30076	1.00	0.00	H
ATOM	76	CD	GLN	A	84	60890	69030	109800	1.00	0.00	C		ATOM	76	CD	GLN	A	84	73929	71520	28369	1.00	0.00	H
ATOM	77	OE1	GLN	A	84	60260	68060	109490	1.00	0.00	O		ATOM	77	OE1	GLN	A	84	75915	70966	28832	1.00	0.00	C
ATOM	78	NE2	GLN	A	84	61610	69130	110970	1.00	0.00	N		ATOM	78	NE2	GLN	A	84	76765	70621	29648	1.00	0.00	O
ATOM	79	HE21	GLN	A	84	61660	68440	111690	1.00	0.00	H		ATOM	79	HE21	GLN	A	84	76238	71229	27581	1.00	0.00	N
ATOM	80	HE22	GLN	A	84	62250	69890	111080	1.00	0.00	H		ATOM	80	HE22	GLN	A	84	77206	71259	27332	1.00	0.00	H
ATOM	81	C	GLN	A	84	64010	68660	106660	1.00	0.00	C		ATOM	81	C	GLN	A	84	75586	71362	26834	1.00	0.00	H
ATOM	82	O	GLN	A	84	64610	69400	105890	1.00	0.00	O		ATOM	82	O	GLN	A	84	73523	67208	29227	1.00	0.00	C
ATOM	83	N	MET	A	85	63980	67320	106450	1.00	0.00	N		ATOM	83	N	MET	A	84	72382	66772	29158	1.00	0.00	O
ATOM	84	HN	MET	A	85	63670	66720	107180	1.00	0.00	H		ATOM	84	HN	MET	A	85	74380	66454	29921	1.00	0.00	N
ATOM	85	CA	MET	A	85	64380	66690	105240	1.00	0.00	C		ATOM	85	CA	MET	A	85	75330	66758	29922	1.00	0.00	H
ATOM	86	HA	MET	A	85	65150	67290	104780	1.00	0.00	H		ATOM	86	HA	MET	A	85	73901	65202	30533	1.00	0.00	C
ATOM	87	CB	MET	A	85	64730	65240	105540	1.00	0.00	C		ATOM	87	CB	MET	A	85	73017	64874	30005	1.00	0.00	H
ATOM	88	HB1	MET	A	85	64820	64600	104630	1.00	0.00	H		ATOM	88	HB1	MET	A	85	75082	64169	30496	1.00	0.00	C
ATOM	89	HB2	MET	A	85	63840	64910	106110	1.00	0.00	H		ATOM	89	HB2	MET	A	85	74756	63217	30966	1.00	0.00	H
ATOM	90	CG	MET	A	85	66100	64970	106280	1.00	0.00	C		ATOM	90	CG	MET	A	85	75931	64504	31128	1.00	0.00	H
ATOM	91	HG1	MET	A	85	66030	63940	106700	1.00	0.00	H		ATOM	91	HG1	MET	A	85	75612	63954	29055	1.00	0.00	C
ATOM	92	HG2	MET	A	85	65950	65670	107130	1.00	0.00	H		ATOM	92	HG2	MET	A	85	76342	63122	29146	1.00	0.00	H
ATOM	93	SD	MET	A	85	67650	65470	105460	1.00	0.00	S		ATOM	93	SD	MET	A	85	76303	64762	28732	1.00	0.00	H
ATOM	94	CE	MET	A	85	67920	67140	106170	1.00	0.00	C		ATOM	94	CE	MET	A	85	74350	63718	27755	1.00	0.00	S
ATOM	95	HE1	MET	A	85	68830	67660	105830	1.00	0.00	H		ATOM	95	HE1	MET	A	85	73674	62141	28410	1.00	0.00	C
ATOM	96	HE2	MET	A	85	67950	67090	107280	1.00	0.00	H		ATOM	96	HE2	MET	A	85	72925	62346	29205	1.00	0.00	H
ATOM	97	HE3	MET	A	85	67010	67730	105930	1.00	0.00	H		ATOM	97	HE3	MET	A	85	74415	61421	28818	1.00	0.00	H
ATOM	98	C	MET	A	85	63140	66730	104260	1.00	0.00	C		ATOM	98	C	MET	A	85	73264	61639	27508	1.00	0.00	H
ATOM	99	O	MET	A	85	61960	66600	104620	1.00	0.00	O		ATOM	99	O	MET	A	85	73320	65463	31894	1.00	0.00	C
ATOM	100	N	GLU	A	86	63450	66860	102930	1.00	0.00	N		ATOM	100	N	GLU	A	85	73935	66016	32795	1.00	0.00	O
ATOM	101	HN	GLU	A	86	64430	66970	102740	1.00	0.00	H		ATOM	101	HN	GLU	A	86	72045	65069	32120	1.00	0.00	N
ATOM	102	CA	GLU	A	86	62610	66580	101740	1.00	0.00	C		ATOM	102	CA	GLU	A	86	71492	64659	31398	1.00	0.00	H
ATOM	103	HA	GLU	A	86	61890	67380	101630	1.00	0.00	H		ATOM	103	HA	GLU	A	86	71443	65075	33473	1.00	0.00	C
ATOM	104	CB	GLU	A	86	63350	66530	100430	1.00	0.00	C		ATOM	104	CB	GLU	A	86	71378	66043	33946	1.00	0.00	H
ATOM	105	HB1	GLU	A	86	62640	66130	99670	1.00	0.00	H		ATOM	105	HB1	GLU	A	86	69912	64744	33476	1.00	0.00	C
ATOM	106	HB2	GLU	A	86	64270	65920	100470	1.00	0.00	H		ATOM	106	HB2	GLU	A	86	69586	64855	34532	1.00	0.00	H
ATOM	107	CG	GLU	A	86	63780	68000	99970	1.00	0.00	C		ATOM	107	CG	GLU	A	86	69811	63738	33017	1.00	0.00	H
ATOM	108	HG1	GLU	A	86	64370	68440	100810	1.00	0.00	H		ATOM	108	HG1	GLU	A	86	69198	65767	32625	1.00	0.00	C
ATOM	109	HG2	GLU	A	86	62840	68540	99760	1.00	0.00	H		ATOM	109	HG2	GLU	A	86	69498	65629	31565	1.00	0.00	H
ATOM	110	CD	GLU	A	86	64490	68090	98610	1.00	0.00	C		ATOM	110	CD	GLU	A	86	69491	66818	32833	1.00	0.00	H
ATOM	111	OE1	GLU	A	86	65700	68440	98670	1.00	0.00	O		ATOM	111	OE1	GLU	A	86	67720	65489	32772	1.00	0.00	C
ATOM	112	OE2	GLU	A	86	63850	67870	97580	1.00	0.00	O		ATOM	112	OE2	GLU	A	86	67071	65952	33760	1.00	0.00	O
ATOM	113	C	GLU	A	86	61760	65350	102020	1.00	0.00	C		ATOM	113	C	GLU	A	86	67130	64873	31910	1.00	0.00	O
ATOM	114	O	GLU	A	86	62230	64240	102230	1.00	0.00	O		ATOM	114	O	GLU	A	86	72174	64204	34532	1.00	0.00	C
ATOM	115	N	GLY	A	87	60380	65500	101970	1.00	0.00	N		ATOM	115	N	GLY	A	86	72846	63173	34271	1.00	0.00	O
ATOM	116	HN	GLY	A	87	59930	66340	101700	1.00	0.00	H		ATOM	116	HN	GLY	A	87	72062	64653	35799	1.00	0.00	N
ATOM	117	CA	GLY	A	87	59520	64440	102500	1.00	0.00	C		ATOM	117	CA	GLY	A	87	71587	65503	36014	1.00	0.00	H
ATOM	118	HA1	GLY	A	87	58600	64840	102900	1.00	0.00	H		ATOM	118	HA1	GLY	A	87	72837	64007	36905	1.00	0.00	C
ATOM	119	HA2	GLY	A	87	60070	63980	103310	1.00	0.00	H		ATOM	119	HA2	GLY	A	87	72798	62935	36786	1.00	0.00	H
ATOM	120	C	GLY	A	87	59170	63370	101450	1.00	0.00	C		ATOM	120	C	GLY	A	87	72220	64244	37759	1.00	0.00	H
ATOM	121	O	GLY	A	87	58020	63250	101060	1.00	0.00	O		ATOM	121	O	GLY	A	87	74272	64438	37095	1.00	0.00	C
ATOM	122	N	ASP	A	88	60100	62490	101090	1.00	0.00	N		ATOM	122	N	ASP	A	87	74975	64904	36217	1.00	0.00	O
ATOM	123	HN	ASP	A	88	61050	62640	101350	1.00	0.00	H		ATOM	123	HN	ASP	A	88	74734	64152	38354	1.00	0.00	N
ATOM	124	CA	ASP	A	88	59880	61500	100140	1.00	0.00	C		ATOM	124	CA	ASP	A	88	74206	63646	39032	1.00	0.00	H
ATOM	125	HA	ASP	A	88	58830	61230	100100	1.00	0.00	H		ATOM	125	HA	ASP	A	88	76088	64469	38788	1.00	0.00	C
ATOM	126	CB	ASP	A	88	60360	61910	98720	1.00	0.00	C		ATOM	126	CB	ASP	A	88	76434	65313	38210	1.00	0.00	H
ATOM	127	HB1	ASP	A	88	60000	62930	98470	1.00	0.00	H		ATOM	127	HB1	ASP	A	88	76115	64706	40286	1.00	0.00	C
ATOM	128	HB2	ASP	A	88	59980	61220	97930	1.00	0.00	H		ATOM	128	HB2	ASP	A	88	77132	64926	40676	1.00	0.00	H
ATOM	129	CG	ASP	A	88	61860	61980	98530	1.00	0.00	C		ATOM	129	CG	ASP	A	88	75735	63829	40852	1.00	0.00	H
ATOM	130	OD1	ASP	A	88	62660	61710	99410	1.00	0.00	O		ATOM	130	OD1	ASP	A	88	75291	65936	40558	1.00	0.00	C
ATOM	131	OD2	ASP	A	88	62120	62290	97300	1.00	0.00	O		ATOM	131	OD2	ASP	A	88	75374	66907	39745	1.00	0.00	O
ATOM	132	C	ASP	A	88	60510	60160	100690	1.00	0.00	C		ATOM	132	C	ASP	A	88	74623	66041	41647	1.00	0.00	O
ATOM	133	O	ASP	A	88	60890	60120	101820	1.00	0.00	O		ATOM	133	O	ASP	A	88	77008	63243	38519	1.00	0.00	C
ATOM	134	N	GLY	A	89	60520	59100	99890	1.00	0.00	N		ATOM	134	N	GLY	A	88	76676	62225	39075	1.00	0.00	O
ATOM	135	HN	GLY	A	89	60010	59060	99030	1.00	0.00	H		ATOM	135	HN	GLY	A	89	78095	63394	37814	1.00	0.00	N
ATOM	136	CA	GLY	A	89	61150	57850	100150	1.00	0.00	C		ATOM	136	CA	GLY	A	89	78330	64268	37397	1.00	0.00	H
ATOM	137	HA1	GLY	A	89	61000	57330	99220	1.00	0.00	H		ATOM	137	HA1	GLY	A	89	79150	62366	37559	1.00	0.00	C
ATOM	138	HA2	GLY	A	89	60670	57400	101010	1.00	0.00	H		ATOM	138	HA2	GLY	A	89	79354	61692	38377	1.00	0.00	H
ATOM	139	C	GLY	A	89	62590	57870	100460	1.00	0.00	C		ATOM	139	C	GLY	A	89	79999	62853	37102	1.00	0.00	H
ATOM	140	O	GLY	A	89	63020	57050	101250	1.00	0.00	O		ATOM	140	O	GLY	A	89	78788	61540	36371	1.00	0.00	C
ATOM	141	N	ASN	A	90	63340	58870	99940	1.00	0.00	N		ATOM	141	N	ASN	A	89	77712	61551	35829	1.00	0.00	O
ATOM	142	HN	ASN	A	90	63030	59600	99340	1.00	0.00	H		ATOM	142	HN	ASN	A	90	79742	60698	35994	1.00	0.00	N
ATOM	143	CA	ASN	A	90	64750	59050	100200	1.00	0.00	C		ATOM	143	CA	ASN	A	90	80619	60826	36450	1.00	0.00	H
ATOM	144	HA	ASN	A	90	65240	58090	100240	1.00	0.00	H		ATOM	144	HA	ASN	A	90	79756	59702	34900	1.00	0.00	C
ATOM	145	CB	ASN	A	90	65330	59890	99040	1.00	0.00	C		ATOM	145	CB	ASN	A	90	80715	59241	34714	1.00	0.00	H
ATOM	146	HB1	ASN	A	90	66440	59870	99110	1.00	0.00	H		ATOM	146	HB1	ASN	A	90	78813	58507	35239	1.00	0.00	C
ATOM	147	HB2	ASN	A	90	64990	60950	99110	1.00	0.00	H		ATOM	147	HB2	ASN	A	90	78793	57780	34399	1.00	0.00	H
ATOM	148	CG	ASN	A	90	65140	59280	97680	1.00	0.00	C		ATOM	148	CG	ASN	A	90	77765	58846	35387	1.00	0.00	H
ATOM	149	OD1	ASN	A	90	65050	58050	97480	1.00	0.00	O		ATOM	149	OD1	ASN	A	90	79413	57853	36469	1.00	0.00	C
ATOM	150	ND2	ASN	A	90	64970	60220	96730	1.00	0.00	N		ATOM	150	ND2	ASN	A	90	80278	57017	36159	1.00	0.00	O
ATOM	151	HD21	ASN	A	90	64740	61150	97010	1.00	0.00	H		ATOM	151	HD21	ASN	A	90	78955	58103	37698	1.00	0.00	N
ATOM	152	HD22	ASN	A	90	64960	59930	95770	1.00	0.00	H		ATOM	152	HD22	ASN	A	90	78194	58713	37917	1.00	0.00	H
ATOM	153	C	ASN	A	90	65050	59720	101560	1.00	0.00	C		ATOM	153	C	ASN	A	90	79037	57348	38348	1.00	0.00	H
ATOM	154	O	ASN	A	90	66180	60000	101790	1.00	0.00	O		ATOM	154	O	ASN	A	90	79384	60365	33581	1.00	0.00	C
ATOM	155	N	CYS	A	91	64060	60000	102450	1.00	0.00	N		ATOM	155	N	CYS	A	90	78832	59681	32728	1.00	0.00	O
ATOM	156	HN	CYS	A	91	63080	59940	102270	1.00	0.00	H		ATOM	156	HN	CYS	A	91	79693	61639	33344	1.00	0.00	N
ATOM	157	CA	CYS	A	91	64330	60700	103690	1.00	0.00	C		ATOM	157	CA	CYS	A	91	80307	62218	33873	1.00	0.00	H
ATOM	158	HA	CYS	A	91	64650	61670	103330	1.00	0.00	H		ATOM	158	HA	CYS	A	91	79227	62389	32198	1.00	0.00	C
ATOM	159	CB	CYS	A	91	63070	61150	104430	1.00	0.00	C		ATOM	159	CB	CYS	A	91	78149	62449	32177	1.00	0.00	H
ATOM	160	HB1	CYS	A	91	62440	61720	103710	1.00	0.00	H		ATOM	160	HB1	CYS	A	91	79475	63980	32320	1.00	0.00	C
ATOM	161	HB2	CYS	A	91	63260	61740	105350	1.00	0.00	H		ATOM	161	HB2	CYS	A	91	79050	64515	31445	1.00	0.00	H
ATOM	162	SG	CYS	A	91	61970	59830	105020	1.00	0.00	S		ATOM	162	SG	CYS	A	91	80568	64166	32386	1.00	0.00	H
ATOM	163	HG1	CYS	A	91	61450	59730	103800	1.00	0.00	H		ATOM	163	HG1	CYS	A	91	78724	64601	33877	1.00	0.00	S
ATOM	164	C	CYS	A	91	65470	60180	104600	1.00	0.00	C		ATOM	164	C	CYS	A	91	77474	64206	33684	1.00	0.00	H
ATOM	165	O	CYS	A	91	66350	60980	105000	1.00	0.00	O		ATOM	165	O	CYS	A	91	79578	61903	30797	1.00	0.00	C
ATOM	166	N	GLN	A	92	65510	58870	104890	1.00	0.00	N		ATOM	166	N	GLN	A	91	78832	61830	29853	1.00	0.00	O
ATOM	167	HN	GLN	A	92	64820	58250	104520	1.00	0.00	H		ATOM	167	HN	GLN	A	92	80858	61467	30651	1.00	0.00	N
ATOM	168	CA	GLN	A	92	66550	58210	105630	1.00	0.00	C		ATOM	168	CA	GLN	A	92	81511	61600	31392	1.00	0.00	H
ATOM	169	HA	GLN	A	92	66590	58780	106540	1.00	0.00	H		ATOM	169	HA	GLN	A	92	81377	60958	29398	1.00	0.00	C
ATOM	170	CB	GLN	A	92	66240	56700	105830	1.00	0.00	C		ATOM	170	CB	GLN	A	92	80948	61604	28646	1.00	0.00	H
ATOM	171	HB1	GLN	A	92	66030	56190	104870	1.00	0.00	H		ATOM	171	HB1	GLN	A	92	82922	61012	29411	1.00	0.00	C
ATOM	172	HB2	GLN	A	92	65260	56690	106350	1.00	0.00	H		ATOM	172	HB2	GLN	A	92	83213	60466	30334	1.00	0.00	H
ATOM	173	CG	GLN	A	92	67210	55940	106740	1.00	0.00	C		ATOM	173	CG	GLN	A	92	83110	62090	29605	1.00	0.00	H
ATOM	174	HG1	GLN	A	92	67240	56420	107740	1.00	0.00	H		ATOM	174	HG1	GLN	A	92	83616	60639	28104	1.00	0.00	C
ATOM	175	HG2	GLN	A	92	68200	55820	106230	1.00	0.00	H		ATOM	175	HG2	GLN	A	92	83833	61505	27442	1.00	0.00	H
ATOM	176	CD	GLN	A	92	66700	54480	106940	1.00	0.00	C		ATOM	176	CD	GLN	A	92	82970	59986	27480	1.00	0.00	H
ATOM	177	OE1	GLN	A	92	67440	53560	106680	1.00	0.00	O		ATOM	177	OE1	GLN	A	92	84862	59836	28458	1.00	0.00	C
ATOM	178	NE2	GLN	A	92	65480	54240	107440	1.00	0.00	N		ATOM	178	NE2	GLN	A	92	84782	58644	28842	1.00	0.00	O
ATOM	179	HE21	GLN	A	92	65310	53270	107610	1.00	0.00	H		ATOM	179	HE21	GLN	A	92	86046	60546	28366	1.00	0.00	N
ATOM	180	HE22	GLN	A	92	64960	55020	107790	1.00	0.00	H		ATOM	180	HE22	GLN	A	92	86921	60063	28389	1.00	0.00	H
ATOM	181	C	GLN	A	92	67910	58300	104960	1.00	0.00	C		ATOM	181	C	GLN	A	92	86057	61528	28554	1.00	0.00	H
ATOM	182	O	GLN	A	92	68920	58570	105580	1.00	0.00	O		ATOM	182	O	GLN	A	92	80837	59591	29121	1.00	0.00	C
ATOM	183	N	PHE	A	93	67990	58170	103640	1.00	0.00	N		ATOM	183	N	PHE	A	92	80529	59310	27966	1.00	0.00	O
ATOM	184	HN	PHE	A	93	67150	57900	103190	1.00	0.00	H		ATOM	184	HN	PHE	A	93	80729	58703	30123	1.00	0.00	N
ATOM	185	CA	PHE	A	93	69230	58360	102890	1.00	0.00	C		ATOM	185	CA	PHE	A	93	80895	59014	31055	1.00	0.00	H
ATOM	186	HA	PHE	A	93	70000	57800	103390	1.00	0.00	H		ATOM	186	HA	PHE	A	93	80049	57455	30008	1.00	0.00	C
ATOM	187	CB	PHE	A	93	69260	57690	101460	1.00	0.00	C		ATOM	187	CB	PHE	A	93	80554	56987	29176	1.00	0.00	H
ATOM	188	HB1	PHE	A	93	70280	57540	101050	1.00	0.00	H		ATOM	188	HB1	PHE	A	93	80174	56493	31271	1.00	0.00	C
ATOM	189	HB2	PHE	A	93	68620	58250	100740	1.00	0.00	H		ATOM	189	HB2	PHE	A	93	79633	55529	31157	1.00	0.00	H
ATOM	190	CG	PHE	A	93	68610	56290	101520	1.00	0.00	C		ATOM	190	CG	PHE	A	93	79699	57023	32123	1.00	0.00	H
ATOM	191	CD1	PHE	A	93	69490	55190	101750	1.00	0.00	C		ATOM	191	CD1	PHE	A	93	81628	56374	31561	1.00	0.00	C
ATOM	192	HD1	PHE	A	93	70550	55350	101840	1.00	0.00	H		ATOM	192	HD1	PHE	A	93	82480	55674	30660	1.00	0.00	C
ATOM	193	CE1	PHE	A	93	69030	53860	101740	1.00	0.00	C		ATOM	193	CE1	PHE	A	93	82104	55440	29675	1.00	0.00	H
ATOM	194	HE1	PHE	A	93	69680	53000	101810	1.00	0.00	H		ATOM	194	HE1	PHE	A	93	83704	55227	31123	1.00	0.00	C
ATOM	195	CZ	PHE	A	93	67700	53650	101730	1.00	0.00	C		ATOM	195	CZ	PHE	A	93	84253	54607	30430	1.00	0.00	H
ATOM	196	HZ	PHE	A	93	67330	52630	101750	1.00	0.00	H		ATOM	196	HZ	PHE	A	93	84140	55557	32412	1.00	0.00	C
ATOM	197	CD2	PHE	A	93	67280	55980	101440	1.00	0.00	C		ATOM	197	CD2	PHE	A	93	85102	55210	32759	1.00	0.00	H
ATOM	198	HD2	PHE	A	93	66560	56760	101270	1.00	0.00	H		ATOM	198	HD2	PHE	A	93	82003	56649	32919	1.00	0.00	C
ATOM	199	CE2	PHE	A	93	66800	54720	101570	1.00	0.00	C		ATOM	199	CE2	PHE	A	93	81342	57130	33625	1.00	0.00	H
ATOM	200	HE2	PHE	A	93	65750	54460	101570	1.00	0.00	H		ATOM	200	HE2	PHE	A	93	83326	56282	33325	1.00	0.00	C
ATOM	201	C	PHE	A	93	69680	59810	102920	1.00	0.00	C		ATOM	201	C	PHE	A	93	83609	56460	34351	1.00	0.00	H
ATOM	202	O	PHE	A	93	70840	60100	103080	1.00	0.00	O		ATOM	202	O	PHE	A	93	78530	57670	29698	1.00	0.00	C
ATOM	203	N	ARG	A	94	68700	60780	102790	1.00	0.00	N		ATOM	203	N	ARG	A	93	77984	56999	28823	1.00	0.00	O
ATOM	204	HN	ARG	A	94	67780	60560	102480	1.00	0.00	H		ATOM	204	HN	ARG	A	94	77902	58606	30458	1.00	0.00	N
ATOM	205	CA	ARG	A	94	68870	62240	102820	1.00	0.00	C		ATOM	205	CA	ARG	A	94	78413	59124	31140	1.00	0.00	H
ATOM	206	HA	ARG	A	94	69600	62510	102070	1.00	0.00	H		ATOM	206	HA	ARG	A	94	76540	58966	30197	1.00	0.00	C
ATOM	207	CB	ARG	A	94	67600	63110	102400	1.00	0.00	C		ATOM	207	CB	ARG	A	94	75950	58062	30183	1.00	0.00	H
ATOM	208	HB1	ARG	A	94	67820	64180	102570	1.00	0.00	H		ATOM	208	HB1	ARG	A	94	75964	59933	31212	1.00	0.00	C
ATOM	209	HB2	ARG	A	94	66760	62920	103100	1.00	0.00	H		ATOM	209	HB2	ARG	A	94	74985	60343	30885	1.00	0.00	H
ATOM	210	CG	ARG	A	94	67040	62930	100970	1.00	0.00	C		ATOM	210	CG	ARG	A	94	76658	60801	31242	1.00	0.00	H
ATOM	211	HG1	ARG	A	94	67010	61850	100700	1.00	0.00	H		ATOM	211	HG1	ARG	A	94	75526	59523	32662	1.00	0.00	C
ATOM	212	HG2	ARG	A	94	67850	63390	100370	1.00	0.00	H		ATOM	212	HG2	ARG	A	94	76339	58902	33095	1.00	0.00	H
ATOM	213	CD	ARG	A	94	65590	63510	100890	1.00	0.00	C		ATOM	213	CD	ARG	A	94	74526	59067	32500	1.00	0.00	H
ATOM	214	HD1	ARG	A	94	65640	64580	101160	1.00	0.00	H		ATOM	214	HD1	ARG	A	94	75250	60700	33635	1.00	0.00	C
ATOM	215	HD2	ARG	A	94	64980	63020	101680	1.00	0.00	H		ATOM	215	HD2	ARG	A	94	74889	61616	33119	1.00	0.00	H
ATOM	216	NE	ARG	A	94	65050	63280	99490	1.00	0.00	N		ATOM	216	NE	ARG	A	94	76208	60926	34149	1.00	0.00	H
ATOM	217	HE	ARG	A	94	64170	62820	99380	1.00	0.00	H		ATOM	217	HE	ARG	A	94	74201	60257	34650	1.00	0.00	N
ATOM	218	CZ	ARG	A	94	65240	63900	98360	1.00	0.00	C		ATOM	218	CZ	ARG	A	94	73313	60166	34198	1.00	0.00	H
ATOM	219	NH1	ARG	A	94	66140	64820	98190	1.00	0.00	N		ATOM	219	NH1	ARG	A	94	74244	60423	36005	1.00	0.00	C
ATOM	220	HH11	ARG	A	94	66540	65290	98980	1.00	0.00	H		ATOM	220	HH11	ARG	A	94	75292	60717	36728	1.00	0.00	N
ATOM	221	HH12	ARG	A	94	66560	64820	97280	1.00	0.00	H		ATOM	221	HH12	ARG	A	94	76104	61059	36253	1.00	0.00	H
ATOM	222	NH2	ARG	A	94	64440	63670	97310	1.00	0.00	N		ATOM	222	NH2	ARG	A	94	75213	60667	37723	1.00	0.00	H
ATOM	223	HH21	ARG	A	94	63640	63080	97390	1.00	0.00	H		ATOM	223	HH21	ARG	A	94	73162	60060	36734	1.00	0.00	N
ATOM	224	HH22	ARG	A	94	64620	64270	96530	1.00	0.00	H		ATOM	224	HH22	ARG	A	94	73228	60104	37731	1.00	0.00	H
ATOM	225	C	ARG	A	94	69400	62700	104180	1.00	0.00	C		ATOM	225	C	ARG	A	94	72417	59572	36280	1.00	0.00	H
ATOM	226	O	ARG	A	94	70310	63520	104270	1.00	0.00	O		ATOM	226	O	ARG	A	94	76247	59392	28778	1.00	0.00	C
ATOM	227	N	ALA	A	95	68810	62200	105240	1.00	0.00	N		ATOM	227	N	ALA	A	94	75462	58781	28119	1.00	0.00	O
ATOM	228	HN	ALA	A	95	68030	61590	105170	1.00	0.00	H		ATOM	228	HN	ALA	A	95	77063	60288	28150	1.00	0.00	N
ATOM	229	CA	ALA	A	95	69270	62350	106610	1.00	0.00	C		ATOM	229	CA	ALA	A	95	77727	60783	28706	1.00	0.00	H
ATOM	230	HA	ALA	A	95	69220	63410	106810	1.00	0.00	H		ATOM	230	HA	ALA	A	95	76985	60715	26786	1.00	0.00	C
ATOM	231	CB	ALA	A	95	68190	61740	107470	1.00	0.00	C		ATOM	231	CB	ALA	A	95	75975	61017	26548	1.00	0.00	H
ATOM	232	HB1	ALA	A	95	68370	61900	108560	1.00	0.00	H		ATOM	232	HB1	ALA	A	95	77972	61902	26601	1.00	0.00	C
ATOM	233	HB2	ALA	A	95	68130	60640	107290	1.00	0.00	H		ATOM	233	HB2	ALA	A	95	77843	62315	25578	1.00	0.00	H
ATOM	234	HB3	ALA	A	95	67180	62170	107340	1.00	0.00	H		ATOM	234	HB3	ALA	A	95	79065	61743	26714	1.00	0.00	H
ATOM	235	C	ALA	A	95	70660	61810	106910	1.00	0.00	C		ATOM	235	C	ALA	A	95	77648	62669	27338	1.00	0.00	H
ATOM	236	O	ALA	A	95	71560	62550	107320	1.00	0.00	O		ATOM	236	O	ALA	A	95	77229	59624	25758	1.00	0.00	C
ATOM	237	N	LEU	A	96	70940	60540	106550	1.00	0.00	N		ATOM	237	N	LEU	A	95	76461	59458	24857	1.00	0.00	O
ATOM	238	HN	LEU	A	96	70160	60020	106210	1.00	0.00	H		ATOM	238	HN	LEU	A	96	78302	58773	25991	1.00	0.00	N
ATOM	239	CA	LEU	A	96	72240	59940	106710	1.00	0.00	C		ATOM	239	CA	LEU	A	96	78883	58863	26796	1.00	0.00	H
ATOM	240	HA	LEU	A	96	72540	60040	107740	1.00	0.00	H		ATOM	240	HA	LEU	A	96	78597	57640	25040	1.00	0.00	C
ATOM	241	CB	LEU	A	96	72310	58460	106230	1.00	0.00	C		ATOM	241	CB	LEU	A	96	78523	58064	24050	1.00	0.00	H
ATOM	242	HB1	LEU	A	96	73320	58020	106110	1.00	0.00	H		ATOM	242	HB1	LEU	A	96	79890	57133	25523	1.00	0.00	C
ATOM	243	HB2	LEU	A	96	71870	58550	105220	1.00	0.00	H		ATOM	243	HB2	LEU	A	96	79799	56728	26554	1.00	0.00	H
ATOM	244	CG	LEU	A	96	71570	57440	107200	1.00	0.00	C		ATOM	244	CG	LEU	A	96	80524	58042	25605	1.00	0.00	H
ATOM	245	HG	LEU	A	96	70610	57890	107520	1.00	0.00	H		ATOM	245	HG	LEU	A	96	80644	56078	24668	1.00	0.00	C
ATOM	246	CD1	LEU	A	96	71300	56280	106280	1.00	0.00	C		ATOM	246	CD1	LEU	A	96	80154	55082	24631	1.00	0.00	H
ATOM	247	HD11	LEU	A	96	72210	56000	105700	1.00	0.00	H		ATOM	247	HD11	LEU	A	96	80632	56615	23227	1.00	0.00	C
ATOM	248	HD12	LEU	A	96	70620	56640	105490	1.00	0.00	H		ATOM	248	HD12	LEU	A	96	81193	57574	23245	1.00	0.00	H
ATOM	249	HD13	LEU	A	96	70790	55440	106800	1.00	0.00	H		ATOM	249	HD13	LEU	A	96	79626	56812	22800	1.00	0.00	H
ATOM	250	CD2	LEU	A	96	72430	57050	108340	1.00	0.00	C		ATOM	250	CD2	LEU	A	96	81221	55922	22589	1.00	0.00	H
ATOM	251	HD21	LEU	A	96	73460	56940	107950	1.00	0.00	H		ATOM	251	HD21	LEU	A	96	82081	55846	25159	1.00	0.00	C
ATOM	252	HD22	LEU	A	96	72100	56090	108800	1.00	0.00	H		ATOM	252	HD22	LEU	A	96	82709	56761	25216	1.00	0.00	H
ATOM	253	HD23	LEU	A	96	72530	57830	109120	1.00	0.00	H		ATOM	253	HD23	LEU	A	96	82640	55056	24613	1.00	0.00	H
ATOM	254	C	LEU	A	96	73330	60730	105940	1.00	0.00	C		ATOM	254	C	LEU	A	96	81937	55557	26222	1.00	0.00	H
ATOM	255	O	LEU	A	96	74410	60910	106550	1.00	0.00	O		ATOM	255	O	LEU	A	96	77493	56544	25087	1.00	0.00	C
ATOM	256	N	ALA	A	97	73120	61200	104680	1.00	0.00	N		ATOM	256	N	ALA	A	96	77121	55961	24090	1.00	0.00	O
ATOM	257	HN	ALA	A	97	72220	61010	104290	1.00	0.00	H		ATOM	257	HN	ALA	A	97	76862	56304	26231	1.00	0.00	N
ATOM	258	CA	ALA	A	97	74060	62020	103950	1.00	0.00	C		ATOM	258	CA	ALA	A	97	77294	56619	27072	1.00	0.00	H
ATOM	259	HA	ALA	A	97	74980	61450	103990	1.00	0.00	H		ATOM	259	HA	ALA	A	97	75675	55453	26327	1.00	0.00	C
ATOM	260	CB	ALA	A	97	73510	62330	102550	1.00	0.00	C		ATOM	260	CB	ALA	A	97	75847	54483	25886	1.00	0.00	H
ATOM	261	HB1	ALA	A	97	74320	62800	101950	1.00	0.00	H		ATOM	261	HB1	ALA	A	97	75386	55192	27764	1.00	0.00	C
ATOM	262	HB2	ALA	A	97	72580	62920	102670	1.00	0.00	H		ATOM	262	HB2	ALA	A	97	75260	56172	28273	1.00	0.00	H
ATOM	263	HB3	ALA	A	97	73220	61360	102090	1.00	0.00	H		ATOM	263	HB3	ALA	A	97	76211	54688	28311	1.00	0.00	H
ATOM	264	C	ALA	A	97	74300	63330	104690	1.00	0.00	C		ATOM	264	C	ALA	A	97	74419	54665	27909	1.00	0.00	H
ATOM	265	O	ALA	A	97	75390	63820	104800	1.00	0.00	O		ATOM	265	O	ALA	A	97	74461	56035	25612	1.00	0.00	C
ATOM	266	N	ASP	A	98	73220	64000	105220	1.00	0.00	N		ATOM	266	N	ASP	A	97	73880	55264	24892	1.00	0.00	O
ATOM	267	HN	ASP	A	98	72230	63850	105240	1.00	0.00	H		ATOM	267	HN	ASP	A	98	74125	57374	25615	1.00	0.00	N
ATOM	268	CA	ASP	A	98	73350	65120	106050	1.00	0.00	C		ATOM	268	CA	ASP	A	98	74640	58015	26179	1.00	0.00	H
ATOM	269	HA	ASP	A	98	73880	65910	105530	1.00	0.00	H		ATOM	269	HA	ASP	A	98	73044	57988	24895	1.00	0.00	C
ATOM	270	CB	ASP	A	98	71940	65810	106250	1.00	0.00	C		ATOM	270	CB	ASP	A	98	72119	57456	25062	1.00	0.00	H
ATOM	271	HB1	ASP	A	98	71110	65210	106680	1.00	0.00	H		ATOM	271	HB1	ASP	A	98	72985	59541	25433	1.00	0.00	C
ATOM	272	HB2	ASP	A	98	71560	66110	105250	1.00	0.00	H		ATOM	272	HB2	ASP	A	98	73950	60091	25394	1.00	0.00	H
ATOM	273	CG	ASP	A	98	71990	67200	106960	1.00	0.00	C		ATOM	273	CG	ASP	A	98	72738	59375	26503	1.00	0.00	H
ATOM	274	OD1	ASP	A	98	72380	68310	106440	1.00	0.00	O		ATOM	274	OD1	ASP	A	98	71971	60338	24705	1.00	0.00	C
ATOM	275	OD2	ASP	A	98	71720	67220	108210	1.00	0.00	O		ATOM	275	OD2	ASP	A	98	70853	59799	24489	1.00	0.00	O
ATOM	276	C	ASP	A	98	74150	64970	107360	1.00	0.00	C		ATOM	276	C	ASP	A	98	72247	61503	24328	1.00	0.00	O
ATOM	277	O	ASP	A	98	74970	65790	107780	1.00	0.00	O		ATOM	277	O	ASP	A	98	73309	57943	23354	1.00	0.00	C
ATOM	278	N	GLN	A	99	73900	63840	108070	1.00	0.00	N		ATOM	278	N	GLN	A	98	72421	57756	22543	1.00	0.00	O
ATOM	279	HN	GLN	A	99	73170	63240	107760	1.00	0.00	H		ATOM	279	HN	GLN	A	99	74609	58212	22972	1.00	0.00	N
ATOM	280	CA	GLN	A	99	74660	63620	109350	1.00	0.00	C		ATOM	280	CA	GLN	A	99	75273	58329	23707	1.00	0.00	H
ATOM	281	HA	GLN	A	99	74660	64560	109900	1.00	0.00	H		ATOM	281	HA	GLN	A	99	75133	57986	21644	1.00	0.00	C
ATOM	282	CB	GLN	A	99	74070	62420	110190	1.00	0.00	C		ATOM	282	CB	GLN	A	99	74656	58659	20948	1.00	0.00	H
ATOM	283	HB1	GLN	A	99	74860	62110	110910	1.00	0.00	H		ATOM	283	HB1	GLN	A	99	76514	58489	21610	1.00	0.00	C
ATOM	284	HB2	GLN	A	99	73850	61570	109510	1.00	0.00	H		ATOM	284	HB2	GLN	A	99	77066	58181	20696	1.00	0.00	H
ATOM	285	CG	GLN	A	99	72820	62850	110960	1.00	0.00	C		ATOM	285	CG	GLN	A	99	77107	58092	22461	1.00	0.00	H
ATOM	286	HG1	GLN	A	99	72310	61990	111430	1.00	0.00	H		ATOM	286	HG1	GLN	A	99	76574	60080	21599	1.00	0.00	C
ATOM	287	HG2	GLN	A	99	72090	63280	110240	1.00	0.00	H		ATOM	287	HG2	GLN	A	99	77648	60363	21649	1.00	0.00	H
ATOM	288	CD	GLN	A	99	73110	63940	112070	1.00	0.00	C		ATOM	288	CD	GLN	A	99	75951	60367	22473	1.00	0.00	H
ATOM	289	OE1	GLN	A	99	74010	63730	112790	1.00	0.00	O		ATOM	289	OE1	GLN	A	99	76006	60624	20221	1.00	0.00	C
ATOM	290	NE2	GLN	A	99	72260	64980	112250	1.00	0.00	N		ATOM	290	NE2	GLN	A	99	76421	60153	19174	1.00	0.00	O
ATOM	291	HE21	GLN	A	99	71510	65040	111590	1.00	0.00	H		ATOM	291	HE21	GLN	A	99	75170	61652	20390	1.00	0.00	N
ATOM	292	HE22	GLN	A	99	72280	65570	113060	1.00	0.00	H		ATOM	292	HE22	GLN	A	99	74835	61949	21283	1.00	0.00	H
ATOM	293	C	GLN	A	99	76160	63370	109070	1.00	0.00	C		ATOM	293	C	GLN	A	99	74837	62075	19547	1.00	0.00	H
ATOM	294	O	GLN	A	99	76980	64090	109690	1.00	0.00	O		ATOM	294	O	GLN	A	99	75076	56597	20966	1.00	0.00	C
ATOM	295	N	LEU	A	100	76490	62520	108060	1.00	0.00	N		ATOM	295	N	LEU	A	99	74693	56505	19810	1.00	0.00	O
ATOM	296	HN	LEU	A	100	75780	62020	107580	1.00	0.00	H		ATOM	296	HN	LEU	A	100	75411	55516	21674	1.00	0.00	N
ATOM	297	CA	LEU	A	100	77810	62000	107930	1.00	0.00	C		ATOM	297	CA	LEU	A	100	75717	55702	22605	1.00	0.00	H
ATOM	298	HA	LEU	A	100	78370	62100	108840	1.00	0.00	H		ATOM	298	HA	LEU	A	100	75351	54154	21157	1.00	0.00	C
ATOM	299	CB	LEU	A	100	77720	60520	107560	1.00	0.00	C		ATOM	299	CB	LEU	A	100	75421	54203	20080	1.00	0.00	H
ATOM	300	HB1	LEU	A	100	78740	60150	107340	1.00	0.00	H		ATOM	300	HB1	LEU	A	100	76487	53326	21812	1.00	0.00	C
ATOM	301	HB2	LEU	A	100	77040	60450	106680	1.00	0.00	H		ATOM	301	HB2	LEU	A	100	76394	52250	21551	1.00	0.00	H
ATOM	302	CG	LEU	A	100	77120	59640	108740	1.00	0.00	C		ATOM	302	CG	LEU	A	100	76354	53316	22915	1.00	0.00	H
ATOM	303	HG	LEU	A	100	76160	60120	109030	1.00	0.00	H		ATOM	303	HG	LEU	A	100	77904	53726	21383	1.00	0.00	C
ATOM	304	CD1	LEU	A	100	76920	58240	108210	1.00	0.00	C		ATOM	304	CD1	LEU	A	100	78004	54825	21509	1.00	0.00	H
ATOM	305	HD11	LEU	A	100	77920	57910	107860	1.00	0.00	H		ATOM	305	HD11	LEU	A	100	78788	52910	22288	1.00	0.00	C
ATOM	306	HD12	LEU	A	100	76060	58200	107510	1.00	0.00	H		ATOM	306	HD12	LEU	A	100	79809	53112	21900	1.00	0.00	H
ATOM	307	HD13	LEU	A	100	76690	57580	109080	1.00	0.00	H		ATOM	307	HD13	LEU	A	100	78500	51838	22248	1.00	0.00	H
ATOM	308	CD2	LEU	A	100	78120	59530	109940	1.00	0.00	C		ATOM	308	CD2	LEU	A	100	78608	53229	23337	1.00	0.00	H
ATOM	309	HD21	LEU	A	100	79120	59140	109640	1.00	0.00	H		ATOM	309	HD21	LEU	A	100	78201	53365	19956	1.00	0.00	C
ATOM	310	HD22	LEU	A	100	77660	58940	110760	1.00	0.00	H		ATOM	310	HD22	LEU	A	100	77701	54160	19363	1.00	0.00	H
ATOM	311	HD23	LEU	A	100	78330	60520	110410	1.00	0.00	H		ATOM	311	HD23	LEU	A	100	77669	52438	19654	1.00	0.00	H
ATOM	312	C	LEU	A	100	78720	62650	106920	1.00	0.00	C		ATOM	312	C	LEU	A	100	79291	53231	19788	1.00	0.00	H
ATOM	313	O	LEU	A	100	79970	62640	107050	1.00	0.00	O		ATOM	313	O	LEU	A	100	73994	53568	21410	1.00	0.00	C
ATOM	314	N	PHE	A	101	78100	63200	105840	1.00	0.00	N		ATOM	314	N	PHE	A	100	73316	53253	20440	1.00	0.00	O
ATOM	315	HN	PHE	A	101	77130	63010	105780	1.00	0.00	H		ATOM	315	HN	PHE	A	101	73607	53217	22669	1.00	0.00	N
ATOM	316	CA	PHE	A	101	78840	63710	104750	1.00	0.00	C		ATOM	316	CA	PHE	A	101	74106	53599	23443	1.00	0.00	H
ATOM	317	HA	PHE	A	101	79900	63840	104930	1.00	0.00	H		ATOM	317	HA	PHE	A	101	72517	52367	23063	1.00	0.00	C
ATOM	318	CB	PHE	A	101	78640	62820	103440	1.00	0.00	C		ATOM	318	CB	PHE	A	101	72318	51725	22218	1.00	0.00	H
ATOM	319	HB1	PHE	A	101	79290	63230	102630	1.00	0.00	H		ATOM	319	HB1	PHE	A	101	72979	51716	24407	1.00	0.00	C
ATOM	320	HB2	PHE	A	101	77590	62890	103090	1.00	0.00	H		ATOM	320	HB2	PHE	A	101	72182	51107	24884	1.00	0.00	H
ATOM	321	CG	PHE	A	101	78960	61360	103620	1.00	0.00	C		ATOM	321	CG	PHE	A	101	73186	52495	25173	1.00	0.00	H
ATOM	322	CD1	PHE	A	101	80220	61020	104170	1.00	0.00	C		ATOM	322	CD1	PHE	A	101	74265	50906	24266	1.00	0.00	C
ATOM	323	HD1	PHE	A	101	80960	61800	104220	1.00	0.00	H		ATOM	323	HD1	PHE	A	101	75528	51461	24705	1.00	0.00	C
ATOM	324	CE1	PHE	A	101	80440	59690	104620	1.00	0.00	C		ATOM	324	CE1	PHE	A	101	75482	52459	25117	1.00	0.00	H
ATOM	325	HE1	PHE	A	101	81330	59430	105190	1.00	0.00	H		ATOM	325	HE1	PHE	A	101	76706	50729	24561	1.00	0.00	C
ATOM	326	CZ	PHE	A	101	79490	58710	104430	1.00	0.00	C		ATOM	326	CZ	PHE	A	101	77636	51197	24846	1.00	0.00	H
ATOM	327	HZ	PHE	A	101	79710	57750	104870	1.00	0.00	H		ATOM	327	HZ	PHE	A	101	76699	49493	23871	1.00	0.00	C
ATOM	328	CD2	PHE	A	101	77990	60360	103430	1.00	0.00	C		ATOM	328	CD2	PHE	A	101	77547	48837	23739	1.00	0.00	H
ATOM	329	HD2	PHE	A	101	76990	60600	103080	1.00	0.00	H		ATOM	329	HD2	PHE	A	101	74254	49701	23620	1.00	0.00	C
ATOM	330	CE2	PHE	A	101	78320	59010	103800	1.00	0.00	C		ATOM	330	CE2	PHE	A	101	73310	49257	23338	1.00	0.00	H
ATOM	331	HE2	PHE	A	101	77540	58270	103670	1.00	0.00	H		ATOM	331	HE2	PHE	A	101	75454	49047	23269	1.00	0.00	C
ATOM	332	C	PHE	A	101	78510	65170	104490	1.00	0.00	C		ATOM	332	C	PHE	A	101	75332	48077	22809	1.00	0.00	H
ATOM	333	O	PHE	A	101	79020	65730	103530	1.00	0.00	O		ATOM	333	O	PHE	A	101	71214	53145	23323	1.00	0.00	C
ATOM	334	N	ARG	A	102	77550	65750	105330	1.00	0.00	N		ATOM	334	N	ARG	A	101	70173	52615	23775	1.00	0.00	O
ATOM	335	HN	ARG	A	102	76920	65240	105910	1.00	0.00	H		ATOM	335	HN	ARG	A	102	71285	54477	23045	1.00	0.00	N
ATOM	336	CA	ARG	A	102	77200	67160	105410	1.00	0.00	C		ATOM	336	CA	ARG	A	102	72126	54954	22799	1.00	0.00	H
ATOM	337	HA	ARG	A	102	76490	67280	106210	1.00	0.00	H		ATOM	337	HA	ARG	A	102	70127	55389	22926	1.00	0.00	C
ATOM	338	CB	ARG	A	102	78470	67980	105770	1.00	0.00	C		ATOM	338	CB	ARG	A	102	70353	56373	22543	1.00	0.00	H
ATOM	339	HB1	ARG	A	102	78190	69040	105940	1.00	0.00	H		ATOM	339	HB1	ARG	A	102	69117	54839	21896	1.00	0.00	C
ATOM	340	HB2	ARG	A	102	79200	67810	104950	1.00	0.00	H		ATOM	340	HB2	ARG	A	102	68153	55390	21862	1.00	0.00	H
ATOM	341	CG	ARG	A	102	79160	67600	107120	1.00	0.00	C		ATOM	341	CG	ARG	A	102	68936	53804	22255	1.00	0.00	H
ATOM	342	HG1	ARG	A	102	79820	68420	107480	1.00	0.00	H		ATOM	342	HG1	ARG	A	102	69726	54660	20506	1.00	0.00	C
ATOM	343	HG2	ARG	A	102	79710	66660	106910	1.00	0.00	H		ATOM	343	HG2	ARG	A	102	68929	54142	19931	1.00	0.00	H
ATOM	344	CD	ARG	A	102	78160	67390	108300	1.00	0.00	C		ATOM	344	CD	ARG	A	102	70604	53982	20569	1.00	0.00	H
ATOM	345	HD1	ARG	A	102	77460	66560	108060	1.00	0.00	H		ATOM	345	HD1	ARG	A	102	70140	55996	19905	1.00	0.00	C
ATOM	346	HD2	ARG	A	102	77660	68340	108580	1.00	0.00	H		ATOM	346	HD2	ARG	A	102	70973	56368	20539	1.00	0.00	H
ATOM	347	NE	ARG	A	102	78980	66880	109430	1.00	0.00	N		ATOM	347	NE	ARG	A	102	69212	56602	19822	1.00	0.00	H
ATOM	348	HE	ARG	A	102	79770	66280	109320	1.00	0.00	H		ATOM	348	HE	ARG	A	102	70759	55561	18642	1.00	0.00	N
ATOM	349	CZ	ARG	A	102	78520	66800	110670	1.00	0.00	C		ATOM	349	CZ	ARG	A	102	71102	54641	18455	1.00	0.00	H
ATOM	350	NH1	ARG	A	102	77360	67310	111050	1.00	0.00	N		ATOM	350	NH1	ARG	A	102	71361	56441	17840	1.00	0.00	C
ATOM	351	HH11	ARG	A	102	76620	67670	110490	1.00	0.00	H		ATOM	351	HH11	ARG	A	102	70983	57690	17752	1.00	0.00	N
ATOM	352	HH12	ARG	A	102	77150	67280	112030	1.00	0.00	H		ATOM	352	HH12	ARG	A	102	70429	58149	18446	1.00	0.00	H
ATOM	353	NH2	ARG	A	102	79260	66170	111610	1.00	0.00	N		ATOM	353	NH2	ARG	A	102	71575	58313	17241	1.00	0.00	H
ATOM	354	HH21	ARG	A	102	78850	66090	112520	1.00	0.00	H		ATOM	354	HH21	ARG	A	102	72278	55937	17013	1.00	0.00	N
ATOM	355	HH22	ARG	A	102	80110	65710	111380	1.00	0.00	H		ATOM	355	HH22	ARG	A	102	72648	56499	16273	1.00	0.00	H
ATOM	356	C	ARG	A	102	76500	67720	104210	1.00	0.00	C		ATOM	356	C	ARG	A	102	72437	54950	17025	1.00	0.00	H
ATOM	357	O	ARG	A	102	76540	68940	103970	1.00	0.00	O		ATOM	357	O	ARG	A	102	69535	55733	24340	1.00	0.00	C
ATOM	358	N	ASN	A	103	75830	66900	103350	1.00	0.00	N		ATOM	358	N	ASN	A	102	68427	56226	24464	1.00	0.00	O
ATOM	359	HN	ASN	A	103	75920	65920	103490	1.00	0.00	H		ATOM	359	HN	ASN	A	103	70366	55494	25365	1.00	0.00	N
ATOM	360	CA	ASN	A	103	74980	67380	102300	1.00	0.00	C		ATOM	360	CA	ASN	A	103	71278	55155	25150	1.00	0.00	H
ATOM	361	HA	ASN	A	103	74440	68250	102650	1.00	0.00	H		ATOM	361	HA	ASN	A	103	69901	55701	26763	1.00	0.00	C
ATOM	362	CB	ASN	A	103	75710	67770	100970	1.00	0.00	C		ATOM	362	CB	ASN	A	103	69150	56477	26792	1.00	0.00	H
ATOM	363	HB1	ASN	A	103	76080	66870	100440	1.00	0.00	H		ATOM	363	HB1	ASN	A	103	69219	54455	27321	1.00	0.00	C
ATOM	364	HB2	ASN	A	103	76470	68520	101260	1.00	0.00	H		ATOM	364	HB2	ASN	A	103	69937	53608	27338	1.00	0.00	H
ATOM	365	CG	ASN	A	103	74860	68420	99850	1.00	0.00	C		ATOM	365	CG	ASN	A	103	68401	54128	26644	1.00	0.00	H
ATOM	366	OD1	ASN	A	103	73650	68430	99670	1.00	0.00	O		ATOM	366	OD1	ASN	A	103	68650	54596	28759	1.00	0.00	C
ATOM	367	ND2	ASN	A	103	75650	69150	99030	1.00	0.00	N		ATOM	367	ND2	ASN	A	103	68667	55743	29221	1.00	0.00	O
ATOM	368	HD21	ASN	A	103	75270	69460	98160	1.00	0.00	H		ATOM	368	HD21	ASN	A	103	68183	53484	29402	1.00	0.00	N
ATOM	369	HD22	ASN	A	103	76460	69510	99500	1.00	0.00	H		ATOM	369	HD22	ASN	A	103	67404	53582	30022	1.00	0.00	H
ATOM	370	C	ASN	A	103	73930	66340	101960	1.00	0.00	C		ATOM	370	C	ASN	A	103	68298	52589	28972	1.00	0.00	H
ATOM	371	O	ASN	A	103	74230	65300	101410	1.00	0.00	O		ATOM	371	O	ASN	A	103	71036	56163	27605	1.00	0.00	C
ATOM	372	N	ALA	A	104	72590	66670	102120	1.00	0.00	N		ATOM	372	N	ALA	A	103	72126	55550	27619	1.00	0.00	O
ATOM	373	HN	ALA	A	104	72410	67640	102280	1.00	0.00	H		ATOM	373	HN	ALA	A	104	70905	57303	28377	1.00	0.00	N
ATOM	374	CA	ALA	A	104	71430	65840	101970	1.00	0.00	C		ATOM	374	CA	ALA	A	104	70017	57755	28416	1.00	0.00	H
ATOM	375	HA	ALA	A	104	71540	65020	102660	1.00	0.00	H		ATOM	375	HA	ALA	A	104	71996	57802	29182	1.00	0.00	C
ATOM	376	CB	ALA	A	104	70210	66710	102430	1.00	0.00	C		ATOM	376	CB	ALA	A	104	72934	57506	28737	1.00	0.00	H
ATOM	377	HB1	ALA	A	104	70150	67690	101910	1.00	0.00	H		ATOM	377	HB1	ALA	A	104	71957	59299	29398	1.00	0.00	C
ATOM	378	HB2	ALA	A	104	70350	66870	103520	1.00	0.00	H		ATOM	378	HB2	ALA	A	104	71225	59584	30184	1.00	0.00	H
ATOM	379	HB3	ALA	A	104	69230	66190	102340	1.00	0.00	H		ATOM	379	HB3	ALA	A	104	71710	59747	28412	1.00	0.00	H
ATOM	380	C	ALA	A	104	71190	65350	100590	1.00	0.00	C		ATOM	380	C	ALA	A	104	72990	59657	29592	1.00	0.00	H
ATOM	381	O	ALA	A	104	70470	64370	100410	1.00	0.00	O		ATOM	381	O	ALA	A	104	72077	57152	30572	1.00	0.00	C
ATOM	382	N	ASP	A	105	71770	66060	99640	1.00	0.00	N		ATOM	382	N	ASP	A	104	73056	57285	31288	1.00	0.00	O
ATOM	383	HN	ASP	A	105	72170	66910	99980	1.00	0.00	H		ATOM	383	HN	ASP	A	105	71071	56360	30871	1.00	0.00	N
ATOM	384	CA	ASP	A	105	71660	65760	98260	1.00	0.00	C		ATOM	384	CA	ASP	A	105	70272	56329	30276	1.00	0.00	H
ATOM	385	HA	ASP	A	105	70670	65350	98150	1.00	0.00	H		ATOM	385	HA	ASP	A	105	71027	55633	32167	1.00	0.00	C
ATOM	386	CB	ASP	A	105	71650	67060	97320	1.00	0.00	C		ATOM	386	CB	ASP	A	105	71493	56166	32983	1.00	0.00	H
ATOM	387	HB1	ASP	A	105	71340	66770	96290	1.00	0.00	H		ATOM	387	HB1	ASP	A	105	69512	55279	32543	1.00	0.00	C
ATOM	388	HB2	ASP	A	105	72690	67440	97260	1.00	0.00	H		ATOM	388	HB2	ASP	A	105	69444	54573	33397	1.00	0.00	H
ATOM	389	CG	ASP	A	105	70580	68110	97610	1.00	0.00	C		ATOM	389	CG	ASP	A	105	69096	54711	31684	1.00	0.00	H
ATOM	390	OD1	ASP	A	105	69580	67730	98280	1.00	0.00	O		ATOM	390	OD1	ASP	A	105	68718	56551	32720	1.00	0.00	C
ATOM	391	OD2	ASP	A	105	70550	69300	97200	1.00	0.00	O		ATOM	391	OD2	ASP	A	105	69255	57564	33222	1.00	0.00	O
ATOM	392	C	ASP	A	105	72740	64730	97800	1.00	0.00	C		ATOM	392	C	ASP	A	105	67468	56454	32629	1.00	0.00	O
ATOM	393	O	ASP	A	105	72630	64180	96740	1.00	0.00	O		ATOM	393	O	ASP	A	105	71731	54303	32056	1.00	0.00	C
ATOM	394	N	TYR	A	106	73600	64270	98700	1.00	0.00	N		ATOM	394	N	TYR	A	105	71745	53470	32927	1.00	0.00	O
ATOM	395	HN	TYR	A	106	73570	64590	99650	1.00	0.00	H		ATOM	395	HN	TYR	A	106	72459	54020	30972	1.00	0.00	N
ATOM	396	CA	TYR	A	106	74480	63170	98450	1.00	0.00	C		ATOM	396	CA	TYR	A	106	72473	54676	30222	1.00	0.00	H
ATOM	397	HA	TYR	A	106	74810	63020	97440	1.00	0.00	H		ATOM	397	HA	TYR	A	106	73260	52828	30666	1.00	0.00	C
ATOM	398	CB	TYR	A	106	75810	63150	99260	1.00	0.00	C		ATOM	398	CB	TYR	A	106	73019	52118	31443	1.00	0.00	H
ATOM	399	HB1	TYR	A	106	76360	62190	99160	1.00	0.00	H		ATOM	399	HB1	TYR	A	106	72861	52384	29217	1.00	0.00	C
ATOM	400	HB2	TYR	A	106	75540	63240	100340	1.00	0.00	H		ATOM	400	HB2	TYR	A	106	73241	53059	28420	1.00	0.00	H
ATOM	401	CG	TYR	A	106	76780	64300	99130	1.00	0.00	C		ATOM	401	CG	TYR	A	106	71768	52270	29053	1.00	0.00	H
ATOM	402	CD1	TYR	A	106	77770	64510	100090	1.00	0.00	C		ATOM	402	CD1	TYR	A	106	73268	50939	28885	1.00	0.00	C
ATOM	403	HD1	TYR	A	106	77690	63870	100960	1.00	0.00	H		ATOM	403	HD1	TYR	A	106	74277	50616	27928	1.00	0.00	C
ATOM	404	CE1	TYR	A	106	78740	65510	99920	1.00	0.00	C		ATOM	404	CE1	TYR	A	106	74706	51410	27335	1.00	0.00	H
ATOM	405	HE1	TYR	A	106	79500	65750	100650	1.00	0.00	H		ATOM	405	HE1	TYR	A	106	74725	49289	27804	1.00	0.00	C
ATOM	406	CZ	TYR	A	106	78620	66400	98870	1.00	0.00	C		ATOM	406	CZ	TYR	A	106	75566	48997	27193	1.00	0.00	H
ATOM	407	OH	TYR	A	106	79280	67630	98650	1.00	0.00	O		ATOM	407	OH	TYR	A	106	74213	48303	28651	1.00	0.00	C
ATOM	408	HH	TYR	A	106	79660	67990	99460	1.00	0.00	H		ATOM	408	HH	TYR	A	106	74665	46948	28356	1.00	0.00	O
ATOM	409	CD2	TYR	A	106	76740	65100	97970	1.00	0.00	C		ATOM	409	CD2	TYR	A	106	75228	46951	27579	1.00	0.00	H
ATOM	410	HD2	TYR	A	106	75990	64810	97240	1.00	0.00	H		ATOM	410	HD2	TYR	A	106	72759	49919	29673	1.00	0.00	C
ATOM	411	CE2	TYR	A	106	77660	66190	97860	1.00	0.00	C		ATOM	411	CE2	TYR	A	106	71928	50130	30329	1.00	0.00	H
ATOM	412	HE2	TYR	A	106	77620	66870	97020	1.00	0.00	H		ATOM	412	HE2	TYR	A	106	73159	48638	29424	1.00	0.00	C
ATOM	413	C	TYR	A	106	73690	61860	98860	1.00	0.00	C		ATOM	413	C	TYR	A	106	72600	47844	29899	1.00	0.00	H
ATOM	414	O	TYR	A	106	74290	60810	99120	1.00	0.00	O		ATOM	414	O	TYR	A	106	74770	53146	30870	1.00	0.00	C
ATOM	415	N	HSD	A	107	72330	61850	98830	1.00	0.00	N		ATOM	415	N	HSD	A	106	75694	52411	30477	1.00	0.00	O
ATOM	416	HN	HSD	A	107	71910	62720	98600	1.00	0.00	H		ATOM	416	HN	HSD	A	107	75055	54262	31554	1.00	0.00	N
ATOM	417	CA	HSD	A	107	71510	60710	99290	1.00	0.00	C		ATOM	417	CA	HSD	A	107	74323	54821	31935	1.00	0.00	H
ATOM	418	HA	HSD	A	107	71840	60420	100280	1.00	0.00	H		ATOM	418	HA	HSD	A	107	76396	54690	31828	1.00	0.00	C
ATOM	419	CB	HSD	A	107	70030	61060	99380	1.00	0.00	C		ATOM	419	CB	HSD	A	107	76963	54819	30917	1.00	0.00	H
ATOM	420	HB1	HSD	A	107	69970	61950	100040	1.00	0.00	H		ATOM	420	HB1	HSD	A	107	76407	55997	32669	1.00	0.00	C
ATOM	421	HB2	HSD	A	107	69390	60260	99800	1.00	0.00	H		ATOM	421	HB2	HSD	A	107	75948	56744	31987	1.00	0.00	H
ATOM	422	ND1	HSD	A	107	68730	60750	97120	1.00	0.00	N		ATOM	422	ND1	HSD	A	107	77439	56362	32857	1.00	0.00	H
ATOM	423	HD1	HSD	A	107	68830	59760	97010	1.00	0.00	H		ATOM	423	HD1	HSD	A	107	74703	56558	34556	1.00	0.00	N
ATOM	424	CG	HSD	A	107	69240	61500	98190	1.00	0.00	C		ATOM	424	CG	HSD	A	107	73931	56970	34071	1.00	0.00	H
ATOM	425	CE1	HSD	A	107	67990	61610	96290	1.00	0.00	C		ATOM	425	CE1	HSD	A	107	75887	56002	34134	1.00	0.00	C
ATOM	426	HE1	HSD	A	107	67440	61330	95390	1.00	0.00	H		ATOM	426	HE1	HSD	A	107	74758	56677	35889	1.00	0.00	C
ATOM	427	NE2	HSD	A	107	68010	62870	96790	1.00	0.00	N		ATOM	427	NE2	HSD	A	107	73896	57099	36405	1.00	0.00	H
ATOM	428	CD2	HSD	A	107	68830	62800	97940	1.00	0.00	C		ATOM	428	CD2	HSD	A	107	75898	56309	36374	1.00	0.00	N
ATOM	429	HD2	HSD	A	107	68850	63710	98520	1.00	0.00	H		ATOM	429	HD2	HSD	A	107	76603	55879	35228	1.00	0.00	C
ATOM	430	C	HSD	A	107	71630	59450	98330	1.00	0.00	C		ATOM	430	C	HSD	A	107	77568	55388	35214	1.00	0.00	H
ATOM	431	O	HSD	A	107	71430	58280	98680	1.00	0.00	O		ATOM	431	O	HSD	A	107	77220	53690	32572	1.00	0.00	C
ATOM	432	N	LYS	A	108	71980	59690	97070	1.00	0.00	N		ATOM	432	N	LYS	A	107	78362	53481	32337	1.00	0.00	O
ATOM	433	HN	LYS	A	108	72120	60600	96670	1.00	0.00	H		ATOM	433	HN	LYS	A	108	76646	53011	33632	1.00	0.00	N
ATOM	434	CA	LYS	A	108	72160	58680	96050	1.00	0.00	C		ATOM	434	CA	LYS	A	108	75727	53238	33947	1.00	0.00	H
ATOM	435	HA	LYS	A	108	71330	57990	96050	1.00	0.00	H		ATOM	435	HA	LYS	A	108	77403	52144	34478	1.00	0.00	C
ATOM	436	CB	LYS	A	108	72230	59340	94620	1.00	0.00	C		ATOM	436	CB	LYS	A	108	78317	52633	34781	1.00	0.00	H
ATOM	437	HB1	LYS	A	108	72370	58420	94010	1.00	0.00	H		ATOM	437	HB1	LYS	A	108	76587	51743	35750	1.00	0.00	C
ATOM	438	HB2	LYS	A	108	73150	59970	94670	1.00	0.00	H		ATOM	438	HB2	LYS	A	108	77283	51234	36450	1.00	0.00	H
ATOM	439	CG	LYS	A	108	70880	60010	94260	1.00	0.00	C		ATOM	439	CG	LYS	A	108	75805	50974	35571	1.00	0.00	H
ATOM	440	HG1	LYS	A	108	70760	60790	95040	1.00	0.00	H		ATOM	440	HG1	LYS	A	108	75911	52974	36440	1.00	0.00	C
ATOM	441	HG2	LYS	A	108	70030	59300	94250	1.00	0.00	H		ATOM	441	HG2	LYS	A	108	75205	53409	35700	1.00	0.00	H
ATOM	442	CD	LYS	A	108	70870	60770	92850	1.00	0.00	C		ATOM	442	CD	LYS	A	108	76747	53661	36690	1.00	0.00	H
ATOM	443	HD1	LYS	A	108	69800	61050	92700	1.00	0.00	H		ATOM	443	HD1	LYS	A	108	75069	52692	37724	1.00	0.00	C
ATOM	444	HD2	LYS	A	108	71180	60070	92050	1.00	0.00	H		ATOM	444	HD2	LYS	A	108	75655	52449	38636	1.00	0.00	H
ATOM	445	CE	LYS	A	108	71780	61940	92910	1.00	0.00	C		ATOM	445	CE	LYS	A	108	74375	51839	37562	1.00	0.00	H
ATOM	446	HE1	LYS	A	108	72840	61600	92960	1.00	0.00	H		ATOM	446	HE1	LYS	A	108	74346	53913	38264	1.00	0.00	C
ATOM	447	HE2	LYS	A	108	71530	62650	93730	1.00	0.00	H		ATOM	447	HE2	LYS	A	108	73692	53537	39079	1.00	0.00	H
ATOM	448	NZ	LYS	A	108	71630	62690	91610	1.00	0.00	N		ATOM	448	NZ	LYS	A	108	73695	54253	37430	1.00	0.00	H
ATOM	449	HZ1	LYS	A	108	70750	63230	91630	1.00	0.00	H		ATOM	449	HZ1	LYS	A	108	75333	54977	38664	1.00	0.00	N
ATOM	450	HZ2	LYS	A	108	71750	62140	90730	1.00	0.00	H		ATOM	450	HZ2	LYS	A	108	75778	55434	37842	1.00	0.00	H
ATOM	451	HZ3	LYS	A	108	72380	63400	91530	1.00	0.00	H		ATOM	451	HZ3	LYS	A	108	76129	54626	39233	1.00	0.00	H
ATOM	452	C	LYS	A	108	73330	57740	96330	1.00	0.00	C		ATOM	452	C	LYS	A	108	74800	55694	39197	1.00	0.00	H
ATOM	453	O	LYS	A	108	73210	56520	96210	1.00	0.00	O		ATOM	453	O	LYS	A	108	77827	50852	33808	1.00	0.00	C
ATOM	454	N	HSD	A	109	74480	58420	96620	1.00	0.00	N		ATOM	454	N	HSD	A	108	78948	50367	34041	1.00	0.00	O
ATOM	455	HN	HSD	A	109	74560	59410	96610	1.00	0.00	H		ATOM	455	HN	HSD	A	109	76943	50358	32870	1.00	0.00	N
ATOM	456	CA	HSD	A	109	75720	57710	97030	1.00	0.00	C		ATOM	456	CA	HSD	A	109	76013	50703	32770	1.00	0.00	H
ATOM	457	HA	HSD	A	109	75940	56990	96260	1.00	0.00	H		ATOM	457	HA	HSD	A	109	77342	49219	31965	1.00	0.00	C
ATOM	458	CB	HSD	A	109	76770	58780	97280	1.00	0.00	C		ATOM	458	CB	HSD	A	109	77775	48473	32615	1.00	0.00	H
ATOM	459	HB1	HSD	A	109	76310	59580	97890	1.00	0.00	H		ATOM	459	HB1	HSD	A	109	76037	48695	31333	1.00	0.00	C
ATOM	460	HB2	HSD	A	109	77160	59250	96360	1.00	0.00	H		ATOM	460	HB2	HSD	A	109	76379	48079	30475	1.00	0.00	H
ATOM	461	ND1	HSD	A	109	79190	58080	97670	1.00	0.00	N		ATOM	461	ND1	HSD	A	109	75444	49586	31036	1.00	0.00	H
ATOM	462	HD1	HSD	A	109	79530	58160	96740	1.00	0.00	H		ATOM	462	HD1	HSD	A	109	75019	47932	33555	1.00	0.00	N
ATOM	463	CG	HSD	A	109	77960	58470	98180	1.00	0.00	C		ATOM	463	CG	HSD	A	109	75704	48354	34148	1.00	0.00	H
ATOM	464	CE1	HSD	A	109	80040	57940	98710	1.00	0.00	C		ATOM	464	CE1	HSD	A	109	75104	47817	32143	1.00	0.00	C
ATOM	465	HE1	HSD	A	109	81120	57790	98650	1.00	0.00	H		ATOM	465	HE1	HSD	A	109	74029	47114	33955	1.00	0.00	C
ATOM	466	NE2	HSD	A	109	79420	58180	99850	1.00	0.00	N		ATOM	466	NE2	HSD	A	109	73796	46922	35002	1.00	0.00	H
ATOM	467	CD2	HSD	A	109	78120	58510	99540	1.00	0.00	C		ATOM	467	CD2	HSD	A	109	73547	46472	32973	1.00	0.00	N
ATOM	468	HD2	HSD	A	109	77480	58970	100280	1.00	0.00	H		ATOM	468	HD2	HSD	A	109	74177	46920	31805	1.00	0.00	C
ATOM	469	C	HSD	A	109	75610	56900	98320	1.00	0.00	C		ATOM	469	C	HSD	A	109	73908	46565	30818	1.00	0.00	H
ATOM	470	O	HSD	A	109	76000	55770	98370	1.00	0.00	O		ATOM	470	O	HSD	A	109	78433	49616	30996	1.00	0.00	C
ATOM	471	N	VAL	A	110	74900	57450	99380	1.00	0.00	N		ATOM	471	N	VAL	A	109	79309	48799	30761	1.00	0.00	O
ATOM	472	HN	VAL	A	110	74550	58390	99410	1.00	0.00	H		ATOM	472	HN	VAL	A	110	78343	50818	30430	1.00	0.00	N
ATOM	473	CA	VAL	A	110	74550	56600	100530	1.00	0.00	C		ATOM	473	CA	VAL	A	110	77516	51362	30552	1.00	0.00	H
ATOM	474	HA	VAL	A	110	75400	56180	101040	1.00	0.00	H		ATOM	474	HA	VAL	A	110	79440	51304	29609	1.00	0.00	C
ATOM	475	CB	VAL	A	110	73750	57580	101450	1.00	0.00	C		ATOM	475	CB	VAL	A	110	79764	50542	28915	1.00	0.00	H
ATOM	476	HB	VAL	A	110	72960	58030	100820	1.00	0.00	H		ATOM	476	HB	VAL	A	110	79104	52546	28791	1.00	0.00	C
ATOM	477	CG1	VAL	A	110	73220	56790	102650	1.00	0.00	C		ATOM	477	CG1	VAL	A	110	78919	53368	29515	1.00	0.00	H
ATOM	478	HG11	VAL	A	110	72320	56200	102380	1.00	0.00	H		ATOM	478	HG11	VAL	A	110	80305	52978	27949	1.00	0.00	C
ATOM	479	HG12	VAL	A	110	72880	57520	103410	1.00	0.00	H		ATOM	479	HG12	VAL	A	110	80753	52050	27534	1.00	0.00	H
ATOM	480	HG13	VAL	A	110	73950	56200	103260	1.00	0.00	H		ATOM	480	HG13	VAL	A	110	81120	53317	28624	1.00	0.00	H
ATOM	481	CG2	VAL	A	110	74670	58630	102150	1.00	0.00	C		ATOM	481	CG2	VAL	A	110	80100	53814	27247	1.00	0.00	H
ATOM	482	HG21	VAL	A	110	75480	59070	101520	1.00	0.00	H		ATOM	482	HG21	VAL	A	110	77936	52269	27820	1.00	0.00	C
ATOM	483	HG22	VAL	A	110	75290	58130	102920	1.00	0.00	H		ATOM	483	HG22	VAL	A	110	76996	52147	28400	1.00	0.00	H
ATOM	484	HG23	VAL	A	110	73970	59400	102540	1.00	0.00	H		ATOM	484	HG23	VAL	A	110	78129	51372	27194	1.00	0.00	H
ATOM	485	C	VAL	A	110	73590	55450	100160	1.00	0.00	C		ATOM	485	C	VAL	A	110	77686	53148	27188	1.00	0.00	H
ATOM	486	O	VAL	A	110	73920	54330	100620	1.00	0.00	O		ATOM	486	O	VAL	A	110	80678	51516	30436	1.00	0.00	C
ATOM	487	N	ARG	A	111	72520	55640	99340	1.00	0.00	N		ATOM	487	N	ARG	A	110	81689	51141	29874	1.00	0.00	O
ATOM	488	HN	ARG	A	111	72190	56530	99030	1.00	0.00	H		ATOM	488	HN	ARG	A	111	80598	51937	31693	1.00	0.00	N
ATOM	489	CA	ARG	A	111	71760	54460	98910	1.00	0.00	C		ATOM	489	CA	ARG	A	111	79716	52237	32049	1.00	0.00	H
ATOM	490	HA	ARG	A	111	71390	53920	99770	1.00	0.00	H		ATOM	490	HA	ARG	A	111	81728	52007	32545	1.00	0.00	C
ATOM	491	CB	ARG	A	111	70620	54960	98010	1.00	0.00	C		ATOM	491	CB	ARG	A	111	82599	52464	32099	1.00	0.00	H
ATOM	492	HB1	ARG	A	111	71030	55560	97170	1.00	0.00	H		ATOM	492	HB1	ARG	A	111	81369	52785	33836	1.00	0.00	C
ATOM	493	HB2	ARG	A	111	69940	55600	98610	1.00	0.00	H		ATOM	493	HB2	ARG	A	111	80449	52366	34295	1.00	0.00	H
ATOM	494	CG	ARG	A	111	69720	53960	97380	1.00	0.00	C		ATOM	494	CG	ARG	A	111	80919	53762	33556	1.00	0.00	H
ATOM	495	HG1	ARG	A	111	69450	53280	98220	1.00	0.00	H		ATOM	495	HG1	ARG	A	111	82470	52929	34897	1.00	0.00	C
ATOM	496	HG2	ARG	A	111	70330	53320	96710	1.00	0.00	H		ATOM	496	HG2	ARG	A	111	83328	53546	34553	1.00	0.00	H
ATOM	497	CD	ARG	A	111	68390	54290	96580	1.00	0.00	C		ATOM	497	CD	ARG	A	111	82824	51934	35242	1.00	0.00	H
ATOM	498	HD1	ARG	A	111	67830	53400	96230	1.00	0.00	H		ATOM	498	HD1	ARG	A	111	81923	53692	36151	1.00	0.00	C
ATOM	499	HD2	ARG	A	111	68660	54880	95670	1.00	0.00	H		ATOM	499	HD2	ARG	A	111	81650	54728	35857	1.00	0.00	H
ATOM	500	NE	ARG	A	111	67380	55120	97340	1.00	0.00	N		ATOM	500	NE	ARG	A	111	82703	53860	36924	1.00	0.00	H
ATOM	501	HE	ARG	A	111	67370	56110	97250	1.00	0.00	H		ATOM	501	HE	ARG	A	111	80814	52903	36803	1.00	0.00	N
ATOM	502	CZ	ARG	A	111	66390	54560	97980	1.00	0.00	C		ATOM	502	CZ	ARG	A	111	80904	51909	36866	1.00	0.00	H
ATOM	503	NH1	ARG	A	111	66300	53310	98330	1.00	0.00	N		ATOM	503	NH1	ARG	A	111	79982	53504	37697	1.00	0.00	C
ATOM	504	HH11	ARG	A	111	66990	52690	97940	1.00	0.00	H		ATOM	504	HH11	ARG	A	111	79866	54813	37763	1.00	0.00	N
ATOM	505	HH12	ARG	A	111	65490	52900	98740	1.00	0.00	H		ATOM	505	HH12	ARG	A	111	80182	55407	37023	1.00	0.00	H
ATOM	506	NH2	ARG	A	111	65430	55370	98380	1.00	0.00	N		ATOM	506	NH2	ARG	A	111	79335	55216	38508	1.00	0.00	H
ATOM	507	HH21	ARG	A	111	65400	56350	98190	1.00	0.00	H		ATOM	507	HH21	ARG	A	111	79250	52727	38461	1.00	0.00	N
ATOM	508	HH22	ARG	A	111	64670	54830	98750	1.00	0.00	H		ATOM	508	HH22	ARG	A	111	79360	51734	38485	1.00	0.00	H
ATOM	509	C	ARG	A	111	72600	53420	98110	1.00	0.00	C		ATOM	509	C	ARG	A	111	78704	53212	39144	1.00	0.00	H
ATOM	510	O	ARG	A	111	72600	52230	98420	1.00	0.00	O		ATOM	510	O	ARG	A	111	82367	50693	32970	1.00	0.00	C
ATOM	511	N	LYS	A	112	73460	53830	97170	1.00	0.00	N		ATOM	511	N	LYS	A	111	83560	50631	32779	1.00	0.00	O
ATOM	512	HN	LYS	A	112	73500	54800	96950	1.00	0.00	H		ATOM	512	HN	LYS	A	112	81530	49693	33412	1.00	0.00	N
ATOM	513	CA	LYS	A	112	74250	52880	96410	1.00	0.00	C		ATOM	513	CA	LYS	A	112	80606	49933	33698	1.00	0.00	H
ATOM	514	HA	LYS	A	112	73550	52190	95960	1.00	0.00	H		ATOM	514	HA	LYS	A	112	82031	48337	33718	1.00	0.00	C
ATOM	515	CB	LYS	A	112	74900	53610	95220	1.00	0.00	C		ATOM	515	CB	LYS	A	112	82847	48312	34425	1.00	0.00	H
ATOM	516	HB1	LYS	A	112	75770	52990	94900	1.00	0.00	H		ATOM	516	HB1	LYS	A	112	80921	47494	34432	1.00	0.00	C
ATOM	517	HB2	LYS	A	112	75360	54600	95410	1.00	0.00	H		ATOM	517	HB2	LYS	A	112	79999	47362	33827	1.00	0.00	H
ATOM	518	CG	LYS	A	112	73920	53810	93990	1.00	0.00	C		ATOM	518	CG	LYS	A	112	80750	48084	35358	1.00	0.00	H
ATOM	519	HG1	LYS	A	112	73150	54550	94310	1.00	0.00	H		ATOM	519	HG1	LYS	A	112	81318	46071	34895	1.00	0.00	C
ATOM	520	HG2	LYS	A	112	73590	52790	93710	1.00	0.00	H		ATOM	520	HG2	LYS	A	112	80636	45827	35737	1.00	0.00	H
ATOM	521	CD	LYS	A	112	74670	54550	92910	1.00	0.00	C		ATOM	521	CD	LYS	A	112	82325	46210	35342	1.00	0.00	H
ATOM	522	HD1	LYS	A	112	75630	54050	92660	1.00	0.00	H		ATOM	522	HD1	LYS	A	112	81279	44969	33800	1.00	0.00	C
ATOM	523	HD2	LYS	A	112	74930	55560	93300	1.00	0.00	H		ATOM	523	HD2	LYS	A	112	82075	45204	33062	1.00	0.00	H
ATOM	524	CE	LYS	A	112	73790	54670	91630	1.00	0.00	C		ATOM	524	CE	LYS	A	112	80271	44911	33337	1.00	0.00	H
ATOM	525	HE1	LYS	A	112	72830	55090	91990	1.00	0.00	H		ATOM	525	HE1	LYS	A	112	81649	43569	34440	1.00	0.00	C
ATOM	526	HE2	LYS	A	112	73660	53670	91160	1.00	0.00	H		ATOM	526	HE2	LYS	A	112	82585	43694	35026	1.00	0.00	H
ATOM	527	NZ	LYS	A	112	74350	55590	90560	1.00	0.00	N		ATOM	527	NZ	LYS	A	112	81770	42821	33628	1.00	0.00	H
ATOM	528	HZ1	LYS	A	112	74980	55130	89890	1.00	0.00	H		ATOM	528	HZ1	LYS	A	112	80631	42908	35351	1.00	0.00	N
ATOM	529	HZ2	LYS	A	112	74860	56370	91020	1.00	0.00	H		ATOM	529	HZ2	LYS	A	112	80980	41930	35400	1.00	0.00	H
ATOM	530	HZ3	LYS	A	112	73570	56010	90010	1.00	0.00	H		ATOM	530	HZ3	LYS	A	112	79656	42952	34992	1.00	0.00	H
ATOM	531	C	LYS	A	112	75240	52060	97290	1.00	0.00	C		ATOM	531	C	LYS	A	112	80668	43300	36313	1.00	0.00	H
ATOM	532	O	LYS	A	112	75390	50810	97310	1.00	0.00	O		ATOM	532	O	LYS	A	112	82666	47758	32490	1.00	0.00	C
ATOM	533	N	HSD	A	113	75950	52820	98260	1.00	0.00	N		ATOM	533	N	HSD	A	112	83661	47136	32477	1.00	0.00	O
ATOM	534	HN	HSD	A	113	75950	53820	98350	1.00	0.00	H		ATOM	534	HN	HSD	A	113	82081	47999	31286	1.00	0.00	N
ATOM	535	CA	HSD	A	113	76830	52140	99220	1.00	0.00	C		ATOM	535	CA	HSD	A	113	81188	48441	31306	1.00	0.00	H
ATOM	536	HA	HSD	A	113	77310	51380	98620	1.00	0.00	H		ATOM	536	HA	HSD	A	113	82609	47339	30068	1.00	0.00	C
ATOM	537	CB	HSD	A	113	77960	52950	99860	1.00	0.00	C		ATOM	537	CB	HSD	A	113	82939	46383	30446	1.00	0.00	H
ATOM	538	HB1	HSD	A	113	78390	52410	100740	1.00	0.00	H		ATOM	538	HB1	HSD	A	113	81532	47140	29008	1.00	0.00	C
ATOM	539	HB2	HSD	A	113	77530	53930	100170	1.00	0.00	H		ATOM	539	HB2	HSD	A	113	81871	46938	27969	1.00	0.00	H
ATOM	540	ND1	HSD	A	113	79730	52730	98050	1.00	0.00	N		ATOM	540	ND1	HSD	A	113	81079	48146	28883	1.00	0.00	H
ATOM	541	HD1	HSD	A	113	79380	51840	97740	1.00	0.00	H		ATOM	541	HD1	HSD	A	113	80754	44860	29944	1.00	0.00	N
ATOM	542	CG	HSD	A	113	79020	53460	99070	1.00	0.00	C		ATOM	542	CG	HSD	A	113	81557	44338	30230	1.00	0.00	H
ATOM	543	CE1	HSD	A	113	80690	53590	97570	1.00	0.00	C		ATOM	543	CE1	HSD	A	113	80513	46167	29497	1.00	0.00	C
ATOM	544	HE1	HSD	A	113	81380	53320	96770	1.00	0.00	H		ATOM	544	HE1	HSD	A	113	79521	44331	30153	1.00	0.00	C
ATOM	545	NE2	HSD	A	113	80610	54810	98180	1.00	0.00	N		ATOM	545	NE2	HSD	A	113	79433	43385	30688	1.00	0.00	H
ATOM	546	CD2	HSD	A	113	79590	54690	99130	1.00	0.00	C		ATOM	546	CD2	HSD	A	113	78533	45141	29852	1.00	0.00	N
ATOM	547	HD2	HSD	A	113	79490	55470	99870	1.00	0.00	H		ATOM	547	HD2	HSD	A	113	79139	46328	29496	1.00	0.00	C
ATOM	548	C	HSD	A	113	76050	51300	100240	1.00	0.00	C		ATOM	548	C	HSD	A	113	78554	47156	29115	1.00	0.00	H
ATOM	549	O	HSD	A	113	76570	50290	100750	1.00	0.00	O		ATOM	549	O	HSD	A	113	83921	47956	29534	1.00	0.00	C
ATOM	550	N	VAL	A	114	74750	51550	100450	1.00	0.00	N		ATOM	550	N	VAL	A	113	84776	47332	28944	1.00	0.00	O
ATOM	551	HN	VAL	A	114	74240	52290	100030	1.00	0.00	H		ATOM	551	HN	VAL	A	114	84155	49256	29599	1.00	0.00	N
ATOM	552	CA	VAL	A	114	73880	50730	101360	1.00	0.00	C		ATOM	552	CA	VAL	A	114	83400	49885	29769	1.00	0.00	H
ATOM	553	HA	VAL	A	114	74570	50280	102060	1.00	0.00	H		ATOM	553	HA	VAL	A	114	85405	49884	29345	1.00	0.00	C
ATOM	554	CB	VAL	A	114	72760	51580	101980	1.00	0.00	C		ATOM	554	CB	VAL	A	114	85770	49695	28347	1.00	0.00	H
ATOM	555	HB	VAL	A	114	72220	52020	101120	1.00	0.00	H		ATOM	555	HB	VAL	A	114	85169	51396	29420	1.00	0.00	C
ATOM	556	CG1	VAL	A	114	71800	50650	102720	1.00	0.00	C		ATOM	556	CG1	VAL	A	114	84703	51670	30391	1.00	0.00	H
ATOM	557	HG11	VAL	A	114	72380	49900	103300	1.00	0.00	H		ATOM	557	HG11	VAL	A	114	86482	52199	29487	1.00	0.00	C
ATOM	558	HG12	VAL	A	114	71160	50130	101980	1.00	0.00	H		ATOM	558	HG12	VAL	A	114	86180	53267	29525	1.00	0.00	H
ATOM	559	HG13	VAL	A	114	71050	51190	103330	1.00	0.00	H		ATOM	559	HG13	VAL	A	114	87163	52115	28613	1.00	0.00	H
ATOM	560	CG2	VAL	A	114	73470	52590	102960	1.00	0.00	C		ATOM	560	CG2	VAL	A	114	87169	51950	30324	1.00	0.00	H
ATOM	561	HG21	VAL	A	114	73840	52070	103870	1.00	0.00	H		ATOM	561	HG21	VAL	A	114	84286	51834	28151	1.00	0.00	C
ATOM	562	HG22	VAL	A	114	72780	53430	103200	1.00	0.00	H		ATOM	562	HG22	VAL	A	114	84279	52938	28028	1.00	0.00	H
ATOM	563	HG23	VAL	A	114	74330	53120	102500	1.00	0.00	H		ATOM	563	HG23	VAL	A	114	83229	51493	28117	1.00	0.00	H
ATOM	564	C	VAL	A	114	73510	49480	100700	1.00	0.00	C		ATOM	564	C	VAL	A	114	84777	51458	27228	1.00	0.00	H
ATOM	565	O	VAL	A	114	73340	48420	101310	1.00	0.00	O		ATOM	565	O	VAL	A	114	86533	49490	30321	1.00	0.00	C
ATOM	566	N	VAL	A	115	73310	49540	99340	1.00	0.00	N		ATOM	566	N	VAL	A	114	87642	49221	29833	1.00	0.00	O
ATOM	567	HN	VAL	A	115	73240	50430	98900	1.00	0.00	H		ATOM	567	HN	VAL	A	115	86308	49432	31678	1.00	0.00	N
ATOM	568	CA	VAL	A	115	73000	48390	98510	1.00	0.00	C		ATOM	568	CA	VAL	A	115	85429	49624	32107	1.00	0.00	H
ATOM	569	HA	VAL	A	115	72190	47920	99060	1.00	0.00	H		ATOM	569	HA	VAL	A	115	87367	48993	32484	1.00	0.00	C
ATOM	570	CB	VAL	A	115	72520	48760	97040	1.00	0.00	C		ATOM	570	CB	VAL	A	115	88300	49318	32048	1.00	0.00	H
ATOM	571	HB	VAL	A	115	73200	49520	96580	1.00	0.00	H		ATOM	571	HB	VAL	A	115	87192	49456	33897	1.00	0.00	C
ATOM	572	CG1	VAL	A	115	72270	47560	96150	1.00	0.00	C		ATOM	572	CG1	VAL	A	115	88114	49208	34466	1.00	0.00	H
ATOM	573	HG11	VAL	A	115	71810	47830	95180	1.00	0.00	H		ATOM	573	HG11	VAL	A	115	86926	51000	33820	1.00	0.00	C
ATOM	574	HG12	VAL	A	115	71590	46810	96620	1.00	0.00	H		ATOM	574	HG12	VAL	A	115	87694	51370	33107	1.00	0.00	H
ATOM	575	HG13	VAL	A	115	73240	47070	95920	1.00	0.00	H		ATOM	575	HG13	VAL	A	115	87180	51539	34757	1.00	0.00	H
ATOM	576	CG2	VAL	A	115	71140	49490	97050	1.00	0.00	C		ATOM	576	CG2	VAL	A	115	85928	51241	33397	1.00	0.00	H
ATOM	577	HG21	VAL	A	115	71020	49810	95990	1.00	0.00	H		ATOM	577	HG21	VAL	A	115	85936	48866	34583	1.00	0.00	C
ATOM	578	HG22	VAL	A	115	71070	50350	97750	1.00	0.00	H		ATOM	578	HG22	VAL	A	115	85064	48867	33894	1.00	0.00	H
ATOM	579	HG23	VAL	A	115	70310	48790	97280	1.00	0.00	H		ATOM	579	HG23	VAL	A	115	85783	49583	35418	1.00	0.00	H
ATOM	580	C	VAL	A	115	74160	47360	98440	1.00	0.00	C		ATOM	580	C	VAL	A	115	86136	47823	34910	1.00	0.00	H
ATOM	581	O	VAL	A	115	73950	46150	98670	1.00	0.00	O		ATOM	581	O	VAL	A	115	87549	47472	32481	1.00	0.00	C
ATOM	582	N	LYS	A	116	75390	47930	98290	1.00	0.00	N		ATOM	582	N	LYS	A	115	88633	46999	32778	1.00	0.00	O
ATOM	583	HN	LYS	A	116	75480	48910	98210	1.00	0.00	H		ATOM	583	HN	LYS	A	116	86499	46653	32183	1.00	0.00	N
ATOM	584	CA	LYS	A	116	76650	47190	98390	1.00	0.00	C		ATOM	584	CA	LYS	A	116	85611	47031	31935	1.00	0.00	H
ATOM	585	HA	LYS	A	116	76670	46520	97550	1.00	0.00	H		ATOM	585	HA	LYS	A	116	86664	45212	31967	1.00	0.00	C
ATOM	586	CB	LYS	A	116	77910	48120	98280	1.00	0.00	C		ATOM	586	CB	LYS	A	116	87082	44823	32884	1.00	0.00	H
ATOM	587	HB1	LYS	A	116	77980	48890	99080	1.00	0.00	H		ATOM	587	HB1	LYS	A	116	85268	44668	31648	1.00	0.00	C
ATOM	588	HB2	LYS	A	116	77800	48690	97330	1.00	0.00	H		ATOM	588	HB2	LYS	A	116	84930	45347	30836	1.00	0.00	H
ATOM	589	CG	LYS	A	116	79180	47350	98090	1.00	0.00	C		ATOM	589	CG	LYS	A	116	84596	44625	32531	1.00	0.00	H
ATOM	590	HG1	LYS	A	116	79030	46460	97440	1.00	0.00	H		ATOM	590	HG1	LYS	A	116	85257	43209	31150	1.00	0.00	C
ATOM	591	HG2	LYS	A	116	79430	46910	99070	1.00	0.00	H		ATOM	591	HG2	LYS	A	116	85889	43067	30248	1.00	0.00	H
ATOM	592	CD	LYS	A	116	80400	48270	97590	1.00	0.00	C		ATOM	592	CD	LYS	A	116	84253	42884	30802	1.00	0.00	H
ATOM	593	HD1	LYS	A	116	80570	49010	98400	1.00	0.00	H		ATOM	593	HD1	LYS	A	116	85656	42188	32132	1.00	0.00	C
ATOM	594	HD2	LYS	A	116	79960	48780	96710	1.00	0.00	H		ATOM	594	HD2	LYS	A	116	86688	42467	32435	1.00	0.00	H
ATOM	595	CE	LYS	A	116	81530	47430	97220	1.00	0.00	C		ATOM	595	CE	LYS	A	116	85679	41244	31546	1.00	0.00	H
ATOM	596	HE1	LYS	A	116	81320	46700	96400	1.00	0.00	H		ATOM	596	HE1	LYS	A	116	84666	42089	33332	1.00	0.00	C
ATOM	597	HE2	LYS	A	116	81950	46840	98060	1.00	0.00	H		ATOM	597	HE2	LYS	A	116	83656	41831	32948	1.00	0.00	H
ATOM	598	NZ	LYS	A	116	82550	48410	96800	1.00	0.00	N		ATOM	598	NZ	LYS	A	116	84727	43012	33947	1.00	0.00	H
ATOM	599	HZ1	LYS	A	116	82110	49290	96470	1.00	0.00	H		ATOM	599	HZ1	LYS	A	116	85174	41005	34226	1.00	0.00	N
ATOM	600	HZ2	LYS	A	116	83100	48000	96020	1.00	0.00	H		ATOM	600	HZ2	LYS	A	116	86156	41180	34522	1.00	0.00	H
ATOM	601	HZ3	LYS	A	116	83230	48680	97540	1.00	0.00	H		ATOM	601	HZ3	LYS	A	116	85245	40164	33617	1.00	0.00	H
ATOM	602	C	LYS	A	116	76640	46420	99700	1.00	0.00	C		ATOM	602	C	LYS	A	116	84517	40863	35019	1.00	0.00	H
ATOM	603	O	LYS	A	116	76930	45230	99750	1.00	0.00	O		ATOM	603	O	LYS	A	116	87581	44900	30728	1.00	0.00	C
ATOM	604	N	GLN	A	117	76380	47150	100860	1.00	0.00	N		ATOM	604	N	GLN	A	116	88434	43989	30688	1.00	0.00	O
ATOM	605	HN	GLN	A	117	76120	48110	100810	1.00	0.00	H		ATOM	605	HN	GLN	A	117	87394	45636	29600	1.00	0.00	N
ATOM	606	CA	GLN	A	117	76420	46520	102200	1.00	0.00	C		ATOM	606	CA	GLN	A	117	86731	46381	29580	1.00	0.00	H
ATOM	607	HA	GLN	A	117	77400	46080	102280	1.00	0.00	H		ATOM	607	HA	GLN	A	117	88256	45610	28432	1.00	0.00	C
ATOM	608	CB	GLN	A	117	76160	47600	103350	1.00	0.00	C		ATOM	608	CB	GLN	A	117	88255	44636	27965	1.00	0.00	H
ATOM	609	HB1	GLN	A	117	75110	47970	103330	1.00	0.00	H		ATOM	609	HB1	GLN	A	117	87632	46646	27362	1.00	0.00	C
ATOM	610	HB2	GLN	A	117	76710	48480	102970	1.00	0.00	H		ATOM	610	HB2	GLN	A	117	87696	47595	27935	1.00	0.00	H
ATOM	611	CG	GLN	A	117	76530	47040	104730	1.00	0.00	C		ATOM	611	CG	GLN	A	117	86569	46356	27216	1.00	0.00	H
ATOM	612	HG1	GLN	A	117	75770	46260	104950	1.00	0.00	H		ATOM	612	HG1	GLN	A	117	88485	46753	26057	1.00	0.00	C
ATOM	613	HG2	GLN	A	117	76350	47810	105520	1.00	0.00	H		ATOM	613	HG2	GLN	A	117	89484	47143	26346	1.00	0.00	H
ATOM	614	CD	GLN	A	117	77930	46600	104840	1.00	0.00	C		ATOM	614	CD	GLN	A	117	87925	47419	25367	1.00	0.00	H
ATOM	615	OE1	GLN	A	117	78750	47000	104050	1.00	0.00	O		ATOM	615	OE1	GLN	A	117	88718	45400	25360	1.00	0.00	C
ATOM	616	NE2	GLN	A	117	78210	45710	105810	1.00	0.00	N		ATOM	616	NE2	GLN	A	117	88242	44343	25744	1.00	0.00	O
ATOM	617	HE21	GLN	A	117	77420	45310	106280	1.00	0.00	H		ATOM	617	HE21	GLN	A	117	89390	45478	24159	1.00	0.00	N
ATOM	618	HE22	GLN	A	117	79150	45530	106080	1.00	0.00	H		ATOM	618	HE22	GLN	A	117	89576	46363	23732	1.00	0.00	H
ATOM	619	C	GLN	A	117	75390	45370	102350	1.00	0.00	C		ATOM	619	C	GLN	A	117	89221	44699	23555	1.00	0.00	H
ATOM	620	O	GLN	A	117	75720	44350	102800	1.00	0.00	O		ATOM	620	O	GLN	A	117	89637	45997	28837	1.00	0.00	C
ATOM	621	N	LEU	A	118	74220	45640	101840	1.00	0.00	N		ATOM	621	N	LEU	A	117	90584	45403	28376	1.00	0.00	O
ATOM	622	HN	LEU	A	118	74080	46540	101440	1.00	0.00	H		ATOM	622	HN	LEU	A	118	89785	46982	29711	1.00	0.00	N
ATOM	623	CA	LEU	A	118	73060	44730	101890	1.00	0.00	C		ATOM	623	CA	LEU	A	118	89042	47550	30057	1.00	0.00	H
ATOM	624	HA	LEU	A	118	72860	44560	102930	1.00	0.00	H		ATOM	624	HA	LEU	A	118	91154	47439	30200	1.00	0.00	C
ATOM	625	CB	LEU	A	118	71820	45390	101450	1.00	0.00	C		ATOM	625	CB	LEU	A	118	91731	47611	29304	1.00	0.00	H
ATOM	626	HB1	LEU	A	118	70990	44680	101210	1.00	0.00	H		ATOM	626	HB1	LEU	A	118	91037	48662	31077	1.00	0.00	C
ATOM	627	HB2	LEU	A	118	72060	45850	100470	1.00	0.00	H		ATOM	627	HB2	LEU	A	118	90438	48350	31959	1.00	0.00	H
ATOM	628	CG	LEU	A	118	71300	46560	102360	1.00	0.00	C		ATOM	628	CG	LEU	A	118	90469	49365	30431	1.00	0.00	H
ATOM	629	HG	LEU	A	118	72110	47150	102840	1.00	0.00	H		ATOM	629	HG	LEU	A	118	92370	49462	31485	1.00	0.00	C
ATOM	630	CD1	LEU	A	118	70170	47290	101580	1.00	0.00	C		ATOM	630	CD1	LEU	A	118	92972	48908	32236	1.00	0.00	H
ATOM	631	HD11	LEU	A	118	70480	47540	100540	1.00	0.00	H		ATOM	631	HD11	LEU	A	118	93239	49722	30240	1.00	0.00	C
ATOM	632	HD12	LEU	A	118	69900	48220	102120	1.00	0.00	H		ATOM	632	HD12	LEU	A	118	94175	50255	30516	1.00	0.00	H
ATOM	633	HD13	LEU	A	118	69330	46560	101500	1.00	0.00	H		ATOM	633	HD13	LEU	A	118	92656	50356	29539	1.00	0.00	H
ATOM	634	CD2	LEU	A	118	70600	45970	103600	1.00	0.00	C		ATOM	634	CD2	LEU	A	118	93578	48801	29718	1.00	0.00	H
ATOM	635	HD21	LEU	A	118	70030	46770	104110	1.00	0.00	H		ATOM	635	HD21	LEU	A	118	91964	50828	32106	1.00	0.00	C
ATOM	636	HD22	LEU	A	118	71370	45590	104300	1.00	0.00	H		ATOM	636	HD22	LEU	A	118	92853	51150	32690	1.00	0.00	H
ATOM	637	HD23	LEU	A	118	69940	45120	103320	1.00	0.00	H		ATOM	637	HD23	LEU	A	118	91081	50691	32767	1.00	0.00	H
ATOM	638	C	LEU	A	118	73260	43370	101190	1.00	0.00	C		ATOM	638	C	LEU	A	118	91635	51541	31321	1.00	0.00	H
ATOM	639	O	LEU	A	118	72900	42440	101840	1.00	0.00	O		ATOM	639	O	LEU	A	118	91827	46371	30988	1.00	0.00	C
ATOM	640	N	LYS	A	119	73800	43290	99930	1.00	0.00	N		ATOM	640	N	LYS	A	118	93005	46091	30711	1.00	0.00	O
ATOM	641	HN	LYS	A	119	74080	44130	99470	1.00	0.00	H		ATOM	641	HN	LYS	A	119	91121	45752	31973	1.00	0.00	N
ATOM	642	CA	LYS	A	119	74230	42140	99240	1.00	0.00	C		ATOM	642	CA	LYS	A	119	90177	46056	32068	1.00	0.00	H
ATOM	643	HA	LYS	A	119	73390	41480	99410	1.00	0.00	H		ATOM	643	HA	LYS	A	119	91544	44632	32692	1.00	0.00	C
ATOM	644	CB	LYS	A	119	74430	42420	97730	1.00	0.00	C		ATOM	644	CB	LYS	A	119	92507	44883	33111	1.00	0.00	H
ATOM	645	HB1	LYS	A	119	74790	41500	97220	1.00	0.00	H		ATOM	645	HB1	LYS	A	119	90615	44407	33883	1.00	0.00	C
ATOM	646	HB2	LYS	A	119	75090	43300	97620	1.00	0.00	H		ATOM	646	HB2	LYS	A	119	89575	44312	33504	1.00	0.00	H
ATOM	647	CG	LYS	A	119	73110	42940	97050	1.00	0.00	C		ATOM	647	CG	LYS	A	119	90544	45290	34553	1.00	0.00	H
ATOM	648	HG1	LYS	A	119	72850	43990	97290	1.00	0.00	H		ATOM	648	HG1	LYS	A	119	90912	43244	34881	1.00	0.00	C
ATOM	649	HG2	LYS	A	119	72290	42230	97290	1.00	0.00	H		ATOM	649	HG2	LYS	A	119	90871	42255	34375	1.00	0.00	H
ATOM	650	CD	LYS	A	119	73420	42820	95500	1.00	0.00	C		ATOM	650	CD	LYS	A	119	90104	43245	35643	1.00	0.00	H
ATOM	651	HD1	LYS	A	119	73620	41740	95330	1.00	0.00	H		ATOM	651	HD1	LYS	A	119	92248	43383	35526	1.00	0.00	C
ATOM	652	HD2	LYS	A	119	74350	43370	95240	1.00	0.00	H		ATOM	652	HD2	LYS	A	119	92335	44369	36030	1.00	0.00	H
ATOM	653	CE	LYS	A	119	72330	43260	94560	1.00	0.00	C		ATOM	653	CE	LYS	A	119	93024	43209	34750	1.00	0.00	H
ATOM	654	HE1	LYS	A	119	71960	44280	94780	1.00	0.00	H		ATOM	654	HE1	LYS	A	119	92529	42339	36615	1.00	0.00	C
ATOM	655	HE2	LYS	A	119	71520	42530	94740	1.00	0.00	H		ATOM	655	HE2	LYS	A	119	93585	42441	36946	1.00	0.00	H
ATOM	656	NZ	LYS	A	119	72660	43210	93120	1.00	0.00	N		ATOM	656	NZ	LYS	A	119	92393	41283	36298	1.00	0.00	H
ATOM	657	HZ1	LYS	A	119	73330	43940	92810	1.00	0.00	H		ATOM	657	HZ1	LYS	A	119	91719	42586	37803	1.00	0.00	N
ATOM	658	HZ2	LYS	A	119	71710	43410	92720	1.00	0.00	H		ATOM	658	HZ2	LYS	A	119	92320	42636	38651	1.00	0.00	H
ATOM	659	HZ3	LYS	A	119	73130	42360	92760	1.00	0.00	H		ATOM	659	HZ3	LYS	A	119	91120	41750	37960	1.00	0.00	H
ATOM	660	C	LYS	A	119	75470	41400	99800	1.00	0.00	C		ATOM	660	C	LYS	A	119	91197	43483	37733	1.00	0.00	H
ATOM	661	O	LYS	A	119	75490	40250	100160	1.00	0.00	O		ATOM	661	O	LYS	A	119	91791	43364	31968	1.00	0.00	C
ATOM	662	N	GLN	A	120	76490	42210	100100	1.00	0.00	N		ATOM	662	N	GLN	A	119	92744	42628	32217	1.00	0.00	O
ATOM	663	HN	GLN	A	120	76600	43180	99900	1.00	0.00	H		ATOM	663	HN	GLN	A	120	90934	42983	31063	1.00	0.00	N
ATOM	664	CA	GLN	A	120	77810	41660	100630	1.00	0.00	C		ATOM	664	CA	GLN	A	120	90028	43395	31012	1.00	0.00	H
ATOM	665	HA	GLN	A	120	78020	40770	100050	1.00	0.00	H		ATOM	665	HA	GLN	A	120	91230	41819	30259	1.00	0.00	C
ATOM	666	CB	GLN	A	120	78910	42730	100550	1.00	0.00	C		ATOM	666	CB	GLN	A	120	91399	40947	30875	1.00	0.00	H
ATOM	667	HB1	GLN	A	120	79800	42370	101100	1.00	0.00	H		ATOM	667	HB1	GLN	A	120	89943	41277	29427	1.00	0.00	C
ATOM	668	HB2	GLN	A	120	78660	43700	101040	1.00	0.00	H		ATOM	668	HB2	GLN	A	120	90354	40462	28792	1.00	0.00	H
ATOM	669	CG	GLN	A	120	79340	42990	99110	1.00	0.00	C		ATOM	669	CG	GLN	A	120	89720	42107	28723	1.00	0.00	H
ATOM	670	HG1	GLN	A	120	80280	43580	99050	1.00	0.00	H		ATOM	670	HG1	GLN	A	120	88650	40834	30172	1.00	0.00	C
ATOM	671	HG2	GLN	A	120	78450	43440	98620	1.00	0.00	H		ATOM	671	HG2	GLN	A	120	88300	41660	30827	1.00	0.00	H
ATOM	672	CD	GLN	A	120	79650	41640	98400	1.00	0.00	C		ATOM	672	CD	GLN	A	120	88748	39920	30796	1.00	0.00	H
ATOM	673	OE1	GLN	A	120	78930	41260	97500	1.00	0.00	O		ATOM	673	OE1	GLN	A	120	87392	40736	29278	1.00	0.00	C
ATOM	674	NE2	GLN	A	120	80800	41050	98730	1.00	0.00	N		ATOM	674	NE2	GLN	A	120	87106	41652	28525	1.00	0.00	O
ATOM	675	HE21	GLN	A	120	81390	41480	99410	1.00	0.00	H		ATOM	675	HE21	GLN	A	120	86767	39563	29181	1.00	0.00	N
ATOM	676	HE22	GLN	A	120	80900	40160	98280	1.00	0.00	H		ATOM	676	HE22	GLN	A	120	87139	38748	29627	1.00	0.00	H
ATOM	677	C	GLN	A	120	77710	41140	102020	1.00	0.00	C		ATOM	677	C	GLN	A	120	86193	39309	28402	1.00	0.00	H
ATOM	678	O	GLN	A	120	78400	40180	102290	1.00	0.00	O		ATOM	678	O	GLN	A	120	92395	41836	29307	1.00	0.00	C
ATOM	679	N	GLN	A	121	77000	41770	103010	1.00	0.00	N		ATOM	679	N	GLN	A	120	92967	40782	29058	1.00	0.00	O
ATOM	680	HN	GLN	A	121	76520	42630	102860	1.00	0.00	H		ATOM	680	HN	GLN	A	121	92696	43032	28723	1.00	0.00	N
ATOM	681	CA	GLN	A	121	76830	41230	104340	1.00	0.00	C		ATOM	681	CA	GLN	A	121	92140	43824	28959	1.00	0.00	H
ATOM	682	HA	GLN	A	121	77500	40420	104590	1.00	0.00	H		ATOM	682	HA	GLN	A	121	93758	43124	27793	1.00	0.00	C
ATOM	683	CB	GLN	A	121	77300	42280	105350	1.00	0.00	C		ATOM	683	CB	GLN	A	121	94002	42152	27389	1.00	0.00	H
ATOM	684	HB1	GLN	A	121	76840	42230	106360	1.00	0.00	H		ATOM	684	HB1	GLN	A	121	93292	43936	26632	1.00	0.00	C
ATOM	685	HB2	GLN	A	121	77060	43340	105110	1.00	0.00	H		ATOM	685	HB2	GLN	A	121	94229	44209	26101	1.00	0.00	H
ATOM	686	CG	GLN	A	121	78760	42170	105760	1.00	0.00	C		ATOM	686	CG	GLN	A	121	92777	44862	26967	1.00	0.00	H
ATOM	687	HG1	GLN	A	121	79020	41150	106140	1.00	0.00	H		ATOM	687	HG1	GLN	A	121	92360	43273	25548	1.00	0.00	C
ATOM	688	HG2	GLN	A	121	79030	42920	106530	1.00	0.00	H		ATOM	688	HG2	GLN	A	121	92108	44004	24750	1.00	0.00	H
ATOM	689	CD	GLN	A	121	79850	42570	104680	1.00	0.00	C		ATOM	689	CD	GLN	A	121	91410	43008	26059	1.00	0.00	H
ATOM	690	OE1	GLN	A	121	80950	42020	104680	1.00	0.00	O		ATOM	690	OE1	GLN	A	121	92871	41993	24888	1.00	0.00	C
ATOM	691	NE2	GLN	A	121	79530	43490	103760	1.00	0.00	N		ATOM	691	NE2	GLN	A	121	93853	42088	24148	1.00	0.00	O
ATOM	692	HE21	GLN	A	121	80290	43830	103210	1.00	0.00	H		ATOM	692	HE21	GLN	A	121	92297	40790	25130	1.00	0.00	N
ATOM	693	HE22	GLN	A	121	78580	43780	103640	1.00	0.00	H		ATOM	693	HE22	GLN	A	121	92662	39899	24859	1.00	0.00	H
ATOM	694	C	GLN	A	121	75430	40680	104550	1.00	0.00	C		ATOM	694	C	GLN	A	121	91436	40687	25628	1.00	0.00	H
ATOM	695	O	GLN	A	121	74890	40710	105720	1.00	0.00	O		ATOM	695	O	GLN	A	121	95032	43538	28457	1.00	0.00	C
ATOM	696	N	ARG	A	122	74820	40110	103450	1.00	0.00	N		ATOM	696	N	ARG	A	121	95236	44663	28759	1.00	0.00	O
ATOM	697	HN	ARG	A	122	75380	40160	102620	1.00	0.00	H		ATOM	697	HN	ARG	A	122	95864	42498	28607	1.00	0.00	N
ATOM	698	CA	ARG	A	122	73460	39580	103370	1.00	0.00	C		ATOM	698	CA	ARG	A	122	95690	41563	28309	1.00	0.00	H
ATOM	699	HA	ARG	A	122	72830	40450	103480	1.00	0.00	H		ATOM	699	HA	ARG	A	122	97147	42712	29274	1.00	0.00	C
ATOM	700	CB	ARG	A	122	73170	38860	101980	1.00	0.00	C		ATOM	700	CB	ARG	A	122	96881	43260	30166	1.00	0.00	H
ATOM	701	HB1	ARG	A	122	74120	38300	101860	1.00	0.00	H		ATOM	701	HB1	ARG	A	122	97852	41362	29454	1.00	0.00	C
ATOM	702	HB2	ARG	A	122	73160	39640	101190	1.00	0.00	H		ATOM	702	HB2	ARG	A	122	98813	41559	29976	1.00	0.00	H
ATOM	703	CG	ARG	A	122	72050	37760	101930	1.00	0.00	C		ATOM	703	CG	ARG	A	122	98112	40997	28437	1.00	0.00	H
ATOM	704	HG1	ARG	A	122	71060	38080	102320	1.00	0.00	H		ATOM	704	HG1	ARG	A	122	97103	40273	30328	1.00	0.00	C
ATOM	705	HG2	ARG	A	122	72290	36860	102540	1.00	0.00	H		ATOM	705	HG2	ARG	A	122	97757	39563	30879	1.00	0.00	H
ATOM	706	CD	ARG	A	122	72020	37110	100520	1.00	0.00	C		ATOM	706	CD	ARG	A	122	96376	39694	29718	1.00	0.00	H
ATOM	707	HD1	ARG	A	122	72960	36550	100320	1.00	0.00	H		ATOM	707	HD1	ARG	A	122	96242	40857	31478	1.00	0.00	C
ATOM	708	HD2	ARG	A	122	71840	37890	99750	1.00	0.00	H		ATOM	708	HD2	ARG	A	122	95789	39964	31959	1.00	0.00	H
ATOM	709	NE	ARG	A	122	70870	36110	100470	1.00	0.00	N		ATOM	709	NE	ARG	A	122	95495	41535	31012	1.00	0.00	H
ATOM	710	HE	ARG	A	122	70350	35870	101290	1.00	0.00	H		ATOM	710	HE	ARG	A	122	97148	41446	32542	1.00	0.00	N
ATOM	711	CZ	ARG	A	122	70200	35840	99320	1.00	0.00	C		ATOM	711	CZ	ARG	A	122	98076	41631	32219	1.00	0.00	H
ATOM	712	NH1	ARG	A	122	70670	36040	98130	1.00	0.00	N		ATOM	712	NH1	ARG	A	122	96946	41423	33859	1.00	0.00	C
ATOM	713	HH11	ARG	A	122	71650	36210	98030	1.00	0.00	H		ATOM	713	HH11	ARG	A	122	95800	41027	34320	1.00	0.00	N
ATOM	714	HH12	ARG	A	122	70100	35690	97380	1.00	0.00	H		ATOM	714	HH12	ARG	A	122	95035	40801	33717	1.00	0.00	H
ATOM	715	NH2	ARG	A	122	69040	35230	99450	1.00	0.00	N		ATOM	715	NH2	ARG	A	122	95679	40778	35281	1.00	0.00	H
ATOM	716	HH21	ARG	A	122	68550	35060	98590	1.00	0.00	H		ATOM	716	HH21	ARG	A	122	97985	41741	34610	1.00	0.00	N
ATOM	717	HH22	ARG	A	122	68630	35100	100350	1.00	0.00	H		ATOM	717	HH22	ARG	A	122	97784	41833	35585	1.00	0.00	H
ATOM	718	C	ARG	A	122	72940	38710	104550	1.00	0.00	C		ATOM	718	C	ARG	A	122	98927	41770	34275	1.00	0.00	H
ATOM	719	O	ARG	A	122	71800	38790	105000	1.00	0.00	O		ATOM	719	O	ARG	A	122	98105	43584	28578	1.00	0.00	C
ATOM	720	N	LYS	A	123	73800	37730	105150	1.00	0.00	N		ATOM	720	N	LYS	A	122	98783	44441	29146	1.00	0.00	O
ATOM	721	HN	LYS	A	123	74770	37670	104920	1.00	0.00	H		ATOM	721	HN	LYS	A	123	98286	43418	27193	1.00	0.00	N
ATOM	722	CA	LYS	A	123	73390	36870	106200	1.00	0.00	C		ATOM	722	CA	LYS	A	123	97694	42858	26618	1.00	0.00	H
ATOM	723	HA	LYS	A	123	72340	36680	106020	1.00	0.00	H		ATOM	723	HA	LYS	A	123	99427	44143	26567	1.00	0.00	C
ATOM	724	CB	LYS	A	123	74260	35600	106030	1.00	0.00	C		ATOM	724	CB	LYS	A	123	100097	44592	27287	1.00	0.00	H
ATOM	725	HB1	LYS	A	123	74020	34940	106890	1.00	0.00	H		ATOM	725	HB1	LYS	A	123	100263	43221	25673	1.00	0.00	C
ATOM	726	HB2	LYS	A	123	75330	35840	106190	1.00	0.00	H		ATOM	726	HB2	LYS	A	123	101058	43759	25115	1.00	0.00	H
ATOM	727	CG	LYS	A	123	74230	34930	104650	1.00	0.00	C		ATOM	727	CG	LYS	A	123	99663	42638	24942	1.00	0.00	H
ATOM	728	HG1	LYS	A	123	74960	34110	104830	1.00	0.00	H		ATOM	728	HG1	LYS	A	123	100982	42035	26417	1.00	0.00	C
ATOM	729	HG2	LYS	A	123	74630	35510	103800	1.00	0.00	H		ATOM	729	HG2	LYS	A	123	101331	41249	25714	1.00	0.00	H
ATOM	730	CD	LYS	A	123	72810	34380	104210	1.00	0.00	C		ATOM	730	CD	LYS	A	123	100111	41563	26919	1.00	0.00	H
ATOM	731	HD1	LYS	A	123	72250	35320	104010	1.00	0.00	H		ATOM	731	HD1	LYS	A	123	102078	42505	27361	1.00	0.00	C
ATOM	732	HD2	LYS	A	123	72410	33890	105120	1.00	0.00	H		ATOM	732	HD2	LYS	A	123	102423	41708	28054	1.00	0.00	H
ATOM	733	CE	LYS	A	123	72710	33500	103010	1.00	0.00	C		ATOM	733	CE	LYS	A	123	101770	43376	27978	1.00	0.00	H
ATOM	734	HE1	LYS	A	123	73340	32610	103200	1.00	0.00	H		ATOM	734	HE1	LYS	A	123	103342	43024	26609	1.00	0.00	C
ATOM	735	HE2	LYS	A	123	72980	33950	102020	1.00	0.00	H		ATOM	735	HE2	LYS	A	123	103116	43882	25940	1.00	0.00	H
ATOM	736	NZ	LYS	A	123	71330	32950	102790	1.00	0.00	N		ATOM	736	NZ	LYS	A	123	103829	42210	26030	1.00	0.00	H
ATOM	737	HZ1	LYS	A	123	70620	33710	102920	1.00	0.00	H		ATOM	737	HZ1	LYS	A	123	104329	43425	27633	1.00	0.00	N
ATOM	738	HZ2	LYS	A	123	71060	32250	103510	1.00	0.00	H		ATOM	738	HZ2	LYS	A	123	104506	42731	28386	1.00	0.00	H
ATOM	739	HZ3	LYS	A	123	71180	32530	101860	1.00	0.00	H		ATOM	739	HZ3	LYS	A	123	104036	44353	28000	1.00	0.00	H
ATOM	740	C	LYS	A	123	73570	37510	107580	1.00	0.00	C		ATOM	740	C	LYS	A	123	105238	43611	27164	1.00	0.00	H
ATOM	741	O	LYS	A	123	73490	36820	108580	1.00	0.00	O		ATOM	741	O	LYS	A	123	99008	45294	25684	1.00	0.00	C
ATOM	742	N	LEU	A	124	73730	38860	107710	1.00	0.00	N		ATOM	742	N	LEU	A	123	99818	46109	25285	1.00	0.00	O
ATOM	743	HN	LEU	A	124	73960	39480	106970	1.00	0.00	H		ATOM	743	HN	LEU	A	124	97721	45439	25256	1.00	0.00	N
ATOM	744	CA	LEU	A	124	73630	39490	108940	1.00	0.00	C		ATOM	744	CA	LEU	A	124	97118	44651	25354	1.00	0.00	H
ATOM	745	HA	LEU	A	124	73920	38860	109770	1.00	0.00	H		ATOM	745	HA	LEU	A	124	97182	46379	24277	1.00	0.00	C
ATOM	746	CB	LEU	A	124	74610	40680	108920	1.00	0.00	C		ATOM	746	CB	LEU	A	124	97748	46309	23359	1.00	0.00	H
ATOM	747	HB1	LEU	A	124	74470	41350	109790	1.00	0.00	H		ATOM	747	HB1	LEU	A	124	95678	46043	24027	1.00	0.00	C
ATOM	748	HB2	LEU	A	124	74410	41290	108020	1.00	0.00	H		ATOM	748	HB2	LEU	A	124	95144	46249	24979	1.00	0.00	H
ATOM	749	CG	LEU	A	124	76090	40390	109060	1.00	0.00	C		ATOM	749	CG	LEU	A	124	95319	45016	23804	1.00	0.00	H
ATOM	750	HG	LEU	A	124	76460	40020	108080	1.00	0.00	H		ATOM	750	HG	LEU	A	124	94884	46937	22999	1.00	0.00	C
ATOM	751	CD1	LEU	A	124	76880	41660	109370	1.00	0.00	C		ATOM	751	CD1	LEU	A	124	94820	47995	23331	1.00	0.00	H
ATOM	752	HD11	LEU	A	124	76750	42480	108630	1.00	0.00	H		ATOM	752	HD11	LEU	A	124	95582	46947	21652	1.00	0.00	C
ATOM	753	HD12	LEU	A	124	77920	41290	109280	1.00	0.00	H		ATOM	753	HD12	LEU	A	124	96570	47452	21693	1.00	0.00	H
ATOM	754	HD13	LEU	A	124	76700	42070	110390	1.00	0.00	H		ATOM	754	HD13	LEU	A	124	94933	47386	20863	1.00	0.00	H
ATOM	755	CD2	LEU	A	124	76480	39280	110040	1.00	0.00	C		ATOM	755	CD2	LEU	A	124	95854	45959	21223	1.00	0.00	H
ATOM	756	HD21	LEU	A	124	77540	39140	110340	1.00	0.00	H		ATOM	756	HD21	LEU	A	124	93409	46223	22729	1.00	0.00	C
ATOM	757	HD22	LEU	A	124	76230	38300	109590	1.00	0.00	H		ATOM	757	HD22	LEU	A	124	93498	45244	22210	1.00	0.00	H
ATOM	758	HD23	LEU	A	124	75860	39430	110950	1.00	0.00	H		ATOM	758	HD23	LEU	A	124	92811	46923	22107	1.00	0.00	H
ATOM	759	C	LEU	A	124	72210	40030	109130	1.00	0.00	C		ATOM	759	C	LEU	A	124	92930	46109	23725	1.00	0.00	H
ATOM	760	O	LEU	A	124	71660	40350	110230	1.00	0.00	O		ATOM	760	O	LEU	A	124	97333	47821	24656	1.00	0.00	C
ATOM	761	N	TYR	A	125	71520	40110	107990	1.00	0.00	N		ATOM	761	N	TYR	A	124	97588	48699	23815	1.00	0.00	O
ATOM	762	HN	TYR	A	125	72000	39900	107150	1.00	0.00	H		ATOM	762	HN	TYR	A	125	97089	48192	25880	1.00	0.00	N
ATOM	763	CA	TYR	A	125	70260	40740	107950	1.00	0.00	C		ATOM	763	CA	TYR	A	125	96946	47510	26592	1.00	0.00	H
ATOM	764	HA	TYR	A	125	69900	41130	108890	1.00	0.00	H		ATOM	764	HA	TYR	A	125	96906	49617	26374	1.00	0.00	C
ATOM	765	CB	TYR	A	125	70360	41940	106890	1.00	0.00	C		ATOM	765	CB	TYR	A	125	97056	50347	25593	1.00	0.00	H
ATOM	766	HB1	TYR	A	125	69420	42520	107000	1.00	0.00	H		ATOM	766	HB1	TYR	A	125	95561	49723	27160	1.00	0.00	C
ATOM	767	HB2	TYR	A	125	70410	41480	105870	1.00	0.00	H		ATOM	767	HB2	TYR	A	125	95314	50683	27661	1.00	0.00	H
ATOM	768	CG	TYR	A	125	71480	42880	107060	1.00	0.00	C		ATOM	768	CG	TYR	A	125	95664	49001	27999	1.00	0.00	H
ATOM	769	CD1	TYR	A	125	71850	43410	108310	1.00	0.00	C		ATOM	769	CD1	TYR	A	125	94404	49241	26255	1.00	0.00	C
ATOM	770	HD1	TYR	A	125	71290	43070	109170	1.00	0.00	H		ATOM	770	HD1	TYR	A	125	94071	49899	25071	1.00	0.00	C
ATOM	771	CE1	TYR	A	125	73040	44120	108420	1.00	0.00	C		ATOM	771	CE1	TYR	A	125	94739	50686	24755	1.00	0.00	H
ATOM	772	HE1	TYR	A	125	73420	44580	109320	1.00	0.00	H		ATOM	772	HE1	TYR	A	125	92915	49698	24451	1.00	0.00	C
ATOM	773	CZ	TYR	A	125	73880	44410	107260	1.00	0.00	C		ATOM	773	CZ	TYR	A	125	92821	50162	23481	1.00	0.00	H
ATOM	774	OH	TYR	A	125	74990	45260	107270	1.00	0.00	O		ATOM	774	OH	TYR	A	125	92031	48668	24847	1.00	0.00	C
ATOM	775	HH	TYR	A	125	75260	45380	108180	1.00	0.00	H		ATOM	775	HH	TYR	A	125	90919	48159	24120	1.00	0.00	O
ATOM	776	CD2	TYR	A	125	72250	43260	105970	1.00	0.00	C		ATOM	776	CD2	TYR	A	125	90864	48746	23363	1.00	0.00	H
ATOM	777	HD2	TYR	A	125	71980	42830	105020	1.00	0.00	H		ATOM	777	HD2	TYR	A	125	93522	48218	26754	1.00	0.00	C
ATOM	778	CE2	TYR	A	125	73360	44040	106050	1.00	0.00	C		ATOM	778	CE2	TYR	A	125	93813	47643	27621	1.00	0.00	H
ATOM	779	HE2	TYR	A	125	73880	44310	105140	1.00	0.00	H		ATOM	779	HE2	TYR	A	125	92378	47850	26008	1.00	0.00	C
ATOM	780	C	TYR	A	125	69110	39770	107580	1.00	0.00	C		ATOM	780	C	TYR	A	125	91718	47042	26288	1.00	0.00	H
ATOM	781	O	TYR	A	125	67970	39850	108120	1.00	0.00	O		ATOM	781	O	TYR	A	125	98007	49953	27395	1.00	0.00	C
ATOM	782	N	GLU	A	126	69290	38880	106590	1.00	0.00	N		ATOM	782	N	GLU	A	125	98136	51072	27873	1.00	0.00	O
ATOM	783	HN	GLU	A	126	70190	38890	106160	1.00	0.00	H		ATOM	783	HN	GLU	A	126	98917	49047	27578	1.00	0.00	N
ATOM	784	CA	GLU	A	126	68330	37970	105960	1.00	0.00	C		ATOM	784	CA	GLU	A	126	98717	48192	27107	1.00	0.00	H
ATOM	785	HA	GLU	A	126	67750	38520	105230	1.00	0.00	H		ATOM	785	HA	GLU	A	126	100014	48930	28518	1.00	0.00	C
ATOM	786	CB	GLU	A	126	68980	37000	105000	1.00	0.00	C		ATOM	786	CB	GLU	A	126	99617	49064	29513	1.00	0.00	H
ATOM	787	HB1	GLU	A	126	69850	36500	105480	1.00	0.00	H		ATOM	787	HB1	GLU	A	126	100682	47527	28433	1.00	0.00	C
ATOM	788	HB2	GLU	A	126	69400	37650	104210	1.00	0.00	H		ATOM	788	HB2	GLU	A	126	100779	47246	27363	1.00	0.00	H
ATOM	789	CG	GLU	A	126	68050	36000	104210	1.00	0.00	C		ATOM	789	CG	GLU	A	126	99945	46780	28799	1.00	0.00	H
ATOM	790	HG1	GLU	A	126	67240	36650	103810	1.00	0.00	H		ATOM	790	HG1	GLU	A	126	102043	47500	29106	1.00	0.00	C
ATOM	791	HG2	GLU	A	126	67550	35290	104890	1.00	0.00	H		ATOM	791	HG2	GLU	A	126	101878	47632	30196	1.00	0.00	H
ATOM	792	CD	GLU	A	126	68580	35440	102950	1.00	0.00	C		ATOM	792	CD	GLU	A	126	102666	48302	28655	1.00	0.00	H
ATOM	793	OE1	GLU	A	126	69840	35300	102900	1.00	0.00	O		ATOM	793	OE1	GLU	A	126	102730	46100	28939	1.00	0.00	C
ATOM	794	OE2	GLU	A	126	67810	35180	101950	1.00	0.00	O		ATOM	794	OE2	GLU	A	126	103156	45783	27805	1.00	0.00	O
ATOM	795	C	GLU	A	126	67430	37190	106910	1.00	0.00	C		ATOM	795	C	GLU	A	126	102856	45391	29999	1.00	0.00	O
ATOM	796	O	GLU	A	126	66230	36910	106700	1.00	0.00	O		ATOM	796	O	GLU	A	126	101006	50129	28341	1.00	0.00	C
ATOM	797	N	GLU	A	127	67850	36920	108140	1.00	0.00	N		ATOM	797	N	GLU	A	126	101475	50701	29363	1.00	0.00	O
ATOM	798	HN	GLU	A	127	68830	37050	108240	1.00	0.00	H		ATOM	798	HN	GLU	A	127	101363	50538	27109	1.00	0.00	N
ATOM	799	CA	GLU	A	127	67040	36260	109150	1.00	0.00	C		ATOM	799	CA	GLU	A	127	100962	50021	26357	1.00	0.00	H
ATOM	800	HA	GLU	A	127	66420	35550	108630	1.00	0.00	H		ATOM	800	HA	GLU	A	127	102246	51631	26991	1.00	0.00	C
ATOM	801	CB	GLU	A	127	68030	35520	110140	1.00	0.00	C		ATOM	801	CB	GLU	A	127	102900	51798	27834	1.00	0.00	H
ATOM	802	HB1	GLU	A	127	68880	35010	109650	1.00	0.00	H		ATOM	802	HB1	GLU	A	127	103156	51296	25810	1.00	0.00	C
ATOM	803	HB2	GLU	A	127	67450	34710	110630	1.00	0.00	H		ATOM	803	HB2	GLU	A	127	103641	52264	25559	1.00	0.00	H
ATOM	804	CG	GLU	A	127	68580	36520	111220	1.00	0.00	C		ATOM	804	CG	GLU	A	127	102664	51041	24847	1.00	0.00	H
ATOM	805	HG1	GLU	A	127	67840	36780	112000	1.00	0.00	H		ATOM	805	HG1	GLU	A	127	104303	50340	26318	1.00	0.00	C
ATOM	806	HG2	GLU	A	127	68970	37440	110730	1.00	0.00	H		ATOM	806	HG2	GLU	A	127	103855	49408	26724	1.00	0.00	H
ATOM	807	CD	GLU	A	127	69840	35970	111970	1.00	0.00	C		ATOM	807	CD	GLU	A	127	105031	50825	27002	1.00	0.00	H
ATOM	808	OE1	GLU	A	127	70970	36410	111650	1.00	0.00	O		ATOM	808	OE1	GLU	A	127	105219	50116	25078	1.00	0.00	C
ATOM	809	OE2	GLU	A	127	69660	35130	112880	1.00	0.00	O		ATOM	809	OE2	GLU	A	127	106082	51012	24819	1.00	0.00	O
ATOM	810	C	GLU	A	127	66110	37180	109930	1.00	0.00	C		ATOM	810	C	GLU	A	127	105193	48980	24467	1.00	0.00	O
ATOM	811	O	GLU	A	127	65110	36800	110470	1.00	0.00	O		ATOM	811	O	GLU	A	127	101514	52895	26722	1.00	0.00	C
ATOM	812	N	TYR	A	128	66310	38500	109750	1.00	0.00	N		ATOM	812	N	TYR	A	127	102151	54007	26576	1.00	0.00	O
ATOM	813	HN	TYR	A	128	67090	38700	109160	1.00	0.00	H		ATOM	813	HN	TYR	A	128	100195	52846	26545	1.00	0.00	N
ATOM	814	CA	TYR	A	128	65460	39580	110170	1.00	0.00	C		ATOM	814	CA	TYR	A	128	99735	51973	26693	1.00	0.00	H
ATOM	815	HA	TYR	A	128	64740	39220	110880	1.00	0.00	H		ATOM	815	HA	TYR	A	128	99309	53878	26101	1.00	0.00	C
ATOM	816	CB	TYR	A	128	66230	40730	110830	1.00	0.00	C		ATOM	816	CB	TYR	A	128	99884	54561	25493	1.00	0.00	H
ATOM	817	HB1	TYR	A	128	65560	41550	111190	1.00	0.00	H		ATOM	817	HB1	TYR	A	128	98117	53308	25281	1.00	0.00	C
ATOM	818	HB2	TYR	A	128	67050	41210	110250	1.00	0.00	H		ATOM	818	HB2	TYR	A	128	97620	52567	25943	1.00	0.00	H
ATOM	819	CG	TYR	A	128	66830	40170	112160	1.00	0.00	C		ATOM	819	CG	TYR	A	128	98614	52926	24364	1.00	0.00	H
ATOM	820	CD1	TYR	A	128	65970	40140	113230	1.00	0.00	C		ATOM	820	CD1	TYR	A	128	97080	54283	24766	1.00	0.00	C
ATOM	821	HD1	TYR	A	128	64950	40460	113100	1.00	0.00	H		ATOM	821	HD1	TYR	A	128	97310	55453	23929	1.00	0.00	C
ATOM	822	CE1	TYR	A	128	66340	39630	114480	1.00	0.00	C		ATOM	822	CE1	TYR	A	128	98281	55718	23537	1.00	0.00	H
ATOM	823	HE1	TYR	A	128	65570	39450	115220	1.00	0.00	H		ATOM	823	HE1	TYR	A	128	96183	56212	23561	1.00	0.00	C
ATOM	824	CZ	TYR	A	128	67640	39160	114520	1.00	0.00	C		ATOM	824	CZ	TYR	A	128	96447	57021	22895	1.00	0.00	H
ATOM	825	OH	TYR	A	128	68120	38540	115680	1.00	0.00	O		ATOM	825	OH	TYR	A	128	94880	55867	23892	1.00	0.00	C
ATOM	826	HH	TYR	A	128	69020	38280	115470	1.00	0.00	H		ATOM	826	HH	TYR	A	128	93760	56600	23488	1.00	0.00	O
ATOM	827	CD2	TYR	A	128	68120	39700	112290	1.00	0.00	C		ATOM	827	CD2	TYR	A	128	94135	57454	23261	1.00	0.00	H
ATOM	828	HD2	TYR	A	128	68790	39620	111440	1.00	0.00	H		ATOM	828	HD2	TYR	A	128	95746	53973	25091	1.00	0.00	C
ATOM	829	CE2	TYR	A	128	68540	39230	113540	1.00	0.00	C		ATOM	829	CE2	TYR	A	128	95524	53049	25603	1.00	0.00	H
ATOM	830	HE2	TYR	A	128	69550	38860	113650	1.00	0.00	H		ATOM	830	HE2	TYR	A	128	94676	54738	24693	1.00	0.00	C
ATOM	831	C	TYR	A	128	64560	40130	109100	1.00	0.00	C		ATOM	831	C	TYR	A	128	93674	54442	24967	1.00	0.00	H
ATOM	832	O	TYR	A	128	63910	41150	109370	1.00	0.00	O		ATOM	832	O	TYR	A	128	98834	54688	27319	1.00	0.00	C
ATOM	833	N	VAL	A	129	64540	39570	107900	1.00	0.00	N		ATOM	833	N	VAL	A	128	98551	55935	27208	1.00	0.00	O
ATOM	834	HN	VAL	A	129	65030	38730	107670	1.00	0.00	H		ATOM	834	HN	VAL	A	129	98775	54174	28555	1.00	0.00	N
ATOM	835	CA	VAL	A	129	63760	39960	106740	1.00	0.00	C		ATOM	835	CA	VAL	A	129	98950	53195	28623	1.00	0.00	H
ATOM	836	HA	VAL	A	129	63210	40880	106880	1.00	0.00	H		ATOM	836	HA	VAL	A	129	98266	54828	29751	1.00	0.00	C
ATOM	837	CB	VAL	A	129	64570	40230	105520	1.00	0.00	C		ATOM	837	CB	VAL	A	129	97539	55578	29476	1.00	0.00	H
ATOM	838	HB	VAL	A	129	65020	39260	105220	1.00	0.00	H		ATOM	838	HB	VAL	A	129	97391	53912	30664	1.00	0.00	C
ATOM	839	CG1	VAL	A	129	63920	40780	104220	1.00	0.00	C		ATOM	839	CG1	VAL	A	129	96875	54519	31439	1.00	0.00	H
ATOM	840	HG11	VAL	A	129	64720	41110	103510	1.00	0.00	H		ATOM	840	HG11	VAL	A	129	96308	53290	29916	1.00	0.00	C
ATOM	841	HG12	VAL	A	129	63180	41610	104250	1.00	0.00	H		ATOM	841	HG12	VAL	A	129	95579	53898	29338	1.00	0.00	H
ATOM	842	HG13	VAL	A	129	63480	39900	103710	1.00	0.00	H		ATOM	842	HG13	VAL	A	129	95715	52628	30581	1.00	0.00	H
ATOM	843	CG2	VAL	A	129	65640	41320	105830	1.00	0.00	C		ATOM	843	CG2	VAL	A	129	96668	52745	29017	1.00	0.00	H
ATOM	844	HG21	VAL	A	129	66150	41690	104920	1.00	0.00	H		ATOM	844	HG21	VAL	A	129	98199	52871	31406	1.00	0.00	C
ATOM	845	HG22	VAL	A	129	66350	40820	106530	1.00	0.00	H		ATOM	845	HG22	VAL	A	129	97548	52446	32199	1.00	0.00	H
ATOM	846	HG23	VAL	A	129	65180	42130	106420	1.00	0.00	H		ATOM	846	HG23	VAL	A	129	99076	53232	31984	1.00	0.00	H
ATOM	847	C	VAL	A	129	62650	38970	106360	1.00	0.00	C		ATOM	847	C	VAL	A	129	98511	52146	30623	1.00	0.00	H
ATOM	848	O	VAL	A	129	62970	37920	105850	1.00	0.00	O		ATOM	848	O	VAL	A	129	99363	55509	30546	1.00	0.00	C
ATOM	849	N	PRO	A	130	61280	39270	106380	1.00	0.00	N		ATOM	849	N	PRO	A	129	100471	55018	30640	1.00	0.00	O
ATOM	850	CD	PRO	A	130	60710	40530	106880	1.00	0.00	C		ATOM	850	CD	PRO	A	130	99147	56708	31082	1.00	0.00	N
ATOM	851	HD1	PRO	A	130	60680	41330	106110	1.00	0.00	H		ATOM	851	HD1	PRO	A	130	97787	57303	31374	1.00	0.00	C
ATOM	852	HD2	PRO	A	130	61220	40830	107820	1.00	0.00	H		ATOM	852	HD2	PRO	A	130	97076	56745	32020	1.00	0.00	H
ATOM	853	CA	PRO	A	130	60270	38260	106290	1.00	0.00	C		ATOM	853	CA	PRO	A	130	97342	57545	30385	1.00	0.00	H
ATOM	854	HA	PRO	A	130	60630	37260	106470	1.00	0.00	H		ATOM	854	HA	PRO	A	130	100224	57622	31463	1.00	0.00	C
ATOM	855	CB	PRO	A	130	59210	38680	107320	1.00	0.00	C		ATOM	855	CB	PRO	A	130	101012	57578	30726	1.00	0.00	H
ATOM	856	HB1	PRO	A	130	59380	38240	108320	1.00	0.00	H		ATOM	856	HB1	PRO	A	130	99522	58995	31596	1.00	0.00	C
ATOM	857	HB2	PRO	A	130	58220	38280	107030	1.00	0.00	H		ATOM	857	HB2	PRO	A	130	99466	59362	30549	1.00	0.00	H
ATOM	858	CG	PRO	A	130	59280	40180	107250	1.00	0.00	C		ATOM	858	CG	PRO	A	130	100043	59798	32160	1.00	0.00	H
ATOM	859	HG1	PRO	A	130	58580	40380	106400	1.00	0.00	H		ATOM	859	HG1	PRO	A	130	98132	58638	32064	1.00	0.00	C
ATOM	860	HG2	PRO	A	130	59010	40660	108210	1.00	0.00	H		ATOM	860	HG2	PRO	A	130	98066	58602	33173	1.00	0.00	H
ATOM	861	C	PRO	A	130	59770	38380	104840	1.00	0.00	C		ATOM	861	C	PRO	A	130	97459	59444	31701	1.00	0.00	H
ATOM	862	O	PRO	A	130	58610	38500	104680	1.00	0.00	O		ATOM	862	O	PRO	A	130	100909	57297	32796	1.00	0.00	C
ATOM	863	N	MET	A	131	60660	38280	103780	1.00	0.00	N		ATOM	863	N	MET	A	130	101256	58215	33535	1.00	0.00	O
ATOM	864	HN	MET	A	131	61630	38120	103910	1.00	0.00	H		ATOM	864	HN	MET	A	131	101128	55983	33176	1.00	0.00	N
ATOM	865	CA	MET	A	131	60340	38330	102380	1.00	0.00	C		ATOM	865	CA	MET	A	131	101119	55271	32478	1.00	0.00	H
ATOM	866	HA	MET	A	131	59440	37740	102200	1.00	0.00	H		ATOM	866	HA	MET	A	131	101575	55517	34466	1.00	0.00	C
ATOM	867	CB	MET	A	131	59910	39730	101870	1.00	0.00	C		ATOM	867	CB	MET	A	131	102594	55832	34634	1.00	0.00	H
ATOM	868	HB1	MET	A	131	59100	40210	102450	1.00	0.00	H		ATOM	868	HB1	MET	A	131	100639	55900	35665	1.00	0.00	C
ATOM	869	HB2	MET	A	131	59520	39540	100840	1.00	0.00	H		ATOM	869	HB2	MET	A	131	100579	57008	35612	1.00	0.00	H
ATOM	870	CG	MET	A	131	61120	40700	101750	1.00	0.00	C		ATOM	870	CG	MET	A	131	101100	55630	36639	1.00	0.00	H
ATOM	871	HG1	MET	A	131	61790	40260	100980	1.00	0.00	H		ATOM	871	HG1	MET	A	131	99254	55287	35631	1.00	0.00	C
ATOM	872	HG2	MET	A	131	61660	40580	102710	1.00	0.00	H		ATOM	872	HG2	MET	A	131	99342	54179	35623	1.00	0.00	H
ATOM	873	SD	MET	A	131	60650	42460	101430	1.00	0.00	S		ATOM	873	SD	MET	A	131	98721	55560	34695	1.00	0.00	H
ATOM	874	CE	MET	A	131	60290	43030	103140	1.00	0.00	C		ATOM	874	CE	MET	A	131	98144	55579	37060	1.00	0.00	S
ATOM	875	HE1	MET	A	131	60190	44140	103150	1.00	0.00	H		ATOM	875	HE1	MET	A	131	97753	57201	36442	1.00	0.00	C
ATOM	876	HE2	MET	A	131	61120	42860	103870	1.00	0.00	H		ATOM	876	HE2	MET	A	131	97084	57258	35556	1.00	0.00	H
ATOM	877	HE3	MET	A	131	59300	42690	103510	1.00	0.00	H		ATOM	877	HE3	MET	A	131	98721	57742	36372	1.00	0.00	H
ATOM	878	C	MET	A	131	61500	37710	101680	1.00	0.00	C		ATOM	878	C	MET	A	131	97110	57691	37204	1.00	0.00	H
ATOM	879	O	MET	A	131	62520	37470	102340	1.00	0.00	O		ATOM	879	O	MET	A	131	101655	54056	34292	1.00	0.00	C
ATOM	880	N	ALA	A	132	61500	37580	100310	1.00	0.00	N		ATOM	880	N	LYS	A	131	101330	53528	33186	1.00	0.00	O
ATOM	881	HN	ALA	A	132	60650	37810	99850	1.00	0.00	H		ATOM	881	HN	LYS	A	132	102008	53305	35374	1.00	0.00	N
ATOM	882	CA	ALA	A	132	62670	37260	99560	1.00	0.00	C		ATOM	882	CA	LYS	A	132	102068	53838	36214	1.00	0.00	H
ATOM	883	HA	ALA	A	132	63190	36440	100030	1.00	0.00	H		ATOM	883	HA	LYS	A	132	101948	51896	35490	1.00	0.00	C
ATOM	884	CB	ALA	A	132	62250	36980	98140	1.00	0.00	C		ATOM	884	CB	LYS	A	132	102600	51550	34701	1.00	0.00	H
ATOM	885	HB1	ALA	A	132	63010	36540	97450	1.00	0.00	H		ATOM	885	HB1	LYS	A	132	102592	51327	36863	1.00	0.00	C
ATOM	886	HB2	ALA	A	132	61850	37890	97630	1.00	0.00	H		ATOM	886	HB2	LYS	A	132	102636	50220	36768	1.00	0.00	H
ATOM	887	HB3	ALA	A	132	61410	36260	98150	1.00	0.00	H		ATOM	887	CG	LYS	A	132	101875	51543	37684	1.00	0.00	H
ATOM	888	C	ALA	A	132	63730	38340	99570	1.00	0.00	C		ATOM	888	HG1	LYS	A	132	103991	51774	37261	1.00	0.00	C
ATOM	889	O	ALA	A	132	63490	39500	99250	1.00	0.00	O		ATOM	889	HG2	LYS	A	132	104359	51354	38221	1.00	0.00	H
ATOM	890	N	TYR	A	133	64970	37990	99920	1.00	0.00	N		ATOM	890	CD	LYS	A	132	104082	52867	37435	1.00	0.00	H
ATOM	891	HN	TYR	A	133	65200	37030	100090	1.00	0.00	H		ATOM	891	HD1	LYS	A	132	105069	51601	36180	1.00	0.00	C
ATOM	892	CA	TYR	A	133	66070	38910	100170	1.00	0.00	C		ATOM	892	HD2	LYS	A	132	106049	52063	36426	1.00	0.00	H
ATOM	893	HA	TYR	A	133	65710	39730	100770	1.00	0.00	H		ATOM	893	CE	LYS	A	132	104704	52074	35243	1.00	0.00	H
ATOM	894	CB	TYR	A	133	67200	38220	100930	1.00	0.00	C		ATOM	894	HE1	LYS	A	132	105496	50129	35972	1.00	0.00	C
ATOM	895	HB1	TYR	A	133	67780	37500	100320	1.00	0.00	H		ATOM	895	HE2	LYS	A	132	104656	49465	35675	1.00	0.00	H
ATOM	896	HB2	TYR	A	133	66780	37730	101830	1.00	0.00	H		ATOM	896	NZ	LYS	A	132	105868	49785	36961	1.00	0.00	H
ATOM	897	CG	TYR	A	133	68120	39310	101490	1.00	0.00	C		ATOM	897	HZ1	LYS	A	132	106682	50124	35082	1.00	0.00	N
ATOM	898	CD1	TYR	A	133	69320	39770	100940	1.00	0.00	C		ATOM	898	HZ2	LYS	A	132	107557	50621	35346	1.00	0.00	H
ATOM	899	HD1	TYR	A	133	69680	39380	100000	1.00	0.00	H		ATOM	899	HZ3	LYS	A	132	106343	50529	34186	1.00	0.00	H
ATOM	900	CE1	TYR	A	133	70140	40820	101520	1.00	0.00	C		ATOM	900	C	LYS	A	132	106885	49134	34837	1.00	0.00	H
ATOM	901	HE1	TYR	A	133	71040	41180	101030	1.00	0.00	H		ATOM	901	O	LYS	A	132	100527	51339	35229	1.00	0.00	C
ATOM	902	CZ	TYR	A	133	69700	41280	102730	1.00	0.00	C		ATOM	902	N	TYR	A	132	99564	51566	35931	1.00	0.00	O
ATOM	903	OH	TYR	A	133	70330	42360	103210	1.00	0.00	O		ATOM	903	HN	TYR	A	133	100380	50536	34180	1.00	0.00	N
ATOM	904	HH	TYR	A	133	71220	42320	102840	1.00	0.00	H		ATOM	904	CA	TYR	A	133	101231	50332	33701	1.00	0.00	H
ATOM	905	CD2	TYR	A	133	67710	39910	102660	1.00	0.00	C		ATOM	905	HA	TYR	A	133	99114	49999	33766	1.00	0.00	C
ATOM	906	HD2	TYR	A	133	66900	39460	103210	1.00	0.00	H		ATOM	906	CB	TYR	A	133	98582	50899	33496	1.00	0.00	H
ATOM	907	CE2	TYR	A	133	68500	40870	103320	1.00	0.00	C		ATOM	907	HB1	TYR	A	133	99330	49065	32546	1.00	0.00	C
ATOM	908	HE2	TYR	A	133	68160	41390	104200	1.00	0.00	H		ATOM	908	HB2	TYR	A	133	100333	48604	32672	1.00	0.00	H
ATOM	909	C	TYR	A	133	66540	39410	98830	1.00	0.00	C		ATOM	909	CG	TYR	A	133	99276	49631	31592	1.00	0.00	H
ATOM	910	O	TYR	A	133	66890	40580	98680	1.00	0.00	O		ATOM	910	CD1	TYR	A	133	98221	47989	32289	1.00	0.00	C
ATOM	911	N	ALA	A	134	66430	38550	97770	1.00	0.00	N		ATOM	911	HD1	TYR	A	133	98489	46650	32676	1.00	0.00	C
ATOM	912	HN	ALA	A	134	66260	37570	97890	1.00	0.00	H		ATOM	912	CE1	TYR	A	133	99408	46428	33200	1.00	0.00	H
ATOM	913	CA	ALA	A	134	66590	39030	96430	1.00	0.00	C		ATOM	913	HE1	TYR	A	133	97531	45627	32485	1.00	0.00	C
ATOM	914	HA	ALA	A	134	67620	39240	96170	1.00	0.00	H		ATOM	914	CZ	TYR	A	133	97605	44585	32758	1.00	0.00	H
ATOM	915	CB	ALA	A	134	66330	37720	95610	1.00	0.00	C		ATOM	915	OH	TYR	A	133	96285	45970	31816	1.00	0.00	C
ATOM	916	HB1	ALA	A	134	67070	36920	95850	1.00	0.00	H		ATOM	916	HH	TYR	A	133	95341	44966	31641	1.00	0.00	O
ATOM	917	HB2	ALA	A	134	66290	37830	94510	1.00	0.00	H		ATOM	917	CD2	TYR	A	133	94699	45306	31014	1.00	0.00	H
ATOM	918	HB3	ALA	A	134	65310	37330	95780	1.00	0.00	H		ATOM	918	HD2	TYR	A	133	97088	48211	31504	1.00	0.00	C
ATOM	919	C	ALA	A	134	65620	40170	95940	1.00	0.00	C		ATOM	919	CE2	TYR	A	133	96950	49119	30936	1.00	0.00	H
ATOM	920	O	ALA	A	134	65960	41060	95170	1.00	0.00	O		ATOM	920	HE2	TYR	A	133	96073	47237	31254	1.00	0.00	C
ATOM	921	N	HSD	A	135	64390	40210	96560	1.00	0.00	N		ATOM	921	C	TYR	A	133	95206	47557	30695	1.00	0.00	H
ATOM	922	HN	HSD	A	135	64110	39580	97280	1.00	0.00	H		ATOM	922	O	TYR	A	133	98142	49327	34777	1.00	0.00	C
ATOM	923	CA	HSD	A	135	63390	41250	96230	1.00	0.00	C		ATOM	923	N	ARG	A	133	96910	49547	34832	1.00	0.00	O
ATOM	924	HA	HSD	A	135	63410	41570	95190	1.00	0.00	H		ATOM	924	HN	ARG	A	134	98703	48544	35610	1.00	0.00	N
ATOM	925	CB	HSD	A	135	61980	40780	96660	1.00	0.00	C		ATOM	925	CA	ARG	A	134	99696	48626	35660	1.00	0.00	H
ATOM	926	HB1	HSD	A	135	61930	40430	97710	1.00	0.00	H		ATOM	926	HA	ARG	A	134	97971	47925	36679	1.00	0.00	C
ATOM	927	HB2	HSD	A	135	61820	39870	96050	1.00	0.00	H		ATOM	927	CB	ARG	A	134	97196	47359	36184	1.00	0.00	H
ATOM	928	ND1	HSD	A	135	60560	42200	95100	1.00	0.00	N		ATOM	928	HB1	ARG	A	134	98848	46995	37503	1.00	0.00	C
ATOM	929	HD1	HSD	A	135	61020	42120	94220	1.00	0.00	H		ATOM	929	HB2	ARG	A	134	98409	46548	38420	1.00	0.00	H
ATOM	930	CG	HSD	A	135	60820	41670	96360	1.00	0.00	C		ATOM	930	CG	ARG	A	134	99798	47497	37786	1.00	0.00	H
ATOM	931	CE1	HSD	A	135	59460	42940	95230	1.00	0.00	C		ATOM	931	HG1	ARG	A	134	99356	45761	36677	1.00	0.00	C
ATOM	932	HE1	HSD	A	135	59020	43450	94370	1.00	0.00	H		ATOM	932	HG2	ARG	A	134	100112	45212	37277	1.00	0.00	H
ATOM	933	NE2	HSD	A	135	59000	42980	96410	1.00	0.00	N		ATOM	933	CD	ARG	A	134	99901	46084	35764	1.00	0.00	H
ATOM	934	CD2	HSD	A	135	59880	42190	97130	1.00	0.00	C		ATOM	934	HD1	ARG	A	134	98198	44838	36219	1.00	0.00	C
ATOM	935	HD2	HSD	A	135	59680	41870	98150	1.00	0.00	H		ATOM	935	HD2	ARG	A	134	98475	44122	35416	1.00	0.00	H
ATOM	936	C	HSD	A	135	63550	42500	97120	1.00	0.00	C		ATOM	936	NE	ARG	A	134	97409	45455	35738	1.00	0.00	H
ATOM	937	O	HSD	A	135	63350	43660	96670	1.00	0.00	O		ATOM	937	HE	ARG	A	134	97702	44137	37408	1.00	0.00	N
ATOM	938	N	TYR	A	136	64060	42320	98350	1.00	0.00	N		ATOM	938	CZ	ARG	A	134	98461	43850	37992	1.00	0.00	H
ATOM	939	HN	TYR	A	136	64230	41380	98620	1.00	0.00	H		ATOM	939	NH1	ARG	A	134	96452	44083	37927	1.00	0.00	C
ATOM	940	CA	TYR	A	136	64390	43370	99290	1.00	0.00	C		ATOM	940	HH11	ARG	A	134	95371	44568	37370	1.00	0.00	N
ATOM	941	HA	TYR	A	136	63550	44030	99480	1.00	0.00	H		ATOM	941	HH12	ARG	A	134	95444	44990	36466	1.00	0.00	H
ATOM	942	CB	TYR	A	136	64750	42690	100720	1.00	0.00	C		ATOM	942	NH2	ARG	A	134	94544	44527	37930	1.00	0.00	H
ATOM	943	HB1	TYR	A	136	65570	41960	100590	1.00	0.00	H		ATOM	943	HH21	ARG	A	134	96237	43409	39037	1.00	0.00	N
ATOM	944	HB2	TYR	A	136	63860	42160	101110	1.00	0.00	H		ATOM	944	HH22	ARG	A	134	96944	42750	39295	1.00	0.00	H
ATOM	945	CG	TYR	A	136	65060	43740	101790	1.00	0.00	C		ATOM	945	C	ARG	A	134	95289	43253	39312	1.00	0.00	H
ATOM	946	CD1	TYR	A	136	66350	43830	102280	1.00	0.00	C		ATOM	946	O	ARG	A	134	97318	48934	37727	1.00	0.00	C
ATOM	947	HD1	TYR	A	136	67020	43130	101810	1.00	0.00	H		ATOM	947	N	HSD	A	134	96162	48847	38123	1.00	0.00	O
ATOM	948	CE1	TYR	A	136	66600	44690	103400	1.00	0.00	C		ATOM	948	HN	HSD	A	135	98063	49938	38152	1.00	0.00	N
ATOM	949	HE1	TYR	A	136	67620	44690	103760	1.00	0.00	H		ATOM	949	CA	HSD	A	135	98946	50176	37756	1.00	0.00	H
ATOM	950	CZ	TYR	A	136	65520	45280	104000	1.00	0.00	C		ATOM	950	HA	HSD	A	135	97594	50935	39124	1.00	0.00	C
ATOM	951	OH	TYR	A	136	65700	46150	105130	1.00	0.00	O		ATOM	951	CB	HSD	A	135	97305	50455	40048	1.00	0.00	H
ATOM	952	HH	TYR	A	136	64820	46400	105440	1.00	0.00	H		ATOM	952	HB1	HSD	A	135	98747	51856	39646	1.00	0.00	C
ATOM	953	CD2	TYR	A	136	63980	44280	102440	1.00	0.00	C		ATOM	953	HB2	HSD	A	135	99176	52401	38778	1.00	0.00	H
ATOM	954	HD2	TYR	A	136	62980	44020	102140	1.00	0.00	H		ATOM	954	ND1	HSD	A	135	99530	51237	40135	1.00	0.00	H
ATOM	955	CE2	TYR	A	136	64210	45070	103540	1.00	0.00	C		ATOM	955	HD1	HSD	A	135	97276	52860	41510	1.00	0.00	N
ATOM	956	HE2	TYR	A	136	63330	45620	103880	1.00	0.00	H		ATOM	956	CG	HSD	A	135	96775	52039	41784	1.00	0.00	H
ATOM	957	C	TYR	A	136	65540	44210	98830	1.00	0.00	C		ATOM	957	CE1	HSD	A	135	98355	52925	40635	1.00	0.00	C
ATOM	958	O	TYR	A	136	65420	45410	98810	1.00	0.00	O		ATOM	958	HE1	HSD	A	135	97148	54110	42027	1.00	0.00	C
ATOM	959	N	THR	A	137	66660	43640	98390	1.00	0.00	N		ATOM	959	NE2	HSD	A	135	96378	54490	42699	1.00	0.00	H
ATOM	960	HN	THR	A	137	66730	42680	98650	1.00	0.00	H		ATOM	960	CD2	HSD	A	135	97979	54959	41423	1.00	0.00	N
ATOM	961	CA	THR	A	137	67750	44240	97670	1.00	0.00	C		ATOM	961	HD2	HSD	A	135	98760	54206	40595	1.00	0.00	C
ATOM	962	HA	THR	A	137	68060	44990	98380	1.00	0.00	H		ATOM	962	C	HSD	A	135	99458	54685	39920	1.00	0.00	H
ATOM	963	CB	THR	A	137	69060	43440	97480	1.00	0.00	C		ATOM	963	O	HSD	A	135	96556	51797	38496	1.00	0.00	C
ATOM	964	HB	THR	A	137	69710	43940	96720	1.00	0.00	H		ATOM	964	N	TYR	A	135	95506	52023	39112	1.00	0.00	O
ATOM	965	OG1	THR	A	137	68790	42120	96990	1.00	0.00	O		ATOM	965	HN	TYR	A	136	96700	52195	37217	1.00	0.00	N
ATOM	966	HG1	THR	A	137	68550	41540	97710	1.00	0.00	H		ATOM	966	CA	TYR	A	136	97565	52054	36741	1.00	0.00	H
ATOM	967	CG2	THR	A	137	69730	43310	98890	1.00	0.00	C		ATOM	967	HA	TYR	A	136	95628	52761	36387	1.00	0.00	C
ATOM	968	HG21	THR	A	137	70080	44310	99230	1.00	0.00	H		ATOM	968	CB	TYR	A	136	95330	53626	36962	1.00	0.00	H
ATOM	969	HG22	THR	A	137	70700	42780	98840	1.00	0.00	H		ATOM	969	HB1	TYR	A	136	96181	53018	34988	1.00	0.00	C
ATOM	970	HG23	THR	A	137	69050	42730	99550	1.00	0.00	H		ATOM	970	HB2	TYR	A	136	96512	52149	34380	1.00	0.00	H
ATOM	971	C	THR	A	137	67400	44990	96350	1.00	0.00	C		ATOM	971	CG	TYR	A	136	97065	53670	35151	1.00	0.00	H
ATOM	972	O	THR	A	137	67800	46090	96180	1.00	0.00	O		ATOM	972	CD1	TYR	A	136	95339	53862	34110	1.00	0.00	C
ATOM	973	N	ALA	A	138	66620	44400	95510	1.00	0.00	N		ATOM	973	HD1	TYR	A	136	94638	53329	33057	1.00	0.00	C
ATOM	974	HN	ALA	A	138	66230	43510	95750	1.00	0.00	H		ATOM	974	CE1	TYR	A	136	94798	52349	32631	1.00	0.00	H
ATOM	975	CA	ALA	A	138	66050	45110	94390	1.00	0.00	C		ATOM	975	HE1	TYR	A	136	93779	54147	32250	1.00	0.00	C
ATOM	976	HA	ALA	A	138	66830	45470	93740	1.00	0.00	H		ATOM	976	CZ	TYR	A	136	93286	53741	31379	1.00	0.00	H
ATOM	977	CB	ALA	A	138	65270	44180	93460	1.00	0.00	C		ATOM	977	OH	TYR	A	136	93577	55505	32609	1.00	0.00	C
ATOM	978	HB1	ALA	A	138	64360	43680	93860	1.00	0.00	H		ATOM	978	HH	TYR	A	136	92678	56297	31896	1.00	0.00	O
ATOM	979	HB2	ALA	A	138	65940	43340	93200	1.00	0.00	H		ATOM	979	CD2	TYR	A	136	92919	57208	32076	1.00	0.00	H
ATOM	980	HB3	ALA	A	138	64910	44670	92530	1.00	0.00	H		ATOM	980	HD2	TYR	A	136	95122	55197	34541	1.00	0.00	C
ATOM	981	C	ALA	A	138	65330	46430	94710	1.00	0.00	C		ATOM	981	CE2	TYR	A	136	95661	55592	35389	1.00	0.00	H
ATOM	982	O	ALA	A	138	65760	47400	94090	1.00	0.00	O		ATOM	982	HE2	TYR	A	136	94317	56026	33756	1.00	0.00	C
ATOM	983	N	ALA	A	139	64340	46360	95640	1.00	0.00	N		ATOM	983	C	TYR	A	136	94103	56989	34196	1.00	0.00	H
ATOM	984	HN	ALA	A	139	64190	45470	96070	1.00	0.00	H		ATOM	984	O	TYR	A	136	94409	51898	36200	1.00	0.00	C
ATOM	985	CA	ALA	A	139	63570	47470	96120	1.00	0.00	C		ATOM	985	N	THR	A	136	93285	52313	36146	1.00	0.00	O
ATOM	986	HA	ALA	A	139	63030	47920	95300	1.00	0.00	H		ATOM	986	HN	THR	A	137	94641	50566	36110	1.00	0.00	N
ATOM	987	CB	ALA	A	139	62570	47000	97220	1.00	0.00	C		ATOM	987	CA	THR	A	137	95579	50231	36059	1.00	0.00	H
ATOM	988	HB1	ALA	A	139	63150	46460	97990	1.00	0.00	H		ATOM	988	HA	THR	A	137	93586	49591	36185	1.00	0.00	C
ATOM	989	HB2	ALA	A	139	61870	46230	96840	1.00	0.00	H		ATOM	989	CB	THR	A	137	92891	49897	35417	1.00	0.00	H
ATOM	990	HB3	ALA	A	139	62070	47850	97730	1.00	0.00	H		ATOM	990	HB	THR	A	137	93918	48071	35920	1.00	0.00	C
ATOM	991	C	ALA	A	139	64370	48540	96820	1.00	0.00	C		ATOM	991	OG1	THR	A	137	94376	47577	36803	1.00	0.00	H
ATOM	992	O	ALA	A	139	64100	49750	96650	1.00	0.00	O		ATOM	992	HG1	THR	A	137	94731	47848	34781	1.00	0.00	O
ATOM	993	N	MET	A	140	65480	48240	97570	1.00	0.00	N		ATOM	993	CG2	THR	A	137	95501	48422	34779	1.00	0.00	H
ATOM	994	HN	MET	A	140	65830	47320	97720	1.00	0.00	H		ATOM	994	HG21	THR	A	137	92594	47338	35506	1.00	0.00	C
ATOM	995	CA	MET	A	140	66390	49190	98120	1.00	0.00	C		ATOM	995	HG22	THR	A	137	91791	47224	36266	1.00	0.00	H
ATOM	996	HA	MET	A	140	65790	49870	98690	1.00	0.00	H		ATOM	996	HG23	THR	A	137	92806	46301	35169	1.00	0.00	H
ATOM	997	CB	MET	A	140	67290	48490	99120	1.00	0.00	C		ATOM	997	C	THR	A	137	92242	47796	34557	1.00	0.00	H
ATOM	998	HB1	MET	A	140	68220	49100	99190	1.00	0.00	H		ATOM	998	O	THR	A	137	92768	49574	37356	1.00	0.00	C
ATOM	999	HB2	MET	A	140	67590	47450	98870	1.00	0.00	H		ATOM	999	N	ARG	A	137	91589	49657	37381	1.00	0.00	O
ATOM	1000	CG	MET	A	140	66650	48250	100490	1.00	0.00	C		ATOM	1000	HN	ARG	A	138	93439	49621	38467	1.00	0.00	N
ATOM	1001	HG1	MET	A	140	67490	47780	101030	1.00	0.00	H		ATOM	1001	CA	ARG	A	138	94428	49699	38361	1.00	0.00	H
ATOM	1002	HG2	MET	A	140	65760	47590	100420	1.00	0.00	H		ATOM	1002	HA	ARG	A	138	92929	49761	39816	1.00	0.00	C
ATOM	1003	SD	MET	A	140	66180	49840	101310	1.00	0.00	S		ATOM	1003	CB	ARG	A	138	92177	49002	39975	1.00	0.00	H
ATOM	1004	CE	MET	A	140	65060	48980	102520	1.00	0.00	C		ATOM	1004	HB1	ARG	A	138	94063	49422	40886	1.00	0.00	C
ATOM	1005	HE1	MET	A	140	64760	49820	103180	1.00	0.00	H		ATOM	1005	HB2	ARG	A	138	93811	49680	41937	1.00	0.00	H
ATOM	1006	HE2	MET	A	140	65650	48420	103270	1.00	0.00	H		ATOM	1006	CG	ARG	A	138	94995	49953	40595	1.00	0.00	H
ATOM	1007	HE3	MET	A	140	64150	48460	102140	1.00	0.00	H		ATOM	1007	HG1	ARG	A	138	94420	47911	40843	1.00	0.00	C
ATOM	1008	C	MET	A	140	67180	50050	97100	1.00	0.00	C		ATOM	1008	HG2	ARG	A	138	94285	47587	39789	1.00	0.00	H
ATOM	1009	O	MET	A	140	67870	51000	97500	1.00	0.00	O		ATOM	1009	CD	ARG	A	138	93695	47309	41431	1.00	0.00	H
ATOM	1010	N	ALA	A	141	67260	49650	95840	1.00	0.00	N		ATOM	1010	HD1	ARG	A	138	95839	47575	41271	1.00	0.00	C
ATOM	1011	HN	ALA	A	141	66950	48760	95510	1.00	0.00	H		ATOM	1011	HD2	ARG	A	138	96116	48119	42200	1.00	0.00	H
ATOM	1012	CA	ALA	A	141	68000	50370	94830	1.00	0.00	C		ATOM	1012	NE	ARG	A	138	96562	47840	40471	1.00	0.00	H
ATOM	1013	HA	ALA	A	141	68790	50870	95360	1.00	0.00	H		ATOM	1013	HE	ARG	A	138	95865	46130	41528	1.00	0.00	N
ATOM	1014	CB	ALA	A	141	68660	49470	93680	1.00	0.00	C		ATOM	1014	CZ	ARG	A	138	95093	45569	41229	1.00	0.00	H
ATOM	1015	HB1	ALA	A	141	69270	50200	93110	1.00	0.00	H		ATOM	1015	NH1	ARG	A	138	96928	45397	41691	1.00	0.00	C
ATOM	1016	HB2	ALA	A	141	67910	48990	93020	1.00	0.00	H		ATOM	1016	HH11	ARG	A	138	98202	45784	41479	1.00	0.00	N
ATOM	1017	HB3	ALA	A	141	69360	48800	94240	1.00	0.00	H		ATOM	1017	HH12	ARG	A	138	98404	46719	41188	1.00	0.00	H
ATOM	1018	C	ALA	A	141	67120	51470	94190	1.00	0.00	C		ATOM	1018	NH2	ARG	A	138	98905	45073	41447	1.00	0.00	H
ATOM	1019	O	ALA	A	141	67640	52410	93630	1.00	0.00	O		ATOM	1019	HH21	ARG	A	138	96843	44189	42140	1.00	0.00	N
ATOM	1020	N	ALA	A	142	65760	51310	94260	1.00	0.00	N		ATOM	1020	HH22	ARG	A	138	95942	43755	42130	1.00	0.00	H
ATOM	1021	HN	ALA	A	142	65410	50490	94700	1.00	0.00	H		ATOM	1021	C	ARG	A	138	97743	43754	42114	1.00	0.00	H
ATOM	1022	CA	ALA	A	142	64720	52060	93630	1.00	0.00	C		ATOM	1022	O	ARG	A	138	92155	51171	40063	1.00	0.00	C
ATOM	1023	HA	ALA	A	142	64870	52070	92560	1.00	0.00	H		ATOM	1023	N	LYS	A	138	91002	51271	40526	1.00	0.00	O
ATOM	1024	CB	ALA	A	142	63380	51520	93950	1.00	0.00	C		ATOM	1024	HN	LYS	A	139	92826	52354	39676	1.00	0.00	N
ATOM	1025	HB1	ALA	A	142	63280	51300	95030	1.00	0.00	H		ATOM	1025	CA	LYS	A	139	93732	52284	39265	1.00	0.00	H
ATOM	1026	HB2	ALA	A	142	63240	50550	93420	1.00	0.00	H		ATOM	1026	HA	LYS	A	139	92233	53672	39637	1.00	0.00	C
ATOM	1027	HB3	ALA	A	142	62610	52270	93660	1.00	0.00	H		ATOM	1027	CB	LYS	A	139	91926	53966	40629	1.00	0.00	H
ATOM	1028	C	ALA	A	142	64740	53440	94170	1.00	0.00	C		ATOM	1028	HB1	LYS	A	139	93060	54803	39028	1.00	0.00	C
ATOM	1029	O	ALA	A	142	64640	53700	95380	1.00	0.00	O		ATOM	1029	HB2	LYS	A	139	92459	55735	38967	1.00	0.00	H
ATOM	1030	N	HSD	A	143	64700	54430	93190	1.00	0.00	N		ATOM	1030	CG	LYS	A	139	93473	54679	38004	1.00	0.00	H
ATOM	1031	HN	HSD	A	143	64550	54130	92250	1.00	0.00	H		ATOM	1031	HG1	LYS	A	139	94208	55283	39959	1.00	0.00	C
ATOM	1032	CA	HSD	A	143	64790	55860	93490	1.00	0.00	C		ATOM	1032	HG2	LYS	A	139	94931	54502	40276	1.00	0.00	H
ATOM	1033	HA	HSD	A	143	65490	55950	94310	1.00	0.00	H		ATOM	1033	CD	LYS	A	139	93781	55638	40921	1.00	0.00	H
ATOM	1034	CB	HSD	A	143	65440	56700	92330	1.00	0.00	C		ATOM	1034	HD1	LYS	A	139	94858	56528	39351	1.00	0.00	C
ATOM	1035	HB1	HSD	A	143	64860	56590	91390	1.00	0.00	H		ATOM	1035	HD2	LYS	A	139	94049	57287	39296	1.00	0.00	H
ATOM	1036	HB2	HSD	A	143	66460	56310	92090	1.00	0.00	H		ATOM	1036	CE	LYS	A	139	95228	56226	38348	1.00	0.00	H
ATOM	1037	ND1	HSD	A	143	64840	59190	92400	1.00	0.00	N		ATOM	1037	HE1	LYS	A	139	95906	57228	40252	1.00	0.00	C
ATOM	1038	HD1	HSD	A	143	64030	59130	91820	1.00	0.00	H		ATOM	1038	HE2	LYS	A	139	96881	56891	39841	1.00	0.00	H
ATOM	1039	CG	HSD	A	143	65710	58130	92690	1.00	0.00	C		ATOM	1039	NZ	LYS	A	139	95920	56870	41303	1.00	0.00	H
ATOM	1040	CE1	HSD	A	143	65440	60300	92880	1.00	0.00	C		ATOM	1040	HZ1	LYS	A	139	95895	58726	40229	1.00	0.00	N
ATOM	1041	HE1	HSD	A	143	64990	61300	92900	1.00	0.00	H		ATOM	1041	HZ2	LYS	A	139	96495	59198	39523	1.00	0.00	H
ATOM	1042	NE2	HSD	A	143	66590	60070	93430	1.00	0.00	N		ATOM	1042	HZ3	LYS	A	139	96136	59047	41189	1.00	0.00	H
ATOM	1043	CD2	HSD	A	143	66770	58730	93280	1.00	0.00	C		ATOM	1043	C	LYS	A	139	94900	58958	40036	1.00	0.00	H
ATOM	1044	HD2	HSD	A	143	67620	58240	93750	1.00	0.00	H		ATOM	1044	O	LYS	A	139	90930	53650	38860	1.00	0.00	C
ATOM	1045	C	HSD	A	143	63470	56470	93840	1.00	0.00	C		ATOM	1045	N	MET	A	139	89854	54056	39322	1.00	0.00	O
ATOM	1046	O	HSD	A	143	62590	56580	92970	1.00	0.00	O		ATOM	1046	HN	MET	A	140	90910	53058	37665	1.00	0.00	N
ATOM	1047	N	GLY	A	144	63260	56930	95060	1.00	0.00	N		ATOM	1047	CA	MET	A	140	91725	52640	37271	1.00	0.00	H
ATOM	1048	HN	GLY	A	144	64030	57150	95660	1.00	0.00	H		ATOM	1048	HA	MET	A	140	89773	52761	36891	1.00	0.00	C
ATOM	1049	CA	GLY	A	144	61890	57320	95510	1.00	0.00	C		ATOM	1049	CB	MET	A	140	89183	53664	36841	1.00	0.00	H
ATOM	1050	HA1	GLY	A	144	61250	57600	94680	1.00	0.00	H		ATOM	1050	HB1	MET	A	140	90116	52312	35484	1.00	0.00	C
ATOM	1051	HA2	GLY	A	144	62040	58140	96190	1.00	0.00	H		ATOM	1051	HB2	MET	A	140	89285	51854	34907	1.00	0.00	H
ATOM	1052	C	GLY	A	144	61130	56180	96260	1.00	0.00	C		ATOM	1052	CG	MET	A	140	90810	51454	35609	1.00	0.00	H
ATOM	1053	O	GLY	A	144	59850	56230	96390	1.00	0.00	O		ATOM	1053	HG1	MET	A	140	90659	53434	34612	1.00	0.00	C
ATOM	1054	N	GLU	A	145	61880	55170	96760	1.00	0.00	N		ATOM	1054	HG2	MET	A	140	90792	52985	33604	1.00	0.00	H
ATOM	1055	HN	GLU	A	145	62830	55020	96480	1.00	0.00	H		ATOM	1055	SD	MET	A	140	91662	53781	34938	1.00	0.00	H
ATOM	1056	CA	GLU	A	145	61320	54130	97580	1.00	0.00	C		ATOM	1056	CE	MET	A	140	89654	54991	34484	1.00	0.00	S
ATOM	1057	HA	GLU	A	145	60270	54300	97740	1.00	0.00	H		ATOM	1057	HE1	MET	A	140	87961	54503	34252	1.00	0.00	C
ATOM	1058	CB	GLU	A	145	61590	52770	96880	1.00	0.00	C		ATOM	1058	HE2	MET	A	140	87236	55322	34056	1.00	0.00	H
ATOM	1059	HB1	GLU	A	145	62690	52630	96790	1.00	0.00	H		ATOM	1059	HE3	MET	A	140	87619	53894	35116	1.00	0.00	H
ATOM	1060	HB2	GLU	A	145	61180	52820	95850	1.00	0.00	H		ATOM	1060	C	MET	A	140	87869	53867	33346	1.00	0.00	H
ATOM	1061	CG	GLU	A	145	60900	51530	97500	1.00	0.00	C		ATOM	1061	O	MET	A	140	88684	51801	37509	1.00	0.00	C
ATOM	1062	HG1	GLU	A	145	61120	51480	98590	1.00	0.00	H		ATOM	1062	N	LYS	A	140	87487	52043	37479	1.00	0.00	O
ATOM	1063	HG2	GLU	A	145	61340	50640	97010	1.00	0.00	H		ATOM	1063	HN	LYS	A	141	89071	50674	38185	1.00	0.00	N
ATOM	1064	CD	GLU	A	145	59430	51560	97390	1.00	0.00	C		ATOM	1064	CA	LYS	A	141	90043	50472	38268	1.00	0.00	H
ATOM	1065	OE1	GLU	A	145	58840	52150	98320	1.00	0.00	O		ATOM	1065	HA	LYS	A	141	88193	49742	38860	1.00	0.00	C
ATOM	1066	OE2	GLU	A	145	58900	51100	96370	1.00	0.00	O		ATOM	1066	CB	LYS	A	141	87427	49379	38190	1.00	0.00	H
ATOM	1067	C	GLU	A	145	61820	54120	99010	1.00	0.00	C		ATOM	1067	HB1	LYS	A	141	89096	48643	39432	1.00	0.00	C
ATOM	1068	O	GLU	A	145	62920	54610	99350	1.00	0.00	O		ATOM	1068	HB2	LYS	A	141	89804	48986	40215	1.00	0.00	H
ATOM	1069	N	TRP	A	146	60930	53740	99920	1.00	0.00	N		ATOM	1069	CG	LYS	A	141	89814	48330	38644	1.00	0.00	H
ATOM	1070	HN	TRP	A	146	60110	53270	99610	1.00	0.00	H		ATOM	1070	HG1	LYS	A	141	88306	47465	40147	1.00	0.00	C
ATOM	1071	CA	TRP	A	146	61140	53900	101330	1.00	0.00	C		ATOM	1071	HG2	LYS	A	141	87734	47963	40959	1.00	0.00	H
ATOM	1072	HA	TRP	A	146	61480	54920	101470	1.00	0.00	H		ATOM	1072	CD	LYS	A	141	89060	46838	40669	1.00	0.00	H
ATOM	1073	CB	TRP	A	146	59800	53760	102050	1.00	0.00	C		ATOM	1073	HD1	LYS	A	141	87310	46787	39271	1.00	0.00	C
ATOM	1074	HB1	TRP	A	146	60020	53840	103140	1.00	0.00	H		ATOM	1074	HD2	LYS	A	141	87839	46330	38407	1.00	0.00	H
ATOM	1075	HB2	TRP	A	146	59490	52730	101750	1.00	0.00	H		ATOM	1075	CE	LYS	A	141	86557	47420	38755	1.00	0.00	H
ATOM	1076	CG	TRP	A	146	58820	54760	101590	1.00	0.00	C		ATOM	1076	HE1	LYS	A	141	86537	45592	39820	1.00	0.00	C
ATOM	1077	CD1	TRP	A	146	58170	54650	100360	1.00	0.00	C		ATOM	1077	HE2	LYS	A	141	87212	44940	40416	1.00	0.00	H
ATOM	1078	HD1	TRP	A	146	58170	53850	99630	1.00	0.00	H		ATOM	1078	NZ	LYS	A	141	85960	44999	39079	1.00	0.00	H
ATOM	1079	NE1	TRP	A	146	57340	55770	100260	1.00	0.00	N		ATOM	1079	HZ1	LYS	A	141	85558	46110	40747	1.00	0.00	N
ATOM	1080	HE1	TRP	A	146	56550	55970	99720	1.00	0.00	H		ATOM	1080	HZ2	LYS	A	141	85290	47089	40519	1.00	0.00	H
ATOM	1081	CE2	TRP	A	146	57610	56640	101250	1.00	0.00	C		ATOM	1081	HZ3	LYS	A	141	85904	46154	41727	1.00	0.00	H
ATOM	1082	CD2	TRP	A	146	58540	56040	102170	1.00	0.00	C		ATOM	1082	C	LYS	A	141	84699	45527	40813	1.00	0.00	H
ATOM	1083	CE3	TRP	A	146	59010	56820	103210	1.00	0.00	C		ATOM	1083	O	LYS	A	141	87477	50377	39958	1.00	0.00	C
ATOM	1084	HE3	TRP	A	146	59730	56400	103900	1.00	0.00	H		ATOM	1084	N	LYS	A	141	86305	50149	40183	1.00	0.00	O
ATOM	1085	CZ3	TRP	A	146	58380	58080	103400	1.00	0.00	C		ATOM	1085	HN	LYS	A	142	88172	51215	40700	1.00	0.00	N
ATOM	1086	HZ3	TRP	A	146	58660	58780	104180	1.00	0.00	H		ATOM	1086	CA	LYS	A	142	89147	51154	40498	1.00	0.00	H
ATOM	1087	CZ2	TRP	A	146	57020	57820	101460	1.00	0.00	C		ATOM	1087	HA	LYS	A	142	87673	51940	41835	1.00	0.00	C
ATOM	1088	HZ2	TRP	A	146	56210	58080	100810	1.00	0.00	H		ATOM	1088	CB	LYS	A	142	87064	51288	42443	1.00	0.00	H
ATOM	1089	CH2	TRP	A	146	57410	58590	102570	1.00	0.00	C		ATOM	1089	HB1	LYS	A	142	88945	52399	42675	1.00	0.00	C
ATOM	1090	HH2	TRP	A	146	56950	59560	102670	1.00	0.00	H		ATOM	1090	HB2	LYS	A	142	88596	53215	43343	1.00	0.00	H
ATOM	1091	C	TRP	A	146	62270	53070	101890	1.00	0.00	C		ATOM	1091	CG	LYS	A	142	89557	52873	41879	1.00	0.00	H
ATOM	1092	O	TRP	A	146	62470	51900	101530	1.00	0.00	O		ATOM	1092	HG1	LYS	A	142	89742	51294	43436	1.00	0.00	C
ATOM	1093	N	GLY	A	147	62940	53660	102870	1.00	0.00	N		ATOM	1093	HG2	LYS	A	142	90824	51511	43566	1.00	0.00	H
ATOM	1094	HN	GLY	A	147	62780	54590	103180	1.00	0.00	H		ATOM	1094	CD	LYS	A	142	89691	50418	42754	1.00	0.00	H
ATOM	1095	CA	GLY	A	147	63910	53060	103770	1.00	0.00	C		ATOM	1095	HD1	LYS	A	142	89119	50893	44815	1.00	0.00	C
ATOM	1096	HA1	GLY	A	147	64360	53780	104440	1.00	0.00	H		ATOM	1096	HD2	LYS	A	142	89727	49993	45050	1.00	0.00	H
ATOM	1097	HA2	GLY	A	147	64660	52500	103240	1.00	0.00	H		ATOM	1097	CE	LYS	A	142	88081	50563	44596	1.00	0.00	H
ATOM	1098	C	GLY	A	147	63340	52040	104720	1.00	0.00	C		ATOM	1098	HE1	LYS	A	142	89113	51910	45932	1.00	0.00	C
ATOM	1099	O	GLY	A	147	62110	51840	104820	1.00	0.00	O		ATOM	1099	HE2	LYS	A	142	88588	51534	46837	1.00	0.00	H
ATOM	1100	N	ASP	A	148	64260	51540	105540	1.00	0.00	N		ATOM	1100	NZ	LYS	A	142	88663	52833	45509	1.00	0.00	H
ATOM	1101	HN	ASP	A	148	65250	51630	105480	1.00	0.00	H		ATOM	1101	HZ1	LYS	A	142	90476	52149	46332	1.00	0.00	N
ATOM	1102	CA	ASP	A	148	63870	50520	106530	1.00	0.00	C		ATOM	1102	HZ2	LYS	A	142	91002	52735	45653	1.00	0.00	H
ATOM	1103	HA	ASP	A	148	62840	50740	106800	1.00	0.00	H		ATOM	1103	HZ3	LYS	A	142	90872	51192	46422	1.00	0.00	H
ATOM	1104	CB	ASP	A	148	63990	49200	105830	1.00	0.00	C		ATOM	1104	C	LYS	A	142	90517	52636	47250	1.00	0.00	H
ATOM	1105	HB1	ASP	A	148	65020	48860	105600	1.00	0.00	H		ATOM	1105	O	LYS	A	142	86771	53145	41494	1.00	0.00	C
ATOM	1106	HB2	ASP	A	148	63550	49260	104810	1.00	0.00	H		ATOM	1106	N	HSD	A	142	85813	53404	42207	1.00	0.00	O
ATOM	1107	CG	ASP	A	148	63340	48020	106580	1.00	0.00	C		ATOM	1107	HN	HSD	A	143	87111	53730	40287	1.00	0.00	N
ATOM	1108	OD1	ASP	A	148	62650	48190	107620	1.00	0.00	O		ATOM	1108	CA	HSD	A	143	87903	53368	39801	1.00	0.00	H
ATOM	1109	OD2	ASP	A	148	63360	46890	106020	1.00	0.00	O		ATOM	1109	HA	HSD	A	143	86398	54894	39713	1.00	0.00	C
ATOM	1110	C	ASP	A	148	64760	50600	107800	1.00	0.00	C		ATOM	1110	CB	HSD	A	143	86793	54787	38714	1.00	0.00	H
ATOM	1111	O	ASP	A	148	65780	51310	107830	1.00	0.00	O		ATOM	1111	HB1	HSD	A	143	84858	54798	39816	1.00	0.00	C
ATOM	1112	N	HSD	A	149	64480	49880	108950	1.00	0.00	N		ATOM	1112	HB2	HSD	A	143	84477	55030	40833	1.00	0.00	H
ATOM	1113	HN	HSD	A	149	63620	49370	108950	1.00	0.00	H		ATOM	1113	ND1	HSD	A	143	84516	53752	39668	1.00	0.00	H
ATOM	1114	CA	HSD	A	149	65290	49870	110170	1.00	0.00	C		ATOM	1114	HD1	HSD	A	143	82823	56063	39004	1.00	0.00	N
ATOM	1115	HA	HSD	A	149	65580	50910	110260	1.00	0.00	H		ATOM	1115	CG	HSD	A	143	82264	56113	39831	1.00	0.00	H
ATOM	1116	CB	HSD	A	149	64520	49470	111460	1.00	0.00	C		ATOM	1116	CE1	HSD	A	143	84091	55498	38791	1.00	0.00	C
ATOM	1117	HB1	HSD	A	149	65170	49620	112350	1.00	0.00	H		ATOM	1117	HE1	HSD	A	143	82512	56647	37853	1.00	0.00	C
ATOM	1118	HB2	HSD	A	149	64070	48460	111450	1.00	0.00	H		ATOM	1118	NE2	HSD	A	143	81611	57232	37671	1.00	0.00	H
ATOM	1119	ND1	HSD	A	149	63460	51710	112430	1.00	0.00	N		ATOM	1119	CD2	HSD	A	143	83470	56650	36948	1.00	0.00	N
ATOM	1120	HD1	HSD	A	149	64120	51900	113150	1.00	0.00	H		ATOM	1120	HD2	HSD	A	143	84509	55986	37552	1.00	0.00	C
ATOM	1121	CG	HSD	A	149	63340	50500	111750	1.00	0.00	C		ATOM	1121	C	HSD	A	143	85394	55905	36935	1.00	0.00	H
ATOM	1122	CE1	HSD	A	149	62330	52360	112210	1.00	0.00	C		ATOM	1122	O	HSD	A	143	87013	56179	40221	1.00	0.00	C
ATOM	1123	HE1	HSD	A	149	62150	53340	112640	1.00	0.00	H		ATOM	1123	N	GLY	A	143	86359	57211	40350	1.00	0.00	O
ATOM	1124	NE2	HSD	A	149	61460	51610	111590	1.00	0.00	N		ATOM	1124	HN	GLY	A	144	88321	56073	40621	1.00	0.00	N
ATOM	1125	CD2	HSD	A	149	62070	50470	111260	1.00	0.00	C		ATOM	1125	CA	GLY	A	144	88706	55170	40447	1.00	0.00	H
ATOM	1126	HD2	HSD	A	149	61640	49730	110610	1.00	0.00	H		ATOM	1126	HA1	GLY	A	144	89115	57042	41274	1.00	0.00	C
ATOM	1127	C	HSD	A	149	66580	49090	110000	1.00	0.00	C		ATOM	1127	HA2	GLY	A	144	89815	56437	41831	1.00	0.00	H
ATOM	1128	O	HSD	A	149	67580	49330	110750	1.00	0.00	O		ATOM	1128	C	GLY	A	144	88523	57613	41974	1.00	0.00	H
ATOM	1129	N	VAL	A	150	66580	48120	109090	1.00	0.00	N		ATOM	1129	O	GLY	A	144	89911	57894	40302	1.00	0.00	C
ATOM	1130	HN	VAL	A	150	65750	47810	108630	1.00	0.00	H		ATOM	1130	N	GLU	A	144	90580	58860	40660	1.00	0.00	O
ATOM	1131	CA	VAL	A	150	67780	47280	108700	1.00	0.00	C		ATOM	1131	HN	GLU	A	145	89891	57391	39080	1.00	0.00	N
ATOM	1132	HA	VAL	A	150	68410	47110	109560	1.00	0.00	H		ATOM	1132	CA	GLU	A	145	89453	56500	38997	1.00	0.00	H
ATOM	1133	CB	VAL	A	150	67460	45860	108180	1.00	0.00	C		ATOM	1133	HA	GLU	A	145	90246	58153	37888	1.00	0.00	C
ATOM	1134	HB	VAL	A	150	66640	45900	107420	1.00	0.00	H		ATOM	1134	CB	GLU	A	145	90216	59196	38165	1.00	0.00	H
ATOM	1135	CG1	VAL	A	150	68690	45230	107540	1.00	0.00	C		ATOM	1135	HB1	GLU	A	145	91546	57565	37296	1.00	0.00	C
ATOM	1136	HG11	VAL	A	150	69030	45880	106700	1.00	0.00	H		ATOM	1136	HB2	GLU	A	145	91442	56507	36971	1.00	0.00	H
ATOM	1137	HG12	VAL	A	150	68360	44240	107150	1.00	0.00	H		ATOM	1137	CG	GLU	A	145	92309	57657	38098	1.00	0.00	H
ATOM	1138	HG13	VAL	A	150	69550	45160	108230	1.00	0.00	H		ATOM	1138	HG1	GLU	A	145	92208	58316	36144	1.00	0.00	C
ATOM	1139	CG2	VAL	A	150	66890	45130	109400	1.00	0.00	C		ATOM	1139	HG2	GLU	A	145	91768	57884	35220	1.00	0.00	H
ATOM	1140	HG21	VAL	A	150	66830	44040	109220	1.00	0.00	H		ATOM	1140	CD	GLU	A	145	93318	58263	36116	1.00	0.00	H
ATOM	1141	HG22	VAL	A	150	65870	45490	109660	1.00	0.00	H		ATOM	1141	OE1	GLU	A	145	91970	59830	35970	1.00	0.00	C
ATOM	1142	HG23	VAL	A	150	67560	45260	110280	1.00	0.00	H		ATOM	1142	OE2	GLU	A	145	92713	60642	36507	1.00	0.00	O
ATOM	1143	C	VAL	A	150	68750	48110	107910	1.00	0.00	C		ATOM	1143	C	GLU	A	145	90939	60190	35309	1.00	0.00	O
ATOM	1144	O	VAL	A	150	69930	48050	108140	1.00	0.00	O		ATOM	1144	O	GLU	A	145	89109	57791	36964	1.00	0.00	C
ATOM	1145	N	THR	A	151	68340	48990	107070	1.00	0.00	N		ATOM	1145	N	TRP	A	145	88502	56722	37027	1.00	0.00	O
ATOM	1146	HN	THR	A	151	67380	49140	106850	1.00	0.00	H		ATOM	1146	HN	TRP	A	146	88773	58788	36141	1.00	0.00	N
ATOM	1147	CA	THR	A	151	69320	49970	106460	1.00	0.00	C		ATOM	1147	CA	TRP	A	146	89534	59402	35946	1.00	0.00	H
ATOM	1148	HA	THR	A	151	70090	49320	106080	1.00	0.00	H		ATOM	1148	HA	TRP	A	146	87591	58812	35336	1.00	0.00	C
ATOM	1149	CB	THR	A	151	68700	50640	105250	1.00	0.00	C		ATOM	1149	CB	TRP	A	146	86920	58005	35594	1.00	0.00	H
ATOM	1150	HB	THR	A	151	69350	51480	104940	1.00	0.00	H		ATOM	1150	HB1	TRP	A	146	86905	60188	35559	1.00	0.00	C
ATOM	1151	OG1	THR	A	151	67350	51020	105440	1.00	0.00	O		ATOM	1151	HB2	TRP	A	146	86019	60230	34890	1.00	0.00	H
ATOM	1152	HG1	THR	A	151	67460	51810	105970	1.00	0.00	H		ATOM	1152	CG	TRP	A	146	87534	61035	35210	1.00	0.00	H
ATOM	1153	CG2	THR	A	151	68580	49630	104090	1.00	0.00	C		ATOM	1153	CD1	TRP	A	146	86365	60435	36952	1.00	0.00	C
ATOM	1154	HG21	THR	A	151	68110	50030	103170	1.00	0.00	H		ATOM	1154	HD1	TRP	A	146	85923	59429	37842	1.00	0.00	C
ATOM	1155	HG22	THR	A	151	67830	48840	104330	1.00	0.00	H		ATOM	1155	NE1	TRP	A	146	86121	58382	37670	1.00	0.00	H
ATOM	1156	HG23	THR	A	151	69530	49110	103850	1.00	0.00	H		ATOM	1156	HE1	TRP	A	146	85469	60007	38951	1.00	0.00	N
ATOM	1157	C	THR	A	151	70040	50930	107390	1.00	0.00	C		ATOM	1157	CE2	TRP	A	146	84747	59735	39548	1.00	0.00	H
ATOM	1158	O	THR	A	151	71130	51300	107050	1.00	0.00	O		ATOM	1158	CD2	TRP	A	146	85567	61322	38880	1.00	0.00	C
ATOM	1159	N	LEU	A	152	69520	51300	108610	1.00	0.00	N		ATOM	1159	CE3	TRP	A	146	86049	61669	37584	1.00	0.00	C
ATOM	1160	HN	LEU	A	152	68660	50950	108980	1.00	0.00	H		ATOM	1160	HE3	TRP	A	146	86082	62987	37263	1.00	0.00	C
ATOM	1161	CA	LEU	A	152	70320	51980	109630	1.00	0.00	C		ATOM	1161	CZ3	TRP	A	146	86540	63314	36342	1.00	0.00	H
ATOM	1162	HA	LEU	A	152	70740	52860	109160	1.00	0.00	H		ATOM	1162	HZ3	TRP	A	146	85811	63943	38225	1.00	0.00	C
ATOM	1163	CB	LEU	A	152	69450	52230	110890	1.00	0.00	C		ATOM	1163	CZ2	TRP	A	146	85983	64988	38015	1.00	0.00	H
ATOM	1164	HB1	LEU	A	152	69980	52750	111720	1.00	0.00	H		ATOM	1164	HZ2	TRP	A	146	85202	62229	39807	1.00	0.00	C
ATOM	1165	HB2	LEU	A	152	69000	51260	111180	1.00	0.00	H		ATOM	1165	CH2	TRP	A	146	84822	61938	40775	1.00	0.00	H
ATOM	1166	CG	LEU	A	152	68200	53050	110620	1.00	0.00	C		ATOM	1166	HH2	TRP	A	146	85388	63581	39480	1.00	0.00	C
ATOM	1167	HG	LEU	A	152	67500	52520	109950	1.00	0.00	H		ATOM	1167	C	TRP	A	146	85250	64450	40106	1.00	0.00	H
ATOM	1168	CD1	LEU	A	152	67350	53000	111940	1.00	0.00	C		ATOM	1168	O	TRP	A	146	87908	58663	33850	1.00	0.00	C
ATOM	1169	HD11	LEU	A	152	67010	51950	112100	1.00	0.00	H		ATOM	1169	N	GLY	A	146	87027	58240	33134	1.00	0.00	O
ATOM	1170	HD12	LEU	A	152	66500	53700	111800	1.00	0.00	H		ATOM	1170	HN	GLY	A	147	89135	58929	33404	1.00	0.00	N
ATOM	1171	HD13	LEU	A	152	67890	53390	112820	1.00	0.00	H		ATOM	1171	CA	GLY	A	147	89847	59234	34032	1.00	0.00	H
ATOM	1172	CD2	LEU	A	152	68550	54500	110300	1.00	0.00	C		ATOM	1172	HA1	GLY	A	147	89604	58862	32021	1.00	0.00	C
ATOM	1173	HD21	LEU	A	152	69330	54470	109510	1.00	0.00	H		ATOM	1173	HA2	GLY	A	147	89149	58001	31554	1.00	0.00	H
ATOM	1174	HD22	LEU	A	152	69050	55000	111150	1.00	0.00	H		ATOM	1174	C	GLY	A	147	90681	58779	32025	1.00	0.00	H
ATOM	1175	HD23	LEU	A	152	67670	55130	110070	1.00	0.00	H		ATOM	1175	O	GLY	A	147	89159	60010	31169	1.00	0.00	C
ATOM	1176	C	LEU	A	152	71480	51070	110120	1.00	0.00	C		ATOM	1176	N	ASP	A	147	88345	60887	31515	1.00	0.00	O
ATOM	1177	O	LEU	A	152	72660	51440	110260	1.00	0.00	O		ATOM	1177	HN	ASP	A	148	89796	60109	30026	1.00	0.00	N
ATOM	1178	N	GLN	A	153	71180	49780	110410	1.00	0.00	N		ATOM	1178	CA	ASP	A	148	90611	59555	29875	1.00	0.00	H
ATOM	1179	HN	GLN	A	153	70250	49490	110210	1.00	0.00	H		ATOM	1179	HA	ASP	A	148	89414	61099	28997	1.00	0.00	C
ATOM	1180	CA	GLN	A	153	72240	48830	110670	1.00	0.00	C		ATOM	1180	CB	ASP	A	148	88373	61345	29147	1.00	0.00	H
ATOM	1181	HA	GLN	A	153	72770	49220	111520	1.00	0.00	H		ATOM	1181	HB1	ASP	A	148	90245	62381	29270	1.00	0.00	C
ATOM	1182	CB	GLN	A	153	71670	47380	110980	1.00	0.00	C		ATOM	1182	HB2	ASP	A	148	89951	62908	30203	1.00	0.00	H
ATOM	1183	HB1	GLN	A	153	71100	46920	110150	1.00	0.00	H		ATOM	1183	CG	ASP	A	148	90103	63167	28498	1.00	0.00	H
ATOM	1184	HB2	GLN	A	153	70910	47490	111790	1.00	0.00	H		ATOM	1184	OD1	ASP	A	148	91772	62368	29193	1.00	0.00	C
ATOM	1185	CG	GLN	A	153	72790	46310	111450	1.00	0.00	C		ATOM	1185	OD2	ASP	A	148	92273	63321	29826	1.00	0.00	O
ATOM	1186	HG1	GLN	A	153	73610	46220	110710	1.00	0.00	H		ATOM	1186	C	ASP	A	148	92459	61529	28617	1.00	0.00	O
ATOM	1187	HG2	GLN	A	153	72390	45290	111650	1.00	0.00	H		ATOM	1187	O	ASP	A	148	89562	60345	27632	1.00	0.00	C
ATOM	1188	CD	GLN	A	153	73660	46680	112680	1.00	0.00	C		ATOM	1188	N	HSD	A	148	88641	59729	27145	1.00	0.00	O
ATOM	1189	OE1	GLN	A	153	73340	46200	113750	1.00	0.00	O		ATOM	1189	HN	HSD	A	149	90744	60231	26994	1.00	0.00	N
ATOM	1190	NE2	GLN	A	153	74680	47520	112490	1.00	0.00	N		ATOM	1190	CA	HSD	A	149	91535	60578	27492	1.00	0.00	H
ATOM	1191	HE21	GLN	A	153	75350	47700	113220	1.00	0.00	H		ATOM	1191	HA	HSD	A	149	90883	59654	25685	1.00	0.00	C
ATOM	1192	HE22	GLN	A	153	74910	47580	111520	1.00	0.00	H		ATOM	1192	CB	HSD	A	149	89937	59788	25182	1.00	0.00	H
ATOM	1193	C	GLN	A	153	73260	48610	109570	1.00	0.00	C		ATOM	1193	HB1	HSD	A	149	92141	60189	24921	1.00	0.00	C
ATOM	1194	O	GLN	A	153	74410	48570	109840	1.00	0.00	O		ATOM	1194	HB2	HSD	A	149	92411	59734	23944	1.00	0.00	H
ATOM	1195	N	ALA	A	154	72850	48590	108280	1.00	0.00	N		ATOM	1195	ND1	HSD	A	149	93049	60115	25557	1.00	0.00	H
ATOM	1196	HN	ALA	A	154	71900	48600	107970	1.00	0.00	H		ATOM	1196	HD1	HSD	A	149	92113	62719	25624	1.00	0.00	N
ATOM	1197	CA	ALA	A	154	73830	48510	107210	1.00	0.00	C		ATOM	1197	CG	HSD	A	149	92501	62706	26546	1.00	0.00	H
ATOM	1198	HA	ALA	A	154	74660	47860	107450	1.00	0.00	H		ATOM	1198	CE1	HSD	A	149	91897	61723	24685	1.00	0.00	C
ATOM	1199	CB	ALA	A	154	73110	47950	105910	1.00	0.00	C		ATOM	1199	HE1	HSD	A	149	91658	63844	25048	1.00	0.00	C
ATOM	1200	HB1	ALA	A	154	72350	48690	105570	1.00	0.00	H		ATOM	1200	NE2	HSD	A	149	91619	64784	25598	1.00	0.00	H
ATOM	1201	HB2	ALA	A	154	72630	47000	106200	1.00	0.00	H		ATOM	1201	CD2	HSD	A	149	91104	63634	23832	1.00	0.00	N
ATOM	1202	HB3	ALA	A	154	73860	47810	105100	1.00	0.00	H		ATOM	1202	HD2	HSD	A	149	91244	62257	23621	1.00	0.00	C
ATOM	1203	C	ALA	A	154	74510	49790	106860	1.00	0.00	C		ATOM	1203	C	HSD	A	149	90870	61717	22759	1.00	0.00	H
ATOM	1204	O	ALA	A	154	75680	49780	106570	1.00	0.00	O		ATOM	1204	O	HSD	A	149	90979	58149	25785	1.00	0.00	C
ATOM	1205	N	ALA	A	155	73850	50980	107050	1.00	0.00	N		ATOM	1205	N	VAL	A	149	90494	57524	24853	1.00	0.00	O
ATOM	1206	HN	ALA	A	155	72870	50950	107190	1.00	0.00	H		ATOM	1206	HN	VAL	A	150	91607	57631	26867	1.00	0.00	N
ATOM	1207	CA	ALA	A	155	74540	52230	107020	1.00	0.00	C		ATOM	1207	CA	VAL	A	150	91774	58207	27663	1.00	0.00	H
ATOM	1208	HA	ALA	A	155	74900	52440	106020	1.00	0.00	H		ATOM	1208	HA	VAL	A	150	91821	56152	26997	1.00	0.00	C
ATOM	1209	CB	ALA	A	155	73620	53370	107350	1.00	0.00	C		ATOM	1209	CB	VAL	A	150	92368	55846	26117	1.00	0.00	H
ATOM	1210	HB1	ALA	A	155	72790	53310	106620	1.00	0.00	H		ATOM	1210	HB	VAL	A	150	92534	55672	28320	1.00	0.00	C
ATOM	1211	HB2	ALA	A	155	74060	54330	107020	1.00	0.00	H		ATOM	1211	CG1	VAL	A	150	92060	56163	29197	1.00	0.00	H
ATOM	1212	HB3	ALA	A	155	73150	53400	108360	1.00	0.00	H		ATOM	1212	HG11	VAL	A	150	92588	54182	28518	1.00	0.00	C
ATOM	1213	C	ALA	A	155	75650	52320	108060	1.00	0.00	C		ATOM	1213	HG12	VAL	A	150	91611	53758	28833	1.00	0.00	H
ATOM	1214	O	ALA	A	155	76780	52650	107760	1.00	0.00	O		ATOM	1214	HG13	VAL	A	150	93384	54039	29280	1.00	0.00	H
ATOM	1215	N	ALA	A	156	75310	51880	109310	1.00	0.00	N		ATOM	1215	CG2	VAL	A	150	92821	53646	27572	1.00	0.00	H
ATOM	1216	HN	ALA	A	156	74370	51580	109490	1.00	0.00	H		ATOM	1216	HG21	VAL	A	150	93974	56243	28298	1.00	0.00	C
ATOM	1217	CA	ALA	A	156	76290	51690	110360	1.00	0.00	C		ATOM	1217	HG22	VAL	A	150	94610	55912	27449	1.00	0.00	H
ATOM	1218	HA	ALA	A	156	76780	52660	110420	1.00	0.00	H		ATOM	1218	HG23	VAL	A	150	94313	56014	29331	1.00	0.00	H
ATOM	1219	CB	ALA	A	156	75550	51350	111650	1.00	0.00	C		ATOM	1219	C	VAL	A	150	93992	57353	28318	1.00	0.00	H
ATOM	1220	HB1	ALA	A	156	74800	50540	111550	1.00	0.00	H		ATOM	1220	O	VAL	A	150	90486	55436	26989	1.00	0.00	C
ATOM	1221	HB2	ALA	A	156	75010	52210	112080	1.00	0.00	H		ATOM	1221	N	THR	A	150	90322	54404	26417	1.00	0.00	O
ATOM	1222	HB3	ALA	A	156	76280	51090	112450	1.00	0.00	H		ATOM	1222	HN	THR	A	151	89524	56014	27698	1.00	0.00	N
ATOM	1223	C	ALA	A	156	77490	50840	110070	1.00	0.00	C		ATOM	1223	CA	THR	A	151	89712	56877	28162	1.00	0.00	H
ATOM	1224	O	ALA	A	156	78640	51170	110250	1.00	0.00	O		ATOM	1224	HA	THR	A	151	88177	55446	27815	1.00	0.00	C
ATOM	1225	N	ASP	A	157	77250	49630	109590	1.00	0.00	N		ATOM	1225	CB	THR	A	151	88325	54439	28177	1.00	0.00	H
ATOM	1226	HN	ASP	A	157	76290	49350	109620	1.00	0.00	H		ATOM	1226	HB	THR	A	151	87309	56279	28800	1.00	0.00	C
ATOM	1227	CA	ASP	A	157	78190	48660	109190	1.00	0.00	C		ATOM	1227	OG1	THR	A	151	86247	55955	28847	1.00	0.00	H
ATOM	1228	HA	ASP	A	157	78900	48370	109960	1.00	0.00	H		ATOM	1228	HG1	THR	A	151	87515	57667	28668	1.00	0.00	O
ATOM	1229	CB	ASP	A	157	77400	47450	108780	1.00	0.00	C		ATOM	1229	CG2	THR	A	151	86675	58130	28625	1.00	0.00	H
ATOM	1230	HB1	ASP	A	157	78010	46680	108260	1.00	0.00	H		ATOM	1230	HG21	THR	A	151	87911	56068	30146	1.00	0.00	C
ATOM	1231	HB2	ASP	A	157	76580	47880	108170	1.00	0.00	H		ATOM	1231	HG22	THR	A	151	88002	54969	30281	1.00	0.00	H
ATOM	1232	CG	ASP	A	157	76840	46640	109950	1.00	0.00	C		ATOM	1232	HG23	THR	A	151	87285	56576	30911	1.00	0.00	H
ATOM	1233	OD1	ASP	A	157	77600	46660	110910	1.00	0.00	O		ATOM	1233	C	THR	A	151	88940	56467	30273	1.00	0.00	H
ATOM	1234	OD2	ASP	A	157	75800	45980	109810	1.00	0.00	O		ATOM	1234	O	THR	A	151	87432	55314	26574	1.00	0.00	C
ATOM	1235	C	ASP	A	157	78980	49130	108010	1.00	0.00	C		ATOM	1235	N	LEU	A	151	86775	54298	26193	1.00	0.00	O
ATOM	1236	O	ASP	A	157	80200	48840	107830	1.00	0.00	O		ATOM	1236	HN	LEU	A	152	87578	56366	25728	1.00	0.00	N
ATOM	1237	N	ARG	A	158	78310	49740	106960	1.00	0.00	N		ATOM	1237	CA	LEU	A	152	87881	57207	26168	1.00	0.00	H
ATOM	1238	HN	ARG	A	158	77330	49920	106930	1.00	0.00	H		ATOM	1238	HA	LEU	A	152	87031	56400	24305	1.00	0.00	C
ATOM	1239	CA	ARG	A	158	79050	50310	105860	1.00	0.00	C		ATOM	1239	CB	LEU	A	152	85986	56142	24396	1.00	0.00	H
ATOM	1240	HA	ARG	A	158	79680	49530	105460	1.00	0.00	H		ATOM	1240	HB1	LEU	A	152	87030	57833	23650	1.00	0.00	C
ATOM	1241	CB	ARG	A	158	78150	50760	104730	1.00	0.00	C		ATOM	1241	HB2	LEU	A	152	86422	57872	22721	1.00	0.00	H
ATOM	1242	HB1	ARG	A	158	77610	51700	105010	1.00	0.00	H		ATOM	1242	CG	LEU	A	152	88060	58196	23447	1.00	0.00	H
ATOM	1243	HB2	ARG	A	158	77420	49950	104530	1.00	0.00	H		ATOM	1243	HG	LEU	A	152	86522	59002	24550	1.00	0.00	C
ATOM	1244	CG	ARG	A	158	78890	51150	103420	1.00	0.00	C		ATOM	1244	CD1	LEU	A	152	87104	58970	25496	1.00	0.00	H
ATOM	1245	HG1	ARG	A	158	79580	52000	103540	1.00	0.00	H		ATOM	1245	HD11	LEU	A	152	86724	60455	23977	1.00	0.00	C
ATOM	1246	HG2	ARG	A	158	78190	51480	102620	1.00	0.00	H		ATOM	1246	HD12	LEU	A	152	87813	60571	23787	1.00	0.00	H
ATOM	1247	CD	ARG	A	158	79570	50030	102630	1.00	0.00	C		ATOM	1247	HD13	LEU	A	152	86378	61254	24668	1.00	0.00	H
ATOM	1248	HD1	ARG	A	158	78850	49570	101920	1.00	0.00	H		ATOM	1248	CD2	LEU	A	152	86161	60457	23020	1.00	0.00	H
ATOM	1249	HD2	ARG	A	158	80030	49290	103330	1.00	0.00	H		ATOM	1249	HD21	LEU	A	152	85032	58703	25023	1.00	0.00	C
ATOM	1250	NE	ARG	A	158	80580	50890	101830	1.00	0.00	N		ATOM	1250	HD22	LEU	A	152	84734	59449	25790	1.00	0.00	H
ATOM	1251	HE	ARG	A	158	80510	51880	101910	1.00	0.00	H		ATOM	1251	HD23	LEU	A	152	84995	57729	25556	1.00	0.00	H
ATOM	1252	CZ	ARG	A	158	81770	50510	101370	1.00	0.00	C		ATOM	1252	C	LEU	A	152	84381	58665	24123	1.00	0.00	H
ATOM	1253	NH1	ARG	A	158	82090	49280	101300	1.00	0.00	N		ATOM	1253	O	LEU	A	152	87658	55428	23399	1.00	0.00	C
ATOM	1254	HH11	ARG	A	158	81470	48600	101680	1.00	0.00	H		ATOM	1254	N	GLN	A	152	86977	54759	22606	1.00	0.00	O
ATOM	1255	HH12	ARG	A	158	82960	48930	100960	1.00	0.00	H		ATOM	1255	HN	GLN	A	153	88997	55314	23521	1.00	0.00	N
ATOM	1256	NH2	ARG	A	158	82500	51460	100840	1.00	0.00	N		ATOM	1256	CA	GLN	A	153	89534	56007	23996	1.00	0.00	H
ATOM	1257	HH21	ARG	A	158	82290	52420	101020	1.00	0.00	H		ATOM	1257	HA	GLN	A	153	89626	54254	22769	1.00	0.00	C
ATOM	1258	HH22	ARG	A	158	83190	51180	100170	1.00	0.00	H		ATOM	1258	CB	GLN	A	153	89324	54356	21737	1.00	0.00	H
ATOM	1259	C	ARG	A	158	79950	51550	106210	1.00	0.00	C		ATOM	1259	HB1	GLN	A	153	91186	54340	22896	1.00	0.00	C
ATOM	1260	O	ARG	A	158	81120	51580	105870	1.00	0.00	O		ATOM	1260	HB2	GLN	A	153	91456	54282	23972	1.00	0.00	H
ATOM	1261	N	PHE	A	159	79460	52540	106920	1.00	0.00	N		ATOM	1261	CG	GLN	A	153	91628	55305	22568	1.00	0.00	H
ATOM	1262	HN	PHE	A	159	78560	52460	107360	1.00	0.00	H		ATOM	1262	HG1	GLN	A	153	91928	53248	22084	1.00	0.00	C
ATOM	1263	CA	PHE	A	159	80130	53860	107090	1.00	0.00	C		ATOM	1263	HG2	GLN	A	153	91724	52272	22573	1.00	0.00	H
ATOM	1264	HA	PHE	A	159	80830	53960	106270	1.00	0.00	H		ATOM	1264	CD	GLN	A	153	93034	53299	22175	1.00	0.00	H
ATOM	1265	CB	PHE	A	159	79050	55000	106880	1.00	0.00	C		ATOM	1265	OE1	GLN	A	153	91531	53292	20573	1.00	0.00	C
ATOM	1266	HB1	PHE	A	159	79520	56000	106790	1.00	0.00	H		ATOM	1266	NE2	GLN	A	153	92018	54258	19983	1.00	0.00	O
ATOM	1267	HB2	PHE	A	159	78340	55080	107730	1.00	0.00	H		ATOM	1267	HE21	GLN	A	153	90745	52336	20118	1.00	0.00	N
ATOM	1268	CG	PHE	A	159	78340	54780	105570	1.00	0.00	C		ATOM	1268	HE22	GLN	A	153	90397	52450	19188	1.00	0.00	H
ATOM	1269	CD1	PHE	A	159	79040	54740	104370	1.00	0.00	C		ATOM	1269	C	GLN	A	153	90398	51675	20784	1.00	0.00	H
ATOM	1270	HD1	PHE	A	159	80100	54910	104400	1.00	0.00	H		ATOM	1270	O	GLN	A	153	89289	52755	23132	1.00	0.00	C
ATOM	1271	CE1	PHE	A	159	78380	54740	103110	1.00	0.00	C		ATOM	1271	N	ALA	A	153	88961	51875	22356	1.00	0.00	O
ATOM	1272	HE1	PHE	A	159	78870	54560	102160	1.00	0.00	H		ATOM	1272	HN	ALA	A	154	89265	52442	24446	1.00	0.00	N
ATOM	1273	CZ	PHE	A	159	76970	54670	103060	1.00	0.00	C		ATOM	1273	CA	ALA	A	154	89475	53124	25143	1.00	0.00	H
ATOM	1274	HZ	PHE	A	159	76430	54660	102130	1.00	0.00	H		ATOM	1274	HA	ALA	A	154	88786	51191	25014	1.00	0.00	C
ATOM	1275	CD2	PHE	A	159	76960	54850	105530	1.00	0.00	C		ATOM	1275	CB	ALA	A	154	89352	50374	24593	1.00	0.00	H
ATOM	1276	HD2	PHE	A	159	76400	55040	106440	1.00	0.00	H		ATOM	1276	HB1	ALA	A	154	89053	51207	26569	1.00	0.00	C
ATOM	1277	CE2	PHE	A	159	76280	54760	104300	1.00	0.00	C		ATOM	1277	HB2	ALA	A	154	88534	51990	27163	1.00	0.00	H
ATOM	1278	HE2	PHE	A	159	75240	55020	104270	1.00	0.00	H		ATOM	1278	HB3	ALA	A	154	90145	51185	26776	1.00	0.00	H
ATOM	1279	C	PHE	A	159	80820	54120	108410	1.00	0.00	C		ATOM	1279	C	ALA	A	154	88631	50225	26872	1.00	0.00	H
ATOM	1280	O	PHE	A	159	81390	55170	108650	1.00	0.00	O		ATOM	1280	O	ALA	A	154	87374	50864	24648	1.00	0.00	C
ATOM	1281	N	GLU	A	160	80730	53160	109310	1.00	0.00	N		ATOM	1281	N	ALA	A	154	87049	49706	24358	1.00	0.00	O
ATOM	1282	HN	GLU	A	160	80200	52340	109100	1.00	0.00	H		ATOM	1282	HN	ALA	A	155	86460	51912	24633	1.00	0.00	N
ATOM	1283	CA	GLU	A	160	81540	53070	110520	1.00	0.00	C		ATOM	1283	CA	ALA	A	155	86774	52832	24856	1.00	0.00	H
ATOM	1284	HA	GLU	A	160	81510	52060	110900	1.00	0.00	H		ATOM	1284	HA	ALA	A	155	85063	51840	24339	1.00	0.00	C
ATOM	1285	CB	GLU	A	160	83110	53350	110190	1.00	0.00	C		ATOM	1285	CB	ALA	A	155	84577	51042	24882	1.00	0.00	H
ATOM	1286	HB1	GLU	A	160	83680	53530	111130	1.00	0.00	H		ATOM	1286	HB1	ALA	A	155	84379	53227	24670	1.00	0.00	C
ATOM	1287	HB2	GLU	A	160	83230	54300	109620	1.00	0.00	H		ATOM	1287	HB2	ALA	A	155	83295	53310	24439	1.00	0.00	H
ATOM	1288	CG	GLU	A	160	83760	52230	109340	1.00	0.00	C		ATOM	1288	HB3	ALA	A	155	84818	54106	24153	1.00	0.00	H
ATOM	1289	HG1	GLU	A	160	83400	52340	108300	1.00	0.00	H		ATOM	1289	C	ALA	A	155	84421	53572	25726	1.00	0.00	H
ATOM	1290	HG2	GLU	A	160	83460	51220	109700	1.00	0.00	H		ATOM	1290	O	ALA	A	155	84909	51590	22862	1.00	0.00	C
ATOM	1291	CD	GLU	A	160	85270	52400	109210	1.00	0.00	C		ATOM	1291	N	ALA	A	155	84103	50776	22418	1.00	0.00	O
ATOM	1292	OE1	GLU	A	160	85720	53550	108830	1.00	0.00	O		ATOM	1292	HN	ALA	A	156	85722	52264	22073	1.00	0.00	N
ATOM	1293	OE2	GLU	A	160	85910	51370	109510	1.00	0.00	O		ATOM	1293	CA	ALA	A	156	86291	52987	22456	1.00	0.00	H
ATOM	1294	C	GLU	A	160	81020	53880	111690	1.00	0.00	C		ATOM	1294	HA	ALA	A	156	85716	52195	20614	1.00	0.00	C
ATOM	1295	O	GLU	A	160	81730	54220	112630	1.00	0.00	O		ATOM	1295	CB	ALA	A	156	84742	52548	20309	1.00	0.00	H
ATOM	1296	N	ALA	A	161	79700	54060	111700	1.00	0.00	N		ATOM	1296	HB1	ALA	A	156	86662	53296	20026	1.00	0.00	C
ATOM	1297	HN	ALA	A	161	79020	53570	111160	1.00	0.00	H		ATOM	1297	HB2	ALA	A	156	86726	53316	18917	1.00	0.00	H
ATOM	1298	CA	ALA	A	161	79130	55150	112450	1.00	0.00	C		ATOM	1298	HB3	ALA	A	156	87632	53218	20561	1.00	0.00	H
ATOM	1299	HA	ALA	A	161	79860	55730	113000	1.00	0.00	H		ATOM	1299	C	ALA	A	156	86310	54302	20340	1.00	0.00	H
ATOM	1300	CB	ALA	A	161	78320	56150	111550	1.00	0.00	C		ATOM	1300	O	ALA	A	156	86036	50822	20097	1.00	0.00	C
ATOM	1301	HB1	ALA	A	161	77750	56930	112110	1.00	0.00	H		ATOM	1301	N	ASP	A	156	85432	50289	19172	1.00	0.00	O
ATOM	1302	HB2	ALA	A	161	77580	55690	110870	1.00	0.00	H		ATOM	1302	HN	ASP	A	157	87050	50149	20730	1.00	0.00	N
ATOM	1303	HB3	ALA	A	161	78960	56760	110880	1.00	0.00	H		ATOM	1303	CA	ASP	A	157	87549	50647	21436	1.00	0.00	H
ATOM	1304	C	ALA	A	161	78070	54580	113360	1.00	0.00	C		ATOM	1304	HA	ASP	A	157	87363	48733	20536	1.00	0.00	C
ATOM	1305	O	ALA	A	161	77360	53690	112960	1.00	0.00	O		ATOM	1305	CB	ASP	A	157	87634	48442	19532	1.00	0.00	H
ATOM	1306	N	LYS	A	162	77890	55160	114510	1.00	0.00	N		ATOM	1306	HB1	ASP	A	157	88607	48377	21439	1.00	0.00	C
ATOM	1307	HN	LYS	A	162	78570	55860	114700	1.00	0.00	H		ATOM	1307	HB2	ASP	A	157	88650	47296	21693	1.00	0.00	H
ATOM	1308	CA	LYS	A	162	76760	54880	115340	1.00	0.00	C		ATOM	1308	CG	ASP	A	157	88516	48854	22438	1.00	0.00	H
ATOM	1309	HA	LYS	A	162	76480	53840	115360	1.00	0.00	H		ATOM	1309	OD1	ASP	A	157	89886	48847	20821	1.00	0.00	C
ATOM	1310	CB	LYS	A	162	77040	55180	116850	1.00	0.00	C		ATOM	1310	OD2	ASP	A	157	90810	49175	21584	1.00	0.00	O
ATOM	1311	HB1	LYS	A	162	77380	56240	116830	1.00	0.00	H		ATOM	1311	C	ASP	A	157	90074	48611	19565	1.00	0.00	O
ATOM	1312	HB2	LYS	A	162	77890	54510	117100	1.00	0.00	H		ATOM	1312	O	ASP	A	157	86253	47797	21009	1.00	0.00	C
ATOM	1313	CG	LYS	A	162	75800	55010	117700	1.00	0.00	C		ATOM	1313	N	ARG	A	157	85905	46870	20332	1.00	0.00	O
ATOM	1314	HG1	LYS	A	162	75390	53980	117670	1.00	0.00	H		ATOM	1314	HN	ARG	A	158	85686	48059	22255	1.00	0.00	N
ATOM	1315	HG2	LYS	A	162	74980	55710	117460	1.00	0.00	H		ATOM	1315	CA	ARG	A	158	86086	48786	22808	1.00	0.00	H
ATOM	1316	CD	LYS	A	162	76280	55250	119120	1.00	0.00	C		ATOM	1316	HA	ARG	A	158	84755	47159	22993	1.00	0.00	C
ATOM	1317	HD1	LYS	A	162	76470	56350	119110	1.00	0.00	H		ATOM	1317	CB	ARG	A	158	85103	46139	23069	1.00	0.00	H
ATOM	1318	HD2	LYS	A	162	77240	54720	119280	1.00	0.00	H		ATOM	1318	HB1	ARG	A	158	84238	47757	24347	1.00	0.00	C
ATOM	1319	CE	LYS	A	162	75410	54920	120290	1.00	0.00	C		ATOM	1319	HB2	ARG	A	158	84020	48825	24132	1.00	0.00	H
ATOM	1320	HE1	LYS	A	162	75280	53820	120390	1.00	0.00	H		ATOM	1320	CG	ARG	A	158	85060	47800	25093	1.00	0.00	H
ATOM	1321	HE2	LYS	A	162	74410	55400	120230	1.00	0.00	H		ATOM	1321	HG1	ARG	A	158	83191	46995	25177	1.00	0.00	C
ATOM	1322	NZ	LYS	A	162	76140	55430	121480	1.00	0.00	N		ATOM	1322	HG2	ARG	A	158	82399	46760	24433	1.00	0.00	H
ATOM	1323	HZ1	LYS	A	162	76720	56250	121210	1.00	0.00	H		ATOM	1323	CD	ARG	A	158	82724	47725	25872	1.00	0.00	H
ATOM	1324	HZ2	LYS	A	162	76770	54670	121810	1.00	0.00	H		ATOM	1324	HD1	ARG	A	158	83581	45632	25819	1.00	0.00	C
ATOM	1325	HZ3	LYS	A	162	75500	55660	122260	1.00	0.00	H		ATOM	1325	HD2	ARG	A	158	84189	45668	26748	1.00	0.00	H
ATOM	1326	C	LYS	A	162	75550	55700	114920	1.00	0.00	C		ATOM	1326	NE	ARG	A	158	84206	45080	25085	1.00	0.00	H
ATOM	1327	O	LYS	A	162	75560	56920	114730	1.00	0.00	O		ATOM	1327	HE	ARG	A	158	82327	44800	26030	1.00	0.00	N
ATOM	1328	N	ILE	A	163	74440	55020	114780	1.00	0.00	N		ATOM	1328	CZ	ARG	A	158	81445	45047	25629	1.00	0.00	H
ATOM	1329	HN	ILE	A	163	74500	54030	114810	1.00	0.00	H		ATOM	1329	NH1	ARG	A	158	82185	43765	26815	1.00	0.00	C
ATOM	1330	CA	ILE	A	163	73140	55660	114620	1.00	0.00	C		ATOM	1330	HH11	ARG	A	158	83218	43225	27434	1.00	0.00	N
ATOM	1331	HA	ILE	A	163	73310	56660	114230	1.00	0.00	H		ATOM	1331	HH12	ARG	A	158	84111	43369	27007	1.00	0.00	H
ATOM	1332	CB	ILE	A	163	72190	54920	113600	1.00	0.00	C		ATOM	1332	NH2	ARG	A	158	82949	42542	28113	1.00	0.00	H
ATOM	1333	HB	ILE	A	163	72350	53830	113750	1.00	0.00	H		ATOM	1333	HH21	ARG	A	158	80911	43321	26907	1.00	0.00	N
ATOM	1334	CG2	ILE	A	163	70660	55240	113860	1.00	0.00	C		ATOM	1334	HH22	ARG	A	158	80205	43878	26469	1.00	0.00	H
ATOM	1335	HG21	ILE	A	163	70090	54740	113060	1.00	0.00	H		ATOM	1335	C	ARG	A	158	80553	42633	27539	1.00	0.00	H
ATOM	1336	HG22	ILE	A	163	70370	56310	113830	1.00	0.00	H		ATOM	1336	O	ARG	A	158	83483	47104	22143	1.00	0.00	C
ATOM	1337	HG23	ILE	A	163	70280	54740	114780	1.00	0.00	H		ATOM	1337	N	PHE	A	158	82919	46023	21956	1.00	0.00	O
ATOM	1338	CG1	ILE	A	163	72560	55330	112180	1.00	0.00	C		ATOM	1338	HN	PHE	A	159	83057	48194	21469	1.00	0.00	N
ATOM	1339	HG11	ILE	A	163	72700	56430	112220	1.00	0.00	H		ATOM	1339	CA	PHE	A	159	83579	49032	21609	1.00	0.00	H
ATOM	1340	HG12	ILE	A	163	71710	55130	111490	1.00	0.00	H		ATOM	1340	HA	PHE	A	159	81779	48325	20730	1.00	0.00	C
ATOM	1341	CD	ILE	A	163	73740	54660	111600	1.00	0.00	C		ATOM	1341	CB	PHE	A	159	81218	47415	20885	1.00	0.00	H
ATOM	1342	HD1	ILE	A	163	74050	55230	110700	1.00	0.00	H		ATOM	1342	HB1	PHE	A	159	80796	49411	21340	1.00	0.00	C
ATOM	1343	HD2	ILE	A	163	73540	53610	111310	1.00	0.00	H		ATOM	1343	HB2	PHE	A	159	79791	49303	20880	1.00	0.00	H
ATOM	1344	HD3	ILE	A	163	74570	54550	112330	1.00	0.00	H		ATOM	1344	CG	PHE	A	159	81116	50441	21072	1.00	0.00	H
ATOM	1345	C	ILE	A	163	72560	55900	115960	1.00	0.00	C		ATOM	1345	CD1	PHE	A	159	80755	49331	22853	1.00	0.00	C
ATOM	1346	O	ILE	A	163	72290	54990	116710	1.00	0.00	O		ATOM	1346	HD1	PHE	A	159	80124	48218	23466	1.00	0.00	C
ATOM	1347	N	CYS	A	164	72260	57180	116310	1.00	0.00	N		ATOM	1347	CE1	PHE	A	159	79811	47387	22851	1.00	0.00	H
ATOM	1348	HN	CYS	A	164	72470	57920	115680	1.00	0.00	H		ATOM	1348	HE1	PHE	A	159	79819	48186	24856	1.00	0.00	C
ATOM	1349	CA	CYS	A	164	71600	57560	117580	1.00	0.00	C		ATOM	1349	CZ	PHE	A	159	79250	47323	25170	1.00	0.00	H
ATOM	1350	HA	CYS	A	164	71350	56760	118270	1.00	0.00	H		ATOM	1350	HZ	PHE	A	159	80212	49267	25665	1.00	0.00	C
ATOM	1351	CB	CYS	A	164	72320	58730	118320	1.00	0.00	C		ATOM	1351	CD2	PHE	A	159	79887	49323	26694	1.00	0.00	H
ATOM	1352	HB1	CYS	A	164	71770	59070	119220	1.00	0.00	H		ATOM	1352	HD2	PHE	A	159	81186	50344	23717	1.00	0.00	C
ATOM	1353	HB2	CYS	A	164	72400	59620	117660	1.00	0.00	H		ATOM	1353	CE2	PHE	A	159	81584	51225	23235	1.00	0.00	H
ATOM	1354	SG	CYS	A	164	73860	57990	118760	1.00	0.00	S		ATOM	1354	HE2	PHE	A	159	80910	50298	25132	1.00	0.00	C
ATOM	1355	HG1	CYS	A	164	74220	58940	119620	1.00	0.00	H		ATOM	1355	C	PHE	A	159	81211	51117	25768	1.00	0.00	H
ATOM	1356	C	CYS	A	164	70220	58060	117130	1.00	0.00	C		ATOM	1356	O	PHE	A	159	81999	48511	19246	1.00	0.00	C
ATOM	1357	O	CYS	A	164	70020	59210	116640	1.00	0.00	O		ATOM	1357	N	GLU	A	159	81077	48617	18464	1.00	0.00	O
ATOM	1358	N	LEU	A	165	69150	57220	117240	1.00	0.00	N		ATOM	1358	HN	GLU	A	160	83235	48383	18774	1.00	0.00	N
ATOM	1359	HN	LEU	A	165	69260	56500	117920	1.00	0.00	H		ATOM	1359	CA	GLU	A	160	83967	48205	19427	1.00	0.00	H
ATOM	1360	CA	LEU	A	165	67830	57500	116650	1.00	0.00	C		ATOM	1360	HA	GLU	A	160	83621	48498	17355	1.00	0.00	C
ATOM	1361	HA	LEU	A	165	67750	58210	115840	1.00	0.00	H		ATOM	1361	CB	GLU	A	160	84695	48593	17291	1.00	0.00	H
ATOM	1362	CB	LEU	A	165	67320	56100	116060	1.00	0.00	C		ATOM	1362	HB1	GLU	A	160	83369	47209	16576	1.00	0.00	C
ATOM	1363	HB1	LEU	A	165	67150	55380	116890	1.00	0.00	H		ATOM	1363	HB2	GLU	A	160	83793	47393	15566	1.00	0.00	H
ATOM	1364	HB2	LEU	A	165	68020	55700	115290	1.00	0.00	H		ATOM	1364	CG	GLU	A	160	82262	47120	16533	1.00	0.00	H
ATOM	1365	CG	LEU	A	165	66020	56260	115240	1.00	0.00	C		ATOM	1365	HG1	GLU	A	160	83885	45943	17312	1.00	0.00	C
ATOM	1366	HG	LEU	A	165	65280	56770	115890	1.00	0.00	H		ATOM	1366	HG2	GLU	A	160	83603	45829	18380	1.00	0.00	H
ATOM	1367	CD1	LEU	A	165	66240	57030	113950	1.00	0.00	C		ATOM	1367	CD	GLU	A	160	84995	45918	17276	1.00	0.00	H
ATOM	1368	HD11	LEU	A	165	66750	58010	113990	1.00	0.00	H		ATOM	1368	OE1	GLU	A	160	83351	44640	16656	1.00	0.00	C
ATOM	1369	HD12	LEU	A	165	65250	57310	113510	1.00	0.00	H		ATOM	1369	OE2	GLU	A	160	84193	43834	16225	1.00	0.00	O
ATOM	1370	HD13	LEU	A	165	66860	56420	113250	1.00	0.00	H		ATOM	1370	C	GLU	A	160	82091	44422	16674	1.00	0.00	O
ATOM	1371	CD2	LEU	A	165	65440	54850	114880	1.00	0.00	C		ATOM	1371	O	GLU	A	160	82954	49691	16565	1.00	0.00	C
ATOM	1372	HD21	LEU	A	165	65250	54270	115810	1.00	0.00	H		ATOM	1372	N	ALA	A	160	82338	49717	15517	1.00	0.00	O
ATOM	1373	HD22	LEU	A	165	66220	54270	114340	1.00	0.00	H		ATOM	1373	HN	ALA	A	161	83230	50805	17248	1.00	0.00	N
ATOM	1374	HD23	LEU	A	165	64600	54860	114160	1.00	0.00	H		ATOM	1374	CA	ALA	A	161	83753	50763	18096	1.00	0.00	H
ATOM	1375	C	LEU	A	165	66840	57890	117770	1.00	0.00	C		ATOM	1375	HA	ALA	A	161	82586	52061	17026	1.00	0.00	C
ATOM	1376	O	LEU	A	165	66610	57190	118750	1.00	0.00	O		ATOM	1376	CB	ALA	A	161	81959	51943	16154	1.00	0.00	H
ATOM	1377	N	VAL	A	166	66220	59030	117610	1.00	0.00	N		ATOM	1377	HB1	ALA	A	161	81852	52448	18289	1.00	0.00	C
ATOM	1378	HN	VAL	A	166	66290	59450	116710	1.00	0.00	H		ATOM	1378	HB2	ALA	A	161	82547	52787	19087	1.00	0.00	H
ATOM	1379	CA	VAL	A	166	65290	59690	118480	1.00	0.00	C		ATOM	1379	HB3	ALA	A	161	81349	51504	18590	1.00	0.00	H
ATOM	1380	HA	VAL	A	166	65290	59200	119440	1.00	0.00	H		ATOM	1380	C	ALA	A	161	81124	53286	18254	1.00	0.00	H
ATOM	1381	CB	VAL	A	166	65550	61170	118510	1.00	0.00	C		ATOM	1381	O	ALA	A	161	83558	53154	16653	1.00	0.00	C
ATOM	1382	HB	VAL	A	166	65790	61600	117510	1.00	0.00	H		ATOM	1382	N	LYS	A	161	84651	53171	17223	1.00	0.00	O
ATOM	1383	CG1	VAL	A	166	64380	61960	119100	1.00	0.00	C		ATOM	1383	HN	LYS	A	162	83244	54045	15746	1.00	0.00	N
ATOM	1384	HG11	VAL	A	166	64120	61560	120100	1.00	0.00	H		ATOM	1384	CA	LYS	A	162	82379	53974	15254	1.00	0.00	H
ATOM	1385	HG12	VAL	A	166	63540	61980	118380	1.00	0.00	H		ATOM	1385	HA	LYS	A	162	84008	55257	15429	1.00	0.00	C
ATOM	1386	HG13	VAL	A	166	64580	63050	119200	1.00	0.00	H		ATOM	1386	CB	LYS	A	162	85048	55072	15654	1.00	0.00	H
ATOM	1387	CG2	VAL	A	166	66780	61400	119400	1.00	0.00	C		ATOM	1387	HB1	LYS	A	162	83833	55746	13966	1.00	0.00	C
ATOM	1388	HG21	VAL	A	166	66540	61010	120420	1.00	0.00	H		ATOM	1388	HB2	LYS	A	162	82750	55984	13886	1.00	0.00	H
ATOM	1389	HG22	VAL	A	166	67010	62480	119450	1.00	0.00	H		ATOM	1389	CG	LYS	A	162	84059	55051	13130	1.00	0.00	H
ATOM	1390	HG23	VAL	A	166	67630	60760	119090	1.00	0.00	H		ATOM	1390	HG1	LYS	A	162	84788	56892	13605	1.00	0.00	C
ATOM	1391	C	VAL	A	166	63880	59530	117910	1.00	0.00	C		ATOM	1391	HG2	LYS	A	162	84769	57701	14367	1.00	0.00	H
ATOM	1392	O	VAL	A	166	63710	59830	116740	1.00	0.00	O		ATOM	1392	CD	LYS	A	162	84342	57287	12667	1.00	0.00	H
ATOM	1393	N	THR	A	167	62880	58980	118630	1.00	0.00	N		ATOM	1393	HD1	LYS	A	162	86317	56477	13379	1.00	0.00	C
ATOM	1394	HN	THR	A	167	63050	58860	119600	1.00	0.00	H		ATOM	1394	HD2	LYS	A	162	86221	55625	12673	1.00	0.00	H
ATOM	1395	CA	THR	A	167	61570	58740	118020	1.00	0.00	C		ATOM	1395	CE	LYS	A	162	86594	55990	14339	1.00	0.00	H
ATOM	1396	HA	THR	A	167	61420	59550	117320	1.00	0.00	H		ATOM	1396	HE1	LYS	A	162	87225	57696	13057	1.00	0.00	C
ATOM	1397	CB	THR	A	167	61620	57410	117280	1.00	0.00	C		ATOM	1397	HE2	LYS	A	162	88266	57500	13390	1.00	0.00	H
ATOM	1398	HB	THR	A	167	62500	57320	116600	1.00	0.00	H		ATOM	1398	NZ	LYS	A	162	86884	58538	13696	1.00	0.00	H
ATOM	1399	OG1	THR	A	167	60500	57100	116420	1.00	0.00	O		ATOM	1399	HZ1	LYS	A	162	87324	58051	11682	1.00	0.00	N
ATOM	1400	HG1	THR	A	167	60610	57750	115720	1.00	0.00	H		ATOM	1400	HZ2	LYS	A	162	87655	57203	11179	1.00	0.00	H
ATOM	1401	CG2	THR	A	167	61740	56160	118190	1.00	0.00	C		ATOM	1401	HZ3	LYS	A	162	88009	58831	11615	1.00	0.00	H
ATOM	1402	HG21	THR	A	167	61020	56060	119040	1.00	0.00	H		ATOM	1402	C	LYS	A	162	86373	58368	11401	1.00	0.00	H
ATOM	1403	HG22	THR	A	167	62780	56130	118570	1.00	0.00	H		ATOM	1403	O	LYS	A	162	83543	56312	16418	1.00	0.00	C
ATOM	1404	HG23	THR	A	167	61620	55280	117520	1.00	0.00	H		ATOM	1404	N	ILE	A	162	82366	56608	16536	1.00	0.00	O
ATOM	1405	C	THR	A	167	60410	58790	119020	1.00	0.00	C		ATOM	1405	HN	ILE	A	163	84479	56810	17244	1.00	0.00	N
ATOM	1406	O	THR	A	167	60610	59140	120210	1.00	0.00	O		ATOM	1406	CA	ILE	A	163	85455	56612	17197	1.00	0.00	H
ATOM	1407	N	SER	A	168	59190	58500	118560	1.00	0.00	N		ATOM	1407	HA	ILE	A	163	84077	57703	18313	1.00	0.00	C
ATOM	1408	HN	SER	A	168	59080	58320	117590	1.00	0.00	H		ATOM	1408	CB	ILE	A	163	83032	57973	18295	1.00	0.00	H
ATOM	1409	CA	SER	A	168	57920	58770	119260	1.00	0.00	C		ATOM	1409	HB	ILE	A	163	84313	57125	19723	1.00	0.00	C
ATOM	1410	HA	SER	A	168	58100	59520	120020	1.00	0.00	H		ATOM	1410	CG2	ILE	A	163	85377	56990	20010	1.00	0.00	H
ATOM	1411	CB	SER	A	168	56860	59360	118340	1.00	0.00	C		ATOM	1411	HG21	ILE	A	163	83798	58198	20715	1.00	0.00	C
ATOM	1412	HB1	SER	A	168	57230	60290	117870	1.00	0.00	H		ATOM	1412	HG22	ILE	A	163	82700	58363	20688	1.00	0.00	H
ATOM	1413	HB2	SER	A	168	55930	59620	118890	1.00	0.00	H		ATOM	1413	HG23	ILE	A	163	84324	59177	20694	1.00	0.00	H
ATOM	1414	OG	SER	A	168	56420	58450	117300	1.00	0.00	O		ATOM	1414	CG1	ILE	A	163	84217	57810	21669	1.00	0.00	H
ATOM	1415	HG1	SER	A	168	55720	57990	117770	1.00	0.00	H		ATOM	1415	HG11	ILE	A	163	83735	55632	19913	1.00	0.00	C
ATOM	1416	C	SER	A	168	57340	57530	119930	1.00	0.00	C		ATOM	1416	HG12	ILE	A	163	84415	55050	19256	1.00	0.00	H
ATOM	1417	O	SER	A	168	56250	57490	120470	1.00	0.00	O		ATOM	1417	CD	ILE	A	163	82691	55586	19535	1.00	0.00	H
ATOM	1418	N	PHE	A	169	58110	56390	119880	1.00	0.00	N		ATOM	1418	HD1	ILE	A	163	83631	55173	21341	1.00	0.00	C
ATOM	1419	HN	PHE	A	169	59020	56460	119470	1.00	0.00	H		ATOM	1419	HD2	ILE	A	163	83028	55799	22033	1.00	0.00	H
ATOM	1420	CA	PHE	A	169	57630	55090	120360	1.00	0.00	C		ATOM	1420	HD3	ILE	A	163	84591	55093	21894	1.00	0.00	H
ATOM	1421	HA	PHE	A	169	56620	54890	120020	1.00	0.00	H		ATOM	1421	C	ILE	A	163	83218	54141	21351	1.00	0.00	H
ATOM	1422	CB	PHE	A	169	58470	53950	119820	1.00	0.00	C		ATOM	1422	O	ILE	A	163	84804	58984	18165	1.00	0.00	C
ATOM	1423	HB1	PHE	A	169	58300	52970	120320	1.00	0.00	H		ATOM	1423	N	CYS	A	163	86035	59020	17965	1.00	0.00	O
ATOM	1424	HB2	PHE	A	169	59540	54170	120030	1.00	0.00	H		ATOM	1424	HN	CYS	A	164	84075	60099	18011	1.00	0.00	N
ATOM	1425	CG	PHE	A	169	58230	53730	118370	1.00	0.00	C		ATOM	1425	CA	CYS	A	164	83111	60108	18265	1.00	0.00	H
ATOM	1426	CD1	PHE	A	169	59250	52980	117730	1.00	0.00	C		ATOM	1426	HA	CYS	A	164	84609	61417	17706	1.00	0.00	C
ATOM	1427	HD1	PHE	A	169	60110	52620	118270	1.00	0.00	H		ATOM	1427	CB	CYS	A	164	85682	61307	17656	1.00	0.00	H
ATOM	1428	CE1	PHE	A	169	59180	52700	116370	1.00	0.00	C		ATOM	1428	HB1	CYS	A	164	84230	61858	16267	1.00	0.00	C
ATOM	1429	HE1	PHE	A	169	60000	52300	115790	1.00	0.00	H		ATOM	1429	HB2	CYS	A	164	84599	62883	16047	1.00	0.00	H
ATOM	1430	CZ	PHE	A	169	58070	53150	115630	1.00	0.00	C		ATOM	1430	SG	CYS	A	164	83127	61824	16138	1.00	0.00	H
ATOM	1431	HZ	PHE	A	169	58130	53080	114550	1.00	0.00	H		ATOM	1431	HG1	CYS	A	164	84998	60731	15012	1.00	0.00	S
ATOM	1432	CD2	PHE	A	169	57130	54150	117630	1.00	0.00	C		ATOM	1432	C	CYS	A	164	83915	59969	15058	1.00	0.00	H
ATOM	1433	HD2	PHE	A	169	56290	54650	118080	1.00	0.00	H		ATOM	1433	O	CYS	A	164	84227	62379	18797	1.00	0.00	C
ATOM	1434	CE2	PHE	A	169	57100	53940	116260	1.00	0.00	C		ATOM	1434	N	LEU	A	164	83074	62436	19243	1.00	0.00	O
ATOM	1435	HE2	PHE	A	169	56240	54220	115670	1.00	0.00	H		ATOM	1435	HN	LEU	A	165	85204	63178	19235	1.00	0.00	N
ATOM	1436	C	PHE	A	169	57610	55070	121920	1.00	0.00	C		ATOM	1436	CA	LEU	A	165	86092	63074	18793	1.00	0.00	H
ATOM	1437	O	PHE	A	169	58430	55620	122600	1.00	0.00	O		ATOM	1437	HA	LEU	A	165	85090	64140	20272	1.00	0.00	C
ATOM	1438	N	ARG	A	170	56660	54300	122520	1.00	0.00	N		ATOM	1438	CB	LEU	A	165	84102	64095	20707	1.00	0.00	H
ATOM	1439	HN	ARG	A	170	55920	53870	122000	1.00	0.00	H		ATOM	1439	HB1	LEU	A	165	86100	63728	21357	1.00	0.00	C
ATOM	1440	CA	ARG	A	170	56420	54470	123980	1.00	0.00	C		ATOM	1440	HB2	LEU	A	165	87037	63343	20902	1.00	0.00	H
ATOM	1441	HA	ARG	A	170	56390	55520	124210	1.00	0.00	H		ATOM	1441	CG	LEU	A	165	85636	62849	21853	1.00	0.00	H
ATOM	1442	CB	ARG	A	170	55020	53960	124270	1.00	0.00	C		ATOM	1442	HG	LEU	A	165	86304	64803	22432	1.00	0.00	C
ATOM	1443	HB1	ARG	A	170	54760	54170	125330	1.00	0.00	H		ATOM	1443	CD1	LEU	A	165	86670	65737	21954	1.00	0.00	H
ATOM	1444	HB2	ARG	A	170	54770	52900	124040	1.00	0.00	H		ATOM	1444	HD11	LEU	A	165	85066	65069	23224	1.00	0.00	C
ATOM	1445	CG	ARG	A	170	53910	54760	123440	1.00	0.00	C		ATOM	1445	HD12	LEU	A	165	85186	65732	24107	1.00	0.00	H
ATOM	1446	HG1	ARG	A	170	52990	54170	123640	1.00	0.00	H		ATOM	1446	HD13	LEU	A	165	84496	64181	23572	1.00	0.00	H
ATOM	1447	HG2	ARG	A	170	54010	54990	122360	1.00	0.00	H		ATOM	1447	CD2	LEU	A	165	84398	65507	22452	1.00	0.00	H
ATOM	1448	CD	ARG	A	170	53730	56200	124140	1.00	0.00	C		ATOM	1448	HD21	LEU	A	165	87430	64298	23356	1.00	0.00	C
ATOM	1449	HD1	ARG	A	170	54630	56850	124060	1.00	0.00	H		ATOM	1449	HD22	LEU	A	165	88424	64396	22870	1.00	0.00	H
ATOM	1450	HD2	ARG	A	170	53430	56050	125200	1.00	0.00	H		ATOM	1450	HD23	LEU	A	165	87151	63253	23612	1.00	0.00	H
ATOM	1451	NE	ARG	A	170	52590	56970	123550	1.00	0.00	N		ATOM	1451	C	LEU	A	165	87598	64955	24236	1.00	0.00	H
ATOM	1452	HE	ARG	A	170	52350	56810	122590	1.00	0.00	H		ATOM	1452	O	LEU	A	165	85339	65538	19789	1.00	0.00	C
ATOM	1453	CZ	ARG	A	170	52230	58120	124070	1.00	0.00	C		ATOM	1453	N	VAL	A	165	86423	65896	19279	1.00	0.00	O
ATOM	1454	NH1	ARG	A	170	52780	58830	125020	1.00	0.00	N		ATOM	1454	HN	VAL	A	166	84328	66399	19896	1.00	0.00	N
ATOM	1455	HH11	ARG	A	170	53560	58450	125520	1.00	0.00	H		ATOM	1455	CA	VAL	A	166	83407	66118	20154	1.00	0.00	H
ATOM	1456	HH12	ARG	A	170	52070	59460	125360	1.00	0.00	H		ATOM	1456	HA	VAL	A	166	84557	67805	19534	1.00	0.00	C
ATOM	1457	NH2	ARG	A	170	51100	58680	123550	1.00	0.00	N		ATOM	1457	CB	VAL	A	166	85221	67773	18682	1.00	0.00	H
ATOM	1458	HH21	ARG	A	170	50420	58270	122960	1.00	0.00	H		ATOM	1458	HB	VAL	A	166	83226	68543	19254	1.00	0.00	C
ATOM	1459	HH22	ARG	A	170	50890	59640	123740	1.00	0.00	H		ATOM	1459	CG1	VAL	A	166	82512	68379	20089	1.00	0.00	H
ATOM	1460	C	ARG	A	170	57420	53810	124940	1.00	0.00	C		ATOM	1460	HG11	VAL	A	166	83399	70065	19022	1.00	0.00	C
ATOM	1461	O	ARG	A	170	57680	54260	126030	1.00	0.00	O		ATOM	1461	HG12	VAL	A	166	84082	70266	18170	1.00	0.00	H
ATOM	1462	N	ASP	A	171	58030	52690	124510	1.00	0.00	N		ATOM	1462	HG13	VAL	A	166	83822	70501	19953	1.00	0.00	H
ATOM	1463	HN	ASP	A	171	57610	52320	123680	1.00	0.00	H		ATOM	1463	CG2	VAL	A	166	82452	70606	18810	1.00	0.00	H
ATOM	1464	CA	ASP	A	171	58950	51920	125270	1.00	0.00	C		ATOM	1464	HG21	VAL	A	166	82710	67973	17926	1.00	0.00	C
ATOM	1465	HA	ASP	A	171	58910	52270	126280	1.00	0.00	H		ATOM	1465	HG22	VAL	A	166	82390	66923	18093	1.00	0.00	H
ATOM	1466	CB	ASP	A	171	58500	50410	125190	1.00	0.00	C		ATOM	1466	HG23	VAL	A	166	83512	68151	17178	1.00	0.00	H
ATOM	1467	HB1	ASP	A	171	59160	49770	125820	1.00	0.00	H		ATOM	1467	C	VAL	A	166	81881	68657	17643	1.00	0.00	H
ATOM	1468	HB2	ASP	A	171	58640	50040	124150	1.00	0.00	H		ATOM	1468	O	VAL	A	166	85282	68465	20641	1.00	0.00	C
ATOM	1469	CG	ASP	A	171	57020	50070	125520	1.00	0.00	C		ATOM	1469	N	THR	A	166	84886	68459	21799	1.00	0.00	O
ATOM	1470	OD1	ASP	A	171	56370	50460	126530	1.00	0.00	O		ATOM	1470	HN	THR	A	167	86510	68985	20316	1.00	0.00	N
ATOM	1471	OD2	ASP	A	171	56490	49300	124660	1.00	0.00	O		ATOM	1471	CA	THR	A	167	86826	69037	19372	1.00	0.00	H
ATOM	1472	C	ASP	A	171	60360	52160	124730	1.00	0.00	C		ATOM	1472	HA	THR	A	167	87472	69478	21260	1.00	0.00	C
ATOM	1473	O	ASP	A	171	61370	51580	125310	1.00	0.00	O		ATOM	1473	CB	THR	A	167	86853	70083	21905	1.00	0.00	H
ATOM	1474	N	GLN	A	172	60460	52970	123680	1.00	0.00	N		ATOM	1474	HB	THR	A	167	88094	68486	22195	1.00	0.00	C
ATOM	1475	HN	GLN	A	172	59700	53560	123410	1.00	0.00	H		ATOM	1475	OG1	THR	A	167	87332	67791	22609	1.00	0.00	H
ATOM	1476	CA	GLN	A	172	61640	53140	122840	1.00	0.00	C		ATOM	1476	HG1	THR	A	167	88858	69034	23220	1.00	0.00	O
ATOM	1477	HA	GLN	A	172	62530	53040	123450	1.00	0.00	H		ATOM	1477	CG2	THR	A	167	88287	69544	23799	1.00	0.00	H
ATOM	1478	CB	GLN	A	172	61790	52050	121770	1.00	0.00	C		ATOM	1478	HG21	THR	A	167	88951	67451	21372	1.00	0.00	C
ATOM	1479	HB1	GLN	A	172	62750	52190	121220	1.00	0.00	H		ATOM	1479	HG22	THR	A	167	88328	66978	20583	1.00	0.00	H
ATOM	1480	HB2	GLN	A	172	60930	52100	121070	1.00	0.00	H		ATOM	1480	HG23	THR	A	167	89386	66670	22032	1.00	0.00	H
ATOM	1481	CG	GLN	A	172	61970	50640	122350	1.00	0.00	C		ATOM	1481	C	THR	A	167	89741	68025	20843	1.00	0.00	H
ATOM	1482	HG1	GLN	A	172	61010	50180	122670	1.00	0.00	H		ATOM	1482	O	THR	A	167	88497	70373	20570	1.00	0.00	C
ATOM	1483	HG2	GLN	A	172	62670	50640	123220	1.00	0.00	H		ATOM	1483	N	SER	A	167	88982	70192	19436	1.00	0.00	O
ATOM	1484	CD	GLN	A	172	62510	49690	121220	1.00	0.00	C		ATOM	1484	HN	SER	A	168	88789	71458	21320	1.00	0.00	N
ATOM	1485	OE1	GLN	A	172	63570	49040	121420	1.00	0.00	O		ATOM	1485	CA	SER	A	168	88479	71450	22268	1.00	0.00	H
ATOM	1486	NE2	GLN	A	172	61730	49390	120180	1.00	0.00	N		ATOM	1486	HA	SER	A	168	89806	72447	20974	1.00	0.00	C
ATOM	1487	HE21	GLN	A	172	62070	48670	119570	1.00	0.00	H		ATOM	1487	CB	SER	A	168	89531	72821	19998	1.00	0.00	H
ATOM	1488	HE22	GLN	A	172	60800	49740	120070	1.00	0.00	H		ATOM	1488	HB1	SER	A	168	89851	73664	21890	1.00	0.00	C
ATOM	1489	C	GLN	A	172	61730	54510	122100	1.00	0.00	C		ATOM	1489	HB2	SER	A	168	90240	73288	22860	1.00	0.00	H
ATOM	1490	O	GLN	A	172	61780	54640	120910	1.00	0.00	O		ATOM	1490	OG	SER	A	168	88825	74092	21916	1.00	0.00	H
ATOM	1491	N	SER	A	173	61770	55610	122860	1.00	0.00	N		ATOM	1491	HG1	SER	A	168	90780	74680	21429	1.00	0.00	O
ATOM	1492	HN	SER	A	173	61650	55610	123850	1.00	0.00	H		ATOM	1492	C	SER	A	168	91658	74399	21698	1.00	0.00	H
ATOM	1493	CA	SER	A	173	61910	56990	122490	1.00	0.00	C		ATOM	1493	O	SER	A	168	91287	71824	20814	1.00	0.00	C
ATOM	1494	HA	SER	A	173	61230	57260	121690	1.00	0.00	H		ATOM	1494	N	PHE	A	168	91698	70819	21363	1.00	0.00	O
ATOM	1495	CB	SER	A	173	61430	57970	123570	1.00	0.00	C		ATOM	1495	HN	PHE	A	169	91969	72513	19974	1.00	0.00	N
ATOM	1496	HB1	SER	A	173	60490	57530	123960	1.00	0.00	H		ATOM	1496	CA	PHE	A	169	91543	73306	19545	1.00	0.00	H
ATOM	1497	HB2	SER	A	173	61210	58980	123160	1.00	0.00	H		ATOM	1497	HA	PHE	A	169	93378	72242	19782	1.00	0.00	C
ATOM	1498	OG	SER	A	173	62400	58060	124640	1.00	0.00	O		ATOM	1498	CB	PHE	A	169	93767	73033	19159	1.00	0.00	H
ATOM	1499	HG1	SER	A	173	62280	57260	125150	1.00	0.00	H		ATOM	1499	HB1	PHE	A	169	94244	72302	21107	1.00	0.00	C
ATOM	1500	C	SER	A	173	63290	57290	122010	1.00	0.00	C		ATOM	1500	HB2	PHE	A	169	95279	72529	20773	1.00	0.00	H
ATOM	1501	O	SER	A	173	63510	58120	121140	1.00	0.00	O		ATOM	1501	CG	PHE	A	169	94134	71392	21736	1.00	0.00	H
ATOM	1502	N	TYR	A	174	64310	56660	122610	1.00	0.00	N		ATOM	1502	CD1	PHE	A	169	93800	73577	21857	1.00	0.00	C
ATOM	1503	HN	TYR	A	174	64010	56080	123370	1.00	0.00	H		ATOM	1503	HD1	PHE	A	169	93368	73516	23167	1.00	0.00	C
ATOM	1504	CA	TYR	A	174	65760	56740	122320	1.00	0.00	C		ATOM	1504	CE1	PHE	A	169	93399	72572	23690	1.00	0.00	H
ATOM	1505	HA	TYR	A	174	65880	57390	121470	1.00	0.00	H		ATOM	1505	HE1	PHE	A	169	93134	74629	23983	1.00	0.00	C
ATOM	1506	CB	TYR	A	174	66630	57270	123430	1.00	0.00	C		ATOM	1506	CZ	PHE	A	169	92928	74612	25043	1.00	0.00	H
ATOM	1507	HB1	TYR	A	174	66650	56750	124410	1.00	0.00	H		ATOM	1507	HZ	PHE	A	169	93328	75913	23389	1.00	0.00	C
ATOM	1508	HB2	TYR	A	174	66220	58280	123640	1.00	0.00	H		ATOM	1508	CD2	PHE	A	169	93187	76847	23913	1.00	0.00	H
ATOM	1509	CG	TYR	A	174	68110	57520	123050	1.00	0.00	C		ATOM	1509	HD2	PHE	A	169	93821	74915	21260	1.00	0.00	C
ATOM	1510	CD1	TYR	A	174	69200	57260	123930	1.00	0.00	C		ATOM	1510	CE2	PHE	A	169	94079	75054	20221	1.00	0.00	H
ATOM	1511	HD1	TYR	A	174	68960	56870	124910	1.00	0.00	H		ATOM	1511	HE2	PHE	A	169	93624	76061	22050	1.00	0.00	C
ATOM	1512	CE1	TYR	A	174	70510	57500	123510	1.00	0.00	C		ATOM	1512	C	PHE	A	169	93812	77098	21813	1.00	0.00	H
ATOM	1513	HE1	TYR	A	174	71330	57290	124190	1.00	0.00	H		ATOM	1513	O	PHE	A	169	93637	71032	19004	1.00	0.00	C
ATOM	1514	CZ	TYR	A	174	70740	58010	122220	1.00	0.00	C		ATOM	1514	N	ARG	A	169	94621	70331	19227	1.00	0.00	O
ATOM	1515	OH	TYR	A	174	72080	58260	121760	1.00	0.00	O		ATOM	1515	HN	ARG	A	170	92788	70827	17971	1.00	0.00	N
ATOM	1516	HH	TYR	A	174	72620	58070	122530	1.00	0.00	H		ATOM	1516	CA	ARG	A	170	91971	71361	17766	1.00	0.00	H
ATOM	1517	CD2	TYR	A	174	68410	58120	121760	1.00	0.00	C		ATOM	1517	HA	ARG	A	170	92895	69751	17002	1.00	0.00	C
ATOM	1518	HD2	TYR	A	174	67550	58390	121160	1.00	0.00	H		ATOM	1518	CB	ARG	A	170	93907	69600	16656	1.00	0.00	H
ATOM	1519	CE2	TYR	A	174	69740	58200	121320	1.00	0.00	C		ATOM	1519	HB1	ARG	A	170	92001	68467	17402	1.00	0.00	C
ATOM	1520	HE2	TYR	A	174	69930	58630	120350	1.00	0.00	H		ATOM	1520	HB2	ARG	A	170	91987	67797	16516	1.00	0.00	H
ATOM	1521	C	TYR	A	174	66190	55330	121950	1.00	0.00	C		ATOM	1521	CG	ARG	A	170	90978	68886	17515	1.00	0.00	H
ATOM	1522	O	TYR	A	174	66040	54390	122770	1.00	0.00	O		ATOM	1522	HG1	ARG	A	170	92321	67730	18772	1.00	0.00	C
ATOM	1523	N	ILE	A	175	66810	55180	120770	1.00	0.00	N		ATOM	1523	HG2	ARG	A	170	91505	67072	19141	1.00	0.00	H
ATOM	1524	HN	ILE	A	175	66720	55920	120110	1.00	0.00	H		ATOM	1524	CD	ARG	A	170	92455	68519	19542	1.00	0.00	H
ATOM	1525	CA	ILE	A	175	67300	53910	120250	1.00	0.00	C		ATOM	1525	HD1	ARG	A	170	93520	66879	18573	1.00	0.00	C
ATOM	1526	HA	ILE	A	175	67370	53280	121120	1.00	0.00	H		ATOM	1526	HD2	ARG	A	170	94316	67542	18173	1.00	0.00	H
ATOM	1527	CB	ILE	A	175	66370	53340	119210	1.00	0.00	C		ATOM	1527	NE	ARG	A	170	93313	66057	17854	1.00	0.00	H
ATOM	1528	HB	ILE	A	175	66520	53930	118270	1.00	0.00	H		ATOM	1528	HE	ARG	A	170	93870	66152	19855	1.00	0.00	N
ATOM	1529	CG2	ILE	A	175	66850	51900	119050	1.00	0.00	C		ATOM	1529	CZ	ARG	A	170	93134	65963	20505	1.00	0.00	H
ATOM	1530	HG21	ILE	A	175	66190	51250	118440	1.00	0.00	H		ATOM	1530	NH1	ARG	A	170	94998	65541	20104	1.00	0.00	C
ATOM	1531	HG22	ILE	A	175	66900	51540	120100	1.00	0.00	H		ATOM	1531	HH11	ARG	A	170	96154	65629	19479	1.00	0.00	N
ATOM	1532	HG23	ILE	A	175	67900	51760	118730	1.00	0.00	H		ATOM	1532	HH12	ARG	A	170	96233	66090	18594	1.00	0.00	H
ATOM	1533	CG1	ILE	A	175	64890	53270	119680	1.00	0.00	C		ATOM	1533	NH2	ARG	A	170	96967	65215	19889	1.00	0.00	H
ATOM	1534	HG11	ILE	A	175	64430	54240	119950	1.00	0.00	H		ATOM	1534	HH21	ARG	A	170	95097	64736	21068	1.00	0.00	N
ATOM	1535	HG12	ILE	A	175	64800	52580	120550	1.00	0.00	H		ATOM	1535	HH22	ARG	A	170	94232	64395	21436	1.00	0.00	H
ATOM	1536	CD	ILE	A	175	63940	52750	118650	1.00	0.00	C		ATOM	1536	C	ARG	A	170	95836	64075	20939	1.00	0.00	H
ATOM	1537	HD1	ILE	A	175	62870	52880	118900	1.00	0.00	H		ATOM	1537	O	ARG	A	170	92290	70402	15766	1.00	0.00	C
ATOM	1538	HD2	ILE	A	175	64110	51660	118520	1.00	0.00	H		ATOM	1538	N	ASP	A	170	91322	71180	15890	1.00	0.00	O
ATOM	1539	HD3	ILE	A	175	64260	53160	117660	1.00	0.00	H		ATOM	1539	HN	ASP	A	171	92858	70115	14607	1.00	0.00	N
ATOM	1540	C	ILE	A	175	68780	54120	119790	1.00	0.00	C		ATOM	1540	CA	ASP	A	171	93666	69531	14587	1.00	0.00	H
ATOM	1541	O	ILE	A	175	69160	54890	118950	1.00	0.00	O		ATOM	1541	HA	ASP	A	171	92693	70864	13407	1.00	0.00	C
ATOM	1542	N	GLU	A	176	69720	53240	120220	1.00	0.00	N		ATOM	1542	CB	ASP	A	171	93164	71827	13535	1.00	0.00	H
ATOM	1543	HN	GLU	A	176	69550	52600	120960	1.00	0.00	H		ATOM	1543	HB1	ASP	A	171	93606	70195	12335	1.00	0.00	C
ATOM	1544	CA	GLU	A	176	71160	53390	119960	1.00	0.00	C		ATOM	1544	HB2	ASP	A	171	93682	70879	11463	1.00	0.00	H
ATOM	1545	HA	GLU	A	176	71380	54260	119360	1.00	0.00	H		ATOM	1545	CG	ASP	A	171	93351	69203	11905	1.00	0.00	H
ATOM	1546	CB	GLU	A	176	72030	53540	121200	1.00	0.00	C		ATOM	1546	OD1	ASP	A	171	95054	70179	12795	1.00	0.00	C
ATOM	1547	HB1	GLU	A	176	73100	53320	120990	1.00	0.00	H		ATOM	1547	OD2	ASP	A	171	95824	69546	12064	1.00	0.00	O
ATOM	1548	HB2	GLU	A	176	71790	52810	121990	1.00	0.00	H		ATOM	1548	C	ASP	A	171	95431	70739	13862	1.00	0.00	O
ATOM	1549	CG	GLU	A	176	71950	54980	121850	1.00	0.00	C		ATOM	1549	O	ASP	A	171	91297	71071	12737	1.00	0.00	C
ATOM	1550	HG1	GLU	A	176	70910	55100	122210	1.00	0.00	H		ATOM	1550	N	GLN	A	171	90890	72196	12469	1.00	0.00	O
ATOM	1551	HG2	GLU	A	176	72220	55820	121160	1.00	0.00	H		ATOM	1551	HN	GLN	A	172	90493	69989	12583	1.00	0.00	N
ATOM	1552	CD	GLU	A	176	72950	55060	123060	1.00	0.00	C		ATOM	1552	CA	GLN	A	172	90781	69045	12726	1.00	0.00	H
ATOM	1553	OE1	GLU	A	176	73910	55820	122960	1.00	0.00	O		ATOM	1553	HA	GLN	A	172	89143	70118	11954	1.00	0.00	C
ATOM	1554	OE2	GLU	A	176	72740	54270	124050	1.00	0.00	O		ATOM	1554	CB	GLN	A	172	89094	71050	11411	1.00	0.00	H
ATOM	1555	C	GLU	A	176	71600	52230	118970	1.00	0.00	C		ATOM	1555	HB1	GLN	A	172	88819	68923	10992	1.00	0.00	C
ATOM	1556	O	GLU	A	176	71360	51060	119260	1.00	0.00	O		ATOM	1556	HB2	GLN	A	172	87808	68956	10532	1.00	0.00	H
ATOM	1557	N	ILE	A	177	72170	52450	117740	1.00	0.00	N		ATOM	1557	CG	GLN	A	172	88848	68031	11653	1.00	0.00	H
ATOM	1558	HN	ILE	A	177	72300	53410	117480	1.00	0.00	H		ATOM	1558	HG1	GLN	A	172	89915	68755	9864	1.00	0.00	C
ATOM	1559	CA	ILE	A	177	72410	51360	116730	1.00	0.00	C		ATOM	1559	HG2	GLN	A	172	89547	68168	8995	1.00	0.00	H
ATOM	1560	HA	ILE	A	177	72370	50440	117300	1.00	0.00	H		ATOM	1560	CD	GLN	A	172	90829	68274	10273	1.00	0.00	H
ATOM	1561	CB	ILE	A	177	71410	51270	115510	1.00	0.00	C		ATOM	1561	OE1	GLN	A	172	90348	70079	9352	1.00	0.00	C
ATOM	1562	HB	ILE	A	177	71450	52240	114960	1.00	0.00	H		ATOM	1562	NE2	GLN	A	172	91480	70512	9420	1.00	0.00	O
ATOM	1563	CG2	ILE	A	177	71900	50170	114440	1.00	0.00	C		ATOM	1563	HE21	GLN	A	172	89332	70859	8877	1.00	0.00	N
ATOM	1564	HG21	ILE	A	177	71750	49170	114890	1.00	0.00	H		ATOM	1564	HE22	GLN	A	172	89660	71690	8429	1.00	0.00	H
ATOM	1565	HG22	ILE	A	177	72990	50140	114210	1.00	0.00	H		ATOM	1565	C	GLN	A	172	88420	70464	8769	1.00	0.00	H
ATOM	1566	HG23	ILE	A	177	71280	50340	113530	1.00	0.00	H		ATOM	1566	O	GLN	A	172	88033	70189	12964	1.00	0.00	C
ATOM	1567	CG1	ILE	A	177	70000	51020	116010	1.00	0.00	C		ATOM	1567	N	SER	A	172	86863	70132	12546	1.00	0.00	O
ATOM	1568	HG11	ILE	A	177	70000	50470	116970	1.00	0.00	H		ATOM	1568	HN	SER	A	173	88476	70318	14263	1.00	0.00	N
ATOM	1569	HG12	ILE	A	177	69380	50470	115270	1.00	0.00	H		ATOM	1569	CA	SER	A	173	89440	70252	14509	1.00	0.00	H
ATOM	1570	CD	ILE	A	177	69310	52390	116110	1.00	0.00	C		ATOM	1570	HA	SER	A	173	87542	70630	15354	1.00	0.00	C
ATOM	1571	HD1	ILE	A	177	69820	52980	116900	1.00	0.00	H		ATOM	1571	CB	SER	A	173	88076	71418	15864	1.00	0.00	H
ATOM	1572	HD2	ILE	A	177	68300	52110	116470	1.00	0.00	H		ATOM	1572	HB1	SER	A	173	86112	71237	14996	1.00	0.00	C
ATOM	1573	HD3	ILE	A	177	69250	52840	115090	1.00	0.00	H		ATOM	1573	HB2	SER	A	173	85407	70560	14469	1.00	0.00	H
ATOM	1574	C	ILE	A	177	73830	51410	116200	1.00	0.00	C		ATOM	1574	OG	SER	A	173	86288	72142	14376	1.00	0.00	H
ATOM	1575	O	ILE	A	177	74220	52360	115530	1.00	0.00	O		ATOM	1575	HG1	SER	A	173	85559	71769	16223	1.00	0.00	O
ATOM	1576	N	LEU	A	178	74630	50380	116440	1.00	0.00	N		ATOM	1576	C	SER	A	173	85339	71018	16779	1.00	0.00	H
ATOM	1577	HN	LEU	A	178	74280	49670	117060	1.00	0.00	H		ATOM	1577	O	SER	A	173	87297	69448	16258	1.00	0.00	C
ATOM	1578	CA	LEU	A	178	76080	50450	116340	1.00	0.00	C		ATOM	1578	N	TYR	A	173	86598	69610	17302	1.00	0.00	O
ATOM	1579	HA	LEU	A	178	76280	51480	116090	1.00	0.00	H		ATOM	1579	HN	TYR	A	174	87943	68335	16065	1.00	0.00	N
ATOM	1580	CB	LEU	A	178	76780	49900	117610	1.00	0.00	C		ATOM	1580	CA	TYR	A	174	88566	68273	15289	1.00	0.00	H
ATOM	1581	HB1	LEU	A	178	77880	49820	117490	1.00	0.00	H		ATOM	1581	HA	TYR	A	174	87650	67084	16744	1.00	0.00	C
ATOM	1582	HB2	LEU	A	178	76370	48940	118000	1.00	0.00	H		ATOM	1582	CB	TYR	A	174	87412	67231	17787	1.00	0.00	H
ATOM	1583	CG	LEU	A	178	76680	50800	118840	1.00	0.00	C		ATOM	1583	HB1	TYR	A	174	86325	66317	16097	1.00	0.00	C
ATOM	1584	HG	LEU	A	178	76790	51840	118460	1.00	0.00	H		ATOM	1584	HB2	TYR	A	174	85438	66932	16361	1.00	0.00	H
ATOM	1585	CD1	LEU	A	178	75370	50640	119620	1.00	0.00	C		ATOM	1585	CG	TYR	A	174	86168	65373	16661	1.00	0.00	H
ATOM	1586	HD11	LEU	A	178	75200	49570	119860	1.00	0.00	H		ATOM	1586	CD1	TYR	A	174	86399	66112	14624	1.00	0.00	C
ATOM	1587	HD12	LEU	A	178	74570	51030	118960	1.00	0.00	H		ATOM	1587	HD1	TYR	A	174	85950	67161	13757	1.00	0.00	C
ATOM	1588	HD13	LEU	A	178	75400	51210	120570	1.00	0.00	H		ATOM	1588	CE1	TYR	A	174	85718	68113	14210	1.00	0.00	H
ATOM	1589	CD2	LEU	A	178	77890	50700	119800	1.00	0.00	C		ATOM	1589	HE1	TYR	A	174	85978	66969	12381	1.00	0.00	C
ATOM	1590	HD21	LEU	A	178	78250	49650	119790	1.00	0.00	H		ATOM	1590	CZ	TYR	A	174	85520	67694	11725	1.00	0.00	H
ATOM	1591	HD22	LEU	A	178	77540	51030	120810	1.00	0.00	H		ATOM	1591	OH	TYR	A	174	86404	65738	11883	1.00	0.00	C
ATOM	1592	HD23	LEU	A	178	78710	51380	119470	1.00	0.00	H		ATOM	1592	HH	TYR	A	174	86240	65493	10458	1.00	0.00	O
ATOM	1593	C	LEU	A	178	76470	49500	115230	1.00	0.00	C		ATOM	1593	CD2	TYR	A	174	85532	66012	10069	1.00	0.00	H
ATOM	1594	O	LEU	A	178	75690	48560	114930	1.00	0.00	O		ATOM	1594	HD2	TYR	A	174	86884	64922	14092	1.00	0.00	C
ATOM	1595	N	PRO	A	179	77620	49700	114520	1.00	0.00	N		ATOM	1595	CE2	TYR	A	174	87253	64199	14804	1.00	0.00	H
ATOM	1596	CD	PRO	A	179	78480	50820	114640	1.00	0.00	C		ATOM	1596	HE2	TYR	A	174	86904	64783	12684	1.00	0.00	C
ATOM	1597	HD1	PRO	A	179	79080	50550	115540	1.00	0.00	H		ATOM	1597	C	TYR	A	174	87193	63891	12149	1.00	0.00	H
ATOM	1598	HD2	PRO	A	179	77940	51790	114680	1.00	0.00	H		ATOM	1598	O	TYR	A	174	88796	66171	16787	1.00	0.00	C
ATOM	1599	CA	PRO	A	179	78300	48600	113770	1.00	0.00	C		ATOM	1599	N	ILE	A	174	89685	66276	15926	1.00	0.00	O
ATOM	1600	HA	PRO	A	179	77700	48430	112890	1.00	0.00	H		ATOM	1600	HN	ILE	A	175	88836	65139	17773	1.00	0.00	N
ATOM	1601	CB	PRO	A	179	79640	49190	113400	1.00	0.00	C		ATOM	1601	CA	ILE	A	175	88148	65098	18494	1.00	0.00	H
ATOM	1602	HB1	PRO	A	179	79870	48960	112340	1.00	0.00	H		ATOM	1602	HA	ILE	A	175	89787	63981	17734	1.00	0.00	C
ATOM	1603	HB2	PRO	A	179	80460	48930	114100	1.00	0.00	H		ATOM	1603	CB	ILE	A	175	90567	64111	16998	1.00	0.00	H
ATOM	1604	CG	PRO	A	179	79350	50700	113410	1.00	0.00	C		ATOM	1604	HB	ILE	A	175	90562	63855	19044	1.00	0.00	C
ATOM	1605	HG1	PRO	A	179	80340	51190	113440	1.00	0.00	H		ATOM	1605	CG2	ILE	A	175	91026	64847	19231	1.00	0.00	H
ATOM	1606	HG2	PRO	A	179	78780	50930	112480	1.00	0.00	H		ATOM	1606	HG21	ILE	A	175	89578	63535	20179	1.00	0.00	C
ATOM	1607	C	PRO	A	179	78460	47240	114400	1.00	0.00	C		ATOM	1607	HG22	ILE	A	175	88857	64375	20282	1.00	0.00	H
ATOM	1608	O	PRO	A	179	78690	47060	115680	1.00	0.00	O		ATOM	1608	HG23	ILE	A	175	90030	63365	21180	1.00	0.00	H
ATOM	1609	N	HSD	A	180	78220	46160	113570	1.00	0.00	N		ATOM	1609	CG1	ILE	A	175	88982	62613	20009	1.00	0.00	H
ATOM	1610	HN	HSD	A	180	77830	46410	112690	1.00	0.00	H		ATOM	1610	HG11	ILE	A	175	91779	62840	18906	1.00	0.00	C
ATOM	1611	CA	HSD	A	180	78430	44760	113970	1.00	0.00	C		ATOM	1611	HG12	ILE	A	175	92522	63114	18127	1.00	0.00	H
ATOM	1612	HA	HSD	A	180	77980	44580	114930	1.00	0.00	H		ATOM	1612	CD	ILE	A	175	91391	61820	18699	1.00	0.00	H
ATOM	1613	CB	HSD	A	180	78000	43750	112810	1.00	0.00	C		ATOM	1613	HD1	ILE	A	175	92581	62535	20142	1.00	0.00	C
ATOM	1614	HB1	HSD	A	180	78410	42760	113100	1.00	0.00	H		ATOM	1614	HD2	ILE	A	175	92007	61909	20859	1.00	0.00	H
ATOM	1615	HB2	HSD	A	180	78550	44170	111950	1.00	0.00	H		ATOM	1615	HD3	ILE	A	175	92845	63431	20742	1.00	0.00	H
ATOM	1616	ND1	HSD	A	180	75670	44140	112010	1.00	0.00	N		ATOM	1616	C	ILE	A	175	93447	61948	19768	1.00	0.00	H
ATOM	1617	HD1	HSD	A	180	75740	45000	111510	1.00	0.00	H		ATOM	1617	O	ILE	A	175	89081	62624	17366	1.00	0.00	C
ATOM	1618	CG	HSD	A	180	76590	43480	112720	1.00	0.00	C		ATOM	1618	N	GLU	A	175	88037	62220	17898	1.00	0.00	O
ATOM	1619	CE1	HSD	A	180	74560	43340	111960	1.00	0.00	C		ATOM	1619	HN	GLU	A	176	89678	61878	16427	1.00	0.00	N
ATOM	1620	HE1	HSD	A	180	73720	43750	111400	1.00	0.00	H		ATOM	1620	CA	GLU	A	176	90598	62004	16064	1.00	0.00	H
ATOM	1621	NE2	HSD	A	180	74700	42260	112700	1.00	0.00	N		ATOM	1621	HA	GLU	A	176	89005	60767	15775	1.00	0.00	C
ATOM	1622	CD2	HSD	A	180	76010	42350	113100	1.00	0.00	C		ATOM	1622	CB	GLU	A	176	87940	60798	15955	1.00	0.00	H
ATOM	1623	HD2	HSD	A	180	76490	41620	113740	1.00	0.00	H		ATOM	1623	HB1	GLU	A	176	89297	60660	14236	1.00	0.00	C
ATOM	1624	C	HSD	A	180	79910	44520	114190	1.00	0.00	C		ATOM	1624	HB2	GLU	A	176	89074	59629	13887	1.00	0.00	H
ATOM	1625	O	HSD	A	180	80780	44660	113300	1.00	0.00	O		ATOM	1625	CG	GLU	A	176	90389	60807	14098	1.00	0.00	H
ATOM	1626	N	ASN	A	181	80240	44100	115470	1.00	0.00	N		ATOM	1626	HG1	GLU	A	176	88494	61578	13322	1.00	0.00	C
ATOM	1627	HN	ASN	A	181	79520	44140	116160	1.00	0.00	H		ATOM	1627	HG2	GLU	A	176	88642	62652	13567	1.00	0.00	H
ATOM	1628	CA	ASN	A	181	81590	43740	115940	1.00	0.00	C		ATOM	1628	CD	GLU	A	176	87394	61427	13345	1.00	0.00	H
ATOM	1629	HA	ASN	A	181	81600	43820	117020	1.00	0.00	H		ATOM	1629	OE1	GLU	A	176	88953	61387	11915	1.00	0.00	C
ATOM	1630	CB	ASN	A	181	82070	42300	115430	1.00	0.00	C		ATOM	1630	OE2	GLU	A	176	89522	62318	11316	1.00	0.00	O
ATOM	1631	HB1	ASN	A	181	83120	42060	115690	1.00	0.00	H		ATOM	1631	C	GLU	A	176	88897	60232	11447	1.00	0.00	O
ATOM	1632	HB2	ASN	A	181	81910	42090	114350	1.00	0.00	H		ATOM	1632	O	GLU	A	176	89498	59501	16396	1.00	0.00	C
ATOM	1633	CG	ASN	A	181	81150	41200	116090	1.00	0.00	C		ATOM	1633	N	ILE	A	176	90672	59116	16156	1.00	0.00	O
ATOM	1634	OD1	ASN	A	181	80490	41450	117080	1.00	0.00	O		ATOM	1634	HN	ILE	A	177	88654	58817	17158	1.00	0.00	N
ATOM	1635	ND2	ASN	A	181	81280	40000	115570	1.00	0.00	N		ATOM	1635	CA	ILE	A	177	87693	59063	17255	1.00	0.00	H
ATOM	1636	HD21	ASN	A	181	80660	39260	115830	1.00	0.00	H		ATOM	1636	HA	ILE	A	177	89043	57605	17868	1.00	0.00	C
ATOM	1637	HD22	ASN	A	181	81870	39840	114780	1.00	0.00	H		ATOM	1637	CB	ILE	A	177	90085	57387	17684	1.00	0.00	H
ATOM	1638	C	ASN	A	181	82740	44770	115760	1.00	0.00	C		ATOM	1638	HB	ILE	A	177	88725	57680	19431	1.00	0.00	C
ATOM	1639	O	ASN	A	181	83920	44420	115750	1.00	0.00	O		ATOM	1639	CG2	ILE	A	177	87618	57770	19390	1.00	0.00	H
ATOM	1640	N	LYS	A	182	82350	46080	115720	1.00	0.00	N		ATOM	1640	HG21	ILE	A	177	89205	56385	20004	1.00	0.00	C
ATOM	1641	HN	LYS	A	182	81390	46290	115850	1.00	0.00	H		ATOM	1641	HG22	ILE	A	177	89297	56538	21101	1.00	0.00	H
ATOM	1642	CA	LYS	A	182	83300	47130	115390	1.00	0.00	C		ATOM	1642	HG23	ILE	A	177	90224	56095	19670	1.00	0.00	H
ATOM	1643	HA	LYS	A	182	84250	46850	115810	1.00	0.00	H		ATOM	1643	CG1	ILE	A	177	88544	55519	19791	1.00	0.00	H
ATOM	1644	CB	LYS	A	182	83200	47530	113910	1.00	0.00	C		ATOM	1644	HG11	ILE	A	177	89401	58916	20049	1.00	0.00	C
ATOM	1645	HB1	LYS	A	182	83720	48500	113770	1.00	0.00	H		ATOM	1645	HG12	ILE	A	177	89048	59049	21094	1.00	0.00	H
ATOM	1646	HB2	LYS	A	182	82140	47720	113660	1.00	0.00	H		ATOM	1646	CD	ILE	A	177	89184	59865	19513	1.00	0.00	H
ATOM	1647	CG	LYS	A	182	83740	46500	112880	1.00	0.00	C		ATOM	1647	HD1	ILE	A	177	90854	58724	20266	1.00	0.00	C
ATOM	1648	HG1	LYS	A	182	83220	45530	113030	1.00	0.00	H		ATOM	1648	HD2	ILE	A	177	91361	59486	20896	1.00	0.00	H
ATOM	1649	HG2	LYS	A	182	84840	46370	112990	1.00	0.00	H		ATOM	1649	HD3	ILE	A	177	91377	58626	19291	1.00	0.00	H
ATOM	1650	CD	LYS	A	182	83430	46980	111430	1.00	0.00	C		ATOM	1650	C	ILE	A	177	91066	57826	20884	1.00	0.00	H
ATOM	1651	HD1	LYS	A	182	83930	47970	111290	1.00	0.00	H		ATOM	1651	O	ILE	A	177	88401	56406	17244	1.00	0.00	C
ATOM	1652	HD2	LYS	A	182	82340	47130	111330	1.00	0.00	H		ATOM	1652	N	LEU	A	177	87152	56327	17065	1.00	0.00	O
ATOM	1653	CE	LYS	A	182	84060	46070	110320	1.00	0.00	C		ATOM	1653	HN	LEU	A	178	89149	55374	16723	1.00	0.00	N
ATOM	1654	HE1	LYS	A	182	83590	45070	110380	1.00	0.00	H		ATOM	1654	CA	LEU	A	178	90139	55460	16806	1.00	0.00	H
ATOM	1655	HE2	LYS	A	182	85140	45920	110520	1.00	0.00	H		ATOM	1655	HA	LEU	A	178	88620	54241	15990	1.00	0.00	C
ATOM	1656	NZ	LYS	A	182	84020	46720	109000	1.00	0.00	N		ATOM	1656	CB	LEU	A	178	87572	54198	16249	1.00	0.00	H
ATOM	1657	HZ1	LYS	A	182	83120	47230	108900	1.00	0.00	H		ATOM	1657	HB1	LEU	A	178	88918	54466	14503	1.00	0.00	C
ATOM	1658	HZ2	LYS	A	182	84070	45960	108280	1.00	0.00	H		ATOM	1658	HB2	LEU	A	178	88955	55560	14317	1.00	0.00	H
ATOM	1659	HZ3	LYS	A	182	84790	47410	108920	1.00	0.00	H		ATOM	1659	CG	LEU	A	178	88061	54108	13893	1.00	0.00	H
ATOM	1660	C	LYS	A	182	82980	48330	116200	1.00	0.00	C		ATOM	1660	HG	LEU	A	178	90165	53790	13747	1.00	0.00	C
ATOM	1661	O	LYS	A	182	81870	48630	116560	1.00	0.00	O		ATOM	1661	CD1	LEU	A	178	90115	52681	13783	1.00	0.00	H
ATOM	1662	N	ASN	A	183	83990	48960	116690	1.00	0.00	N		ATOM	1662	HD11	LEU	A	178	90247	54187	12277	1.00	0.00	C
ATOM	1663	HN	ASN	A	183	84940	48690	116620	1.00	0.00	H		ATOM	1663	HD12	LEU	A	178	90248	55295	12189	1.00	0.00	H
ATOM	1664	CA	ASN	A	183	83760	50160	117440	1.00	0.00	C		ATOM	1664	HD13	LEU	A	178	89412	53792	11660	1.00	0.00	H
ATOM	1665	HA	ASN	A	183	82970	50010	118150	1.00	0.00	H		ATOM	1665	CD2	LEU	A	178	91124	53678	11824	1.00	0.00	H
ATOM	1666	CB	ASN	A	183	85110	50560	118240	1.00	0.00	C		ATOM	1666	HD21	LEU	A	178	91503	54198	14370	1.00	0.00	C
ATOM	1667	HB1	ASN	A	183	84890	51530	118730	1.00	0.00	H		ATOM	1667	HD22	LEU	A	178	91613	55299	14473	1.00	0.00	H
ATOM	1668	HB2	ASN	A	183	85960	50600	117540	1.00	0.00	H		ATOM	1668	HD23	LEU	A	178	92351	53877	13728	1.00	0.00	H
ATOM	1669	CG	ASN	A	183	85440	49590	119370	1.00	0.00	C		ATOM	1669	C	LEU	A	178	91579	53866	15427	1.00	0.00	H
ATOM	1670	OD1	ASN	A	183	84700	48600	119560	1.00	0.00	O		ATOM	1670	O	LEU	A	178	89134	53025	16658	1.00	0.00	C
ATOM	1671	ND2	ASN	A	183	86570	49830	120030	1.00	0.00	N		ATOM	1671	N	PRO	A	178	90175	53106	17344	1.00	0.00	O
ATOM	1672	HD21	ASN	A	183	86670	49270	120850	1.00	0.00	H		ATOM	1672	CD	PRO	A	179	88474	51913	16640	1.00	0.00	N
ATOM	1673	HD22	ASN	A	183	87120	50650	119930	1.00	0.00	H		ATOM	1673	HD1	PRO	A	179	87279	51659	15880	1.00	0.00	C
ATOM	1674	C	ASN	A	183	83480	51390	116530	1.00	0.00	C		ATOM	1674	HD2	PRO	A	179	87256	52098	14859	1.00	0.00	H
ATOM	1675	O	ASN	A	183	84220	51630	115610	1.00	0.00	O		ATOM	1675	CA	PRO	A	179	86497	51929	16622	1.00	0.00	H
ATOM	1676	N	PRO	A	184	82300	52030	116600	1.00	0.00	N		ATOM	1676	HA	PRO	A	179	89051	50671	17188	1.00	0.00	C
ATOM	1677	CD	PRO	A	184	81400	51890	117780	1.00	0.00	C		ATOM	1677	CB	PRO	A	179	89325	50779	18227	1.00	0.00	H
ATOM	1678	HD1	PRO	A	184	81970	51800	118730	1.00	0.00	H		ATOM	1678	HB1	PRO	A	179	87947	49656	16967	1.00	0.00	C
ATOM	1679	HD2	PRO	A	184	80670	51060	117680	1.00	0.00	H		ATOM	1679	HB2	PRO	A	179	87265	49711	17842	1.00	0.00	H
ATOM	1680	CA	PRO	A	184	82010	53270	115890	1.00	0.00	C		ATOM	1680	CG	PRO	A	179	88281	48599	16903	1.00	0.00	H
ATOM	1681	HA	PRO	A	184	81950	52990	114850	1.00	0.00	H		ATOM	1681	HG1	PRO	A	179	87229	50144	15714	1.00	0.00	C
ATOM	1682	CB	PRO	A	184	80590	53650	116360	1.00	0.00	C		ATOM	1682	HG2	PRO	A	179	87912	49923	14865	1.00	0.00	H
ATOM	1683	HB1	PRO	A	184	79850	53090	115740	1.00	0.00	H		ATOM	1683	C	PRO	A	179	86195	49743	15659	1.00	0.00	H
ATOM	1684	HB2	PRO	A	184	80460	54750	116390	1.00	0.00	H		ATOM	1684	O	PRO	A	179	90264	50104	16491	1.00	0.00	C
ATOM	1685	CG	PRO	A	184	80660	53230	117840	1.00	0.00	C		ATOM	1685	N	HSD	A	179	90392	50481	15297	1.00	0.00	O
ATOM	1686	HG1	PRO	A	184	80970	53980	118590	1.00	0.00	H		ATOM	1686	HN	HSD	A	180	91074	49262	17205	1.00	0.00	N
ATOM	1687	HG2	PRO	A	184	79600	53130	118150	1.00	0.00	H		ATOM	1687	CA	HSD	A	180	90914	49098	18175	1.00	0.00	H
ATOM	1688	C	PRO	A	184	83090	54390	115990	1.00	0.00	C		ATOM	1688	HA	HSD	A	180	92274	48727	16564	1.00	0.00	C
ATOM	1689	O	PRO	A	184	83680	54650	117000	1.00	0.00	O		ATOM	1689	CB	HSD	A	180	92729	49470	15926	1.00	0.00	H
ATOM	1690	N	LEU	A	185	83310	55110	114870	1.00	0.00	N		ATOM	1690	HB1	HSD	A	180	93399	48466	17599	1.00	0.00	C
ATOM	1691	HN	LEU	A	185	82780	54680	114140	1.00	0.00	H		ATOM	1691	HB2	HSD	A	180	93329	49247	18387	1.00	0.00	H
ATOM	1692	CA	LEU	A	185	84120	56330	114710	1.00	0.00	C		ATOM	1692	ND1	HSD	A	180	94374	48590	17079	1.00	0.00	H
ATOM	1693	HA	LEU	A	185	84870	56320	115490	1.00	0.00	H		ATOM	1693	HD1	HSD	A	180	92404	46951	19285	1.00	0.00	N
ATOM	1694	CB	LEU	A	185	84860	56110	113350	1.00	0.00	C		ATOM	1694	CG	HSD	A	180	91534	47402	19484	1.00	0.00	H
ATOM	1695	HB1	LEU	A	185	85240	57120	113110	1.00	0.00	H		ATOM	1695	CE1	HSD	A	180	93334	47224	18289	1.00	0.00	C
ATOM	1696	HB2	LEU	A	185	84110	55940	112550	1.00	0.00	H		ATOM	1696	HE1	HSD	A	180	92786	45731	19821	1.00	0.00	C
ATOM	1697	CG	LEU	A	185	86040	55100	113350	1.00	0.00	C		ATOM	1697	NE2	HSD	A	180	92245	45335	20681	1.00	0.00	H
ATOM	1698	HG	LEU	A	185	85720	54100	113720	1.00	0.00	H		ATOM	1698	CD2	HSD	A	180	93839	45232	19188	1.00	0.00	N
ATOM	1699	CD1	LEU	A	185	86540	54950	111920	1.00	0.00	C		ATOM	1699	HD2	HSD	A	180	94197	46185	18236	1.00	0.00	C
ATOM	1700	HD11	LEU	A	185	87470	54340	111930	1.00	0.00	H		ATOM	1700	C	HSD	A	180	95119	46067	17682	1.00	0.00	H
ATOM	1701	HD12	LEU	A	185	86680	55940	111430	1.00	0.00	H		ATOM	1701	O	HSD	A	180	91899	47545	15669	1.00	0.00	C
ATOM	1702	HD13	LEU	A	185	85780	54560	111210	1.00	0.00	H		ATOM	1702	N	ASN	A	180	91034	46756	16010	1.00	0.00	O
ATOM	1703	CD2	LEU	A	185	87230	55420	114370	1.00	0.00	C		ATOM	1703	HN	ASN	A	181	92602	47442	14503	1.00	0.00	N
ATOM	1704	HD21	LEU	A	185	87840	56210	113890	1.00	0.00	H		ATOM	1704	CA	ASN	A	181	93380	48043	14333	1.00	0.00	H
ATOM	1705	HD22	LEU	A	185	87900	54530	114400	1.00	0.00	H		ATOM	1705	HA	ASN	A	181	92638	46387	13483	1.00	0.00	C
ATOM	1706	HD23	LEU	A	185	86930	55680	115410	1.00	0.00	H		ATOM	1706	CB	ASN	A	181	93232	46662	12625	1.00	0.00	H
ATOM	1707	C	LEU	A	185	83360	57610	114760	1.00	0.00	C		ATOM	1707	HB1	ASN	A	181	93288	45064	13998	1.00	0.00	C
ATOM	1708	O	LEU	A	185	83780	58590	115300	1.00	0.00	O		ATOM	1708	HB2	ASN	A	181	93310	44318	13176	1.00	0.00	H
ATOM	1709	N	ARG	A	186	82190	57660	114160	1.00	0.00	N		ATOM	1709	CG	ASN	A	181	92792	44656	14905	1.00	0.00	H
ATOM	1710	HN	ARG	A	186	81870	56800	113780	1.00	0.00	H		ATOM	1710	OD1	ASN	A	181	94783	45361	14327	1.00	0.00	C
ATOM	1711	CA	ARG	A	186	81420	58880	114080	1.00	0.00	C		ATOM	1711	ND2	ASN	A	181	95271	46480	14040	1.00	0.00	O
ATOM	1712	HA	ARG	A	186	81660	59630	114810	1.00	0.00	H		ATOM	1712	HD21	ASN	A	181	95503	44347	14854	1.00	0.00	N
ATOM	1713	CB	ARG	A	186	81540	59470	112690	1.00	0.00	C		ATOM	1713	HD22	ASN	A	181	96456	44489	15121	1.00	0.00	H
ATOM	1714	HB1	ARG	A	186	82510	60010	112710	1.00	0.00	H		ATOM	1714	C	ASN	A	181	95135	43429	14704	1.00	0.00	H
ATOM	1715	HB2	ARG	A	186	80740	60210	112470	1.00	0.00	H		ATOM	1715	O	ASN	A	181	91294	46051	12761	1.00	0.00	C
ATOM	1716	CG	ARG	A	186	81640	58420	111490	1.00	0.00	C		ATOM	1716	N	LYS	A	181	91101	44965	12287	1.00	0.00	O
ATOM	1717	HG1	ARG	A	186	80710	57840	111320	1.00	0.00	H		ATOM	1717	HN	LYS	A	182	90367	47033	12730	1.00	0.00	N
ATOM	1718	HG2	ARG	A	186	82500	57740	111710	1.00	0.00	H		ATOM	1718	CA	LYS	A	182	90632	47903	13139	1.00	0.00	H
ATOM	1719	CD	ARG	A	186	82200	59080	110160	1.00	0.00	C		ATOM	1719	HA	LYS	A	182	89068	46747	12116	1.00	0.00	C
ATOM	1720	HD1	ARG	A	186	83230	59480	110290	1.00	0.00	H		ATOM	1720	CB	LYS	A	182	89273	46073	11297	1.00	0.00	H
ATOM	1721	HD2	ARG	A	186	81600	59950	109830	1.00	0.00	H		ATOM	1721	HB1	LYS	A	182	88126	46003	13127	1.00	0.00	C
ATOM	1722	NE	ARG	A	186	82250	58060	109080	1.00	0.00	N		ATOM	1722	HB2	LYS	A	182	88451	44945	13222	1.00	0.00	H
ATOM	1723	HE	ARG	A	186	82190	57080	109250	1.00	0.00	H		ATOM	1723	CG	LYS	A	182	87044	46067	12883	1.00	0.00	H
ATOM	1724	CZ	ARG	A	186	82580	58320	107780	1.00	0.00	C		ATOM	1724	HG1	LYS	A	182	88033	46662	14523	1.00	0.00	C
ATOM	1725	NH1	ARG	A	186	82890	59550	107410	1.00	0.00	N		ATOM	1725	HG2	LYS	A	182	87645	47689	14354	1.00	0.00	H
ATOM	1726	HH11	ARG	A	186	82710	60290	108070	1.00	0.00	H		ATOM	1726	CD	LYS	A	182	89053	46716	14959	1.00	0.00	H
ATOM	1727	HH12	ARG	A	186	83270	59650	106490	1.00	0.00	H		ATOM	1727	HD1	LYS	A	182	87078	45947	15411	1.00	0.00	C
ATOM	1728	NH2	ARG	A	186	82730	57290	106910	1.00	0.00	N		ATOM	1728	HD2	LYS	A	182	86112	45868	14867	1.00	0.00	H
ATOM	1729	HH21	ARG	A	186	82320	56400	107130	1.00	0.00	H		ATOM	1729	CE	LYS	A	182	86889	46651	16249	1.00	0.00	H
ATOM	1730	HH22	ARG	A	186	82850	57500	105940	1.00	0.00	H		ATOM	1730	HE1	LYS	A	182	87501	44509	15889	1.00	0.00	C
ATOM	1731	C	ARG	A	186	79890	58730	114430	1.00	0.00	C		ATOM	1731	HE2	LYS	A	182	88524	44533	16323	1.00	0.00	H
ATOM	1732	O	ARG	A	186	79440	57590	114590	1.00	0.00	O		ATOM	1732	NZ	LYS	A	182	87478	43855	14991	1.00	0.00	H
ATOM	1733	N	GLU	A	187	79040	59830	114570	1.00	0.00	N		ATOM	1733	HZ1	LYS	A	182	86689	43890	16905	1.00	0.00	N
ATOM	1734	HN	GLU	A	187	79300	60790	114480	1.00	0.00	H		ATOM	1734	HZ2	LYS	A	182	86841	44384	17807	1.00	0.00	H
ATOM	1735	CA	GLU	A	187	77650	59680	114960	1.00	0.00	C		ATOM	1735	HZ3	LYS	A	182	87025	42907	16955	1.00	0.00	H
ATOM	1736	HA	GLU	A	187	77350	58660	115110	1.00	0.00	H		ATOM	1736	C	LYS	A	182	85663	43878	16732	1.00	0.00	H
ATOM	1737	CB	GLU	A	187	77480	60500	116340	1.00	0.00	C		ATOM	1737	O	LYS	A	182	88365	47996	11629	1.00	0.00	C
ATOM	1738	HB1	GLU	A	187	76400	60540	116610	1.00	0.00	H		ATOM	1738	N	ASN	A	182	88752	49112	11894	1.00	0.00	O
ATOM	1739	HB2	GLU	A	187	77960	61500	116260	1.00	0.00	H		ATOM	1739	HN	ASN	A	183	87292	47791	10822	1.00	0.00	N
ATOM	1740	CG	GLU	A	187	78130	59720	117490	1.00	0.00	C		ATOM	1740	CA	ASN	A	183	86835	46927	10627	1.00	0.00	H
ATOM	1741	HG1	GLU	A	187	79160	59450	117170	1.00	0.00	H		ATOM	1741	HA	ASN	A	183	86578	48934	10202	1.00	0.00	C
ATOM	1742	HG2	GLU	A	187	77500	58830	117710	1.00	0.00	H		ATOM	1742	CB	ASN	A	183	87265	49766	10160	1.00	0.00	H
ATOM	1743	CD	GLU	A	187	78010	60620	118700	1.00	0.00	C		ATOM	1743	HB1	ASN	A	183	86029	48662	8754	1.00	0.00	C
ATOM	1744	OE1	GLU	A	187	77450	60310	119760	1.00	0.00	O		ATOM	1744	HB2	ASN	A	183	85502	49582	8421	1.00	0.00	H
ATOM	1745	OE2	GLU	A	187	78600	61740	118620	1.00	0.00	O		ATOM	1745	CG	ASN	A	183	85408	47758	8938	1.00	0.00	H
ATOM	1746	C	GLU	A	187	76630	60280	113960	1.00	0.00	C		ATOM	1746	OD1	ASN	A	183	87138	48367	7809	1.00	0.00	C
ATOM	1747	O	GLU	A	187	76850	61300	113310	1.00	0.00	O		ATOM	1747	ND2	ASN	A	183	87893	49295	7584	1.00	0.00	O
ATOM	1748	N	ALA	A	188	75430	59620	113860	1.00	0.00	N		ATOM	1748	HD21	ASN	A	183	87219	47114	7264	1.00	0.00	N
ATOM	1749	HN	ALA	A	188	75280	58800	114410	1.00	0.00	H		ATOM	1749	HD22	ASN	A	183	87897	46963	6545	1.00	0.00	H
ATOM	1750	CA	ALA	A	188	74370	60020	113050	1.00	0.00	C		ATOM	1750	C	ASN	A	183	86637	46410	7672	1.00	0.00	H
ATOM	1751	HA	ALA	A	188	74600	61000	112660	1.00	0.00	H		ATOM	1751	O	ASN	A	183	85383	49273	11111	1.00	0.00	C
ATOM	1752	CB	ALA	A	188	74140	59000	112020	1.00	0.00	C		ATOM	1752	N	PRO	A	183	84717	48320	11481	1.00	0.00	O
ATOM	1753	HB1	ALA	A	188	74090	58060	112600	1.00	0.00	H		ATOM	1753	CD	PRO	A	184	85116	50487	11607	1.00	0.00	N
ATOM	1754	HB2	ALA	A	188	74940	59020	111250	1.00	0.00	H		ATOM	1754	HD1	PRO	A	184	85694	51680	10928	1.00	0.00	C
ATOM	1755	HB3	ALA	A	188	73150	59210	111550	1.00	0.00	H		ATOM	1755	HD2	PRO	A	184	85534	51567	9835	1.00	0.00	H
ATOM	1756	C	ALA	A	188	73080	60190	113950	1.00	0.00	C		ATOM	1756	CA	PRO	A	184	86775	51708	11183	1.00	0.00	H
ATOM	1757	O	ALA	A	188	72480	59240	114450	1.00	0.00	O		ATOM	1757	HA	PRO	A	184	84000	50810	12494	1.00	0.00	C
ATOM	1758	N	TRP	A	189	72750	61500	114110	1.00	0.00	N		ATOM	1758	CB	PRO	A	184	84120	50186	13368	1.00	0.00	H
ATOM	1759	HN	TRP	A	189	73330	62210	113720	1.00	0.00	H		ATOM	1759	HB1	PRO	A	184	84138	52348	12722	1.00	0.00	C
ATOM	1760	CA	TRP	A	189	71770	61950	115070	1.00	0.00	C		ATOM	1760	HB2	PRO	A	184	84825	52472	13586	1.00	0.00	H
ATOM	1761	HA	TRP	A	189	71650	61130	115770	1.00	0.00	H		ATOM	1761	CG	PRO	A	184	83137	52772	12952	1.00	0.00	H
ATOM	1762	CB	TRP	A	189	72140	63270	115720	1.00	0.00	C		ATOM	1762	HG1	PRO	A	184	84829	52870	11450	1.00	0.00	C
ATOM	1763	HB1	TRP	A	189	71250	63920	115910	1.00	0.00	H		ATOM	1763	HG2	PRO	A	184	84132	53180	10642	1.00	0.00	H
ATOM	1764	HB2	TRP	A	189	72700	63900	114990	1.00	0.00	H		ATOM	1764	C	PRO	A	184	85533	53726	11525	1.00	0.00	H
ATOM	1765	CG	TRP	A	189	72840	63050	117060	1.00	0.00	C		ATOM	1765	O	PRO	A	184	82603	50409	11971	1.00	0.00	C
ATOM	1766	CD1	TRP	A	189	74190	63110	117350	1.00	0.00	C		ATOM	1766	N	LEU	A	184	82390	50401	10747	1.00	0.00	O
ATOM	1767	HD1	TRP	A	189	74870	63590	116660	1.00	0.00	H		ATOM	1767	HN	LEU	A	185	81674	50088	12903	1.00	0.00	N
ATOM	1768	NE1	TRP	A	189	74410	62610	118660	1.00	0.00	N		ATOM	1768	CA	LEU	A	185	81822	50246	13876	1.00	0.00	H
ATOM	1769	HE1	TRP	A	189	75280	62350	119020	1.00	0.00	H		ATOM	1769	HA	LEU	A	185	80334	49533	12620	1.00	0.00	C
ATOM	1770	CE2	TRP	A	189	73260	62230	119260	1.00	0.00	C		ATOM	1770	CB	LEU	A	185	80228	49549	11545	1.00	0.00	H
ATOM	1771	CD2	TRP	A	189	72240	62470	118290	1.00	0.00	C		ATOM	1771	HB1	LEU	A	185	80185	48071	13248	1.00	0.00	C
ATOM	1772	CE3	TRP	A	189	70980	62020	118620	1.00	0.00	C		ATOM	1772	HB2	LEU	A	185	79202	47632	12975	1.00	0.00	H
ATOM	1773	HE3	TRP	A	189	70190	62100	117880	1.00	0.00	H		ATOM	1773	CG	LEU	A	185	80295	48393	14306	1.00	0.00	H
ATOM	1774	CZ3	TRP	A	189	70680	61660	119960	1.00	0.00	C		ATOM	1774	HG	LEU	A	185	81228	46982	12750	1.00	0.00	C
ATOM	1775	HZ3	TRP	A	189	69640	61580	120230	1.00	0.00	H		ATOM	1775	CD1	LEU	A	185	82205	47313	13161	1.00	0.00	H
ATOM	1776	CZ2	TRP	A	189	73010	61860	120560	1.00	0.00	C		ATOM	1776	HD11	LEU	A	185	81014	45572	13314	1.00	0.00	C
ATOM	1777	HZ2	TRP	A	189	73820	61730	121260	1.00	0.00	H		ATOM	1777	HD12	LEU	A	185	80307	45026	12653	1.00	0.00	H
ATOM	1778	CH2	TRP	A	189	71720	61460	120890	1.00	0.00	C		ATOM	1778	HD13	LEU	A	185	80615	45605	14350	1.00	0.00	H
ATOM	1779	HH2	TRP	A	189	71560	61100	121900	1.00	0.00	H		ATOM	1779	CD2	LEU	A	185	81969	45006	13283	1.00	0.00	H
ATOM	1780	C	TRP	A	189	70600	62040	114230	1.00	0.00	C		ATOM	1780	HD21	LEU	A	185	81306	46924	11241	1.00	0.00	C
ATOM	1781	O	TRP	A	189	70500	62990	113460	1.00	0.00	O		ATOM	1781	HD22	LEU	A	185	81565	47904	10786	1.00	0.00	H
ATOM	1782	N	LEU	A	190	69670	61150	114360	1.00	0.00	N		ATOM	1782	HD23	LEU	A	185	80380	46564	10744	1.00	0.00	H
ATOM	1783	HN	LEU	A	190	69650	60430	115050	1.00	0.00	H		ATOM	1783	C	LEU	A	185	82106	46227	10912	1.00	0.00	H
ATOM	1784	CA	LEU	A	190	68460	61010	113540	1.00	0.00	C		ATOM	1784	O	LEU	A	185	79182	50455	13067	1.00	0.00	C
ATOM	1785	HA	LEU	A	190	68320	61860	112890	1.00	0.00	H		ATOM	1785	N	ARG	A	185	78047	50133	12800	1.00	0.00	O
ATOM	1786	CB	LEU	A	190	68550	59640	112730	1.00	0.00	C		ATOM	1786	HN	ARG	A	186	79460	51602	13643	1.00	0.00	N
ATOM	1787	HB1	LEU	A	190	67610	59320	112250	1.00	0.00	H		ATOM	1787	CA	ARG	A	186	80384	51945	13791	1.00	0.00	H
ATOM	1788	HB2	LEU	A	190	68640	58850	113510	1.00	0.00	H		ATOM	1788	HA	ARG	A	186	78525	52613	14065	1.00	0.00	C
ATOM	1789	CG	LEU	A	190	69730	59470	111790	1.00	0.00	C		ATOM	1789	CB	ARG	A	186	77994	52848	13154	1.00	0.00	H
ATOM	1790	HG	LEU	A	190	70680	59560	112360	1.00	0.00	H		ATOM	1790	HB1	ARG	A	186	77621	52189	15160	1.00	0.00	C
ATOM	1791	CD1	LEU	A	190	69540	58050	111210	1.00	0.00	C		ATOM	1791	HB2	ARG	A	186	77047	51333	14744	1.00	0.00	H
ATOM	1792	HD11	LEU	A	190	68550	57930	110730	1.00	0.00	H		ATOM	1792	CG	ARG	A	186	76894	52998	15390	1.00	0.00	H
ATOM	1793	HD12	LEU	A	190	69730	57240	111950	1.00	0.00	H		ATOM	1793	HG1	ARG	A	186	78311	51900	16558	1.00	0.00	C
ATOM	1794	HD13	LEU	A	190	70180	57810	110340	1.00	0.00	H		ATOM	1794	HG2	ARG	A	186	77518	51991	17330	1.00	0.00	H
ATOM	1795	CD2	LEU	A	190	69810	60470	110680	1.00	0.00	C		ATOM	1795	CD	ARG	A	186	79105	52626	16836	1.00	0.00	H
ATOM	1796	HD21	LEU	A	190	69050	60230	109900	1.00	0.00	H		ATOM	1796	HD1	ARG	A	186	78946	50499	16661	1.00	0.00	C
ATOM	1797	HD22	LEU	A	190	70810	60560	110200	1.00	0.00	H		ATOM	1797	HD2	ARG	A	186	79446	50321	17638	1.00	0.00	H
ATOM	1798	HD23	LEU	A	190	69520	61490	111000	1.00	0.00	H		ATOM	1798	NE	ARG	A	186	79741	50421	15889	1.00	0.00	H
ATOM	1799	C	LEU	A	190	67170	60990	114290	1.00	0.00	C		ATOM	1799	HE	ARG	A	186	77772	49486	16510	1.00	0.00	N
ATOM	1800	O	LEU	A	190	66960	60220	115210	1.00	0.00	O		ATOM	1800	CZ	ARG	A	186	76826	49811	16495	1.00	0.00	H
ATOM	1801	N	SER	A	191	66260	61840	113850	1.00	0.00	N		ATOM	1801	NH1	ARG	A	186	77932	48187	16447	1.00	0.00	C
ATOM	1802	HN	SER	A	191	66530	62430	113090	1.00	0.00	H		ATOM	1802	HH11	ARG	A	186	79065	47624	16816	1.00	0.00	N
ATOM	1803	CA	SER	A	191	64870	61710	114300	1.00	0.00	C		ATOM	1803	HH12	ARG	A	186	79655	48198	17383	1.00	0.00	H
ATOM	1804	HA	SER	A	191	64780	61260	115280	1.00	0.00	H		ATOM	1804	NH2	ARG	A	186	79042	46670	17116	1.00	0.00	H
ATOM	1805	CB	SER	A	191	64320	63150	114430	1.00	0.00	C		ATOM	1805	HH21	ARG	A	186	76886	47448	16242	1.00	0.00	N
ATOM	1806	HB1	SER	A	191	64640	63680	113510	1.00	0.00	H		ATOM	1806	HH22	ARG	A	186	75929	47735	16226	1.00	0.00	H
ATOM	1807	HB2	SER	A	191	64940	63550	115260	1.00	0.00	H		ATOM	1807	C	ARG	A	186	77112	46479	16145	1.00	0.00	H
ATOM	1808	OG	SER	A	191	62960	63420	114730	1.00	0.00	O		ATOM	1808	O	ARG	A	186	79289	53877	14412	1.00	0.00	C
ATOM	1809	HG1	SER	A	191	62710	64330	114550	1.00	0.00	H		ATOM	1809	N	GLU	A	186	80531	53794	14617	1.00	0.00	O
ATOM	1810	C	SER	A	191	64020	60900	113270	1.00	0.00	C		ATOM	1810	HN	GLU	A	187	78606	55000	14620	1.00	0.00	N
ATOM	1811	O	SER	A	191	64200	61090	112090	1.00	0.00	O		ATOM	1811	CA	GLU	A	187	77663	55010	14296	1.00	0.00	H
ATOM	1812	N	PHE	A	192	63140	60040	113830	1.00	0.00	N		ATOM	1812	HA	GLU	A	187	79186	56226	15148	1.00	0.00	C
ATOM	1813	HN	PHE	A	192	63080	59870	114810	1.00	0.00	H		ATOM	1813	CB	GLU	A	187	80257	56134	15257	1.00	0.00	H
ATOM	1814	CA	PHE	A	192	62150	59360	113180	1.00	0.00	C		ATOM	1814	HB1	GLU	A	187	78887	57357	14144	1.00	0.00	C
ATOM	1815	HA	PHE	A	192	62130	59660	112140	1.00	0.00	H		ATOM	1815	HB2	GLU	A	187	79285	58281	14616	1.00	0.00	H
ATOM	1816	CB	PHE	A	192	62520	57850	113200	1.00	0.00	C		ATOM	1816	CG	GLU	A	187	77804	57477	13929	1.00	0.00	H
ATOM	1817	HB1	PHE	A	192	62680	57480	114230	1.00	0.00	H		ATOM	1817	HG1	GLU	A	187	79519	57205	12701	1.00	0.00	C
ATOM	1818	HB2	PHE	A	192	63370	57730	112490	1.00	0.00	H		ATOM	1818	HG2	GLU	A	187	79076	56368	12120	1.00	0.00	H
ATOM	1819	CG	PHE	A	192	61500	56870	112540	1.00	0.00	C		ATOM	1819	CD	GLU	A	187	80574	56917	12895	1.00	0.00	H
ATOM	1820	CD1	PHE	A	192	61140	55740	113270	1.00	0.00	C		ATOM	1820	OE1	GLU	A	187	79432	58440	11829	1.00	0.00	C
ATOM	1821	HD1	PHE	A	192	61570	55580	114250	1.00	0.00	H		ATOM	1821	OE2	GLU	A	187	79689	59530	12311	1.00	0.00	O
ATOM	1822	CE1	PHE	A	192	60210	54760	112740	1.00	0.00	C		ATOM	1822	C	GLU	A	187	79078	58314	10686	1.00	0.00	O
ATOM	1823	HE1	PHE	A	192	59810	53920	113290	1.00	0.00	H		ATOM	1823	O	GLU	A	187	78706	56633	16567	1.00	0.00	C
ATOM	1824	CZ	PHE	A	192	59810	54860	111390	1.00	0.00	C		ATOM	1824	N	ALA	A	187	77563	56523	16936	1.00	0.00	O
ATOM	1825	HZ	PHE	A	192	59370	53990	110930	1.00	0.00	H		ATOM	1825	HN	ALA	A	188	79561	57244	17349	1.00	0.00	N
ATOM	1826	CD2	PHE	A	192	61100	56940	111200	1.00	0.00	C		ATOM	1826	CA	ALA	A	188	80509	57398	17083	1.00	0.00	H
ATOM	1827	HD2	PHE	A	192	61350	57760	110540	1.00	0.00	H		ATOM	1827	HA	ALA	A	188	79316	57882	18656	1.00	0.00	C
ATOM	1828	CE2	PHE	A	192	60220	55980	110660	1.00	0.00	C		ATOM	1828	CB	ALA	A	188	78272	58119	18795	1.00	0.00	H
ATOM	1829	HE2	PHE	A	192	60100	55960	109590	1.00	0.00	H		ATOM	1829	HB1	ALA	A	188	79897	57054	19821	1.00	0.00	C
ATOM	1830	C	PHE	A	192	60680	59600	113670	1.00	0.00	C		ATOM	1830	HB2	ALA	A	188	80992	57020	19641	1.00	0.00	H
ATOM	1831	O	PHE	A	192	60320	59710	114890	1.00	0.00	O		ATOM	1831	HB3	ALA	A	188	79447	56038	19829	1.00	0.00	H
ATOM	1832	N	TRP	A	193	59670	59870	112790	1.00	0.00	N		ATOM	1832	C	ALA	A	188	79535	57547	20749	1.00	0.00	H
ATOM	1833	HN	TRP	A	193	59780	59860	111800	1.00	0.00	H		ATOM	1833	O	ALA	A	188	79976	59308	18714	1.00	0.00	C
ATOM	1834	CA	TRP	A	193	58370	60380	113260	1.00	0.00	C		ATOM	1834	N	TRP	A	188	81172	59402	18428	1.00	0.00	O
ATOM	1835	HA	TRP	A	193	58070	60000	114230	1.00	0.00	H		ATOM	1835	HN	TRP	A	189	79248	60359	19000	1.00	0.00	N
ATOM	1836	CB	TRP	A	193	58380	61920	113360	1.00	0.00	C		ATOM	1836	CA	TRP	A	189	78279	60203	19178	1.00	0.00	H
ATOM	1837	HB1	TRP	A	193	59110	62210	114140	1.00	0.00	H		ATOM	1837	HA	TRP	A	189	79766	61714	18924	1.00	0.00	C
ATOM	1838	HB2	TRP	A	193	57390	62240	113750	1.00	0.00	H		ATOM	1838	CB	TRP	A	189	80842	61658	18857	1.00	0.00	H
ATOM	1839	CG	TRP	A	193	58830	62700	112180	1.00	0.00	C		ATOM	1839	HB1	TRP	A	189	79127	62700	17818	1.00	0.00	C
ATOM	1840	CD1	TRP	A	193	60200	62920	111850	1.00	0.00	C		ATOM	1840	HB2	TRP	A	189	79549	63705	18032	1.00	0.00	H
ATOM	1841	HD1	TRP	A	193	60880	62130	112150	1.00	0.00	H		ATOM	1841	CG	TRP	A	189	78044	62658	18058	1.00	0.00	H
ATOM	1842	NE1	TRP	A	193	60280	63700	110750	1.00	0.00	N		ATOM	1842	CD1	TRP	A	189	79470	62389	16399	1.00	0.00	C
ATOM	1843	HE1	TRP	A	193	60980	64110	110200	1.00	0.00	H		ATOM	1843	HD1	TRP	A	189	79058	61326	15644	1.00	0.00	C
ATOM	1844	CE2	TRP	A	193	59010	63970	110310	1.00	0.00	C		ATOM	1844	NE1	TRP	A	189	78290	60662	16013	1.00	0.00	H
ATOM	1845	CD2	TRP	A	193	58090	63370	111170	1.00	0.00	C		ATOM	1845	HE1	TRP	A	189	79705	61286	14416	1.00	0.00	N
ATOM	1846	CE3	TRP	A	193	56750	63640	111000	1.00	0.00	C		ATOM	1846	CE2	TRP	A	189	79641	60671	13660	1.00	0.00	H
ATOM	1847	HE3	TRP	A	193	55990	63250	111650	1.00	0.00	H		ATOM	1847	CD2	TRP	A	189	80604	62306	14400	1.00	0.00	C
ATOM	1848	CZ3	TRP	A	193	56380	64530	109960	1.00	0.00	C		ATOM	1848	CE3	TRP	A	189	80432	63082	15513	1.00	0.00	C
ATOM	1849	HZ3	TRP	A	193	55340	64780	109840	1.00	0.00	H		ATOM	1849	HE3	TRP	A	189	81229	64175	15795	1.00	0.00	C
ATOM	1850	CZ2	TRP	A	193	58650	64770	109270	1.00	0.00	C		ATOM	1850	CZ3	TRP	A	189	81043	64544	16793	1.00	0.00	H
ATOM	1851	HZ2	TRP	A	193	59480	65250	108780	1.00	0.00	H		ATOM	1851	HZ3	TRP	A	189	82171	64578	14881	1.00	0.00	C
ATOM	1852	CH2	TRP	A	193	57330	65110	109090	1.00	0.00	C		ATOM	1852	CZ2	TRP	A	189	82895	65349	15094	1.00	0.00	H
ATOM	1853	HH2	TRP	A	193	57030	65720	108240	1.00	0.00	H		ATOM	1853	HZ2	TRP	A	189	81508	62723	13420	1.00	0.00	C
ATOM	1854	C	TRP	A	193	57330	59810	112200	1.00	0.00	C		ATOM	1854	CH2	TRP	A	189	81656	62227	12472	1.00	0.00	H
ATOM	1855	O	TRP	A	193	57610	59780	111060	1.00	0.00	O		ATOM	1855	HH2	TRP	A	189	82338	63810	13760	1.00	0.00	C
ATOM	1856	N	SER	A	194	56170	59310	112660	1.00	0.00	N		ATOM	1856	C	TRP	A	189	83098	64025	13023	1.00	0.00	H
ATOM	1857	HN	SER	A	194	55990	59310	113640	1.00	0.00	H		ATOM	1857	O	TRP	A	189	79659	62561	20242	1.00	0.00	C
ATOM	1858	CA	SER	A	194	55020	59040	111810	1.00	0.00	C		ATOM	1858	N	LEU	A	189	78550	62774	20680	1.00	0.00	O
ATOM	1859	HA	SER	A	194	54200	59040	112510	1.00	0.00	H		ATOM	1859	HN	LEU	A	190	80812	62921	20859	1.00	0.00	N
ATOM	1860	CB	SER	A	194	54670	60170	110800	1.00	0.00	C		ATOM	1860	CA	LEU	A	190	81643	62653	20379	1.00	0.00	H
ATOM	1861	HB1	SER	A	194	53910	59790	110080	1.00	0.00	H		ATOM	1861	HA	LEU	A	190	80886	63668	22063	1.00	0.00	C
ATOM	1862	HB2	SER	A	194	55580	60240	110160	1.00	0.00	H		ATOM	1862	CB	LEU	A	190	79909	63572	22513	1.00	0.00	H
ATOM	1863	OG	SER	A	194	54140	61320	111420	1.00	0.00	O		ATOM	1863	HB1	LEU	A	190	81877	62978	22965	1.00	0.00	C
ATOM	1864	HG1	SER	A	194	53440	60900	111930	1.00	0.00	H		ATOM	1864	HB2	LEU	A	190	82148	63548	23879	1.00	0.00	H
ATOM	1865	C	SER	A	194	55090	57680	111160	1.00	0.00	C		ATOM	1865	CG	LEU	A	190	82855	62988	22439	1.00	0.00	H
ATOM	1866	O	SER	A	194	54240	57380	110310	1.00	0.00	O		ATOM	1866	HG	LEU	A	190	81522	61537	23363	1.00	0.00	C
ATOM	1867	N	GLU	A	195	56000	56820	111630	1.00	0.00	N		ATOM	1867	CD1	LEU	A	190	81394	60915	22451	1.00	0.00	H
ATOM	1868	HN	GLU	A	195	56550	57000	112450	1.00	0.00	H		ATOM	1868	HD11	LEU	A	190	82670	60988	24126	1.00	0.00	C
ATOM	1869	CA	GLU	A	195	56300	55540	111030	1.00	0.00	C		ATOM	1869	HD12	LEU	A	190	83007	61621	24975	1.00	0.00	H
ATOM	1870	HA	GLU	A	195	57000	55010	111660	1.00	0.00	H		ATOM	1870	HD13	LEU	A	190	83531	60876	23432	1.00	0.00	H
ATOM	1871	CB	GLU	A	195	55140	54500	111110	1.00	0.00	C		ATOM	1871	CD2	LEU	A	190	82453	59962	24492	1.00	0.00	H
ATOM	1872	HB1	GLU	A	195	55450	53510	110730	1.00	0.00	H		ATOM	1872	HD21	LEU	A	190	80209	61509	24124	1.00	0.00	C
ATOM	1873	HB2	GLU	A	195	54250	54720	110480	1.00	0.00	H		ATOM	1873	HD22	LEU	A	190	79377	61754	23430	1.00	0.00	H
ATOM	1874	CG	GLU	A	195	54800	54350	112540	1.00	0.00	C		ATOM	1874	HD23	LEU	A	190	80193	62115	25055	1.00	0.00	H
ATOM	1875	HG1	GLU	A	195	54310	55300	112840	1.00	0.00	H		ATOM	1875	C	LEU	A	190	79972	60464	24417	1.00	0.00	H
ATOM	1876	HG2	GLU	A	195	55570	53890	113200	1.00	0.00	H		ATOM	1876	O	LEU	A	190	81200	65176	21775	1.00	0.00	C
ATOM	1877	CD	GLU	A	195	53590	53380	112800	1.00	0.00	C		ATOM	1877	N	SER	A	190	81692	65451	20649	1.00	0.00	O
ATOM	1878	OE1	GLU	A	195	53730	52200	112470	1.00	0.00	O		ATOM	1878	HN	SER	A	191	81054	66088	22781	1.00	0.00	N
ATOM	1879	OE2	GLU	A	195	52520	53820	113310	1.00	0.00	O		ATOM	1879	CA	SER	A	191	80403	65792	23476	1.00	0.00	H
ATOM	1880	C	GLU	A	195	56900	55550	109600	1.00	0.00	C		ATOM	1880	HA	SER	A	191	81627	67403	22825	1.00	0.00	C
ATOM	1881	O	GLU	A	195	57110	54540	108970	1.00	0.00	O		ATOM	1881	CB	SER	A	191	82388	67500	22064	1.00	0.00	H
ATOM	1882	N	VAL	A	196	57160	56740	109010	1.00	0.00	N		ATOM	1882	HB1	SER	A	191	80585	68440	22495	1.00	0.00	C
ATOM	1883	HN	VAL	A	196	56990	57560	109540	1.00	0.00	H		ATOM	1883	HB2	SER	A	191	79714	68456	23184	1.00	0.00	H
ATOM	1884	CA	VAL	A	196	57750	56820	107690	1.00	0.00	C		ATOM	1884	OG	SER	A	191	80204	68110	21504	1.00	0.00	H
ATOM	1885	HA	VAL	A	196	58330	55950	107400	1.00	0.00	H		ATOM	1885	HG1	SER	A	191	81150	69799	22442	1.00	0.00	O
ATOM	1886	CB	VAL	A	196	56640	57120	106570	1.00	0.00	C		ATOM	1886	C	SER	A	191	80522	70299	22969	1.00	0.00	H
ATOM	1887	HB	VAL	A	196	57110	57510	105640	1.00	0.00	H		ATOM	1887	O	SER	A	191	82311	67726	24123	1.00	0.00	C
ATOM	1888	CG1	VAL	A	196	55890	55830	106200	1.00	0.00	C		ATOM	1888	N	PHE	A	191	81873	67250	25133	1.00	0.00	O
ATOM	1889	HG11	VAL	A	196	55290	55610	107110	1.00	0.00	H		ATOM	1889	HN	PHE	A	192	83377	68457	24100	1.00	0.00	N
ATOM	1890	HG12	VAL	A	196	56530	54970	105930	1.00	0.00	H		ATOM	1890	CA	PHE	A	192	83917	68595	23274	1.00	0.00	H
ATOM	1891	HG13	VAL	A	196	55150	56130	105420	1.00	0.00	H		ATOM	1891	HA	PHE	A	192	84023	68928	25303	1.00	0.00	C
ATOM	1892	CG2	VAL	A	196	55640	58240	107020	1.00	0.00	C		ATOM	1892	CB	PHE	A	192	83268	68935	26075	1.00	0.00	H
ATOM	1893	HG21	VAL	A	196	55060	57900	107910	1.00	0.00	H		ATOM	1893	HB1	PHE	A	192	85244	68030	25745	1.00	0.00	C
ATOM	1894	HG22	VAL	A	196	54890	58500	106250	1.00	0.00	H		ATOM	1894	HB2	PHE	A	192	86013	67950	24948	1.00	0.00	H
ATOM	1895	HG23	VAL	A	196	56180	59190	107270	1.00	0.00	H		ATOM	1895	CG	PHE	A	192	84735	67053	25890	1.00	0.00	H
ATOM	1896	C	VAL	A	196	58760	57910	107540	1.00	0.00	C		ATOM	1896	CD1	PHE	A	192	85760	68313	27133	1.00	0.00	C
ATOM	1897	O	VAL	A	196	59590	57840	106640	1.00	0.00	O		ATOM	1897	HD1	PHE	A	192	84809	68422	28210	1.00	0.00	C
ATOM	1898	N	HSD	A	197	58750	59020	108320	1.00	0.00	N		ATOM	1898	CE1	PHE	A	192	83748	68349	28019	1.00	0.00	H
ATOM	1899	HN	HSD	A	197	58050	59110	109020	1.00	0.00	H		ATOM	1899	HE1	PHE	A	192	85284	68613	29492	1.00	0.00	C
ATOM	1900	CA	HSD	A	197	59500	60240	107880	1.00	0.00	C		ATOM	1900	CZ	PHE	A	192	84592	68727	30313	1.00	0.00	H
ATOM	1901	HA	HSD	A	197	59850	60220	106860	1.00	0.00	H		ATOM	1901	HZ	PHE	A	192	86639	68621	29768	1.00	0.00	C
ATOM	1902	CB	HSD	A	197	58560	61540	108010	1.00	0.00	C		ATOM	1902	CD2	PHE	A	192	86972	68729	30790	1.00	0.00	H
ATOM	1903	HB1	HSD	A	197	59270	62330	107660	1.00	0.00	H		ATOM	1903	HD2	PHE	A	192	87160	68508	27423	1.00	0.00	C
ATOM	1904	HB2	HSD	A	197	58320	61640	109090	1.00	0.00	H		ATOM	1904	CE2	PHE	A	192	87927	68461	26664	1.00	0.00	H
ATOM	1905	ND1	HSD	A	197	57160	61510	105880	1.00	0.00	N		ATOM	1905	HE2	PHE	A	192	87601	68613	28790	1.00	0.00	C
ATOM	1906	HD1	HSD	A	197	57910	61470	105210	1.00	0.00	H		ATOM	1906	C	PHE	A	192	88629	68736	29097	1.00	0.00	H
ATOM	1907	CG	HSD	A	197	57280	61560	107250	1.00	0.00	C		ATOM	1907	O	PHE	A	192	84568	70347	25029	1.00	0.00	C
ATOM	1908	CE1	HSD	A	197	55830	61870	105620	1.00	0.00	C		ATOM	1908	N	TRP	A	192	85673	70716	25377	1.00	0.00	O
ATOM	1909	HE1	HSD	A	197	55420	62000	104620	1.00	0.00	H		ATOM	1909	HN	TRP	A	193	83824	71135	24154	1.00	0.00	N
ATOM	1910	NE2	HSD	A	197	55120	62070	106740	1.00	0.00	N		ATOM	1910	CA	TRP	A	193	82965	70855	23733	1.00	0.00	H
ATOM	1911	CD2	HSD	A	197	56020	61810	107780	1.00	0.00	C		ATOM	1911	HA	TRP	A	193	84329	72368	23588	1.00	0.00	C
ATOM	1912	HD2	HSD	A	197	55790	62070	108800	1.00	0.00	H		ATOM	1912	CB	TRP	A	193	85260	72106	23107	1.00	0.00	H
ATOM	1913	C	HSD	A	197	60680	60430	108810	1.00	0.00	C		ATOM	1913	HB1	TRP	A	193	83423	73033	22479	1.00	0.00	C
ATOM	1914	O	HSD	A	197	60610	60320	110050	1.00	0.00	O		ATOM	1914	HB2	TRP	A	193	82493	73422	22946	1.00	0.00	H
ATOM	1915	N	TYR	A	198	61860	60750	108230	1.00	0.00	N		ATOM	1915	CG	TRP	A	193	83072	72219	21809	1.00	0.00	H
ATOM	1916	HN	TYR	A	198	61880	60950	107250	1.00	0.00	H		ATOM	1916	CD1	TRP	A	193	84057	74124	21712	1.00	0.00	C
ATOM	1917	CA	TYR	A	198	63130	60950	108940	1.00	0.00	C		ATOM	1917	HD1	TRP	A	193	83835	75500	21818	1.00	0.00	C
ATOM	1918	HA	TYR	A	198	62900	60700	109970	1.00	0.00	H		ATOM	1918	NE1	TRP	A	193	82959	75950	22262	1.00	0.00	H
ATOM	1919	CB	TYR	A	198	64210	60080	108370	1.00	0.00	C		ATOM	1919	HE1	TRP	A	193	84790	76309	21164	1.00	0.00	N
ATOM	1920	HB1	TYR	A	198	65210	60530	108550	1.00	0.00	H		ATOM	1920	CE2	TRP	A	193	84679	77196	20771	1.00	0.00	H
ATOM	1921	HB2	TYR	A	198	64100	59970	107270	1.00	0.00	H		ATOM	1921	CD2	TRP	A	193	85623	75409	20537	1.00	0.00	C
ATOM	1922	CG	TYR	A	198	64270	58600	108930	1.00	0.00	C		ATOM	1922	CE3	TRP	A	193	85148	74069	20786	1.00	0.00	C
ATOM	1923	CD1	TYR	A	198	65100	58270	110030	1.00	0.00	C		ATOM	1923	HE3	TRP	A	193	85775	72993	20114	1.00	0.00	C
ATOM	1924	HD1	TYR	A	198	65820	58980	110400	1.00	0.00	H		ATOM	1924	CZ3	TRP	A	193	85423	71972	20110	1.00	0.00	H
ATOM	1925	CE1	TYR	A	198	65120	56970	110530	1.00	0.00	C		ATOM	1925	HZ3	TRP	A	193	86837	73355	19312	1.00	0.00	C
ATOM	1926	HE1	TYR	A	198	65790	56740	111350	1.00	0.00	H		ATOM	1926	CZ2	TRP	A	193	87384	72590	18781	1.00	0.00	H
ATOM	1927	CZ	TYR	A	198	64080	56060	109970	1.00	0.00	C		ATOM	1927	HZ2	TRP	A	193	86776	75713	19788	1.00	0.00	C
ATOM	1928	OH	TYR	A	198	63840	54790	110610	1.00	0.00	O		ATOM	1928	CH2	TRP	A	193	87126	76716	19591	1.00	0.00	H
ATOM	1929	HH	TYR	A	198	63520	54180	109950	1.00	0.00	H		ATOM	1929	HH2	TRP	A	193	87461	74643	19284	1.00	0.00	C
ATOM	1930	CD2	TYR	A	198	63410	57650	108360	1.00	0.00	C		ATOM	1930	C	TRP	A	193	88239	74819	18556	1.00	0.00	H
ATOM	1931	HD2	TYR	A	198	62720	58010	107610	1.00	0.00	H		ATOM	1931	O	TRP	A	193	84670	73431	24647	1.00	0.00	C
ATOM	1932	CE2	TYR	A	198	63240	56410	108920	1.00	0.00	C		ATOM	1932	N	SER	A	193	85679	74115	24564	1.00	0.00	O
ATOM	1933	HE2	TYR	A	198	62410	55830	108570	1.00	0.00	H		ATOM	1933	HN	SER	A	194	83803	73536	25708	1.00	0.00	N
ATOM	1934	C	TYR	A	198	63460	62400	108800	1.00	0.00	C		ATOM	1934	CA	SER	A	194	82928	73058	25696	1.00	0.00	H
ATOM	1935	O	TYR	A	198	63130	63010	107830	1.00	0.00	O		ATOM	1935	HA	SER	A	194	83935	74577	26755	1.00	0.00	C
ATOM	1936	N	ASN	A	199	64260	63000	109760	1.00	0.00	N		ATOM	1936	CB	SER	A	194	84490	75382	26296	1.00	0.00	H
ATOM	1937	HN	ASN	A	199	64320	62470	110610	1.00	0.00	H		ATOM	1937	HB1	SER	A	194	82647	75237	27183	1.00	0.00	C
ATOM	1938	CA	ASN	A	199	64790	64290	109760	1.00	0.00	C		ATOM	1938	HB2	SER	A	194	82800	75968	28005	1.00	0.00	H
ATOM	1939	HA	ASN	A	199	64790	64670	108750	1.00	0.00	H		ATOM	1939	OG	SER	A	194	81856	74557	27565	1.00	0.00	H
ATOM	1940	CB	ASN	A	199	63880	65210	110670	1.00	0.00	C		ATOM	1940	HG1	SER	A	194	82093	75972	26055	1.00	0.00	O
ATOM	1941	HB1	ASN	A	199	64510	66070	110970	1.00	0.00	H		ATOM	1941	C	SER	A	194	81666	75403	25410	1.00	0.00	H
ATOM	1942	HB2	ASN	A	199	63640	64670	111610	1.00	0.00	H		ATOM	1942	O	SER	A	194	84684	74022	28008	1.00	0.00	C
ATOM	1943	CG	ASN	A	199	62680	65760	109920	1.00	0.00	C		ATOM	1943	N	GLU	A	194	85044	74781	28938	1.00	0.00	O
ATOM	1944	OD1	ASN	A	199	62680	65940	108720	1.00	0.00	O		ATOM	1944	HN	GLU	A	195	85095	72746	27966	1.00	0.00	N
ATOM	1945	ND2	ASN	A	199	61680	66090	110700	1.00	0.00	N		ATOM	1945	CA	GLU	A	195	84902	72256	27120	1.00	0.00	H
ATOM	1946	HD21	ASN	A	199	60950	66640	110290	1.00	0.00	H		ATOM	1946	HA	GLU	A	195	85839	72126	28969	1.00	0.00	C
ATOM	1947	HD22	ASN	A	199	61780	66110	111700	1.00	0.00	H		ATOM	1947	CB	GLU	A	195	86155	71157	28611	1.00	0.00	H
ATOM	1948	C	ASN	A	199	66160	64160	110320	1.00	0.00	C		ATOM	1948	HB1	GLU	A	195	87210	72824	29154	1.00	0.00	C
ATOM	1949	O	ASN	A	199	66460	63240	111060	1.00	0.00	O		ATOM	1949	HB2	GLU	A	195	87795	72325	29956	1.00	0.00	H
ATOM	1950	N	SER	A	200	66980	65210	110110	1.00	0.00	N		ATOM	1950	CG	GLU	A	195	87186	73865	29542	1.00	0.00	H
ATOM	1951	HN	SER	A	200	66810	66040	109600	1.00	0.00	H		ATOM	1951	HG1	GLU	A	195	87966	72888	27826	1.00	0.00	C
ATOM	1952	CA	SER	A	200	68380	65190	110670	1.00	0.00	C		ATOM	1952	HG2	GLU	A	195	87440	73625	27182	1.00	0.00	H
ATOM	1953	HA	SER	A	200	68670	64170	110880	1.00	0.00	H		ATOM	1953	CD	GLU	A	195	87961	71935	27254	1.00	0.00	H
ATOM	1954	CB	SER	A	200	69330	65780	109630	1.00	0.00	C		ATOM	1954	OE1	GLU	A	195	89391	73277	28074	1.00	0.00	C
ATOM	1955	HB1	SER	A	200	68980	66810	109420	1.00	0.00	H		ATOM	1955	OE2	GLU	A	195	89658	74447	28322	1.00	0.00	O
ATOM	1956	HB2	SER	A	200	69240	65070	108780	1.00	0.00	H		ATOM	1956	C	GLU	A	195	90260	72391	27959	1.00	0.00	O
ATOM	1957	OG	SER	A	200	70720	65690	109930	1.00	0.00	O		ATOM	1957	O	GLU	A	195	85197	71926	30298	1.00	0.00	C
ATOM	1958	HG1	SER	A	200	71150	66240	109270	1.00	0.00	H		ATOM	1958	N	VAL	A	195	85797	71581	31316	1.00	0.00	O
ATOM	1959	C	SER	A	200	68350	66090	111920	1.00	0.00	C		ATOM	1959	HN	VAL	A	196	83820	72057	30367	1.00	0.00	N
ATOM	1960	O	SER	A	200	67690	67090	111980	1.00	0.00	O		ATOM	1960	CA	VAL	A	196	83217	72082	29573	1.00	0.00	H
ATOM	1961	N	LEU	A	201	69150	65670	113000	1.00	0.00	N		ATOM	1961	HA	VAL	A	196	83082	71974	31635	1.00	0.00	C
ATOM	1962	HN	LEU	A	201	69780	64900	113030	1.00	0.00	H		ATOM	1962	CB	VAL	A	196	83817	72373	32319	1.00	0.00	H
ATOM	1963	CA	LEU	A	201	69010	66310	114240	1.00	0.00	C		ATOM	1963	HB	VAL	A	196	81883	72992	31653	1.00	0.00	C
ATOM	1964	HA	LEU	A	201	68340	67160	114260	1.00	0.00	H		ATOM	1964	CG1	VAL	A	196	81022	72821	30972	1.00	0.00	H
ATOM	1965	CB	LEU	A	201	68640	65240	115330	1.00	0.00	C		ATOM	1965	HG11	VAL	A	196	81337	72953	33120	1.00	0.00	C
ATOM	1966	HB1	LEU	A	201	69130	65450	116310	1.00	0.00	H		ATOM	1966	HG12	VAL	A	196	80858	71998	33424	1.00	0.00	H
ATOM	1967	HB2	LEU	A	201	68890	64200	115030	1.00	0.00	H		ATOM	1967	HG13	VAL	A	196	80552	73738	33170	1.00	0.00	H
ATOM	1968	CG	LEU	A	201	67180	65130	115720	1.00	0.00	C		ATOM	1968	CG2	VAL	A	196	82145	73190	33844	1.00	0.00	H
ATOM	1969	HG	LEU	A	201	66600	64820	114820	1.00	0.00	H		ATOM	1969	HG21	VAL	A	196	82469	74416	31397	1.00	0.00	C
ATOM	1970	CD1	LEU	A	201	67000	64090	116760	1.00	0.00	C		ATOM	1970	HG22	VAL	A	196	82819	74453	30343	1.00	0.00	H
ATOM	1971	HD11	LEU	A	201	65960	64000	117140	1.00	0.00	H		ATOM	1971	HG23	VAL	A	196	83268	74726	32103	1.00	0.00	H
ATOM	1972	HD12	LEU	A	201	67680	64310	117600	1.00	0.00	H		ATOM	1972	C	VAL	A	196	81636	75108	31645	1.00	0.00	H
ATOM	1973	HD13	LEU	A	201	67250	63120	116280	1.00	0.00	H		ATOM	1973	O	VAL	A	196	82727	70557	32050	1.00	0.00	C
ATOM	1974	CD2	LEU	A	201	66710	66460	116310	1.00	0.00	C		ATOM	1974	N	HSD	A	196	83269	70105	33055	1.00	0.00	O
ATOM	1975	HD21	LEU	A	201	66650	67320	115610	1.00	0.00	H		ATOM	1975	HN	HSD	A	197	81943	69833	31259	1.00	0.00	N
ATOM	1976	HD22	LEU	A	201	67380	66850	117110	1.00	0.00	H		ATOM	1976	CA	HSD	A	197	81505	70339	30521	1.00	0.00	H
ATOM	1977	HD23	LEU	A	201	65700	66300	116750	1.00	0.00	H		ATOM	1977	HA	HSD	A	197	81421	68461	31287	1.00	0.00	C
ATOM	1978	C	LEU	A	201	70370	66920	114570	1.00	0.00	C		ATOM	1978	CB	HSD	A	197	82282	67911	31636	1.00	0.00	H
ATOM	1979	O	LEU	A	201	71410	66270	114700	1.00	0.00	O		ATOM	1979	HB1	HSD	A	197	80259	68133	32224	1.00	0.00	C
ATOM	1980	N	TYR	A	202	70420	68290	114750	1.00	0.00	N		ATOM	1980	HB2	HSD	A	197	79910	67106	31985	1.00	0.00	H
ATOM	1981	HN	TYR	A	202	69610	68850	114900	1.00	0.00	H		ATOM	1981	ND1	HSD	A	197	79406	68835	32104	1.00	0.00	H
ATOM	1982	CA	TYR	A	202	71600	69040	115020	1.00	0.00	C		ATOM	1982	HD1	HSD	A	197	81738	67744	34282	1.00	0.00	N
ATOM	1983	HA	TYR	A	202	72440	68400	114790	1.00	0.00	H		ATOM	1983	CG	HSD	A	197	82518	67326	33816	1.00	0.00	H
ATOM	1984	CB	TYR	A	202	71530	70410	114170	1.00	0.00	C		ATOM	1984	CE1	HSD	A	197	80578	68279	33665	1.00	0.00	C
ATOM	1985	HB1	TYR	A	202	72060	71270	114640	1.00	0.00	H		ATOM	1985	HE1	HSD	A	197	81596	67923	35589	1.00	0.00	C
ATOM	1986	HB2	TYR	A	202	70480	70730	114370	1.00	0.00	H		ATOM	1986	NE2	HSD	A	197	82454	67649	36202	1.00	0.00	H
ATOM	1987	CG	TYR	A	202	71800	70350	112700	1.00	0.00	C		ATOM	1987	CD2	HSD	A	197	80422	68425	35943	1.00	0.00	N
ATOM	1988	CD1	TYR	A	202	72780	71180	112210	1.00	0.00	C		ATOM	1988	HD2	HSD	A	197	79739	68662	34772	1.00	0.00	C
ATOM	1989	HD1	TYR	A	202	73270	71910	112840	1.00	0.00	H		ATOM	1989	C	HSD	A	197	78677	68875	34736	1.00	0.00	H
ATOM	1990	CE1	TYR	A	202	73090	71040	110870	1.00	0.00	C		ATOM	1990	O	HSD	A	197	81288	67898	29872	1.00	0.00	C
ATOM	1991	HE1	TYR	A	202	73870	71710	110520	1.00	0.00	H		ATOM	1991	N	TYR	A	197	80946	68604	28886	1.00	0.00	O
ATOM	1992	CZ	TYR	A	202	72390	70190	110010	1.00	0.00	C		ATOM	1992	HN	TYR	A	198	81418	66536	29709	1.00	0.00	N
ATOM	1993	OH	TYR	A	202	72780	70070	108680	1.00	0.00	O		ATOM	1993	CA	TYR	A	198	81849	65977	30412	1.00	0.00	H
ATOM	1994	HH	TYR	A	202	72300	69320	108300	1.00	0.00	H		ATOM	1994	HA	TYR	A	198	81240	65883	28402	1.00	0.00	C
ATOM	1995	CD2	TYR	A	202	71100	69490	111910	1.00	0.00	C		ATOM	1995	CB	TYR	A	198	81778	66457	27661	1.00	0.00	H
[truncated: 98,944 more rows]

## Sheet: OTU11_OTU_6A1_d
OTU11_OTU_6A1_d_production.pdb													OTU11_OTU_6A1_d_production_final.pdb
TITLE	Title	in	water										REMARK	GENERATED	BY	TRJCONV
REMARK	THIS	IS	A	SIMULATION	BOX								TITLE	Title	in	water	t=	100000000000	step=	500000000
CRYST1	100136	100136	136674	90.00	90.00	60.00	P	1	1				REMARK	THIS	IS	A	SIMULATION	BOX
MODEL	1												CRYST1	90661	90661	166365	90.00	90.00	60.00	P	1	1
ATOM	1	N	LEU	A	80	44030	45600	49020	1.00	0.00	N		MODEL	1
ATOM	2	HT1	LEU	A	80	44610	46410	48720	1.00	0.00	H		ATOM	1	N	LEU	A	80	71160	3360	94220	1.00	0.00	N
ATOM	3	HT2	LEU	A	80	43120	45790	48540	1.00	0.00	H		ATOM	2	HT1	LEU	A	80	70500	3900	94830	1.00	0.00	H
ATOM	4	HT3	LEU	A	80	44430	44700	48670	1.00	0.00	H		ATOM	3	HT2	LEU	A	80	70890	3610	93250	1.00	0.00	H
ATOM	5	CA	LEU	A	80	43830	45840	50450	1.00	0.00	C		ATOM	4	HT3	LEU	A	80	72110	3720	94450	1.00	0.00	H
ATOM	6	HA	LEU	A	80	43150	46670	50560	1.00	0.00	H		ATOM	5	CA	LEU	A	80	71000	1890	94390	1.00	0.00	C
ATOM	7	CB	LEU	A	80	43270	44510	51100	1.00	0.00	C		ATOM	6	HA	LEU	A	80	69960	1610	94240	1.00	0.00	H
ATOM	8	HB1	LEU	A	80	42940	44690	52150	1.00	0.00	H		ATOM	7	CB	LEU	A	80	71960	1140	93380	1.00	0.00	C
ATOM	9	HB2	LEU	A	80	43970	43650	51070	1.00	0.00	H		ATOM	8	HB1	LEU	A	80	71630	0.080	93310	1.00	0.00	H
ATOM	10	CG	LEU	A	80	42060	43910	50300	1.00	0.00	C		ATOM	9	HB2	LEU	A	80	73010	1130	93760	1.00	0.00	H
ATOM	11	HG	LEU	A	80	42400	43710	49260	1.00	0.00	H		ATOM	10	CG	LEU	A	80	72090	1690	91960	1.00	0.00	C
ATOM	12	CD1	LEU	A	80	41550	42640	50840	1.00	0.00	C		ATOM	11	HG	LEU	A	80	72350	2770	92050	1.00	0.00	H
ATOM	13	HD11	LEU	A	80	41510	42790	51940	1.00	0.00	H		ATOM	12	CD1	LEU	A	80	73190	0.860	91190	1.00	0.00	C
ATOM	14	HD12	LEU	A	80	42290	41810	50730	1.00	0.00	H		ATOM	13	HD11	LEU	A	80	72940	-0.220	91320	1.00	0.00	H
ATOM	15	HD13	LEU	A	80	40580	42290	50440	1.00	0.00	H		ATOM	14	HD12	LEU	A	80	74140	0.930	91760	1.00	0.00	H
ATOM	16	CD2	LEU	A	80	40920	44920	50210	1.00	0.00	C		ATOM	15	HD13	LEU	A	80	73220	1120	90110	1.00	0.00	H
ATOM	17	HD21	LEU	A	80	40620	45240	51230	1.00	0.00	H		ATOM	16	CD2	LEU	A	80	70770	1520	91220	1.00	0.00	C
ATOM	18	HD22	LEU	A	80	40060	44410	49740	1.00	0.00	H		ATOM	17	HD21	LEU	A	80	70760	2070	90250	1.00	0.00	H
ATOM	19	HD23	LEU	A	80	41200	45820	49620	1.00	0.00	H		ATOM	18	HD22	LEU	A	80	69900	1710	91890	1.00	0.00	H
ATOM	20	C	LEU	A	80	45150	46360	51110	1.00	0.00	C		ATOM	19	HD23	LEU	A	80	70670	0.490	90820	1.00	0.00	H
ATOM	21	O	LEU	A	80	46200	46050	50650	1.00	0.00	O		ATOM	20	C	LEU	A	80	71320	1380	95810	1.00	0.00	C
ATOM	22	N	ALA	A	81	45100	47240	52130	1.00	0.00	N		ATOM	21	O	LEU	A	80	71830	2090	96660	1.00	0.00	O
ATOM	23	HN	ALA	A	81	44240	47560	52540	1.00	0.00	H		ATOM	22	N	ALA	A	81	116340	78640	96110	1.00	0.00	N
ATOM	24	CA	ALA	A	81	46220	47830	52820	1.00	0.00	C		ATOM	23	HN	ALA	A	81	115930	78000	95460	1.00	0.00	H
ATOM	25	HA	ALA	A	81	47010	47980	52100	1.00	0.00	H		ATOM	24	CA	ALA	A	81	116440	78090	97420	1.00	0.00	C
ATOM	26	CB	ALA	A	81	45820	49280	53140	1.00	0.00	C		ATOM	25	HA	ALA	A	81	116490	78880	98160	1.00	0.00	H
ATOM	27	HB1	ALA	A	81	45290	49620	52220	1.00	0.00	H		ATOM	26	CB	ALA	A	81	115190	77240	97790	1.00	0.00	C
ATOM	28	HB2	ALA	A	81	46710	49890	53380	1.00	0.00	H		ATOM	27	HB1	ALA	A	81	115080	76380	97110	1.00	0.00	H
ATOM	29	HB3	ALA	A	81	45230	49340	54070	1.00	0.00	H		ATOM	28	HB2	ALA	A	81	114270	77860	97720	1.00	0.00	H
ATOM	30	C	ALA	A	81	46690	47050	54020	1.00	0.00	C		ATOM	29	HB3	ALA	A	81	115250	76900	98840	1.00	0.00	H
ATOM	31	O	ALA	A	81	45910	46760	54920	1.00	0.00	O		ATOM	30	C	ALA	A	81	117710	77230	97610	1.00	0.00	C
ATOM	32	N	GLU	A	82	47980	46710	54030	1.00	0.00	N		ATOM	31	O	ALA	A	81	118290	76650	96670	1.00	0.00	O
ATOM	33	HN	GLU	A	82	48650	47070	53390	1.00	0.00	H		ATOM	32	N	GLU	A	82	118160	77140	98850	1.00	0.00	N
ATOM	34	CA	GLU	A	82	48550	45970	55090	1.00	0.00	C		ATOM	33	HN	GLU	A	82	117660	77670	99520	1.00	0.00	H
ATOM	35	HA	GLU	A	82	48020	45080	55390	1.00	0.00	H		ATOM	34	CA	GLU	A	82	119390	76600	99330	1.00	0.00	C
ATOM	36	CB	GLU	A	82	49750	45380	54380	1.00	0.00	C		ATOM	35	HA	GLU	A	82	120100	76330	98570	1.00	0.00	H
ATOM	37	HB1	GLU	A	82	50490	46180	54190	1.00	0.00	H		ATOM	36	CB	GLU	A	82	120240	77590	100310	1.00	0.00	C
ATOM	38	HB2	GLU	A	82	49420	44820	53480	1.00	0.00	H		ATOM	37	HB1	GLU	A	82	121270	77190	100370	1.00	0.00	H
ATOM	39	CG	GLU	A	82	50460	44390	55350	1.00	0.00	C		ATOM	38	HB2	GLU	A	82	119920	77580	101370	1.00	0.00	H
ATOM	40	HG1	GLU	A	82	49970	43400	55240	1.00	0.00	H		ATOM	39	CG	GLU	A	82	75000	0.500	99710	1.00	0.00	C
ATOM	41	HG2	GLU	A	82	50460	44610	56440	1.00	0.00	H		ATOM	40	HG1	GLU	A	82	74120	1080	100070	1.00	0.00	H
ATOM	42	CD	GLU	A	82	51950	44150	55030	1.00	0.00	C		ATOM	41	HG2	GLU	A	82	74890	0.420	98610	1.00	0.00	H
ATOM	43	OE1	GLU	A	82	52690	45150	54800	1.00	0.00	O		ATOM	42	CD	GLU	A	82	76250	1230	100160	1.00	0.00	C
ATOM	44	OE2	GLU	A	82	52340	42970	54950	1.00	0.00	O		ATOM	43	OE1	GLU	A	82	76340	1510	101370	1.00	0.00	O
ATOM	45	C	GLU	A	82	48970	46690	56410	1.00	0.00	C		ATOM	44	OE2	GLU	A	82	77100	1580	99310	1.00	0.00	O
ATOM	46	O	GLU	A	82	49980	47410	56590	1.00	0.00	O		ATOM	45	C	GLU	A	82	119130	75310	100170	1.00	0.00	C
ATOM	47	N	LEU	A	83	48190	46350	57500	1.00	0.00	N		ATOM	46	O	GLU	A	82	118190	75140	100930	1.00	0.00	O
ATOM	48	HN	LEU	A	83	47450	45680	57460	1.00	0.00	H		ATOM	47	N	LEU	A	83	120070	74340	99920	1.00	0.00	N
ATOM	49	CA	LEU	A	83	48560	46840	58870	1.00	0.00	C		ATOM	48	HN	LEU	A	83	120820	74450	99270	1.00	0.00	H
ATOM	50	HA	LEU	A	83	49110	47760	58770	1.00	0.00	H		ATOM	49	CA	LEU	A	83	120110	73010	100490	1.00	0.00	C
ATOM	51	CB	LEU	A	83	47210	47050	59670	1.00	0.00	C		ATOM	50	HA	LEU	A	83	121070	72630	100190	1.00	0.00	H
ATOM	52	HB1	LEU	A	83	46650	46100	59550	1.00	0.00	H		ATOM	51	CB	LEU	A	83	119990	72930	102050	1.00	0.00	C
ATOM	53	HB2	LEU	A	83	46710	47880	59140	1.00	0.00	H		ATOM	52	HB1	LEU	A	83	120370	71910	102290	1.00	0.00	H
ATOM	54	CG	LEU	A	83	47340	47550	61140	1.00	0.00	C		ATOM	53	HB2	LEU	A	83	118930	73070	102330	1.00	0.00	H
ATOM	55	HG	LEU	A	83	48390	47900	61240	1.00	0.00	H		ATOM	54	CG	LEU	A	83	120880	73860	102900	1.00	0.00	C
ATOM	56	CD1	LEU	A	83	46280	48600	61460	1.00	0.00	C		ATOM	55	HG	LEU	A	83	120730	74940	102700	1.00	0.00	H
ATOM	57	HD11	LEU	A	83	46220	49320	60620	1.00	0.00	H		ATOM	56	CD1	LEU	A	83	120720	73660	104380	1.00	0.00	C
ATOM	58	HD12	LEU	A	83	46560	49060	62430	1.00	0.00	H		ATOM	57	HD11	LEU	A	83	119750	74080	104730	1.00	0.00	H
ATOM	59	HD13	LEU	A	83	45280	48150	61600	1.00	0.00	H		ATOM	58	HD12	LEU	A	83	121530	74260	104840	1.00	0.00	H
ATOM	60	CD2	LEU	A	83	47130	46360	62110	1.00	0.00	C		ATOM	59	HD13	LEU	A	83	120900	72590	104630	1.00	0.00	H
ATOM	61	HD21	LEU	A	83	47890	45620	61800	1.00	0.00	H		ATOM	60	CD2	LEU	A	83	122390	73730	102520	1.00	0.00	C
ATOM	62	HD22	LEU	A	83	46110	45920	61960	1.00	0.00	H		ATOM	61	HD21	LEU	A	83	122940	74590	102950	1.00	0.00	H
ATOM	63	HD23	LEU	A	83	47340	46760	63120	1.00	0.00	H		ATOM	62	HD22	LEU	A	83	122560	73750	101420	1.00	0.00	H
ATOM	64	C	LEU	A	83	49470	45860	59490	1.00	0.00	C		ATOM	63	HD23	LEU	A	83	122670	72750	102970	1.00	0.00	H
ATOM	65	O	LEU	A	83	49420	44630	59280	1.00	0.00	O		ATOM	64	C	LEU	A	83	119140	72040	99760	1.00	0.00	C
ATOM	66	N	GLN	A	84	50430	46330	60300	1.00	0.00	N		ATOM	65	O	LEU	A	83	118610	71010	100230	1.00	0.00	O
ATOM	67	HN	GLN	A	84	50460	47310	60510	1.00	0.00	H		ATOM	66	N	GLN	A	84	118980	72340	98500	1.00	0.00	N
ATOM	68	CA	GLN	A	84	51560	45580	60830	1.00	0.00	C		ATOM	67	HN	GLN	A	84	119480	73060	98030	1.00	0.00	H
ATOM	69	HA	GLN	A	84	51890	44860	60100	1.00	0.00	H		ATOM	68	CA	GLN	A	84	118110	71580	97530	1.00	0.00	C
ATOM	70	CB	GLN	A	84	52780	46490	61140	1.00	0.00	C		ATOM	69	HA	GLN	A	84	117100	71520	97890	1.00	0.00	H
ATOM	71	HB1	GLN	A	84	53580	45820	61530	1.00	0.00	H		ATOM	70	CB	GLN	A	84	117980	72120	96130	1.00	0.00	C
ATOM	72	HB2	GLN	A	84	52570	47260	61920	1.00	0.00	H		ATOM	71	HB1	GLN	A	84	117410	71470	95430	1.00	0.00	H
ATOM	73	CG	GLN	A	84	53370	47170	59900	1.00	0.00	C		ATOM	72	HB2	GLN	A	84	118980	72230	95650	1.00	0.00	H
ATOM	74	HG1	GLN	A	84	54320	47680	60170	1.00	0.00	H		ATOM	73	CG	GLN	A	84	117350	73520	96000	1.00	0.00	C
ATOM	75	HG2	GLN	A	84	52630	47940	59600	1.00	0.00	H		ATOM	74	HG1	GLN	A	84	117500	73930	94980	1.00	0.00	H
ATOM	76	CD	GLN	A	84	53570	46300	58710	1.00	0.00	C		ATOM	75	HG2	GLN	A	84	117990	74150	96650	1.00	0.00	H
ATOM	77	OE1	GLN	A	84	54130	45150	58830	1.00	0.00	O		ATOM	76	CD	GLN	A	84	115960	73540	96520	1.00	0.00	C
ATOM	78	NE2	GLN	A	84	53110	46710	57540	1.00	0.00	N		ATOM	77	OE1	GLN	A	84	115790	73700	97740	1.00	0.00	O
ATOM	79	HE21	GLN	A	84	53120	46110	56750	1.00	0.00	H		ATOM	78	NE2	GLN	A	84	114890	73440	95700	1.00	0.00	N
ATOM	80	HE22	GLN	A	84	52810	47650	57370	1.00	0.00	H		ATOM	79	HE21	GLN	A	84	115020	73220	94730	1.00	0.00	H
ATOM	81	C	GLN	A	84	51220	44830	62150	1.00	0.00	C		ATOM	80	HE22	GLN	A	84	113980	73710	96030	1.00	0.00	H
ATOM	82	O	GLN	A	84	50980	45410	63180	1.00	0.00	O		ATOM	81	C	GLN	A	84	118590	70180	97330	1.00	0.00	C
ATOM	83	N	MET	A	85	51290	43520	62090	1.00	0.00	N		ATOM	82	O	GLN	A	84	119730	70010	97000	1.00	0.00	O
ATOM	84	HN	MET	A	85	51330	43150	61160	1.00	0.00	H		ATOM	83	N	MET	A	85	117740	69150	97420	1.00	0.00	N
ATOM	85	CA	MET	A	85	51260	42620	63200	1.00	0.00	C		ATOM	84	HN	MET	A	85	116750	69280	97470	1.00	0.00	H
ATOM	86	HA	MET	A	85	50520	42810	63960	1.00	0.00	H		ATOM	85	CA	MET	A	85	118040	67750	97230	1.00	0.00	C
ATOM	87	CB	MET	A	85	50850	41180	62840	1.00	0.00	C		ATOM	86	HA	MET	A	85	117180	67240	97640	1.00	0.00	H
ATOM	88	HB1	MET	A	85	50950	40560	63750	1.00	0.00	H		ATOM	87	CB	MET	A	85	118200	67480	95750	1.00	0.00	C
ATOM	89	HB2	MET	A	85	51530	40770	62060	1.00	0.00	H		ATOM	88	HB1	MET	A	85	118510	66440	95510	1.00	0.00	H
ATOM	90	CG	MET	A	85	49420	41070	62160	1.00	0.00	C		ATOM	89	HB2	MET	A	85	119040	68040	95280	1.00	0.00	H
ATOM	91	HG1	MET	A	85	49360	40050	61750	1.00	0.00	H		ATOM	90	CG	MET	A	85	116970	67750	94960	1.00	0.00	C
ATOM	92	HG2	MET	A	85	49250	41740	61290	1.00	0.00	H		ATOM	91	HG1	MET	A	85	117280	67580	93910	1.00	0.00	H
ATOM	93	SD	MET	A	85	47950	41430	63220	1.00	0.00	S		ATOM	92	HG2	MET	A	85	116540	68770	95060	1.00	0.00	H
ATOM	94	CE	MET	A	85	47980	43240	62890	1.00	0.00	C		ATOM	93	SD	MET	A	85	115660	66620	95360	1.00	0.00	S
ATOM	95	HE1	MET	A	85	48050	43440	61800	1.00	0.00	H		ATOM	94	CE	MET	A	85	114610	66980	93930	1.00	0.00	C
ATOM	96	HE2	MET	A	85	48850	43770	63340	1.00	0.00	H		ATOM	95	HE1	MET	A	85	113740	66300	93900	1.00	0.00	H
ATOM	97	HE3	MET	A	85	47000	43670	63180	1.00	0.00	H		ATOM	96	HE2	MET	A	85	115220	67080	93010	1.00	0.00	H
ATOM	98	C	MET	A	85	52670	42620	63890	1.00	0.00	C		ATOM	97	HE3	MET	A	85	114210	68010	94080	1.00	0.00	H
ATOM	99	O	MET	A	85	53710	42830	63240	1.00	0.00	O		ATOM	98	C	MET	A	85	119100	67100	98050	1.00	0.00	C
ATOM	100	N	GLU	A	86	52800	42410	65220	1.00	0.00	N		ATOM	99	O	MET	A	85	120060	66560	97520	1.00	0.00	O
ATOM	101	HN	GLU	A	86	52030	42240	65840	1.00	0.00	H		ATOM	100	N	GLU	A	86	118950	67100	99410	1.00	0.00	N
ATOM	102	CA	GLU	A	86	54030	42040	65810	1.00	0.00	C		ATOM	101	HN	GLU	A	86	118140	67550	99780	1.00	0.00	H
ATOM	103	HA	GLU	A	86	54700	42830	65520	1.00	0.00	H		ATOM	102	CA	GLU	A	86	119790	66220	100310	1.00	0.00	C
ATOM	104	CB	GLU	A	86	54020	42090	67320	1.00	0.00	C		ATOM	103	HA	GLU	A	86	120820	66500	100170	1.00	0.00	H
ATOM	105	HB1	GLU	A	86	53080	41560	67590	1.00	0.00	H		ATOM	104	CB	GLU	A	86	119550	66500	101770	1.00	0.00	C
ATOM	106	HB2	GLU	A	86	53820	43130	67660	1.00	0.00	H		ATOM	105	HB1	GLU	A	86	118600	66060	102140	1.00	0.00	H
ATOM	107	CG	GLU	A	86	55230	41360	67940	1.00	0.00	C		ATOM	106	HB2	GLU	A	86	119290	67570	101630	1.00	0.00	H
ATOM	108	HG1	GLU	A	86	56220	41770	67620	1.00	0.00	H		ATOM	107	CG	GLU	A	86	120670	66240	102820	1.00	0.00	C
ATOM	109	HG2	GLU	A	86	55300	40270	67730	1.00	0.00	H		ATOM	108	HG1	GLU	A	86	121610	66800	102610	1.00	0.00	H
ATOM	110	CD	GLU	A	86	55190	41660	69520	1.00	0.00	C		ATOM	109	HG2	GLU	A	86	121050	65200	102790	1.00	0.00	H
ATOM	111	OE1	GLU	A	86	56230	41460	70180	1.00	0.00	O		ATOM	110	CD	GLU	A	86	120130	66640	104180	1.00	0.00	C
ATOM	112	OE2	GLU	A	86	54110	42070	70050	1.00	0.00	O		ATOM	111	OE1	GLU	A	86	120640	67640	104750	1.00	0.00	O
ATOM	113	C	GLU	A	86	54610	40720	65250	1.00	0.00	C		ATOM	112	OE2	GLU	A	86	119260	65950	104730	1.00	0.00	O
ATOM	114	O	GLU	A	86	53870	39780	65060	1.00	0.00	O		ATOM	113	C	GLU	A	86	119680	64750	100060	1.00	0.00	C
ATOM	115	N	GLY	A	87	55920	40830	64920	1.00	0.00	N		ATOM	114	O	GLU	A	86	118570	64240	99900	1.00	0.00	O
ATOM	116	HN	GLY	A	87	56330	41710	65120	1.00	0.00	H		ATOM	115	N	GLY	A	87	120870	64110	100120	1.00	0.00	N
ATOM	117	CA	GLY	A	87	56660	39910	64030	1.00	0.00	C		ATOM	116	HN	GLY	A	87	121730	64580	100280	1.00	0.00	H
ATOM	118	HA1	GLY	A	87	57530	40480	63730	1.00	0.00	H		ATOM	117	CA	GLY	A	87	121080	62640	99830	1.00	0.00	C
ATOM	119	HA2	GLY	A	87	55990	39710	63220	1.00	0.00	H		ATOM	118	HA1	GLY	A	87	121990	62450	99280	1.00	0.00	H
ATOM	120	C	GLY	A	87	57110	38690	64710	1.00	0.00	C		ATOM	119	HA2	GLY	A	87	120170	62240	99410	1.00	0.00	H
ATOM	121	O	GLY	A	87	58190	38210	64440	1.00	0.00	O		ATOM	120	C	GLY	A	87	121380	61950	101090	1.00	0.00	C
ATOM	122	N	ASP	A	88	56290	38180	65660	1.00	0.00	N		ATOM	121	O	GLY	A	87	121470	60730	101120	1.00	0.00	O
ATOM	123	HN	ASP	A	88	55380	38510	65920	1.00	0.00	H		ATOM	122	N	ASP	A	88	121650	62730	102210	1.00	0.00	N
ATOM	124	CA	ASP	A	88	56660	37020	66400	1.00	0.00	C		ATOM	123	HN	ASP	A	88	121600	63720	102090	1.00	0.00	H
ATOM	125	HA	ASP	A	88	57710	36770	66300	1.00	0.00	H		ATOM	124	CA	ASP	A	88	122190	62280	103450	1.00	0.00	C
ATOM	126	CB	ASP	A	88	56380	37350	67920	1.00	0.00	C		ATOM	125	HA	ASP	A	88	123000	61600	103240	1.00	0.00	H
ATOM	127	HB1	ASP	A	88	56830	38310	68230	1.00	0.00	H		ATOM	126	CB	ASP	A	88	122580	63350	104480	1.00	0.00	C
ATOM	128	HB2	ASP	A	88	56920	36620	68560	1.00	0.00	H		ATOM	127	HB1	ASP	A	88	122790	62840	105440	1.00	0.00	H
ATOM	129	CG	ASP	A	88	55000	37430	68470	1.00	0.00	C		ATOM	128	HB2	ASP	A	88	121700	64020	104540	1.00	0.00	H
ATOM	130	OD1	ASP	A	88	54010	37450	67670	1.00	0.00	O		ATOM	129	CG	ASP	A	88	123830	64210	104060	1.00	0.00	C
ATOM	131	OD2	ASP	A	88	54890	37430	69690	1.00	0.00	O		ATOM	130	OD1	ASP	A	88	124410	64860	104980	1.00	0.00	O
ATOM	132	C	ASP	A	88	55870	35830	65870	1.00	0.00	C		ATOM	131	OD2	ASP	A	88	124290	64180	102880	1.00	0.00	O
ATOM	133	O	ASP	A	88	55180	35900	64850	1.00	0.00	O		ATOM	132	C	ASP	A	88	121110	61390	104130	1.00	0.00	C
ATOM	134	N	GLY	A	89	56020	34680	66540	1.00	0.00	N		ATOM	133	O	ASP	A	88	119930	61460	103900	1.00	0.00	O
ATOM	135	HN	GLY	A	89	56590	34790	67350	1.00	0.00	H		ATOM	134	N	GLY	A	89	121680	60550	105040	1.00	0.00	N
ATOM	136	CA	GLY	A	89	55470	33410	66230	1.00	0.00	C		ATOM	135	HN	GLY	A	89	122610	60680	105390	1.00	0.00	H
ATOM	137	HA1	GLY	A	89	55930	32700	66910	1.00	0.00	H		ATOM	136	CA	GLY	A	89	120960	59510	105780	1.00	0.00	C
ATOM	138	HA2	GLY	A	89	55660	33130	65200	1.00	0.00	H		ATOM	137	HA1	GLY	A	89	121470	59280	106700	1.00	0.00	H
ATOM	139	C	GLY	A	89	53990	33310	66490	1.00	0.00	C		ATOM	138	HA2	GLY	A	89	120940	58700	105060	1.00	0.00	H
ATOM	140	O	GLY	A	89	53380	32300	66310	1.00	0.00	O		ATOM	139	C	GLY	A	89	119540	59870	106220	1.00	0.00	C
ATOM	141	N	ASN	A	90	53370	34360	66950	1.00	0.00	N		ATOM	140	O	GLY	A	89	118620	59100	106060	1.00	0.00	O
ATOM	142	HN	ASN	A	90	53850	35200	67180	1.00	0.00	H		ATOM	141	N	ASN	A	90	119260	61010	106760	1.00	0.00	N
ATOM	143	CA	ASN	A	90	51920	34390	67430	1.00	0.00	C		ATOM	142	HN	ASN	A	90	120030	61620	106940	1.00	0.00	H
ATOM	144	HA	ASN	A	90	51560	33370	67400	1.00	0.00	H		ATOM	143	CA	ASN	A	90	117920	61420	107310	1.00	0.00	C
ATOM	145	CB	ASN	A	90	51720	35170	68750	1.00	0.00	C		ATOM	144	HA	ASN	A	90	117350	60510	107340	1.00	0.00	H
ATOM	146	HB1	ASN	A	90	50640	35200	69020	1.00	0.00	H		ATOM	145	CB	ASN	A	90	118110	62060	108730	1.00	0.00	C
ATOM	147	HB2	ASN	A	90	52120	36210	68640	1.00	0.00	H		ATOM	146	HB1	ASN	A	90	117150	62470	109090	1.00	0.00	H
ATOM	148	CG	ASN	A	90	52490	34490	69880	1.00	0.00	C		ATOM	147	HB2	ASN	A	90	118770	62950	108790	1.00	0.00	H
ATOM	149	OD1	ASN	A	90	52080	33420	70320	1.00	0.00	O		ATOM	148	CG	ASN	A	90	118480	61010	109750	1.00	0.00	C
ATOM	150	ND2	ASN	A	90	53620	34990	70380	1.00	0.00	N		ATOM	149	OD1	ASN	A	90	118060	59840	109720	1.00	0.00	O
ATOM	151	HD21	ASN	A	90	54180	35740	70030	1.00	0.00	H		ATOM	150	ND2	ASN	A	90	119300	61430	110790	1.00	0.00	N
ATOM	152	HD22	ASN	A	90	54010	34670	71250	1.00	0.00	H		ATOM	151	HD21	ASN	A	90	119650	60720	111400	1.00	0.00	H
ATOM	153	C	ASN	A	90	51090	35130	66430	1.00	0.00	C		ATOM	152	HD22	ASN	A	90	119600	62380	110860	1.00	0.00	H
ATOM	154	O	ASN	A	90	49890	35290	66490	1.00	0.00	O		ATOM	153	C	ASN	A	90	117120	62220	106380	1.00	0.00	C
ATOM	155	N	CYS	A	91	51750	35540	65340	1.00	0.00	N		ATOM	154	O	ASN	A	90	116070	62710	106750	1.00	0.00	O
ATOM	156	HN	CYS	A	91	52710	35280	65230	1.00	0.00	H		ATOM	155	N	CYS	A	91	117440	62380	105080	1.00	0.00	N
ATOM	157	CA	CYS	A	91	51280	36530	64310	1.00	0.00	C		ATOM	156	HN	CYS	A	91	118260	61900	104790	1.00	0.00	H
ATOM	158	HA	CYS	A	91	51090	37470	64800	1.00	0.00	H		ATOM	157	CA	CYS	A	91	116850	63310	104100	1.00	0.00	C
ATOM	159	CB	CYS	A	91	52390	36750	63210	1.00	0.00	C		ATOM	158	HA	CYS	A	91	116910	64330	104440	1.00	0.00	H
ATOM	160	HB1	CYS	A	91	53230	37210	63770	1.00	0.00	H		ATOM	159	CB	CYS	A	91	117520	63210	102690	1.00	0.00	C
ATOM	161	HB2	CYS	A	91	52090	37490	62450	1.00	0.00	H		ATOM	160	HB1	CYS	A	91	118570	63570	102740	1.00	0.00	H
ATOM	162	SG	CYS	A	91	52950	35230	62440	1.00	0.00	S		ATOM	161	HB2	CYS	A	91	116980	63950	102060	1.00	0.00	H
ATOM	163	HG1	CYS	A	91	53500	34860	63590	1.00	0.00	H		ATOM	162	SG	CYS	A	91	117620	61590	101850	1.00	0.00	S
ATOM	164	C	CYS	A	91	49980	36090	63630	1.00	0.00	C		ATOM	163	HG1	CYS	A	91	118630	61270	102650	1.00	0.00	H
ATOM	165	O	CYS	A	91	49060	36880	63490	1.00	0.00	O		ATOM	164	C	CYS	A	91	115390	63090	103890	1.00	0.00	C
ATOM	166	N	GLN	A	92	49740	34850	63290	1.00	0.00	N		ATOM	165	O	CYS	A	91	114580	64050	103840	1.00	0.00	O
ATOM	167	HN	GLN	A	92	50440	34160	63440	1.00	0.00	H		ATOM	166	N	GLN	A	92	114980	61840	103770	1.00	0.00	N
ATOM	168	CA	GLN	A	92	48370	34330	62850	1.00	0.00	C		ATOM	167	HN	GLN	A	92	115530	61010	103740	1.00	0.00	H
ATOM	169	HA	GLN	A	92	48190	34910	61950	1.00	0.00	H		ATOM	168	CA	GLN	A	92	113580	61500	103560	1.00	0.00	C
ATOM	170	CB	GLN	A	92	48460	32810	62600	1.00	0.00	C		ATOM	169	HA	GLN	A	92	113320	62120	102710	1.00	0.00	H
ATOM	171	HB1	GLN	A	92	48630	32280	63560	1.00	0.00	H		ATOM	170	CB	GLN	A	92	113410	60020	103250	1.00	0.00	C
ATOM	172	HB2	GLN	A	92	49320	32540	61960	1.00	0.00	H		ATOM	171	HB1	GLN	A	92	113820	59380	104060	1.00	0.00	H
ATOM	173	CG	GLN	A	92	47180	32220	61950	1.00	0.00	C		ATOM	172	HB2	GLN	A	92	114020	59850	102330	1.00	0.00	H
ATOM	174	HG1	GLN	A	92	47070	32850	61040	1.00	0.00	H		ATOM	173	CG	GLN	A	92	111960	59450	102980	1.00	0.00	C
ATOM	175	HG2	GLN	A	92	46250	32370	62540	1.00	0.00	H		ATOM	174	HG1	GLN	A	92	111570	60120	102180	1.00	0.00	H
ATOM	176	CD	GLN	A	92	47260	30720	61740	1.00	0.00	C		ATOM	175	HG2	GLN	A	92	111410	59550	103940	1.00	0.00	H
ATOM	177	OE1	GLN	A	92	46660	29870	62470	1.00	0.00	O		ATOM	176	CD	GLN	A	92	111850	57950	102660	1.00	0.00	C
ATOM	178	NE2	GLN	A	92	48090	30310	60700	1.00	0.00	N		ATOM	177	OE1	GLN	A	92	111670	57200	103590	1.00	0.00	O
ATOM	179	HE21	GLN	A	92	48000	29320	60560	1.00	0.00	H		ATOM	178	NE2	GLN	A	92	112000	57620	101390	1.00	0.00	N
ATOM	180	HE22	GLN	A	92	48420	30880	59940	1.00	0.00	H		ATOM	179	HE21	GLN	A	92	111710	56690	101170	1.00	0.00	H
ATOM	181	C	GLN	A	92	47240	34510	63810	1.00	0.00	C		ATOM	180	HE22	GLN	A	92	112210	58340	100730	1.00	0.00	H
ATOM	182	O	GLN	A	92	46190	35000	63550	1.00	0.00	O		ATOM	181	C	GLN	A	92	112740	61900	104720	1.00	0.00	C
ATOM	183	N	PHE	A	93	47540	34150	65070	1.00	0.00	N		ATOM	182	O	GLN	A	92	111670	62550	104500	1.00	0.00	O
ATOM	184	HN	PHE	A	93	48470	33920	65320	1.00	0.00	H		ATOM	183	N	PHE	A	93	113220	61660	105970	1.00	0.00	N
ATOM	185	CA	PHE	A	93	46520	34330	66170	1.00	0.00	C		ATOM	184	HN	PHE	A	93	114080	61170	106060	1.00	0.00	H
ATOM	186	HA	PHE	A	93	45570	33960	65840	1.00	0.00	H		ATOM	185	CA	PHE	A	93	112500	61930	107210	1.00	0.00	C
ATOM	187	CB	PHE	A	93	46950	33690	67570	1.00	0.00	C		ATOM	186	HA	PHE	A	93	111440	61830	107040	1.00	0.00	H
ATOM	188	HB1	PHE	A	93	46220	33620	68400	1.00	0.00	H		ATOM	187	CB	PHE	A	93	113060	61090	108320	1.00	0.00	C
ATOM	189	HB2	PHE	A	93	47800	34170	68090	1.00	0.00	H		ATOM	188	HB1	PHE	A	93	112470	61180	109250	1.00	0.00	H
ATOM	190	CG	PHE	A	93	47310	32240	67240	1.00	0.00	C		ATOM	189	HB2	PHE	A	93	114100	61440	108500	1.00	0.00	H
ATOM	191	CD1	PHE	A	93	46400	31210	67100	1.00	0.00	C		ATOM	190	CG	PHE	A	93	113180	59630	107970	1.00	0.00	C
ATOM	192	HD1	PHE	A	93	45390	31530	67320	1.00	0.00	H		ATOM	191	CD1	PHE	A	93	112050	58810	108220	1.00	0.00	C
ATOM	193	CE1	PHE	A	93	46730	29900	66870	1.00	0.00	C		ATOM	192	HD1	PHE	A	93	111110	59210	108560	1.00	0.00	H
ATOM	194	HE1	PHE	A	93	46100	29060	66620	1.00	0.00	H		ATOM	193	CE1	PHE	A	93	112120	57430	107990	1.00	0.00	C
ATOM	195	CZ	PHE	A	93	48100	29520	66760	1.00	0.00	C		ATOM	194	HE1	PHE	A	93	111190	56900	108090	1.00	0.00	H
ATOM	196	HZ	PHE	A	93	48420	28500	66590	1.00	0.00	H		ATOM	195	CZ	PHE	A	93	113360	56830	107530	1.00	0.00	C
ATOM	197	CD2	PHE	A	93	48640	31860	67100	1.00	0.00	C		ATOM	196	HZ	PHE	A	93	113450	55760	107370	1.00	0.00	H
ATOM	198	HD2	PHE	A	93	49480	32520	67240	1.00	0.00	H		ATOM	197	CD2	PHE	A	93	114360	59030	107520	1.00	0.00	C
ATOM	199	CE2	PHE	A	93	49050	30580	66880	1.00	0.00	C		ATOM	198	HD2	PHE	A	93	115180	59710	107350	1.00	0.00	H
ATOM	200	HE2	PHE	A	93	50110	30500	66690	1.00	0.00	H		ATOM	199	CE2	PHE	A	93	114480	57660	107380	1.00	0.00	C
ATOM	201	C	PHE	A	93	46290	35820	66400	1.00	0.00	C		ATOM	200	HE2	PHE	A	93	115390	57330	106910	1.00	0.00	H
ATOM	202	O	PHE	A	93	45200	36250	66620	1.00	0.00	O		ATOM	201	C	PHE	A	93	112650	63440	107620	1.00	0.00	C
ATOM	203	N	ARG	A	94	47330	36680	66320	1.00	0.00	N		ATOM	202	O	PHE	A	93	111760	64000	108230	1.00	0.00	O
ATOM	204	HN	ARG	A	94	48230	36270	66200	1.00	0.00	H		ATOM	203	N	ARG	A	94	113670	64120	107100	1.00	0.00	N
ATOM	205	CA	ARG	A	94	47190	38140	66410	1.00	0.00	C		ATOM	204	HN	ARG	A	94	114450	63720	106620	1.00	0.00	H
ATOM	206	HA	ARG	A	94	46600	38350	67290	1.00	0.00	H		ATOM	205	CA	ARG	A	94	113590	65590	107170	1.00	0.00	C
ATOM	207	CB	ARG	A	94	48610	38930	66470	1.00	0.00	C		ATOM	206	HA	ARG	A	94	113610	66050	108150	1.00	0.00	H
ATOM	208	HB1	ARG	A	94	48430	40030	66530	1.00	0.00	H		ATOM	207	CB	ARG	A	94	115020	66130	106760	1.00	0.00	C
ATOM	209	HB2	ARG	A	94	49140	38610	65550	1.00	0.00	H		ATOM	208	HB1	ARG	A	94	114980	67220	106600	1.00	0.00	H
ATOM	210	CG	ARG	A	94	49550	38630	67600	1.00	0.00	C		ATOM	209	HB2	ARG	A	94	115350	65680	105800	1.00	0.00	H
ATOM	211	HG1	ARG	A	94	49690	37530	67680	1.00	0.00	H		ATOM	210	CG	ARG	A	94	116180	65970	107790	1.00	0.00	C
ATOM	212	HG2	ARG	A	94	49100	39060	68520	1.00	0.00	H		ATOM	211	HG1	ARG	A	94	116100	64990	108290	1.00	0.00	H
ATOM	213	CD	ARG	A	94	50940	39320	67450	1.00	0.00	C		ATOM	212	HG2	ARG	A	94	116110	66810	108510	1.00	0.00	H
ATOM	214	HD1	ARG	A	94	50820	40420	67580	1.00	0.00	H		ATOM	213	CD	ARG	A	94	117610	66070	107220	1.00	0.00	C
ATOM	215	HD2	ARG	A	94	51540	39170	66530	1.00	0.00	H		ATOM	214	HD1	ARG	A	94	117860	67070	106820	1.00	0.00	H
ATOM	216	NE	ARG	A	94	51830	38800	68500	1.00	0.00	N		ATOM	215	HD2	ARG	A	94	117740	65280	106450	1.00	0.00	H
ATOM	217	HE	ARG	A	94	52630	38250	68240	1.00	0.00	H		ATOM	216	NE	ARG	A	94	118450	65750	108410	1.00	0.00	N
ATOM	218	CZ	ARG	A	94	51870	39280	69760	1.00	0.00	C		ATOM	217	HE	ARG	A	94	118030	65910	109310	1.00	0.00	H
ATOM	219	NH1	ARG	A	94	51150	40290	70200	1.00	0.00	N		ATOM	218	CZ	ARG	A	94	119750	65690	108350	1.00	0.00	C
ATOM	220	HH11	ARG	A	94	50430	40670	69610	1.00	0.00	H		ATOM	219	NH1	ARG	A	94	120430	65880	107230	1.00	0.00	N
ATOM	221	HH12	ARG	A	94	51100	40340	71190	1.00	0.00	H		ATOM	220	HH11	ARG	A	94	119990	66020	106340	1.00	0.00	H
ATOM	222	NH2	ARG	A	94	52810	38720	70570	1.00	0.00	N		ATOM	221	HH12	ARG	A	94	121360	65530	107320	1.00	0.00	H
ATOM	223	HH21	ARG	A	94	53500	38150	70120	1.00	0.00	H		ATOM	222	NH2	ARG	A	94	120420	65520	109420	1.00	0.00	N
ATOM	224	HH22	ARG	A	94	53170	39320	71290	1.00	0.00	H		ATOM	223	HH21	ARG	A	94	119960	65310	110280	1.00	0.00	H
ATOM	225	C	ARG	A	94	46370	38700	65290	1.00	0.00	C		ATOM	224	HH22	ARG	A	94	121410	65650	109430	1.00	0.00	H
ATOM	226	O	ARG	A	94	45470	39510	65480	1.00	0.00	O		ATOM	225	C	ARG	A	94	112510	66190	106300	1.00	0.00	C
ATOM	227	N	ALA	A	95	46610	38180	64040	1.00	0.00	N		ATOM	226	O	ARG	A	94	111750	67040	106790	1.00	0.00	O
ATOM	228	HN	ALA	A	95	47390	37570	63950	1.00	0.00	H		ATOM	227	N	ALA	A	95	112340	65720	105040	1.00	0.00	N
ATOM	229	CA	ALA	A	95	45940	38600	62800	1.00	0.00	C		ATOM	228	HN	ALA	A	95	112920	65000	104680	1.00	0.00	H
ATOM	230	HA	ALA	A	95	46030	39670	62670	1.00	0.00	H		ATOM	229	CA	ALA	A	95	111300	66090	104100	1.00	0.00	C
ATOM	231	CB	ALA	A	95	46630	38040	61560	1.00	0.00	C		ATOM	230	HA	ALA	A	95	111340	67160	104060	1.00	0.00	H
ATOM	232	HB1	ALA	A	95	46320	38590	60640	1.00	0.00	H		ATOM	231	CB	ALA	A	95	111540	65420	102750	1.00	0.00	C
ATOM	233	HB2	ALA	A	95	46420	36980	61310	1.00	0.00	H		ATOM	232	HB1	ALA	A	95	110800	65800	102010	1.00	0.00	H
ATOM	234	HB3	ALA	A	95	47740	38130	61530	1.00	0.00	H		ATOM	233	HB2	ALA	A	95	111480	64340	103020	1.00	0.00	H
ATOM	235	C	ALA	A	95	44500	38210	62810	1.00	0.00	C		ATOM	234	HB3	ALA	A	95	112550	65690	102390	1.00	0.00	H
ATOM	236	O	ALA	A	95	43680	39090	62450	1.00	0.00	O		ATOM	235	C	ALA	A	95	109880	65870	104600	1.00	0.00	C
ATOM	237	N	LEU	A	96	44170	36930	63380	1.00	0.00	N		ATOM	236	O	ALA	A	95	109010	66720	104340	1.00	0.00	O
ATOM	238	HN	LEU	A	96	44890	36350	63750	1.00	0.00	H		ATOM	237	N	LEU	A	96	109620	64790	105340	1.00	0.00	N
ATOM	239	CA	LEU	A	96	42860	36380	63670	1.00	0.00	C		ATOM	238	HN	LEU	A	96	110300	64070	105380	1.00	0.00	H
ATOM	240	HA	LEU	A	96	42350	36550	62730	1.00	0.00	H		ATOM	239	CA	LEU	A	96	108460	64440	106050	1.00	0.00	C
ATOM	241	CB	LEU	A	96	42880	34850	64100	1.00	0.00	C		ATOM	240	HA	LEU	A	96	107600	64510	105410	1.00	0.00	H
ATOM	242	HB1	LEU	A	96	41940	34510	64590	1.00	0.00	H		ATOM	241	CB	LEU	A	96	108700	62940	106500	1.00	0.00	C
ATOM	243	HB2	LEU	A	96	43640	34710	64900	1.00	0.00	H		ATOM	242	HB1	LEU	A	96	108010	62700	107340	1.00	0.00	H
ATOM	244	CG	LEU	A	96	43140	33860	62970	1.00	0.00	C		ATOM	243	HB2	LEU	A	96	109730	62910	106930	1.00	0.00	H
ATOM	245	HG	LEU	A	96	43920	34110	62220	1.00	0.00	H		ATOM	244	CG	LEU	A	96	108540	61860	105440	1.00	0.00	C
ATOM	246	CD1	LEU	A	96	43590	32520	63580	1.00	0.00	C		ATOM	245	HG	LEU	A	96	109070	62220	104540	1.00	0.00	H
ATOM	247	HD11	LEU	A	96	43850	31820	62760	1.00	0.00	H		ATOM	246	CD1	LEU	A	96	109070	60540	105810	1.00	0.00	C
ATOM	248	HD12	LEU	A	96	42770	32020	64140	1.00	0.00	H		ATOM	247	HD11	LEU	A	96	108900	59750	105050	1.00	0.00	H
ATOM	249	HD13	LEU	A	96	44480	32620	64230	1.00	0.00	H		ATOM	248	HD12	LEU	A	96	108630	60170	106760	1.00	0.00	H
ATOM	250	CD2	LEU	A	96	41920	33680	62060	1.00	0.00	C		ATOM	249	HD13	LEU	A	96	110170	60610	105940	1.00	0.00	H
ATOM	251	HD21	LEU	A	96	41800	34510	61340	1.00	0.00	H		ATOM	250	CD2	LEU	A	96	107000	61770	105150	1.00	0.00	C
ATOM	252	HD22	LEU	A	96	40990	33540	62650	1.00	0.00	H		ATOM	251	HD21	LEU	A	96	106570	61260	106040	1.00	0.00	H
ATOM	253	HD23	LEU	A	96	42130	32800	61410	1.00	0.00	H		ATOM	252	HD22	LEU	A	96	106840	61210	104200	1.00	0.00	H
ATOM	254	C	LEU	A	96	42120	37120	64760	1.00	0.00	C		ATOM	253	HD23	LEU	A	96	106490	62750	105060	1.00	0.00	H
ATOM	255	O	LEU	A	96	40900	37290	64660	1.00	0.00	O		ATOM	254	C	LEU	A	96	108210	65290	107340	1.00	0.00	C
ATOM	256	N	ALA	A	97	42820	37610	65800	1.00	0.00	N		ATOM	255	O	LEU	A	96	107080	65580	107680	1.00	0.00	O
ATOM	257	HN	ALA	A	97	43800	37470	65880	1.00	0.00	H		ATOM	256	N	ALA	A	97	109240	65590	108140	1.00	0.00	N
ATOM	258	CA	ALA	A	97	42270	38430	66780	1.00	0.00	C		ATOM	257	HN	ALA	A	97	110080	65120	107900	1.00	0.00	H
ATOM	259	HA	ALA	A	97	41380	37910	67100	1.00	0.00	H		ATOM	258	CA	ALA	A	97	109230	66500	109310	1.00	0.00	C
ATOM	260	CB	ALA	A	97	43290	38490	67960	1.00	0.00	C		ATOM	259	HA	ALA	A	97	108510	66230	110070	1.00	0.00	H
ATOM	261	HB1	ALA	A	97	42980	39200	68760	1.00	0.00	H		ATOM	260	CB	ALA	A	97	110550	66530	110100	1.00	0.00	C
ATOM	262	HB2	ALA	A	97	44280	38960	67750	1.00	0.00	H		ATOM	261	HB1	ALA	A	97	110460	67310	110890	1.00	0.00	H
ATOM	263	HB3	ALA	A	97	43520	37470	68340	1.00	0.00	H		ATOM	262	HB2	ALA	A	97	111400	66760	109420	1.00	0.00	H
ATOM	264	C	ALA	A	97	41860	39820	66290	1.00	0.00	C		ATOM	263	HB3	ALA	A	97	110710	65530	110550	1.00	0.00	H
ATOM	265	O	ALA	A	97	40850	40410	66650	1.00	0.00	O		ATOM	264	C	ALA	A	97	108870	67890	108900	1.00	0.00	C
ATOM	266	N	ASP	A	98	42680	40510	65410	1.00	0.00	N		ATOM	265	O	ALA	A	97	107930	68580	109350	1.00	0.00	O
ATOM	267	HN	ASP	A	98	43560	40080	65220	1.00	0.00	H		ATOM	266	N	ASP	A	98	109580	68370	107790	1.00	0.00	N
ATOM	268	CA	ASP	A	98	42480	41820	64860	1.00	0.00	C		ATOM	267	HN	ASP	A	98	110330	67860	107370	1.00	0.00	H
ATOM	269	HA	ASP	A	98	42330	42520	65670	1.00	0.00	H		ATOM	268	CA	ASP	A	98	109290	69610	107220	1.00	0.00	C
ATOM	270	CB	ASP	A	98	43830	42310	64160	1.00	0.00	C		ATOM	269	HA	ASP	A	98	109350	70440	107910	1.00	0.00	H
ATOM	271	HB1	ASP	A	98	44190	41760	63260	1.00	0.00	H		ATOM	270	CB	ASP	A	98	110320	69880	106150	1.00	0.00	C
ATOM	272	HB2	ASP	A	98	44600	42210	64950	1.00	0.00	H		ATOM	271	HB1	ASP	A	98	110200	69370	105170	1.00	0.00	H
ATOM	273	CG	ASP	A	98	43700	43740	63810	1.00	0.00	C		ATOM	272	HB2	ASP	A	98	111300	69540	106520	1.00	0.00	H
ATOM	274	OD1	ASP	A	98	43270	44550	64750	1.00	0.00	O		ATOM	273	CG	ASP	A	98	110450	71400	105850	1.00	0.00	C
ATOM	275	OD2	ASP	A	98	44100	44210	62750	1.00	0.00	O		ATOM	274	OD1	ASP	A	98	110810	71740	104680	1.00	0.00	O
ATOM	276	C	ASP	A	98	41290	41850	63920	1.00	0.00	C		ATOM	275	OD2	ASP	A	98	110380	72290	106760	1.00	0.00	O
ATOM	277	O	ASP	A	98	40330	42590	64120	1.00	0.00	O		ATOM	276	C	ASP	A	98	107900	69730	106620	1.00	0.00	C
ATOM	278	N	GLN	A	99	41310	40930	62930	1.00	0.00	N		ATOM	277	O	ASP	A	98	107150	70680	106830	1.00	0.00	O
ATOM	279	HN	GLN	A	99	42060	40270	62860	1.00	0.00	H		ATOM	278	N	GLN	A	99	107430	68740	105860	1.00	0.00	N
ATOM	280	CA	GLN	A	99	40340	40800	61880	1.00	0.00	C		ATOM	279	HN	GLN	A	99	108070	68030	105600	1.00	0.00	H
ATOM	281	HA	GLN	A	99	40380	41720	61330	1.00	0.00	H		ATOM	280	CA	GLN	A	99	106000	68670	105430	1.00	0.00	C
ATOM	282	CB	GLN	A	99	40830	39730	60870	1.00	0.00	C		ATOM	281	HA	GLN	A	99	105800	69600	104900	1.00	0.00	H
ATOM	283	HB1	GLN	A	99	39900	39330	60410	1.00	0.00	H		ATOM	282	CB	GLN	A	99	105760	67440	104430	1.00	0.00	C
ATOM	284	HB2	GLN	A	99	41210	38920	61530	1.00	0.00	H		ATOM	283	HB1	GLN	A	99	104680	67170	104460	1.00	0.00	H
ATOM	285	CG	GLN	A	99	41900	40210	59890	1.00	0.00	C		ATOM	284	HB2	GLN	A	99	106350	66570	104780	1.00	0.00	H
ATOM	286	HG1	GLN	A	99	42210	39380	59210	1.00	0.00	H		ATOM	285	CG	GLN	A	99	106150	67650	102930	1.00	0.00	C
ATOM	287	HG2	GLN	A	99	42790	40580	60430	1.00	0.00	H		ATOM	286	HG1	GLN	A	99	105920	66750	102320	1.00	0.00	H
ATOM	288	CD	GLN	A	99	41390	41340	59050	1.00	0.00	C		ATOM	287	HG2	GLN	A	99	107210	67970	102830	1.00	0.00	H
ATOM	289	OE1	GLN	A	99	40320	41010	58480	1.00	0.00	O		ATOM	288	CD	GLN	A	99	105310	68820	102400	1.00	0.00	C
ATOM	290	NE2	GLN	A	99	42050	42550	58980	1.00	0.00	N		ATOM	289	OE1	GLN	A	99	104090	68620	102160	1.00	0.00	O
ATOM	291	HE21	GLN	A	99	42850	42700	59560	1.00	0.00	H		ATOM	290	NE2	GLN	A	99	106010	70000	102110	1.00	0.00	N
ATOM	292	HE22	GLN	A	99	41780	43300	58380	1.00	0.00	H		ATOM	291	HE21	GLN	A	99	105530	70540	101420	1.00	0.00	H
ATOM	293	C	GLN	A	99	38870	40580	62350	1.00	0.00	C		ATOM	292	HE22	GLN	A	99	107000	70020	102260	1.00	0.00	H
ATOM	294	O	GLN	A	99	37930	41300	61870	1.00	0.00	O		ATOM	293	C	GLN	A	99	104910	68490	106420	1.00	0.00	C
ATOM	295	N	LEU	A	100	38770	39750	63390	1.00	0.00	N		ATOM	294	O	GLN	A	99	103950	69240	106540	1.00	0.00	O
ATOM	296	HN	LEU	A	100	39640	39360	63690	1.00	0.00	H		ATOM	295	N	LEU	A	100	105010	67510	107310	1.00	0.00	N
ATOM	297	CA	LEU	A	100	37560	39210	63960	1.00	0.00	C		ATOM	296	HN	LEU	A	100	105680	66760	107300	1.00	0.00	H
ATOM	298	HA	LEU	A	100	36760	39290	63240	1.00	0.00	H		ATOM	297	CA	LEU	A	100	103880	67220	108120	1.00	0.00	C
ATOM	299	CB	LEU	A	100	37660	37650	64290	1.00	0.00	C		ATOM	298	HA	LEU	A	100	102940	67650	107810	1.00	0.00	H
ATOM	300	HB1	LEU	A	100	36790	37290	64890	1.00	0.00	H		ATOM	299	CB	LEU	A	100	103660	65680	108180	1.00	0.00	C
ATOM	301	HB2	LEU	A	100	38570	37370	64870	1.00	0.00	H		ATOM	300	HB1	LEU	A	100	102980	65370	109010	1.00	0.00	H
ATOM	302	CG	LEU	A	100	37740	36830	62970	1.00	0.00	C		ATOM	301	HB2	LEU	A	100	104520	65030	108450	1.00	0.00	H
ATOM	303	HG	LEU	A	100	38260	37560	62300	1.00	0.00	H		ATOM	302	CG	LEU	A	100	103110	65100	106910	1.00	0.00	C
ATOM	304	CD1	LEU	A	100	38510	35550	63030	1.00	0.00	C		ATOM	303	HG	LEU	A	100	103540	65510	105970	1.00	0.00	H
ATOM	305	HD11	LEU	A	100	37960	34820	63650	1.00	0.00	H		ATOM	304	CD1	LEU	A	100	103430	63610	106960	1.00	0.00	C
ATOM	306	HD12	LEU	A	100	39510	35790	63470	1.00	0.00	H		ATOM	305	HD11	LEU	A	100	102970	63110	107840	1.00	0.00	H
ATOM	307	HD13	LEU	A	100	38580	35110	62010	1.00	0.00	H		ATOM	306	HD12	LEU	A	100	104530	63460	107010	1.00	0.00	H
ATOM	308	CD2	LEU	A	100	36360	36550	62460	1.00	0.00	C		ATOM	307	HD13	LEU	A	100	103070	62980	106130	1.00	0.00	H
ATOM	309	HD21	LEU	A	100	36480	36020	61490	1.00	0.00	H		ATOM	308	CD2	LEU	A	100	101570	65390	106870	1.00	0.00	C
ATOM	310	HD22	LEU	A	100	35740	37450	62270	1.00	0.00	H		ATOM	309	HD21	LEU	A	100	101200	64810	106000	1.00	0.00	H
ATOM	311	HD23	LEU	A	100	35830	35890	63190	1.00	0.00	H		ATOM	310	HD22	LEU	A	100	101360	66460	106670	1.00	0.00	H
ATOM	312	C	LEU	A	100	37120	39840	65230	1.00	0.00	C		ATOM	311	HD23	LEU	A	100	101100	65030	107810	1.00	0.00	H
ATOM	313	O	LEU	A	100	36010	40300	65370	1.00	0.00	O		ATOM	312	C	LEU	A	100	104040	67660	109610	1.00	0.00	C
ATOM	314	N	PHE	A	101	38120	39960	66100	1.00	0.00	N		ATOM	313	O	LEU	A	100	103090	67500	110370	1.00	0.00	O
ATOM	315	HN	PHE	A	101	38950	39410	66170	1.00	0.00	H		ATOM	314	N	PHE	A	101	105170	68160	110070	1.00	0.00	N
ATOM	316	CA	PHE	A	101	37910	40360	67490	1.00	0.00	C		ATOM	315	HN	PHE	A	101	106050	68230	109620	1.00	0.00	H
ATOM	317	HA	PHE	A	101	36880	40260	67780	1.00	0.00	H		ATOM	316	CA	PHE	A	101	105290	68800	111380	1.00	0.00	C
ATOM	318	CB	PHE	A	101	38730	39640	68590	1.00	0.00	C		ATOM	317	HA	PHE	A	101	104310	68810	111850	1.00	0.00	H
ATOM	319	HB1	PHE	A	101	38540	40010	69620	1.00	0.00	H		ATOM	318	CB	PHE	A	101	106300	68030	112350	1.00	0.00	C
ATOM	320	HB2	PHE	A	101	39840	39690	68470	1.00	0.00	H		ATOM	319	HB1	PHE	A	101	106350	68630	113280	1.00	0.00	H
ATOM	321	CG	PHE	A	101	38160	38240	68630	1.00	0.00	C		ATOM	320	HB2	PHE	A	101	107350	67900	112010	1.00	0.00	H
ATOM	322	CD1	PHE	A	101	37210	37850	69500	1.00	0.00	C		ATOM	321	CG	PHE	A	101	105660	66700	112650	1.00	0.00	C
ATOM	323	HD1	PHE	A	101	36920	38570	70250	1.00	0.00	H		ATOM	322	CD1	PHE	A	101	105710	65610	111710	1.00	0.00	C
ATOM	324	CE1	PHE	A	101	36730	36550	69630	1.00	0.00	C		ATOM	323	HD1	PHE	A	101	106080	65750	110710	1.00	0.00	H
ATOM	325	HE1	PHE	A	101	35930	36350	70320	1.00	0.00	H		ATOM	324	CE1	PHE	A	101	105450	64290	112110	1.00	0.00	C
ATOM	326	CZ	PHE	A	101	37080	35620	68680	1.00	0.00	C		ATOM	325	HE1	PHE	A	101	105640	63530	111370	1.00	0.00	H
ATOM	327	HZ	PHE	A	101	36740	34600	68710	1.00	0.00	H		ATOM	326	CZ	PHE	A	101	104980	64010	113370	1.00	0.00	C
ATOM	328	CD2	PHE	A	101	38630	37240	67670	1.00	0.00	C		ATOM	327	HZ	PHE	A	101	104740	62990	113640	1.00	0.00	H
ATOM	329	HD2	PHE	A	101	39380	37470	66940	1.00	0.00	H		ATOM	328	CD2	PHE	A	101	105280	66440	113940	1.00	0.00	C
ATOM	330	CE2	PHE	A	101	38080	35920	67740	1.00	0.00	C		ATOM	329	HD2	PHE	A	101	105460	67240	114640	1.00	0.00	H
ATOM	331	HE2	PHE	A	101	38440	35180	67050	1.00	0.00	H		ATOM	330	CE2	PHE	A	101	104880	65120	114270	1.00	0.00	C
ATOM	332	C	PHE	A	101	38230	41820	67590	1.00	0.00	C		ATOM	331	HE2	PHE	A	101	104500	64950	115270	1.00	0.00	H
ATOM	333	O	PHE	A	101	38280	42370	68730	1.00	0.00	O		ATOM	332	C	PHE	A	101	105750	70240	111340	1.00	0.00	C
ATOM	334	N	ARG	A	102	38440	42490	66420	1.00	0.00	N		ATOM	333	O	PHE	A	101	105830	70960	112350	1.00	0.00	O
ATOM	335	HN	ARG	A	102	38690	41910	65650	1.00	0.00	H		ATOM	334	N	ARG	A	102	106230	70720	110170	1.00	0.00	N
ATOM	336	CA	ARG	A	102	38640	43920	66280	1.00	0.00	C		ATOM	335	HN	ARG	A	102	106330	70110	109390	1.00	0.00	H
ATOM	337	HA	ARG	A	102	39130	44190	65360	1.00	0.00	H		ATOM	336	CA	ARG	A	102	106610	72020	109780	1.00	0.00	C
ATOM	338	CB	ARG	A	102	37250	44750	66260	1.00	0.00	C		ATOM	337	HA	ARG	A	102	106580	72000	108700	1.00	0.00	H
ATOM	339	HB1	ARG	A	102	37400	45840	66180	1.00	0.00	H		ATOM	338	CB	ARG	A	102	105430	73010	110080	1.00	0.00	C
ATOM	340	HB2	ARG	A	102	36780	44550	67240	1.00	0.00	H		ATOM	339	HB1	ARG	A	102	105850	74020	109900	1.00	0.00	H
ATOM	341	CG	ARG	A	102	36290	44270	65140	1.00	0.00	C		ATOM	340	HB2	ARG	A	102	105060	72980	111120	1.00	0.00	H
ATOM	342	HG1	ARG	A	102	35320	44820	65110	1.00	0.00	H		ATOM	341	CG	ARG	A	102	104240	72910	109130	1.00	0.00	C
ATOM	343	HG2	ARG	A	102	36070	43190	65300	1.00	0.00	H		ATOM	342	HG1	ARG	A	102	104030	71840	108940	1.00	0.00	H
ATOM	344	CD	ARG	A	102	36910	44250	63770	1.00	0.00	C		ATOM	343	HG2	ARG	A	102	104570	73330	108160	1.00	0.00	H
ATOM	345	HD1	ARG	A	102	37600	43390	63690	1.00	0.00	H		ATOM	344	CD	ARG	A	102	102990	73670	109550	1.00	0.00	C
ATOM	346	HD2	ARG	A	102	37460	45210	63620	1.00	0.00	H		ATOM	345	HD1	ARG	A	102	103240	74750	109520	1.00	0.00	H
ATOM	347	NE	ARG	A	102	35810	44160	62790	1.00	0.00	N		ATOM	346	HD2	ARG	A	102	102590	73510	110580	1.00	0.00	H
ATOM	348	HE	ARG	A	102	34850	44330	63020	1.00	0.00	H		ATOM	347	NE	ARG	A	102	101980	73400	108410	1.00	0.00	N
ATOM	349	CZ	ARG	A	102	36000	44100	61470	1.00	0.00	C		ATOM	348	HE	ARG	A	102	102290	72780	107690	1.00	0.00	H
ATOM	350	NH1	ARG	A	102	37110	44160	60800	1.00	0.00	N		ATOM	349	CZ	ARG	A	102	100740	73840	108330	1.00	0.00	C
ATOM	351	HH11	ARG	A	102	37960	43980	61280	1.00	0.00	H		ATOM	350	NH1	ARG	A	102	100220	74740	109200	1.00	0.00	N
ATOM	352	HH12	ARG	A	102	37040	44130	59810	1.00	0.00	H		ATOM	351	HH11	ARG	A	102	100680	75000	110050	1.00	0.00	H
ATOM	353	NH2	ARG	A	102	34910	43980	60770	1.00	0.00	N		ATOM	352	HH12	ARG	A	102	99280	75070	109230	1.00	0.00	H
ATOM	354	HH21	ARG	A	102	35020	43680	59820	1.00	0.00	H		ATOM	353	NH2	ARG	A	102	99980	73450	107370	1.00	0.00	N
ATOM	355	HH22	ARG	A	102	34050	43780	61240	1.00	0.00	H		ATOM	354	HH21	ARG	A	102	99000	73650	107370	1.00	0.00	H
ATOM	356	C	ARG	A	102	39650	44460	67270	1.00	0.00	C		ATOM	355	HH22	ARG	A	102	100350	72890	106630	1.00	0.00	H
ATOM	357	O	ARG	A	102	39530	45600	67710	1.00	0.00	O		ATOM	356	C	ARG	A	102	107970	72550	110150	1.00	0.00	C
ATOM	358	N	ASN	A	103	40720	43670	67540	1.00	0.00	N		ATOM	357	O	ARG	A	102	108240	73740	109930	1.00	0.00	O
ATOM	359	HN	ASN	A	103	40810	42790	67090	1.00	0.00	H		ATOM	358	N	ASN	A	103	108870	71680	110620	1.00	0.00	N
ATOM	360	CA	ASN	A	103	41880	44070	68400	1.00	0.00	C		ATOM	359	HN	ASN	A	103	108490	70770	110740	1.00	0.00	H
ATOM	361	HA	ASN	A	103	42220	44970	67900	1.00	0.00	H		ATOM	360	CA	ASN	A	103	110270	72020	110700	1.00	0.00	C
ATOM	362	CB	ASN	A	103	41390	44670	69790	1.00	0.00	C		ATOM	361	HA	ASN	A	103	110600	72710	109940	1.00	0.00	H
ATOM	363	HB1	ASN	A	103	40590	44020	70200	1.00	0.00	H		ATOM	362	CB	ASN	A	103	110470	72510	112150	1.00	0.00	C
ATOM	364	HB2	ASN	A	103	40920	45650	69560	1.00	0.00	H		ATOM	363	HB1	ASN	A	103	110000	71760	112820	1.00	0.00	H
ATOM	365	CG	ASN	A	103	42530	44840	70840	1.00	0.00	C		ATOM	364	HB2	ASN	A	103	110050	73540	112240	1.00	0.00	H
ATOM	366	OD1	ASN	A	103	43710	44920	70530	1.00	0.00	O		ATOM	365	CG	ASN	A	103	111970	72720	112480	1.00	0.00	C
ATOM	367	ND2	ASN	A	103	42100	44990	72110	1.00	0.00	N		ATOM	366	OD1	ASN	A	103	112900	72540	111760	1.00	0.00	O
ATOM	368	HD21	ASN	A	103	42790	45180	72800	1.00	0.00	H		ATOM	367	ND2	ASN	A	103	112230	73380	113680	1.00	0.00	N
ATOM	369	HD22	ASN	A	103	41120	45010	72340	1.00	0.00	H		ATOM	368	HD21	ASN	A	103	113180	73660	113820	1.00	0.00	H
ATOM	370	C	ASN	A	103	42870	42930	68610	1.00	0.00	C		ATOM	369	HD22	ASN	A	103	111550	73490	114410	1.00	0.00	H
ATOM	371	O	ASN	A	103	42540	41860	69180	1.00	0.00	O		ATOM	370	C	ASN	A	103	111080	70740	110520	1.00	0.00	C
ATOM	372	N	ALA	A	104	44070	43080	68170	1.00	0.00	N		ATOM	371	O	ASN	A	103	110900	69780	111280	1.00	0.00	O
ATOM	373	HN	ALA	A	104	44310	44010	67910	1.00	0.00	H		ATOM	372	N	ALA	A	104	112000	70780	109540	1.00	0.00	N
ATOM	374	CA	ALA	A	104	45090	42010	68100	1.00	0.00	C		ATOM	373	HN	ALA	A	104	111980	71620	108990	1.00	0.00	H
ATOM	375	HA	ALA	A	104	44670	41190	67530	1.00	0.00	H		ATOM	374	CA	ALA	A	104	112790	69660	109120	1.00	0.00	C
ATOM	376	CB	ALA	A	104	46280	42630	67310	1.00	0.00	C		ATOM	375	HA	ALA	A	104	112040	68930	108890	1.00	0.00	H
ATOM	377	HB1	ALA	A	104	46060	42830	66240	1.00	0.00	H		ATOM	376	CB	ALA	A	104	113580	70180	107860	1.00	0.00	C
ATOM	378	HB2	ALA	A	104	47130	41910	67230	1.00	0.00	H		ATOM	377	HB1	ALA	A	104	114260	70980	108220	1.00	0.00	H
ATOM	379	HB3	ALA	A	104	46690	43490	67880	1.00	0.00	H		ATOM	378	HB2	ALA	A	104	112790	70500	107150	1.00	0.00	H
ATOM	380	C	ALA	A	104	45550	41550	69460	1.00	0.00	C		ATOM	379	HB3	ALA	A	104	114190	69350	107430	1.00	0.00	H
ATOM	381	O	ALA	A	104	46170	40540	69670	1.00	0.00	O		ATOM	380	C	ALA	A	104	113790	69140	110180	1.00	0.00	C
ATOM	382	N	ASP	A	105	45280	42390	70510	1.00	0.00	N		ATOM	381	O	ALA	A	104	114350	68090	110070	1.00	0.00	O
ATOM	383	HN	ASP	A	105	44670	43170	70390	1.00	0.00	H		ATOM	382	N	ASP	A	105	114020	69960	111270	1.00	0.00	N
ATOM	384	CA	ASP	A	105	45870	42290	71820	1.00	0.00	C		ATOM	383	HN	ASP	A	105	113640	70880	111330	1.00	0.00	H
ATOM	385	HA	ASP	A	105	46940	42330	71700	1.00	0.00	H		ATOM	384	CA	ASP	A	105	114960	69570	112320	1.00	0.00	C
ATOM	386	CB	ASP	A	105	45460	43370	72800	1.00	0.00	C		ATOM	385	HA	ASP	A	105	115710	68940	111860	1.00	0.00	H
ATOM	387	HB1	ASP	A	105	45700	43150	73870	1.00	0.00	H		ATOM	386	CB	ASP	A	105	115770	70690	112900	1.00	0.00	C
ATOM	388	HB2	ASP	A	105	44380	43560	72640	1.00	0.00	H		ATOM	387	HB1	ASP	A	105	116250	70290	113810	1.00	0.00	H
ATOM	389	CG	ASP	A	105	46170	44710	72590	1.00	0.00	C		ATOM	388	HB2	ASP	A	105	115210	71600	113220	1.00	0.00	H
ATOM	390	OD1	ASP	A	105	46910	44940	71590	1.00	0.00	O		ATOM	389	CG	ASP	A	105	116780	71110	111940	1.00	0.00	C
ATOM	391	OD2	ASP	A	105	45900	45590	73410	1.00	0.00	O		ATOM	390	OD1	ASP	A	105	117340	72210	112240	1.00	0.00	O
ATOM	392	C	ASP	A	105	45620	40890	72470	1.00	0.00	C		ATOM	391	OD2	ASP	A	105	117120	70550	110890	1.00	0.00	O
ATOM	393	O	ASP	A	105	46430	40320	73200	1.00	0.00	O		ATOM	392	C	ASP	A	105	114190	68810	113400	1.00	0.00	C
ATOM	394	N	TYR	A	106	44400	40340	72220	1.00	0.00	N		ATOM	393	O	ASP	A	105	114810	68580	114470	1.00	0.00	O
ATOM	395	HN	TYR	A	106	43810	40710	71510	1.00	0.00	H		ATOM	394	N	TYR	A	106	112950	68370	113240	1.00	0.00	N
ATOM	396	CA	TYR	A	106	43780	39170	72800	1.00	0.00	C		ATOM	395	HN	TYR	A	106	112310	68610	112520	1.00	0.00	H
ATOM	397	HA	TYR	A	106	43970	39070	73860	1.00	0.00	H		ATOM	396	CA	TYR	A	106	112400	67390	114160	1.00	0.00	C
ATOM	398	CB	TYR	A	106	42220	39300	72600	1.00	0.00	C		ATOM	397	HA	TYR	A	106	112850	67410	115150	1.00	0.00	H
ATOM	399	HB1	TYR	A	106	41740	38430	73080	1.00	0.00	H		ATOM	398	CB	TYR	A	106	110880	67610	114480	1.00	0.00	C
ATOM	400	HB2	TYR	A	106	42060	39250	71500	1.00	0.00	H		ATOM	399	HB1	TYR	A	106	110510	66820	115160	1.00	0.00	H
ATOM	401	CG	TYR	A	106	41680	40580	73150	1.00	0.00	C		ATOM	400	HB2	TYR	A	106	110350	67360	113540	1.00	0.00	H
ATOM	402	CD1	TYR	A	106	41880	40960	74490	1.00	0.00	C		ATOM	401	CG	TYR	A	106	110590	69040	114900	1.00	0.00	C
ATOM	403	HD1	TYR	A	106	42370	40250	75150	1.00	0.00	H		ATOM	402	CD1	TYR	A	106	111480	69830	115590	1.00	0.00	C
ATOM	404	CE1	TYR	A	106	41270	42140	75030	1.00	0.00	C		ATOM	403	HD1	TYR	A	106	112410	69430	115980	1.00	0.00	H
ATOM	405	HE1	TYR	A	106	41420	42320	76090	1.00	0.00	H		ATOM	404	CE1	TYR	A	106	111250	71200	115870	1.00	0.00	C
ATOM	406	CZ	TYR	A	106	40340	42810	74240	1.00	0.00	C		ATOM	405	HE1	TYR	A	106	112000	71760	116420	1.00	0.00	H
ATOM	407	OH	TYR	A	106	39590	43860	74730	1.00	0.00	O		ATOM	406	CZ	TYR	A	106	110020	71750	115530	1.00	0.00	C
ATOM	408	HH	TYR	A	106	39560	43820	75690	1.00	0.00	H		ATOM	407	OH	TYR	A	106	109730	73100	115720	1.00	0.00	O
ATOM	409	CD2	TYR	A	106	40790	41300	72430	1.00	0.00	C		ATOM	408	HH	TYR	A	106	108800	73260	115920	1.00	0.00	H
ATOM	410	HD2	TYR	A	106	40440	40890	71490	1.00	0.00	H		ATOM	409	CD2	TYR	A	106	109370	69620	114610	1.00	0.00	C
ATOM	411	CE2	TYR	A	106	40030	42330	73010	1.00	0.00	C		ATOM	410	HD2	TYR	A	106	108610	69020	114120	1.00	0.00	H
ATOM	412	HE2	TYR	A	106	39170	42670	72450	1.00	0.00	H		ATOM	411	CE2	TYR	A	106	108990	70940	114990	1.00	0.00	C
ATOM	413	C	TYR	A	106	44310	37910	72150	1.00	0.00	C		ATOM	412	HE2	TYR	A	106	107960	71260	114950	1.00	0.00	H
ATOM	414	O	TYR	A	106	43630	36900	72030	1.00	0.00	O		ATOM	413	C	TYR	A	106	112520	65930	113570	1.00	0.00	C
ATOM	415	N	HSD	A	107	45590	37960	71630	1.00	0.00	N		ATOM	414	O	TYR	A	106	111780	65010	113890	1.00	0.00	O
ATOM	416	HN	HSD	A	107	46020	38850	71650	1.00	0.00	H		ATOM	415	N	HSD	A	107	113440	65720	112700	1.00	0.00	N
ATOM	417	CA	HSD	A	107	46240	36890	70890	1.00	0.00	C		ATOM	416	HN	HSD	A	107	114260	66260	112530	1.00	0.00	H
ATOM	418	HA	HSD	A	107	45640	36660	70020	1.00	0.00	H		ATOM	417	CA	HSD	A	107	113550	64500	111940	1.00	0.00	C
ATOM	419	CB	HSD	A	107	47750	37230	70560	1.00	0.00	C		ATOM	418	HA	HSD	A	107	112560	64250	111590	1.00	0.00	H
ATOM	420	HB1	HSD	A	107	47720	37960	69730	1.00	0.00	H		ATOM	419	CB	HSD	A	107	114530	64620	110780	1.00	0.00	C
ATOM	421	HB2	HSD	A	107	48320	36370	70150	1.00	0.00	H		ATOM	420	HB1	HSD	A	107	114030	65230	109990	1.00	0.00	H
ATOM	422	ND1	HSD	A	107	49460	37090	72500	1.00	0.00	N		ATOM	421	HB2	HSD	A	107	114580	63610	110320	1.00	0.00	H
ATOM	423	HD1	HSD	A	107	49550	36140	72800	1.00	0.00	H		ATOM	422	ND1	HSD	A	107	116320	66350	111140	1.00	0.00	N
ATOM	424	CG	HSD	A	107	48550	37840	71710	1.00	0.00	C		ATOM	423	HD1	HSD	A	107	115770	67080	110750	1.00	0.00	H
ATOM	425	CE1	HSD	A	107	50240	37990	73090	1.00	0.00	C		ATOM	424	CG	HSD	A	107	115910	65060	111140	1.00	0.00	C
ATOM	426	HE1	HSD	A	107	51100	37830	73730	1.00	0.00	H		ATOM	425	CE1	HSD	A	107	117660	66330	111370	1.00	0.00	C
ATOM	427	NE2	HSD	A	107	49820	39280	72900	1.00	0.00	N		ATOM	426	HE1	HSD	A	107	118300	67190	111590	1.00	0.00	H
ATOM	428	CD2	HSD	A	107	48820	39170	71950	1.00	0.00	C		ATOM	427	NE2	HSD	A	107	118080	65040	111450	1.00	0.00	N
ATOM	429	HD2	HSD	A	107	48330	40020	71490	1.00	0.00	H		ATOM	428	CD2	HSD	A	107	116970	64300	111340	1.00	0.00	C
ATOM	430	C	HSD	A	107	46380	35540	71740	1.00	0.00	C		ATOM	429	HD2	HSD	A	107	117150	63230	111430	1.00	0.00	H
ATOM	431	O	HSD	A	107	46250	34480	71080	1.00	0.00	O		ATOM	430	C	HSD	A	107	113900	63250	112700	1.00	0.00	C
ATOM	432	N	LYS	A	108	46590	35620	73050	1.00	0.00	N		ATOM	431	O	HSD	A	107	113440	62180	112280	1.00	0.00	O
ATOM	433	HN	LYS	A	108	46860	36460	73510	1.00	0.00	H		ATOM	432	N	LYS	A	108	114700	63300	113760	1.00	0.00	N
ATOM	434	CA	LYS	A	108	46440	34400	73880	1.00	0.00	C		ATOM	433	HN	LYS	A	108	115050	64200	113990	1.00	0.00	H
ATOM	435	HA	LYS	A	108	47150	33650	73550	1.00	0.00	H		ATOM	434	CA	LYS	A	108	114890	62130	114580	1.00	0.00	C
ATOM	436	CB	LYS	A	108	46820	34670	75380	1.00	0.00	C		ATOM	435	HA	LYS	A	108	115280	61360	113920	1.00	0.00	H
ATOM	437	HB1	LYS	A	108	46340	33920	76050	1.00	0.00	H		ATOM	436	CB	LYS	A	108	116110	62380	115520	1.00	0.00	C
ATOM	438	HB2	LYS	A	108	46490	35640	75800	1.00	0.00	H		ATOM	437	HB1	LYS	A	108	116090	63410	115910	1.00	0.00	H
ATOM	439	CG	LYS	A	108	48360	34830	75540	1.00	0.00	C		ATOM	438	HB2	LYS	A	108	117040	62390	114910	1.00	0.00	H
ATOM	440	HG1	LYS	A	108	48680	35870	75290	1.00	0.00	H		ATOM	439	CG	LYS	A	108	116150	61370	116610	1.00	0.00	C
ATOM	441	HG2	LYS	A	108	48770	34250	74680	1.00	0.00	H		ATOM	440	HG1	LYS	A	108	115900	60420	116090	1.00	0.00	H
ATOM	442	CD	LYS	A	108	48810	34280	76920	1.00	0.00	C		ATOM	441	HG2	LYS	A	108	115460	61490	117470	1.00	0.00	H
ATOM	443	HD1	LYS	A	108	48470	33220	76920	1.00	0.00	H		ATOM	442	CD	LYS	A	108	117530	61190	117280	1.00	0.00	C
ATOM	444	HD2	LYS	A	108	48240	34810	77710	1.00	0.00	H		ATOM	443	HD1	LYS	A	108	118180	60540	116660	1.00	0.00	H
ATOM	445	CE	LYS	A	108	50280	34210	77140	1.00	0.00	C		ATOM	444	HD2	LYS	A	108	117460	60550	118190	1.00	0.00	H
ATOM	446	HE1	LYS	A	108	50790	33700	76290	1.00	0.00	H		ATOM	445	CE	LYS	A	108	118200	62480	117730	1.00	0.00	C
ATOM	447	HE2	LYS	A	108	50540	33740	78110	1.00	0.00	H		ATOM	446	HE1	LYS	A	108	117550	63140	118360	1.00	0.00	H
ATOM	448	NZ	LYS	A	108	50760	35610	77140	1.00	0.00	N		ATOM	447	HE2	LYS	A	108	118540	63130	116900	1.00	0.00	H
ATOM	449	HZ1	LYS	A	108	51040	35850	76170	1.00	0.00	H		ATOM	448	NZ	LYS	A	108	119450	62180	118470	1.00	0.00	N
ATOM	450	HZ2	LYS	A	108	51600	35870	77690	1.00	0.00	H		ATOM	449	HZ1	LYS	A	108	120070	61620	117860	1.00	0.00	H
ATOM	451	HZ3	LYS	A	108	49980	36230	77420	1.00	0.00	H		ATOM	450	HZ2	LYS	A	108	119270	61660	119350	1.00	0.00	H
ATOM	452	C	LYS	A	108	45100	33620	73880	1.00	0.00	C		ATOM	451	HZ3	LYS	A	108	120050	63020	118620	1.00	0.00	H
ATOM	453	O	LYS	A	108	45070	32440	73690	1.00	0.00	O		ATOM	452	C	LYS	A	108	113580	61590	115180	1.00	0.00	C
ATOM	454	N	HSD	A	109	44000	34320	74080	1.00	0.00	N		ATOM	453	O	LYS	A	108	113320	60370	115230	1.00	0.00	O
ATOM	455	HN	HSD	A	109	44020	35310	73980	1.00	0.00	H		ATOM	454	N	HSD	A	109	112700	62480	115740	1.00	0.00	N
ATOM	456	CA	HSD	A	109	42610	33820	74100	1.00	0.00	C		ATOM	455	HN	HSD	A	109	113030	63390	115970	1.00	0.00	H
ATOM	457	HA	HSD	A	109	42620	33090	74900	1.00	0.00	H		ATOM	456	CA	HSD	A	109	111380	62130	116150	1.00	0.00	C
ATOM	458	CB	HSD	A	109	41650	35060	74330	1.00	0.00	C		ATOM	457	HA	HSD	A	109	111510	61360	116900	1.00	0.00	H
ATOM	459	HB1	HSD	A	109	41810	35840	73550	1.00	0.00	H		ATOM	458	CB	HSD	A	109	110610	63460	116660	1.00	0.00	C
ATOM	460	HB2	HSD	A	109	41920	35500	75310	1.00	0.00	H		ATOM	459	HB1	HSD	A	109	109640	63020	116990	1.00	0.00	H
ATOM	461	ND1	HSD	A	109	39400	34520	75430	1.00	0.00	N		ATOM	460	HB2	HSD	A	109	110480	64190	115830	1.00	0.00	H
ATOM	462	HD1	HSD	A	109	39740	34620	76360	1.00	0.00	H		ATOM	461	ND1	HSD	A	109	111940	63690	118860	1.00	0.00	N
ATOM	463	CG	HSD	A	109	40190	34680	74290	1.00	0.00	C		ATOM	462	HD1	HSD	A	109	112200	62720	118780	1.00	0.00	H
ATOM	464	CE1	HSD	A	109	38120	34340	75000	1.00	0.00	C		ATOM	463	CG	HSD	A	109	111210	64250	117790	1.00	0.00	C
ATOM	465	HE1	HSD	A	109	37270	34380	75680	1.00	0.00	H		ATOM	464	CE1	HSD	A	109	112320	64640	119730	1.00	0.00	C
ATOM	466	NE2	HSD	A	109	38050	34490	73640	1.00	0.00	N		ATOM	465	HE1	HSD	A	109	113070	64590	120530	1.00	0.00	H
ATOM	467	CD2	HSD	A	109	39320	34710	73210	1.00	0.00	C		ATOM	466	NE2	HSD	A	109	111840	65800	119290	1.00	0.00	N
ATOM	468	HD2	HSD	A	109	39550	34650	72150	1.00	0.00	H		ATOM	467	CD2	HSD	A	109	111190	65580	118090	1.00	0.00	C
ATOM	469	C	HSD	A	109	42230	33140	72800	1.00	0.00	C		ATOM	468	HD2	HSD	A	109	110570	66360	117660	1.00	0.00	H
ATOM	470	O	HSD	A	109	41550	32110	72700	1.00	0.00	O		ATOM	469	C	HSD	A	109	110450	61520	115030	1.00	0.00	C
ATOM	471	N	VAL	A	110	42660	33790	71670	1.00	0.00	N		ATOM	470	O	HSD	A	109	109830	60430	115130	1.00	0.00	O
ATOM	472	HN	VAL	A	110	42990	34730	71730	1.00	0.00	H		ATOM	471	N	VAL	A	110	110390	62150	113830	1.00	0.00	N
ATOM	473	CA	VAL	A	110	42510	33250	70340	1.00	0.00	C		ATOM	472	HN	VAL	A	110	110920	62980	113690	1.00	0.00	H
ATOM	474	HA	VAL	A	110	41460	32980	70250	1.00	0.00	H		ATOM	473	CA	VAL	A	110	109790	61540	112640	1.00	0.00	C
ATOM	475	CB	VAL	A	110	42770	34400	69290	1.00	0.00	C		ATOM	474	HA	VAL	A	110	108770	61220	112840	1.00	0.00	H
ATOM	476	HB	VAL	A	110	43790	34820	69440	1.00	0.00	H		ATOM	475	CB	VAL	A	110	109840	62610	111530	1.00	0.00	C
ATOM	477	CG1	VAL	A	110	42650	33880	67830	1.00	0.00	C		ATOM	476	HB	VAL	A	110	110880	62960	111340	1.00	0.00	H
ATOM	478	HG11	VAL	A	110	43090	34630	67130	1.00	0.00	H		ATOM	477	CG1	VAL	A	110	109220	62040	110140	1.00	0.00	C
ATOM	479	HG12	VAL	A	110	41600	33640	67540	1.00	0.00	H		ATOM	478	HG11	VAL	A	110	108190	61680	110370	1.00	0.00	H
ATOM	480	HG13	VAL	A	110	43050	32870	67640	1.00	0.00	H		ATOM	479	HG12	VAL	A	110	109780	61220	109650	1.00	0.00	H
ATOM	481	CG2	VAL	A	110	41760	35590	69480	1.00	0.00	C		ATOM	480	HG13	VAL	A	110	109200	62870	109400	1.00	0.00	H
ATOM	482	HG21	VAL	A	110	41700	36230	68570	1.00	0.00	H		ATOM	481	CG2	VAL	A	110	108930	63790	112070	1.00	0.00	C
ATOM	483	HG22	VAL	A	110	42160	36270	70270	1.00	0.00	H		ATOM	482	HG21	VAL	A	110	108820	64500	111220	1.00	0.00	H
ATOM	484	HG23	VAL	A	110	40820	35110	69830	1.00	0.00	H		ATOM	483	HG22	VAL	A	110	109320	64420	112900	1.00	0.00	H
ATOM	485	C	VAL	A	110	43200	31860	70070	1.00	0.00	C		ATOM	484	HG23	VAL	A	110	107930	63340	112280	1.00	0.00	H
ATOM	486	O	VAL	A	110	42610	30880	69670	1.00	0.00	O		ATOM	485	C	VAL	A	110	110290	60230	112220	1.00	0.00	C
ATOM	487	N	ARG	A	111	44460	31890	70520	1.00	0.00	N		ATOM	486	O	VAL	A	110	109420	59340	111940	1.00	0.00	O
ATOM	488	HN	ARG	A	111	44940	32680	70900	1.00	0.00	H		ATOM	487	N	ARG	A	111	111590	60010	112200	1.00	0.00	N
ATOM	489	CA	ARG	A	111	45180	30550	70520	1.00	0.00	C		ATOM	488	HN	ARG	A	111	112250	60720	112440	1.00	0.00	H
ATOM	490	HA	ARG	A	111	45410	30220	69520	1.00	0.00	H		ATOM	489	CA	ARG	A	111	112280	58810	111880	1.00	0.00	C
ATOM	491	CB	ARG	A	111	46650	30780	70900	1.00	0.00	C		ATOM	490	HA	ARG	A	111	111850	58410	110980	1.00	0.00	H
ATOM	492	HB1	ARG	A	111	46600	31280	71890	1.00	0.00	H		ATOM	491	CB	ARG	A	111	113800	59080	111790	1.00	0.00	C
ATOM	493	HB2	ARG	A	111	47010	31500	70140	1.00	0.00	H		ATOM	492	HB1	ARG	A	111	114110	59540	112740	1.00	0.00	H
ATOM	494	CG	ARG	A	111	47560	29570	70840	1.00	0.00	C		ATOM	493	HB2	ARG	A	111	114100	59850	111050	1.00	0.00	H
ATOM	495	HG1	ARG	A	111	47690	29440	69740	1.00	0.00	H		ATOM	494	CG	ARG	A	111	114540	57750	111460	1.00	0.00	C
ATOM	496	HG2	ARG	A	111	47050	28680	71270	1.00	0.00	H		ATOM	495	HG1	ARG	A	111	114040	57310	110570	1.00	0.00	H
ATOM	497	CD	ARG	A	111	48890	29800	71560	1.00	0.00	C		ATOM	496	HG2	ARG	A	111	114460	57080	112340	1.00	0.00	H
ATOM	498	HD1	ARG	A	111	49490	28910	71840	1.00	0.00	H		ATOM	497	CD	ARG	A	111	115980	57900	111070	1.00	0.00	C
ATOM	499	HD2	ARG	A	111	48700	30330	72520	1.00	0.00	H		ATOM	498	HD1	ARG	A	111	116680	58140	111910	1.00	0.00	H
ATOM	500	NE	ARG	A	111	49820	30590	70690	1.00	0.00	N		ATOM	499	HD2	ARG	A	111	116090	58550	110180	1.00	0.00	H
ATOM	501	HE	ARG	A	111	49700	31590	70720	1.00	0.00	H		ATOM	500	NE	ARG	A	111	116490	56490	110670	1.00	0.00	N
ATOM	502	CZ	ARG	A	111	50560	30110	69700	1.00	0.00	C		ATOM	501	HE	ARG	A	111	116530	55760	111350	1.00	0.00	H
ATOM	503	NH1	ARG	A	111	50660	28860	69530	1.00	0.00	N		ATOM	502	CZ	ARG	A	111	117210	56180	109600	1.00	0.00	C
ATOM	504	HH11	ARG	A	111	50160	28260	70150	1.00	0.00	H		ATOM	503	NH1	ARG	A	111	117540	57090	108700	1.00	0.00	N
ATOM	505	HH12	ARG	A	111	51270	28510	68810	1.00	0.00	H		ATOM	504	HH11	ARG	A	111	117430	58000	109100	1.00	0.00	H
ATOM	506	NH2	ARG	A	111	51310	31000	69030	1.00	0.00	N		ATOM	505	HH12	ARG	A	111	118280	56870	108060	1.00	0.00	H
ATOM	507	HH21	ARG	A	111	51440	31890	69480	1.00	0.00	H		ATOM	506	NH2	ARG	A	111	117650	54940	109560	1.00	0.00	N
ATOM	508	HH22	ARG	A	111	51940	30640	68350	1.00	0.00	H		ATOM	507	HH21	ARG	A	111	117310	54290	110230	1.00	0.00	H
ATOM	509	C	ARG	A	111	44600	29330	71310	1.00	0.00	C		ATOM	508	HH22	ARG	A	111	117950	54620	108660	1.00	0.00	H
ATOM	510	O	ARG	A	111	44600	28170	70900	1.00	0.00	O		ATOM	509	C	ARG	A	111	111920	57760	112900	1.00	0.00	C
ATOM	511	N	LYS	A	112	44120	29680	72510	1.00	0.00	N		ATOM	510	O	ARG	A	111	111420	56710	112470	1.00	0.00	O
ATOM	512	HN	LYS	A	112	44340	30610	72780	1.00	0.00	H		ATOM	511	N	LYS	A	112	112000	58010	114220	1.00	0.00	N
ATOM	513	CA	LYS	A	112	43410	28820	73450	1.00	0.00	C		ATOM	512	HN	LYS	A	112	112450	58800	114630	1.00	0.00	H
ATOM	514	HA	LYS	A	112	44040	28090	73930	1.00	0.00	H		ATOM	513	CA	LYS	A	112	111470	57070	115160	1.00	0.00	C
ATOM	515	CB	LYS	A	112	43020	29740	74670	1.00	0.00	C		ATOM	514	HA	LYS	A	112	111950	56140	114890	1.00	0.00	H
ATOM	516	HB1	LYS	A	112	42160	30340	74310	1.00	0.00	H		ATOM	515	CB	LYS	A	112	112030	57520	116600	1.00	0.00	C
ATOM	517	HB2	LYS	A	112	43930	30310	74950	1.00	0.00	H		ATOM	516	HB1	LYS	A	112	111690	56850	117420	1.00	0.00	H
ATOM	518	CG	LYS	A	112	42520	28940	75880	1.00	0.00	C		ATOM	517	HB2	LYS	A	112	111680	58560	116760	1.00	0.00	H
ATOM	519	HG1	LYS	A	112	43140	28080	76200	1.00	0.00	H		ATOM	518	CG	LYS	A	112	113580	57440	116860	1.00	0.00	C
ATOM	520	HG2	LYS	A	112	41570	28440	75590	1.00	0.00	H		ATOM	519	HG1	LYS	A	112	114080	57900	115970	1.00	0.00	H
ATOM	521	CD	LYS	A	112	42180	29840	77110	1.00	0.00	C		ATOM	520	HG2	LYS	A	112	113890	56390	117010	1.00	0.00	H
ATOM	522	HD1	LYS	A	112	41290	30430	76810	1.00	0.00	H		ATOM	521	CD	LYS	A	112	113980	58220	118130	1.00	0.00	C
ATOM	523	HD2	LYS	A	112	43060	30440	77430	1.00	0.00	H		ATOM	522	HD1	LYS	A	112	113240	57930	118910	1.00	0.00	H
ATOM	524	CE	LYS	A	112	41620	29040	78350	1.00	0.00	C		ATOM	523	HD2	LYS	A	112	113640	59270	117950	1.00	0.00	H
ATOM	525	HE1	LYS	A	112	40600	28730	78030	1.00	0.00	H		ATOM	524	CE	LYS	A	112	115480	58190	118540	1.00	0.00	C
ATOM	526	HE2	LYS	A	112	41570	29720	79230	1.00	0.00	H		ATOM	525	HE1	LYS	A	112	116030	58660	117710	1.00	0.00	H
ATOM	527	NZ	LYS	A	112	42460	27820	78650	1.00	0.00	N		ATOM	526	HE2	LYS	A	112	115960	57190	118470	1.00	0.00	H
ATOM	528	HZ1	LYS	A	112	42330	27480	79620	1.00	0.00	H		ATOM	527	NZ	LYS	A	112	115710	58850	119850	1.00	0.00	N
ATOM	529	HZ2	LYS	A	112	43460	28050	78440	1.00	0.00	H		ATOM	528	HZ1	LYS	A	112	115370	59830	119820	1.00	0.00	H
ATOM	530	HZ3	LYS	A	112	42210	27070	77970	1.00	0.00	H		ATOM	529	HZ2	LYS	A	112	116730	58920	120060	1.00	0.00	H
ATOM	531	C	LYS	A	112	42120	28250	72850	1.00	0.00	C		ATOM	530	HZ3	LYS	A	112	115210	58400	120640	1.00	0.00	H
ATOM	532	O	LYS	A	112	41900	27050	72810	1.00	0.00	O		ATOM	531	C	LYS	A	112	109970	56630	115130	1.00	0.00	C
ATOM	533	N	HSD	A	113	41260	29010	72110	1.00	0.00	N		ATOM	532	O	LYS	A	112	109650	55430	115370	1.00	0.00	O
ATOM	534	HN	HSD	A	113	41270	30010	72170	1.00	0.00	H		ATOM	533	N	HSD	A	113	109060	57620	114810	1.00	0.00	N
ATOM	535	CA	HSD	A	113	39930	28530	71670	1.00	0.00	C		ATOM	534	HN	HSD	A	113	109300	58590	114750	1.00	0.00	H
ATOM	536	HA	HSD	A	113	39550	27830	72400	1.00	0.00	H		ATOM	535	CA	HSD	A	113	107650	57310	114690	1.00	0.00	C
ATOM	537	CB	HSD	A	113	38950	29740	71540	1.00	0.00	C		ATOM	536	HA	HSD	A	113	107330	56740	115550	1.00	0.00	H
ATOM	538	HB1	HSD	A	113	38080	29400	70940	1.00	0.00	H		ATOM	537	CB	HSD	A	113	106930	58680	114470	1.00	0.00	C
ATOM	539	HB2	HSD	A	113	39500	30570	71060	1.00	0.00	H		ATOM	538	HB1	HSD	A	113	105840	58540	114290	1.00	0.00	H
ATOM	540	ND1	HSD	A	113	37720	31240	73180	1.00	0.00	N		ATOM	539	HB2	HSD	A	113	107260	59230	113560	1.00	0.00	H
ATOM	541	HD1	HSD	A	113	37570	31950	72490	1.00	0.00	H		ATOM	540	ND1	HSD	A	113	106970	59310	116860	1.00	0.00	N
ATOM	542	CG	HSD	A	113	38370	30050	72900	1.00	0.00	C		ATOM	541	HD1	HSD	A	113	107150	58400	117240	1.00	0.00	H
ATOM	543	CE1	HSD	A	113	37510	31310	74470	1.00	0.00	C		ATOM	542	CG	HSD	A	113	107010	59710	115540	1.00	0.00	C
ATOM	544	HE1	HSD	A	113	36930	32130	74910	1.00	0.00	H		ATOM	543	CE1	HSD	A	113	107050	60440	117610	1.00	0.00	C
ATOM	545	NE2	HSD	A	113	37960	30290	75120	1.00	0.00	N		ATOM	544	HE1	HSD	A	113	106920	60450	118690	1.00	0.00	H
ATOM	546	CD2	HSD	A	113	38530	29490	74130	1.00	0.00	C		ATOM	545	NE2	HSD	A	113	107140	61530	116860	1.00	0.00	N
ATOM	547	HD2	HSD	A	113	39080	28610	74450	1.00	0.00	H		ATOM	546	CD2	HSD	A	113	107110	61060	115570	1.00	0.00	C
ATOM	548	C	HSD	A	113	40080	27740	70420	1.00	0.00	C		ATOM	547	HD2	HSD	A	113	107370	61720	114750	1.00	0.00	H
ATOM	549	O	HSD	A	113	39490	26670	70210	1.00	0.00	O		ATOM	548	C	HSD	A	113	107260	56470	113530	1.00	0.00	C
ATOM	550	N	VAL	A	114	41020	28160	69520	1.00	0.00	N		ATOM	549	O	HSD	A	113	106420	55560	113610	1.00	0.00	O
ATOM	551	HN	VAL	A	114	41510	29020	69680	1.00	0.00	H		ATOM	550	N	VAL	A	114	107880	56700	112360	1.00	0.00	N
ATOM	552	CA	VAL	A	114	41460	27390	68350	1.00	0.00	C		ATOM	551	HN	VAL	A	114	108490	57480	112290	1.00	0.00	H
ATOM	553	HA	VAL	A	114	40580	27060	67810	1.00	0.00	H		ATOM	552	CA	VAL	A	114	107800	55760	111210	1.00	0.00	C
ATOM	554	CB	VAL	A	114	42400	28260	67530	1.00	0.00	C		ATOM	553	HA	VAL	A	114	106800	55630	110820	1.00	0.00	H
ATOM	555	HB	VAL	A	114	43170	28750	68170	1.00	0.00	H		ATOM	554	CB	VAL	A	114	108490	56350	109960	1.00	0.00	C
ATOM	556	CG1	VAL	A	114	43230	27480	66520	1.00	0.00	C		ATOM	555	HB	VAL	A	114	109510	56700	110200	1.00	0.00	H
ATOM	557	HG11	VAL	A	114	43620	28190	65760	1.00	0.00	H		ATOM	556	CG1	VAL	A	114	108580	55310	108850	1.00	0.00	C
ATOM	558	HG12	VAL	A	114	42570	26750	65990	1.00	0.00	H		ATOM	557	HG11	VAL	A	114	109060	55900	108040	1.00	0.00	H
ATOM	559	HG13	VAL	A	114	44090	26960	66980	1.00	0.00	H		ATOM	558	HG12	VAL	A	114	107530	55020	108630	1.00	0.00	H
ATOM	560	CG2	VAL	A	114	41630	29400	66870	1.00	0.00	C		ATOM	559	HG13	VAL	A	114	109170	54390	109030	1.00	0.00	H
ATOM	561	HG21	VAL	A	114	42360	29960	66250	1.00	0.00	H		ATOM	560	CG2	VAL	A	114	107600	57550	109490	1.00	0.00	C
ATOM	562	HG22	VAL	A	114	41030	30030	67570	1.00	0.00	H		ATOM	561	HG21	VAL	A	114	107610	58230	110370	1.00	0.00	H
ATOM	563	HG23	VAL	A	114	40950	29030	66070	1.00	0.00	H		ATOM	562	HG22	VAL	A	114	106580	57300	109140	1.00	0.00	H
ATOM	564	C	VAL	A	114	42130	26030	68720	1.00	0.00	C		ATOM	563	HG23	VAL	A	114	108200	58050	108710	1.00	0.00	H
ATOM	565	O	VAL	A	114	41820	25000	68140	1.00	0.00	O		ATOM	564	C	VAL	A	114	108360	54410	111560	1.00	0.00	C
ATOM	566	N	VAL	A	115	43100	26000	69640	1.00	0.00	N		ATOM	565	O	VAL	A	114	107680	53410	111310	1.00	0.00	O
ATOM	567	HN	VAL	A	115	43440	26870	69990	1.00	0.00	H		ATOM	566	N	VAL	A	115	109540	54300	112200	1.00	0.00	N
ATOM	568	CA	VAL	A	115	43680	24720	70070	1.00	0.00	C		ATOM	567	HN	VAL	A	115	110100	55100	112380	1.00	0.00	H
ATOM	569	HA	VAL	A	115	43790	24270	69090	1.00	0.00	H		ATOM	568	CA	VAL	A	115	110040	53050	112800	1.00	0.00	C
ATOM	570	CB	VAL	A	115	44980	24890	70730	1.00	0.00	C		ATOM	569	HA	VAL	A	115	110140	52390	111950	1.00	0.00	H
ATOM	571	HB	VAL	A	115	44950	25410	71710	1.00	0.00	H		ATOM	570	CB	VAL	A	115	111380	53280	113450	1.00	0.00	C
ATOM	572	CG1	VAL	A	115	45450	23500	71100	1.00	0.00	C		ATOM	571	HB	VAL	A	115	111360	54190	114100	1.00	0.00	H
ATOM	573	HG11	VAL	A	115	44880	23030	71930	1.00	0.00	H		ATOM	572	CG1	VAL	A	115	111810	52000	114270	1.00	0.00	C
ATOM	574	HG12	VAL	A	115	46540	23360	71260	1.00	0.00	H		ATOM	573	HG11	VAL	A	115	111530	51090	113700	1.00	0.00	H
ATOM	575	HG13	VAL	A	115	45300	22900	70180	1.00	0.00	H		ATOM	574	HG12	VAL	A	115	111220	51980	115210	1.00	0.00	H
ATOM	576	CG2	VAL	A	115	45900	25570	69760	1.00	0.00	C		ATOM	575	HG13	VAL	A	115	112860	52060	114620	1.00	0.00	H
ATOM	577	HG21	VAL	A	115	45640	26630	69570	1.00	0.00	H		ATOM	576	CG2	VAL	A	115	112420	53530	112360	1.00	0.00	C
ATOM	578	HG22	VAL	A	115	45880	25080	68760	1.00	0.00	H		ATOM	577	HG21	VAL	A	115	112160	54310	111610	1.00	0.00	H
ATOM	579	HG23	VAL	A	115	46930	25650	70160	1.00	0.00	H		ATOM	578	HG22	VAL	A	115	112770	52640	111800	1.00	0.00	H
ATOM	580	C	VAL	A	115	42630	23820	70660	1.00	0.00	C		ATOM	579	HG23	VAL	A	115	113330	53920	112870	1.00	0.00	H
ATOM	581	O	VAL	A	115	42530	22610	70360	1.00	0.00	O		ATOM	580	C	VAL	A	115	109000	52360	113790	1.00	0.00	C
ATOM	582	N	LYS	A	116	41710	24440	71450	1.00	0.00	N		ATOM	581	O	VAL	A	115	108920	51130	113790	1.00	0.00	O
ATOM	583	HN	LYS	A	116	41830	25390	71700	1.00	0.00	H		ATOM	582	N	LYS	A	116	108290	53050	114680	1.00	0.00	N
ATOM	584	CA	LYS	A	116	40600	23690	72040	1.00	0.00	C		ATOM	583	HN	LYS	A	116	108570	53960	114950	1.00	0.00	H
ATOM	585	HA	LYS	A	116	41080	22920	72620	1.00	0.00	H		ATOM	584	CA	LYS	A	116	107250	52550	115560	1.00	0.00	C
ATOM	586	CB	LYS	A	116	39900	24560	73030	1.00	0.00	C		ATOM	585	HA	LYS	A	116	107590	51860	116310	1.00	0.00	H
ATOM	587	HB1	LYS	A	116	39600	25540	72610	1.00	0.00	H		ATOM	586	CB	LYS	A	116	106560	53640	116360	1.00	0.00	C
ATOM	588	HB2	LYS	A	116	40650	24790	73820	1.00	0.00	H		ATOM	587	HB1	LYS	A	116	106310	54470	115670	1.00	0.00	H
ATOM	589	CG	LYS	A	116	38660	23990	73710	1.00	0.00	C		ATOM	588	HB2	LYS	A	116	107330	54120	116990	1.00	0.00	H
ATOM	590	HG1	LYS	A	116	38750	22890	73790	1.00	0.00	H		ATOM	589	CG	LYS	A	116	105310	53310	117150	1.00	0.00	C
ATOM	591	HG2	LYS	A	116	37720	24220	73170	1.00	0.00	H		ATOM	590	HG1	LYS	A	116	104550	52900	116450	1.00	0.00	H
ATOM	592	CD	LYS	A	116	38410	24330	75210	1.00	0.00	C		ATOM	591	HG2	LYS	A	116	105000	54310	117520	1.00	0.00	H
ATOM	593	HD1	LYS	A	116	38210	25420	75310	1.00	0.00	H		ATOM	592	CD	LYS	A	116	105540	52430	118410	1.00	0.00	C
ATOM	594	HD2	LYS	A	116	39310	24210	75850	1.00	0.00	H		ATOM	593	HD1	LYS	A	116	106170	53000	119130	1.00	0.00	H
ATOM	595	CE	LYS	A	116	37210	23640	75800	1.00	0.00	C		ATOM	594	HD2	LYS	A	116	106230	51600	118160	1.00	0.00	H
ATOM	596	HE1	LYS	A	116	37280	22530	75790	1.00	0.00	H		ATOM	595	CE	LYS	A	116	104300	51900	119150	1.00	0.00	C
ATOM	597	HE2	LYS	A	116	36370	23900	75120	1.00	0.00	H		ATOM	596	HE1	LYS	A	116	104530	51450	120140	1.00	0.00	H
ATOM	598	NZ	LYS	A	116	36920	24200	77150	1.00	0.00	N		ATOM	597	HE2	LYS	A	116	103730	51140	118570	1.00	0.00	H
ATOM	599	HZ1	LYS	A	116	37780	24280	77730	1.00	0.00	H		ATOM	598	NZ	LYS	A	116	103280	52960	119310	1.00	0.00	N
ATOM	600	HZ2	LYS	A	116	36210	23590	77600	1.00	0.00	H		ATOM	599	HZ1	LYS	A	116	103480	53910	119680	1.00	0.00	H
ATOM	601	HZ3	LYS	A	116	36610	25190	77090	1.00	0.00	H		ATOM	600	HZ2	LYS	A	116	102540	52630	119960	1.00	0.00	H
ATOM	602	C	LYS	A	116	39550	23080	71040	1.00	0.00	C		ATOM	601	HZ3	LYS	A	116	102860	53200	118390	1.00	0.00	H
ATOM	603	O	LYS	A	116	39190	21890	71170	1.00	0.00	O		ATOM	602	C	LYS	A	116	106100	51840	114820	1.00	0.00	C
ATOM	604	N	GLN	A	117	39090	23750	69990	1.00	0.00	N		ATOM	603	O	LYS	A	116	105750	50700	115080	1.00	0.00	O
ATOM	605	HN	GLN	A	117	39230	24720	69830	1.00	0.00	H		ATOM	604	N	GLN	A	117	105600	52510	113770	1.00	0.00	N
ATOM	606	CA	GLN	A	117	38340	23160	68840	1.00	0.00	C		ATOM	605	HN	GLN	A	117	105950	53420	113580	1.00	0.00	H
ATOM	607	HA	GLN	A	117	37440	22740	69270	1.00	0.00	H		ATOM	606	CA	GLN	A	117	104610	52020	112800	1.00	0.00	C
ATOM	608	CB	GLN	A	117	37980	24290	67850	1.00	0.00	C		ATOM	607	HA	GLN	A	117	103770	51610	113350	1.00	0.00	H
ATOM	609	HB1	GLN	A	117	38910	24770	67480	1.00	0.00	H		ATOM	608	CB	GLN	A	117	104160	53100	111740	1.00	0.00	C
ATOM	610	HB2	GLN	A	117	37430	25100	68370	1.00	0.00	H		ATOM	609	HB1	GLN	A	117	105000	53390	111070	1.00	0.00	H
ATOM	611	CG	GLN	A	117	37290	23980	66490	1.00	0.00	C		ATOM	610	HB2	GLN	A	117	103850	54020	112290	1.00	0.00	H
ATOM	612	HG1	GLN	A	117	37960	23430	65800	1.00	0.00	H		ATOM	611	CG	GLN	A	117	103020	52720	110770	1.00	0.00	C
ATOM	613	HG2	GLN	A	117	37250	25000	66050	1.00	0.00	H		ATOM	612	HG1	GLN	A	117	103380	51970	110040	1.00	0.00	H
ATOM	614	CD	GLN	A	117	35970	23360	66720	1.00	0.00	C		ATOM	613	HG2	GLN	A	117	102700	53670	110300	1.00	0.00	H
ATOM	615	OE1	GLN	A	117	35240	23590	67690	1.00	0.00	O		ATOM	614	CD	GLN	A	117	101690	52240	111400	1.00	0.00	C
ATOM	616	NE2	GLN	A	117	35700	22390	65810	1.00	0.00	N		ATOM	615	OE1	GLN	A	117	101090	52810	112240	1.00	0.00	O
ATOM	617	HE21	GLN	A	117	36420	22270	65130	1.00	0.00	H		ATOM	616	NE2	GLN	A	117	101180	51050	110970	1.00	0.00	N
ATOM	618	HE22	GLN	A	117	34980	21790	66140	1.00	0.00	H		ATOM	617	HE21	GLN	A	117	101490	50730	110070	1.00	0.00	H
ATOM	619	C	GLN	A	117	39090	22020	68090	1.00	0.00	C		ATOM	618	HE22	GLN	A	117	100250	50780	111240	1.00	0.00	H
ATOM	620	O	GLN	A	117	38450	21050	67740	1.00	0.00	O		ATOM	619	C	GLN	A	117	105060	50790	112030	1.00	0.00	C
ATOM	621	N	LEU	A	118	40440	22180	67940	1.00	0.00	N		ATOM	620	O	GLN	A	117	104490	49730	112120	1.00	0.00	O
ATOM	622	HN	LEU	A	118	40970	22970	68240	1.00	0.00	H		ATOM	621	N	LEU	A	118	106290	50880	111370	1.00	0.00	N
ATOM	623	CA	LEU	A	118	41200	21030	67420	1.00	0.00	C		ATOM	622	HN	LEU	A	118	106720	51770	111240	1.00	0.00	H
ATOM	624	HA	LEU	A	118	40740	20910	66450	1.00	0.00	H		ATOM	623	CA	LEU	A	118	106910	49790	110610	1.00	0.00	C
ATOM	625	CB	LEU	A	118	42740	21320	67210	1.00	0.00	C		ATOM	624	HA	LEU	A	118	106170	49520	109870	1.00	0.00	H
ATOM	626	HB1	LEU	A	118	43370	20430	66990	1.00	0.00	H		ATOM	625	CB	LEU	A	118	108100	50370	109770	1.00	0.00	C
ATOM	627	HB2	LEU	A	118	43110	21640	68200	1.00	0.00	H		ATOM	626	HB1	LEU	A	118	108690	51050	110420	1.00	0.00	H
ATOM	628	CG	LEU	A	118	43120	22480	66200	1.00	0.00	C		ATOM	627	HB2	LEU	A	118	107580	50940	108970	1.00	0.00	H
ATOM	629	HG	LEU	A	118	42380	23300	66330	1.00	0.00	H		ATOM	628	CG	LEU	A	118	109130	49390	109170	1.00	0.00	C
ATOM	630	CD1	LEU	A	118	44600	22840	66480	1.00	0.00	C		ATOM	629	HG	LEU	A	118	109670	48930	110020	1.00	0.00	H
ATOM	631	HD11	LEU	A	118	45020	21980	67040	1.00	0.00	H		ATOM	630	CD1	LEU	A	118	108480	48320	108280	1.00	0.00	C
ATOM	632	HD12	LEU	A	118	44670	23750	67120	1.00	0.00	H		ATOM	631	HD11	LEU	A	118	107670	47820	108850	1.00	0.00	H
ATOM	633	HD13	LEU	A	118	45090	22900	65480	1.00	0.00	H		ATOM	632	HD12	LEU	A	118	109260	47580	107990	1.00	0.00	H
ATOM	634	CD2	LEU	A	118	42910	21900	64800	1.00	0.00	C		ATOM	633	HD13	LEU	A	118	107990	48720	107360	1.00	0.00	H
ATOM	635	HD21	LEU	A	118	41820	21760	64660	1.00	0.00	H		ATOM	634	CD2	LEU	A	118	110140	50310	108510	1.00	0.00	C
ATOM	636	HD22	LEU	A	118	43440	20930	64740	1.00	0.00	H		ATOM	635	HD21	LEU	A	118	109590	50980	107810	1.00	0.00	H
ATOM	637	HD23	LEU	A	118	43380	22620	64090	1.00	0.00	H		ATOM	636	HD22	LEU	A	118	110930	49790	107930	1.00	0.00	H
ATOM	638	C	LEU	A	118	41060	19760	68260	1.00	0.00	C		ATOM	637	HD23	LEU	A	118	110680	50870	109300	1.00	0.00	H
ATOM	639	O	LEU	A	118	40910	18650	67780	1.00	0.00	O		ATOM	638	C	LEU	A	118	107190	48520	111450	1.00	0.00	C
ATOM	640	N	LYS	A	119	40990	19960	69560	1.00	0.00	N		ATOM	639	O	LEU	A	118	107010	47380	111100	1.00	0.00	O
ATOM	641	HN	LYS	A	119	41060	20910	69840	1.00	0.00	H		ATOM	640	N	LYS	A	119	107550	48780	112770	1.00	0.00	N
ATOM	642	CA	LYS	A	119	41030	18850	70570	1.00	0.00	C		ATOM	641	HN	LYS	A	119	107670	49720	113100	1.00	0.00	H
ATOM	643	HA	LYS	A	119	41800	18150	70290	1.00	0.00	H		ATOM	642	CA	LYS	A	119	107680	47740	113730	1.00	0.00	C
ATOM	644	CB	LYS	A	119	41370	19390	71940	1.00	0.00	C		ATOM	643	HA	LYS	A	119	108420	47020	113420	1.00	0.00	H
ATOM	645	HB1	LYS	A	119	40910	18840	72780	1.00	0.00	H		ATOM	644	CB	LYS	A	119	108270	48300	115090	1.00	0.00	C
ATOM	646	HB2	LYS	A	119	41010	20440	72070	1.00	0.00	H		ATOM	645	HB1	LYS	A	119	107570	49080	115460	1.00	0.00	H
ATOM	647	CG	LYS	A	119	42940	19300	72140	1.00	0.00	C		ATOM	646	HB2	LYS	A	119	109180	48880	114810	1.00	0.00	H
ATOM	648	HG1	LYS	A	119	43470	19690	71240	1.00	0.00	H		ATOM	647	CG	LYS	A	119	108370	47210	116110	1.00	0.00	C
ATOM	649	HG2	LYS	A	119	43290	18260	72310	1.00	0.00	H		ATOM	648	HG1	LYS	A	119	108640	46230	115670	1.00	0.00	H
ATOM	650	CD	LYS	A	119	43490	20130	73330	1.00	0.00	C		ATOM	649	HG2	LYS	A	119	107390	47110	116630	1.00	0.00	H
ATOM	651	HD1	LYS	A	119	43150	21180	73180	1.00	0.00	H		ATOM	650	CD	LYS	A	119	109570	47470	117100	1.00	0.00	C
ATOM	652	HD2	LYS	A	119	44560	20370	73160	1.00	0.00	H		ATOM	651	HD1	LYS	A	119	110540	47180	116650	1.00	0.00	H
ATOM	653	CE	LYS	A	119	43180	19420	74680	1.00	0.00	C		ATOM	652	HD2	LYS	A	119	109420	46790	117960	1.00	0.00	H
ATOM	654	HE1	LYS	A	119	43540	18370	74740	1.00	0.00	H		ATOM	653	CE	LYS	A	119	109600	48910	117740	1.00	0.00	C
ATOM	655	HE2	LYS	A	119	42090	19350	74910	1.00	0.00	H		ATOM	654	HE1	LYS	A	119	109640	49850	117150	1.00	0.00	H
ATOM	656	NZ	LYS	A	119	43810	20050	75760	1.00	0.00	N		ATOM	655	HE2	LYS	A	119	110520	49030	118350	1.00	0.00	H
ATOM	657	HZ1	LYS	A	119	44850	20140	75690	1.00	0.00	H		ATOM	656	NZ	LYS	A	119	108390	49110	118610	1.00	0.00	N
ATOM	658	HZ2	LYS	A	119	43570	19640	76680	1.00	0.00	H		ATOM	657	HZ1	LYS	A	119	108400	48590	119500	1.00	0.00	H
ATOM	659	HZ3	LYS	A	119	43460	21030	75800	1.00	0.00	H		ATOM	658	HZ2	LYS	A	119	107490	48790	118200	1.00	0.00	H
ATOM	660	C	LYS	A	119	39730	18150	70830	1.00	0.00	C		ATOM	659	HZ3	LYS	A	119	108280	50130	118800	1.00	0.00	H
ATOM	661	O	LYS	A	119	39710	16940	70940	1.00	0.00	O		ATOM	660	C	LYS	A	119	106400	46940	113960	1.00	0.00	C
ATOM	662	N	GLN	A	120	38610	18800	70860	1.00	0.00	N		ATOM	661	O	LYS	A	119	106390	45700	113940	1.00	0.00	O
ATOM	663	HN	GLN	A	120	38710	19790	70930	1.00	0.00	H		ATOM	662	N	GLN	A	120	105270	47650	114240	1.00	0.00	N
ATOM	664	CA	GLN	A	120	37280	18340	70820	1.00	0.00	C		ATOM	663	HN	GLN	A	120	105390	48640	114200	1.00	0.00	H
ATOM	665	HA	GLN	A	120	37140	17700	71670	1.00	0.00	H		ATOM	664	CA	GLN	A	120	103890	47290	114380	1.00	0.00	C
ATOM	666	CB	GLN	A	120	36350	19540	71010	1.00	0.00	C		ATOM	665	HA	GLN	A	120	103920	46640	115250	1.00	0.00	H
ATOM	667	HB1	GLN	A	120	35310	19320	70690	1.00	0.00	H		ATOM	666	CB	GLN	A	120	103190	48570	114900	1.00	0.00	C
ATOM	668	HB2	GLN	A	120	36690	20390	70380	1.00	0.00	H		ATOM	667	HB1	GLN	A	120	103520	49450	114300	1.00	0.00	H
ATOM	669	CG	GLN	A	120	36260	19930	72560	1.00	0.00	C		ATOM	668	HB2	GLN	A	120	103570	48710	115940	1.00	0.00	H
ATOM	670	HG1	GLN	A	120	37280	20070	72980	1.00	0.00	H		ATOM	669	CG	GLN	A	120	101680	48530	114820	1.00	0.00	C
ATOM	671	HG2	GLN	A	120	35710	19140	73110	1.00	0.00	H		ATOM	670	HG1	GLN	A	120	101400	48240	113780	1.00	0.00	H
ATOM	672	CD	GLN	A	120	35530	21240	72890	1.00	0.00	C		ATOM	671	HG2	GLN	A	120	101310	49550	115080	1.00	0.00	H
ATOM	673	OE1	GLN	A	120	35670	22290	72270	1.00	0.00	O		ATOM	672	CD	GLN	A	120	101020	47550	115800	1.00	0.00	C
ATOM	674	NE2	GLN	A	120	34480	21030	73770	1.00	0.00	N		ATOM	673	OE1	GLN	A	120	101410	47490	116970	1.00	0.00	O
ATOM	675	HE21	GLN	A	120	34080	20110	73760	1.00	0.00	H		ATOM	674	NE2	GLN	A	120	99840	46980	115390	1.00	0.00	N
ATOM	676	HE22	GLN	A	120	33890	21820	73950	1.00	0.00	H		ATOM	675	HE21	GLN	A	120	99260	46520	116060	1.00	0.00	H
ATOM	677	C	GLN	A	120	36910	17540	69540	1.00	0.00	C		ATOM	676	HE22	GLN	A	120	99470	47080	114460	1.00	0.00	H
ATOM	678	O	GLN	A	120	36100	16610	69730	1.00	0.00	O		ATOM	677	C	GLN	A	120	103180	46490	113290	1.00	0.00	C
ATOM	679	N	GLN	A	121	37320	17830	68330	1.00	0.00	N		ATOM	678	O	GLN	A	120	102780	45340	113490	1.00	0.00	O
ATOM	680	HN	GLN	A	121	37910	18610	68140	1.00	0.00	H		ATOM	679	N	GLN	A	121	103250	46950	111980	1.00	0.00	N
ATOM	681	CA	GLN	A	121	37110	16920	67230	1.00	0.00	C		ATOM	680	HN	GLN	A	121	103780	47790	111850	1.00	0.00	H
ATOM	682	HA	GLN	A	121	36620	15990	67490	1.00	0.00	H		ATOM	681	CA	GLN	A	121	102580	46310	110860	1.00	0.00	C
ATOM	683	CB	GLN	A	121	36190	17570	66190	1.00	0.00	C		ATOM	682	HA	GLN	A	121	101880	45550	111200	1.00	0.00	H
ATOM	684	HB1	GLN	A	121	35960	16910	65330	1.00	0.00	H		ATOM	683	CB	GLN	A	121	101460	47280	110150	1.00	0.00	C
ATOM	685	HB2	GLN	A	121	36800	18350	65690	1.00	0.00	H		ATOM	684	HB1	GLN	A	121	101100	46770	109230	1.00	0.00	H
ATOM	686	CG	GLN	A	121	34900	18300	66710	1.00	0.00	C		ATOM	685	HB2	GLN	A	121	102050	48190	109910	1.00	0.00	H
ATOM	687	HG1	GLN	A	121	34400	18800	65850	1.00	0.00	H		ATOM	686	CG	GLN	A	121	100240	47620	110950	1.00	0.00	C
ATOM	688	HG2	GLN	A	121	35070	18990	67560	1.00	0.00	H		ATOM	687	HG1	GLN	A	121	99610	48340	110380	1.00	0.00	H
ATOM	689	CD	GLN	A	121	33910	17340	67420	1.00	0.00	C		ATOM	688	HG2	GLN	A	121	100500	48150	111890	1.00	0.00	H
ATOM	690	OE1	GLN	A	121	33240	17780	68340	1.00	0.00	O		ATOM	689	CD	GLN	A	121	99330	46440	111340	1.00	0.00	C
ATOM	691	NE2	GLN	A	121	33850	16040	67070	1.00	0.00	N		ATOM	690	OE1	GLN	A	121	99470	45930	112480	1.00	0.00	O
ATOM	692	HE21	GLN	A	121	33520	15380	67750	1.00	0.00	H		ATOM	691	NE2	GLN	A	121	98470	46000	110390	1.00	0.00	N
ATOM	693	HE22	GLN	A	121	34450	15810	66300	1.00	0.00	H		ATOM	692	HE21	GLN	A	121	97880	45210	110560	1.00	0.00	H
ATOM	694	C	GLN	A	121	38430	16460	66590	1.00	0.00	C		ATOM	693	HE22	GLN	A	121	98210	46520	109580	1.00	0.00	H
ATOM	695	O	GLN	A	121	38860	16990	65580	1.00	0.00	O		ATOM	694	C	GLN	A	121	103580	45690	109920	1.00	0.00	C
ATOM	696	N	ARG	A	122	39100	15470	67170	1.00	0.00	N		ATOM	695	O	GLN	A	121	103380	45640	108710	1.00	0.00	O
ATOM	697	HN	ARG	A	122	38730	14950	67940	1.00	0.00	H		ATOM	696	N	ARG	A	122	104700	45200	110420	1.00	0.00	N
ATOM	698	CA	ARG	A	122	40360	14990	66660	1.00	0.00	C		ATOM	697	HN	ARG	A	122	104870	45200	111410	1.00	0.00	H
ATOM	699	HA	ARG	A	122	41010	15840	66550	1.00	0.00	H		ATOM	698	CA	ARG	A	122	105810	44580	109680	1.00	0.00	C
ATOM	700	CB	ARG	A	122	41020	14000	67660	1.00	0.00	C		ATOM	699	HA	ARG	A	122	106260	45290	109000	1.00	0.00	H
ATOM	701	HB1	ARG	A	122	40190	13320	67930	1.00	0.00	H		ATOM	700	CB	ARG	A	122	106950	44010	110530	1.00	0.00	C
ATOM	702	HB2	ARG	A	122	41390	14500	68580	1.00	0.00	H		ATOM	701	HB1	ARG	A	122	107620	44820	110890	1.00	0.00	H
ATOM	703	CG	ARG	A	122	42090	13130	67010	1.00	0.00	C		ATOM	702	HB2	ARG	A	122	107570	43310	109940	1.00	0.00	H
ATOM	704	HG1	ARG	A	122	42780	13870	66570	1.00	0.00	H		ATOM	703	CG	ARG	A	122	106540	43180	111810	1.00	0.00	C
ATOM	705	HG2	ARG	A	122	41680	12440	66250	1.00	0.00	H		ATOM	704	HG1	ARG	A	122	106090	42230	111470	1.00	0.00	H
ATOM	706	CD	ARG	A	122	42710	12090	68020	1.00	0.00	C		ATOM	705	HG2	ARG	A	122	105770	43830	112290	1.00	0.00	H
ATOM	707	HD1	ARG	A	122	41910	11590	68600	1.00	0.00	H		ATOM	706	CD	ARG	A	122	107660	42940	112880	1.00	0.00	C
ATOM	708	HD2	ARG	A	122	43350	12640	68750	1.00	0.00	H		ATOM	707	HD1	ARG	A	122	108140	43860	113280	1.00	0.00	H
ATOM	709	NE	ARG	A	122	43600	11140	67270	1.00	0.00	N		ATOM	708	HD2	ARG	A	122	108510	42440	112380	1.00	0.00	H
ATOM	710	HE	ARG	A	122	43610	11170	66270	1.00	0.00	H		ATOM	709	NE	ARG	A	122	107090	42100	113950	1.00	0.00	N
ATOM	711	CZ	ARG	A	122	44290	10120	67730	1.00	0.00	C		ATOM	710	HE	ARG	A	122	107080	41100	113860	1.00	0.00	H
ATOM	712	NH1	ARG	A	122	44320	9810	68990	1.00	0.00	N		ATOM	711	CZ	ARG	A	122	106990	42400	115170	1.00	0.00	C
ATOM	713	HH11	ARG	A	122	43860	10440	69610	1.00	0.00	H		ATOM	712	NH1	ARG	A	122	107050	43620	115690	1.00	0.00	N
ATOM	714	HH12	ARG	A	122	44620	8910	69300	1.00	0.00	H		ATOM	713	HH11	ARG	A	122	106600	44270	115070	1.00	0.00	H
ATOM	715	NH2	ARG	A	122	44830	9350	66790	1.00	0.00	N		ATOM	714	HH12	ARG	A	122	106660	43550	116600	1.00	0.00	H
ATOM	716	HH21	ARG	A	122	44990	8410	67090	1.00	0.00	H		ATOM	715	NH2	ARG	A	122	106920	41440	116060	1.00	0.00	N
ATOM	717	HH22	ARG	A	122	44470	9560	65880	1.00	0.00	H		ATOM	716	HH21	ARG	A	122	106650	41570	117010	1.00	0.00	H
ATOM	718	C	ARG	A	122	40390	14460	65300	1.00	0.00	C		ATOM	717	HH22	ARG	A	122	106760	40510	115720	1.00	0.00	H
ATOM	719	O	ARG	A	122	41270	14840	64480	1.00	0.00	O		ATOM	718	C	ARG	A	122	105340	43470	108780	1.00	0.00	C
ATOM	720	N	LYS	A	123	39380	13590	64980	1.00	0.00	N		ATOM	719	O	ARG	A	122	105670	43370	107620	1.00	0.00	O
ATOM	721	HN	LYS	A	123	38660	13310	65610	1.00	0.00	H		ATOM	720	N	LYS	A	123	104380	42620	109250	1.00	0.00	N
ATOM	722	CA	LYS	A	123	39310	12890	63710	1.00	0.00	C		ATOM	721	HN	LYS	A	123	103940	42970	110080	1.00	0.00	H
ATOM	723	HA	LYS	A	123	40350	12660	63530	1.00	0.00	H		ATOM	722	CA	LYS	A	123	103850	41470	108570	1.00	0.00	C
ATOM	724	CB	LYS	A	123	38480	11630	63710	1.00	0.00	C		ATOM	723	HA	LYS	A	123	104660	40980	108050	1.00	0.00	H
ATOM	725	HB1	LYS	A	123	38520	11260	62660	1.00	0.00	H		ATOM	724	CB	LYS	A	123	103230	40470	109630	1.00	0.00	C
ATOM	726	HB2	LYS	A	123	37440	11860	64020	1.00	0.00	H		ATOM	725	HB1	LYS	A	123	102580	39680	109190	1.00	0.00	H
ATOM	727	CG	LYS	A	123	39060	10480	64480	1.00	0.00	C		ATOM	726	HB2	LYS	A	123	102520	41050	110260	1.00	0.00	H
ATOM	728	HG1	LYS	A	123	38280	9710	64620	1.00	0.00	H		ATOM	727	CG	LYS	A	123	104170	39720	110590	1.00	0.00	C
ATOM	729	HG2	LYS	A	123	39240	10870	65510	1.00	0.00	H		ATOM	728	HG1	LYS	A	123	103570	39130	111310	1.00	0.00	H
ATOM	730	CD	LYS	A	123	40400	9930	63940	1.00	0.00	C		ATOM	729	HG2	LYS	A	123	104680	40460	111250	1.00	0.00	H
ATOM	731	HD1	LYS	A	123	41210	10680	63930	1.00	0.00	H		ATOM	730	CD	LYS	A	123	105240	38860	109850	1.00	0.00	C
ATOM	732	HD2	LYS	A	123	40290	9650	62870	1.00	0.00	H		ATOM	731	HD1	LYS	A	123	106070	38570	110540	1.00	0.00	H
ATOM	733	CE	LYS	A	123	40780	8620	64610	1.00	0.00	C		ATOM	732	HD2	LYS	A	123	105620	39450	108990	1.00	0.00	H
ATOM	734	HE1	LYS	A	123	39820	8070	64640	1.00	0.00	H		ATOM	733	CE	LYS	A	123	104630	37500	109300	1.00	0.00	C
ATOM	735	HE2	LYS	A	123	41220	8890	65600	1.00	0.00	H		ATOM	734	HE1	LYS	A	123	103670	37620	108770	1.00	0.00	H
ATOM	736	NZ	LYS	A	123	41780	7790	63860	1.00	0.00	N		ATOM	735	HE2	LYS	A	123	104480	36830	110180	1.00	0.00	H
ATOM	737	HZ1	LYS	A	123	42110	7050	64510	1.00	0.00	H		ATOM	736	NZ	LYS	A	123	105510	36810	108370	1.00	0.00	N
ATOM	738	HZ2	LYS	A	123	42660	8280	63600	1.00	0.00	H		ATOM	737	HZ1	LYS	A	123	105850	37290	107510	1.00	0.00	H
ATOM	739	HZ3	LYS	A	123	41370	7330	63030	1.00	0.00	H		ATOM	738	HZ2	LYS	A	123	104970	35950	108160	1.00	0.00	H
ATOM	740	C	LYS	A	123	38830	13770	62550	1.00	0.00	C		ATOM	739	HZ3	LYS	A	123	106380	36580	108880	1.00	0.00	H
ATOM	741	O	LYS	A	123	38920	13360	61370	1.00	0.00	O		ATOM	740	C	LYS	A	123	102890	41810	107470	1.00	0.00	C
ATOM	742	N	LEU	A	124	38400	15010	62870	1.00	0.00	N		ATOM	741	O	LYS	A	123	102800	41070	106500	1.00	0.00	O
ATOM	743	HN	LEU	A	124	38300	15270	63820	1.00	0.00	H		ATOM	742	N	LEU	A	124	102370	43020	107460	1.00	0.00	N
ATOM	744	CA	LEU	A	124	38130	16080	61940	1.00	0.00	C		ATOM	743	HN	LEU	A	124	102440	43590	108280	1.00	0.00	H
ATOM	745	HA	LEU	A	124	37680	15610	61090	1.00	0.00	H		ATOM	744	CA	LEU	A	124	101520	43650	106400	1.00	0.00	C
ATOM	746	CB	LEU	A	124	37090	17070	62530	1.00	0.00	C		ATOM	745	HA	LEU	A	124	100790	42950	106010	1.00	0.00	H
ATOM	747	HB1	LEU	A	124	37550	17630	63370	1.00	0.00	H		ATOM	746	CB	LEU	A	124	100750	44830	107050	1.00	0.00	C
ATOM	748	HB2	LEU	A	124	36270	16380	62810	1.00	0.00	H		ATOM	747	HB1	LEU	A	124	101410	45670	107360	1.00	0.00	H
ATOM	749	CG	LEU	A	124	36440	18160	61600	1.00	0.00	C		ATOM	748	HB2	LEU	A	124	100130	44530	107920	1.00	0.00	H
ATOM	750	HG	LEU	A	124	37260	18910	61520	1.00	0.00	H		ATOM	749	CG	LEU	A	124	99670	45360	106060	1.00	0.00	C
ATOM	751	CD1	LEU	A	124	35940	17520	60360	1.00	0.00	C		ATOM	750	HG	LEU	A	124	100210	45750	105170	1.00	0.00	H
ATOM	752	HD11	LEU	A	124	35170	16750	60560	1.00	0.00	H		ATOM	751	CD1	LEU	A	124	98660	44360	105500	1.00	0.00	C
ATOM	753	HD12	LEU	A	124	36670	17080	59640	1.00	0.00	H		ATOM	752	HD11	LEU	A	124	97960	44940	104850	1.00	0.00	H
ATOM	754	HD13	LEU	A	124	35350	18270	59800	1.00	0.00	H		ATOM	753	HD12	LEU	A	124	98020	43990	106320	1.00	0.00	H
ATOM	755	CD2	LEU	A	124	35300	18890	62310	1.00	0.00	C		ATOM	754	HD13	LEU	A	124	99180	43520	105000	1.00	0.00	H
ATOM	756	HD21	LEU	A	124	34940	19730	61670	1.00	0.00	H		ATOM	755	CD2	LEU	A	124	98940	46530	106750	1.00	0.00	C
ATOM	757	HD22	LEU	A	124	35680	19390	63220	1.00	0.00	H		ATOM	756	HD21	LEU	A	124	98290	46160	107580	1.00	0.00	H
ATOM	758	HD23	LEU	A	124	34540	18120	62570	1.00	0.00	H		ATOM	757	HD22	LEU	A	124	98360	47090	105980	1.00	0.00	H
ATOM	759	C	LEU	A	124	39320	16800	61360	1.00	0.00	C		ATOM	758	HD23	LEU	A	124	99660	47240	107200	1.00	0.00	H
ATOM	760	O	LEU	A	124	39270	17410	60270	1.00	0.00	O		ATOM	759	C	LEU	A	124	102290	44250	105270	1.00	0.00	C
ATOM	761	N	TYR	A	125	40480	16700	62080	1.00	0.00	N		ATOM	760	O	LEU	A	124	101820	44410	104110	1.00	0.00	O
ATOM	762	HN	TYR	A	125	40410	16270	62970	1.00	0.00	H		ATOM	761	N	TYR	A	125	103550	44710	105500	1.00	0.00	N
ATOM	763	CA	TYR	A	125	41680	17370	61650	1.00	0.00	C		ATOM	762	HN	TYR	A	125	103970	44660	106410	1.00	0.00	H
ATOM	764	HA	TYR	A	125	41530	17660	60620	1.00	0.00	H		ATOM	763	CA	TYR	A	125	104360	45300	104450	1.00	0.00	C
ATOM	765	CB	TYR	A	125	42040	18490	62630	1.00	0.00	C		ATOM	764	HA	TYR	A	125	103740	45480	103590	1.00	0.00	H
ATOM	766	HB1	TYR	A	125	42910	18990	62140	1.00	0.00	H		ATOM	765	CB	TYR	A	125	105260	46450	105100	1.00	0.00	C
ATOM	767	HB2	TYR	A	125	42380	18030	63590	1.00	0.00	H		ATOM	766	HB1	TYR	A	125	105870	46940	104310	1.00	0.00	H
ATOM	768	CG	TYR	A	125	40870	19420	62690	1.00	0.00	C		ATOM	767	HB2	TYR	A	125	105790	45950	105940	1.00	0.00	H
ATOM	769	CD1	TYR	A	125	40400	20270	61690	1.00	0.00	C		ATOM	768	CG	TYR	A	125	104540	47550	105850	1.00	0.00	C
ATOM	770	HD1	TYR	A	125	40780	20220	60670	1.00	0.00	H		ATOM	769	CD1	TYR	A	125	103660	48480	105200	1.00	0.00	C
ATOM	771	CE1	TYR	A	125	39330	21180	61930	1.00	0.00	C		ATOM	770	HD1	TYR	A	125	103420	48360	104150	1.00	0.00	H
ATOM	772	HE1	TYR	A	125	39060	21860	61140	1.00	0.00	H		ATOM	771	CE1	TYR	A	125	103110	49540	105910	1.00	0.00	C
ATOM	773	CZ	TYR	A	125	38700	21250	63220	1.00	0.00	C		ATOM	772	HE1	TYR	A	125	102490	50290	105430	1.00	0.00	H
ATOM	774	OH	TYR	A	125	37660	22230	63560	1.00	0.00	O		ATOM	773	CZ	TYR	A	125	103230	49570	107280	1.00	0.00	C
ATOM	775	HH	TYR	A	125	37300	22450	62700	1.00	0.00	H		ATOM	774	OH	TYR	A	125	102580	50590	108070	1.00	0.00	O
ATOM	776	CD2	TYR	A	125	40140	19440	63930	1.00	0.00	C		ATOM	775	HH	TYR	A	125	101960	51020	107480	1.00	0.00	H
ATOM	777	HD2	TYR	A	125	40540	18880	64750	1.00	0.00	H		ATOM	776	CD2	TYR	A	125	104820	47750	107200	1.00	0.00	C
ATOM	778	CE2	TYR	A	125	39100	20320	64200	1.00	0.00	C		ATOM	777	HD2	TYR	A	125	105440	47040	107720	1.00	0.00	H
ATOM	779	HE2	TYR	A	125	38650	20420	65180	1.00	0.00	H		ATOM	778	CE2	TYR	A	125	104040	48600	107960	1.00	0.00	C
ATOM	780	C	TYR	A	125	42850	16430	61680	1.00	0.00	C		ATOM	779	HE2	TYR	A	125	104270	48800	108990	1.00	0.00	H
ATOM	781	O	TYR	A	125	43960	16860	61360	1.00	0.00	O		ATOM	780	C	TYR	A	125	105440	44290	103980	1.00	0.00	C
ATOM	782	N	GLU	A	126	42740	15090	61930	1.00	0.00	N		ATOM	781	O	TYR	A	125	106340	44640	103250	1.00	0.00	O
ATOM	783	HN	GLU	A	126	41830	14740	62120	1.00	0.00	H		ATOM	782	N	GLU	A	126	105310	43020	104300	1.00	0.00	N
ATOM	784	CA	GLU	A	126	43850	14200	61920	1.00	0.00	C		ATOM	783	HN	GLU	A	126	104440	42730	104700	1.00	0.00	H
ATOM	785	HA	GLU	A	126	44570	14650	62580	1.00	0.00	H		ATOM	784	CA	GLU	A	126	106260	41980	104030	1.00	0.00	C
ATOM	786	CB	GLU	A	126	43480	12780	62610	1.00	0.00	C		ATOM	785	HA	GLU	A	126	107150	42210	104600	1.00	0.00	H
ATOM	787	HB1	GLU	A	126	42500	12450	62220	1.00	0.00	H		ATOM	786	CB	GLU	A	126	105740	40670	104690	1.00	0.00	C
ATOM	788	HB2	GLU	A	126	43480	13160	63660	1.00	0.00	H		ATOM	787	HB1	GLU	A	126	104840	40230	104210	1.00	0.00	H
ATOM	789	CG	GLU	A	126	44420	11620	62390	1.00	0.00	C		ATOM	788	HB2	GLU	A	126	105450	40910	105740	1.00	0.00	H
ATOM	790	HG1	GLU	A	126	45390	11950	62830	1.00	0.00	H		ATOM	789	CG	GLU	A	126	106880	39600	104790	1.00	0.00	C
ATOM	791	HG2	GLU	A	126	44510	11170	61380	1.00	0.00	H		ATOM	790	HG1	GLU	A	126	107850	40030	105090	1.00	0.00	H
ATOM	792	CD	GLU	A	126	44040	10490	63330	1.00	0.00	C		ATOM	791	HG2	GLU	A	126	107120	39090	103830	1.00	0.00	H
ATOM	793	OE1	GLU	A	126	44090	9290	62980	1.00	0.00	O		ATOM	792	CD	GLU	A	126	106550	38350	105680	1.00	0.00	C
ATOM	794	OE2	GLU	A	126	43640	10820	64460	1.00	0.00	O		ATOM	793	OE1	GLU	A	126	107290	38090	106670	1.00	0.00	O
ATOM	795	C	GLU	A	126	44740	14080	60700	1.00	0.00	C		ATOM	794	OE2	GLU	A	126	105600	37580	105360	1.00	0.00	O
ATOM	796	O	GLU	A	126	45900	13800	60840	1.00	0.00	O		ATOM	795	C	GLU	A	126	106670	41750	102620	1.00	0.00	C
ATOM	797	N	GLU	A	127	44160	14290	59520	1.00	0.00	N		ATOM	796	O	GLU	A	126	107810	41420	102310	1.00	0.00	O
ATOM	798	HN	GLU	A	127	43210	14570	59430	1.00	0.00	H		ATOM	797	N	GLU	A	127	105700	41900	101700	1.00	0.00	N
ATOM	799	CA	GLU	A	127	44750	14140	58220	1.00	0.00	C		ATOM	798	HN	GLU	A	127	104750	42180	101840	1.00	0.00	H
ATOM	800	HA	GLU	A	127	45450	13340	58410	1.00	0.00	H		ATOM	799	CA	GLU	A	127	106050	41590	100310	1.00	0.00	C
ATOM	801	CB	GLU	A	127	43610	13730	57220	1.00	0.00	C		ATOM	800	HA	GLU	A	127	106960	41010	100310	1.00	0.00	H
ATOM	802	HB1	GLU	A	127	43190	12770	57570	1.00	0.00	H		ATOM	801	CB	GLU	A	127	104980	40690	99590	1.00	0.00	C
ATOM	803	HB2	GLU	A	127	44090	13500	56250	1.00	0.00	H		ATOM	802	HB1	GLU	A	127	105090	40690	98490	1.00	0.00	H
ATOM	804	CG	GLU	A	127	42550	14770	56930	1.00	0.00	C		ATOM	803	HB2	GLU	A	127	104010	41170	99850	1.00	0.00	H
ATOM	805	HG1	GLU	A	127	42810	15410	56060	1.00	0.00	H		ATOM	804	CG	GLU	A	127	105020	39320	100310	1.00	0.00	C
ATOM	806	HG2	GLU	A	127	42350	15490	57750	1.00	0.00	H		ATOM	805	HG1	GLU	A	127	104840	39360	101410	1.00	0.00	H
ATOM	807	CD	GLU	A	127	41230	14110	56480	1.00	0.00	C		ATOM	806	HG2	GLU	A	127	105990	38780	100250	1.00	0.00	H
ATOM	808	OE1	GLU	A	127	40720	13210	57180	1.00	0.00	O		ATOM	807	CD	GLU	A	127	103950	38400	99770	1.00	0.00	C
ATOM	809	OE2	GLU	A	127	40610	14570	55480	1.00	0.00	O		ATOM	808	OE1	GLU	A	127	102920	38140	100440	1.00	0.00	O
ATOM	810	C	GLU	A	127	45720	15330	57830	1.00	0.00	C		ATOM	809	OE2	GLU	A	127	104160	37940	98590	1.00	0.00	O
ATOM	811	O	GLU	A	127	46530	15180	56960	1.00	0.00	O		ATOM	810	C	GLU	A	127	106290	42930	99600	1.00	0.00	C
ATOM	812	N	TYR	A	128	45580	16410	58590	1.00	0.00	N		ATOM	811	O	GLU	A	127	106330	43000	98370	1.00	0.00	O
ATOM	813	HN	TYR	A	128	44990	16500	59390	1.00	0.00	H		ATOM	812	N	TYR	A	128	106540	43980	100320	1.00	0.00	N
ATOM	814	CA	TYR	A	128	46440	17600	58370	1.00	0.00	C		ATOM	813	HN	TYR	A	128	106330	43960	101290	1.00	0.00	H
ATOM	815	HA	TYR	A	128	47000	17500	57450	1.00	0.00	H		ATOM	814	CA	TYR	A	128	106970	45210	99700	1.00	0.00	C
ATOM	816	CB	TYR	A	128	45690	18970	58530	1.00	0.00	C		ATOM	815	HA	TYR	A	128	106990	45120	98620	1.00	0.00	H
ATOM	817	HB1	TYR	A	128	46280	19790	58080	1.00	0.00	H		ATOM	816	CB	TYR	A	128	106140	46420	100230	1.00	0.00	C
ATOM	818	HB2	TYR	A	128	45550	19140	59620	1.00	0.00	H		ATOM	817	HB1	TYR	A	128	106450	47280	99600	1.00	0.00	H
ATOM	819	CG	TYR	A	128	44350	18880	57900	1.00	0.00	C		ATOM	818	HB2	TYR	A	128	106440	46740	101260	1.00	0.00	H
ATOM	820	CD1	TYR	A	128	44230	18490	56510	1.00	0.00	C		ATOM	819	CG	TYR	A	128	104650	46250	100100	1.00	0.00	C
ATOM	821	HD1	TYR	A	128	45140	18530	55920	1.00	0.00	H		ATOM	820	CD1	TYR	A	128	103990	45600	99010	1.00	0.00	C
ATOM	822	CE1	TYR	A	128	43010	18380	55850	1.00	0.00	C		ATOM	821	HD1	TYR	A	128	104650	45210	98240	1.00	0.00	H
ATOM	823	HE1	TYR	A	128	43080	18210	54790	1.00	0.00	H		ATOM	822	CE1	TYR	A	128	102620	45510	98990	1.00	0.00	C
ATOM	824	CZ	TYR	A	128	41900	18520	56590	1.00	0.00	C		ATOM	823	HE1	TYR	A	128	102140	45050	98140	1.00	0.00	H
ATOM	825	OH	TYR	A	128	40650	18500	55940	1.00	0.00	O		ATOM	824	CZ	TYR	A	128	101870	45850	100100	1.00	0.00	C
ATOM	826	HH	TYR	A	128	39980	18180	56550	1.00	0.00	H		ATOM	825	OH	TYR	A	128	100480	45510	100130	1.00	0.00	O
ATOM	827	CD2	TYR	A	128	43140	18970	58600	1.00	0.00	C		ATOM	826	HH	TYR	A	128	100130	45800	100980	1.00	0.00	H
ATOM	828	HD2	TYR	A	128	43110	19180	59660	1.00	0.00	H		ATOM	827	CD2	TYR	A	128	103830	46760	101120	1.00	0.00	C
ATOM	829	CE2	TYR	A	128	41880	18740	57960	1.00	0.00	C		ATOM	828	HD2	TYR	A	128	104250	47340	101920	1.00	0.00	H
ATOM	830	HE2	TYR	A	128	41000	18910	58570	1.00	0.00	H		ATOM	829	CE2	TYR	A	128	102450	46650	101080	1.00	0.00	C
ATOM	831	C	TYR	A	128	47640	17650	59330	1.00	0.00	C		ATOM	830	HE2	TYR	A	128	101950	47120	101910	1.00	0.00	H
ATOM	832	O	TYR	A	128	48480	18570	59290	1.00	0.00	O		ATOM	831	C	TYR	A	128	108480	45440	100060	1.00	0.00	C
ATOM	833	N	VAL	A	129	47760	16660	60220	1.00	0.00	N		ATOM	832	O	TYR	A	128	109180	46130	99340	1.00	0.00	O
ATOM	834	HN	VAL	A	129	47110	15910	60260	1.00	0.00	H		ATOM	833	N	VAL	A	129	109000	44800	101100	1.00	0.00	N
ATOM	835	CA	VAL	A	129	48790	16610	61300	1.00	0.00	C		ATOM	834	HN	VAL	A	129	108330	44350	101700	1.00	0.00	H
ATOM	836	HA	VAL	A	129	49260	17580	61310	1.00	0.00	H		ATOM	835	CA	VAL	A	129	110430	44860	101500	1.00	0.00	C
ATOM	837	CB	VAL	A	129	47960	16320	62670	1.00	0.00	C		ATOM	836	HA	VAL	A	129	110740	45890	101350	1.00	0.00	H
ATOM	838	HB	VAL	A	129	47350	15400	62560	1.00	0.00	H		ATOM	837	CB	VAL	A	129	110590	44610	102980	1.00	0.00	C
ATOM	839	CG1	VAL	A	129	48810	16140	63930	1.00	0.00	C		ATOM	838	HB	VAL	A	129	110180	43670	103390	1.00	0.00	H
ATOM	840	HG11	VAL	A	129	49400	15200	64000	1.00	0.00	H		ATOM	839	CG1	VAL	A	129	112060	44840	103470	1.00	0.00	C
ATOM	841	HG12	VAL	A	129	48080	16270	64760	1.00	0.00	H		ATOM	840	HG11	VAL	A	129	112830	44100	103150	1.00	0.00	H
ATOM	842	HG13	VAL	A	129	49550	16980	63980	1.00	0.00	H		ATOM	841	HG12	VAL	A	129	112100	44840	104580	1.00	0.00	H
ATOM	843	CG2	VAL	A	129	47070	17530	62920	1.00	0.00	C		ATOM	842	HG13	VAL	A	129	112400	45840	103140	1.00	0.00	H
ATOM	844	HG21	VAL	A	129	46530	17400	63890	1.00	0.00	H		ATOM	843	CG2	VAL	A	129	109810	45730	103720	1.00	0.00	C
ATOM	845	HG22	VAL	A	129	46370	17500	62060	1.00	0.00	H		ATOM	844	HG21	VAL	A	129	110120	45720	104790	1.00	0.00	H
ATOM	846	HG23	VAL	A	129	47680	18450	63030	1.00	0.00	H		ATOM	845	HG22	VAL	A	129	108720	45700	103540	1.00	0.00	H
ATOM	847	C	VAL	A	129	49660	15340	60990	1.00	0.00	C		ATOM	846	HG23	VAL	A	129	110050	46780	103460	1.00	0.00	H
ATOM	848	O	VAL	A	129	49240	14280	61330	1.00	0.00	O		ATOM	847	C	VAL	A	129	111310	43830	100730	1.00	0.00	C
ATOM	849	N	PRO	A	130	50850	15410	60400	1.00	0.00	N		ATOM	848	O	VAL	A	129	111080	42620	100790	1.00	0.00	O
ATOM	850	CD	PRO	A	130	51590	16710	59940	1.00	0.00	C		ATOM	849	N	PRO	A	130	112250	44190	99880	1.00	0.00	N
ATOM	851	HD1	PRO	A	130	51800	17220	60910	1.00	0.00	H		ATOM	850	CD	PRO	A	130	112540	45570	99450	1.00	0.00	C
ATOM	852	HD2	PRO	A	130	50860	17300	59360	1.00	0.00	H		ATOM	851	HD1	PRO	A	130	112630	46370	100210	1.00	0.00	H
ATOM	853	CA	PRO	A	130	51610	14190	59960	1.00	0.00	C		ATOM	852	HD2	PRO	A	130	111620	45880	98900	1.00	0.00	H
ATOM	854	HA	PRO	A	130	50860	13490	59600	1.00	0.00	H		ATOM	853	CA	PRO	A	130	113040	43270	99110	1.00	0.00	C
ATOM	855	CB	PRO	A	130	52470	14810	58810	1.00	0.00	C		ATOM	854	HA	PRO	A	130	112420	42560	98580	1.00	0.00	H
ATOM	856	HB1	PRO	A	130	51980	14700	57820	1.00	0.00	H		ATOM	855	CB	PRO	A	130	113670	44020	98020	1.00	0.00	C
ATOM	857	HB2	PRO	A	130	53400	14240	58610	1.00	0.00	H		ATOM	856	HB1	PRO	A	130	112990	44000	97140	1.00	0.00	H
ATOM	858	CG	PRO	A	130	52820	16260	59150	1.00	0.00	C		ATOM	857	HB2	PRO	A	130	114640	43590	97700	1.00	0.00	H
ATOM	859	HG1	PRO	A	130	53700	16300	59830	1.00	0.00	H		ATOM	858	CG	PRO	A	130	113780	45490	98550	1.00	0.00	C
ATOM	860	HG2	PRO	A	130	53080	16830	58230	1.00	0.00	H		ATOM	859	HG1	PRO	A	130	114680	45620	99190	1.00	0.00	H
ATOM	861	C	PRO	A	130	52370	13410	61140	1.00	0.00	C		ATOM	860	HG2	PRO	A	130	113910	46130	97650	1.00	0.00	H
ATOM	862	O	PRO	A	130	53350	12770	60900	1.00	0.00	O		ATOM	861	C	PRO	A	130	114100	42470	99820	1.00	0.00	C
ATOM	863	N	MET	A	131	51880	13580	62360	1.00	0.00	N		ATOM	862	O	PRO	A	130	24110	41640	99210	1.00	0.00	O
ATOM	864	HN	MET	A	131	51100	14210	62440	1.00	0.00	H		ATOM	863	N	MET	A	131	114350	42710	101100	1.00	0.00	N
ATOM	865	CA	MET	A	131	52600	13240	63560	1.00	0.00	C		ATOM	864	HN	MET	A	131	114110	43580	101500	1.00	0.00	H
ATOM	866	HA	MET	A	131	53180	12330	63480	1.00	0.00	H		ATOM	865	CA	MET	A	131	24700	41980	101850	1.00	0.00	C
ATOM	867	CB	MET	A	131	53630	14340	63980	1.00	0.00	C		ATOM	866	HA	MET	A	131	24910	41100	101260	1.00	0.00	H
ATOM	868	HB1	MET	A	131	54370	14510	63170	1.00	0.00	H		ATOM	867	CB	MET	A	131	26040	42780	102040	1.00	0.00	C
ATOM	869	HB2	MET	A	131	54260	13810	64720	1.00	0.00	H		ATOM	868	HB1	MET	A	131	26340	43120	101020	1.00	0.00	H
ATOM	870	CG	MET	A	131	53120	15640	64580	1.00	0.00	C		ATOM	869	HB2	MET	A	131	26860	42070	102280	1.00	0.00	H
ATOM	871	HG1	MET	A	131	52680	15460	65580	1.00	0.00	H		ATOM	870	CG	MET	A	131	26110	43910	103110	1.00	0.00	C
ATOM	872	HG2	MET	A	131	52280	16010	63960	1.00	0.00	H		ATOM	871	HG1	MET	A	131	27180	44190	103270	1.00	0.00	H
ATOM	873	SD	MET	A	131	54440	16950	64840	1.00	0.00	S		ATOM	872	HG2	MET	A	131	25810	43460	104070	1.00	0.00	H
ATOM	874	CE	MET	A	131	54210	17550	63120	1.00	0.00	C		ATOM	873	SD	MET	A	131	115760	45320	102650	1.00	0.00	S
ATOM	875	HE1	MET	A	131	53120	17710	62960	1.00	0.00	H		ATOM	874	CE	MET	A	131	117080	46150	101690	1.00	0.00	C
ATOM	876	HE2	MET	A	131	54430	16720	62420	1.00	0.00	H		ATOM	875	HE1	MET	A	131	117910	46380	102390	1.00	0.00	H
ATOM	877	HE3	MET	A	131	54690	18540	62960	1.00	0.00	H		ATOM	876	HE2	MET	A	131	116830	47140	101240	1.00	0.00	H
ATOM	878	C	MET	A	131	51590	13050	64670	1.00	0.00	C		ATOM	877	HE3	MET	A	131	117440	45520	100840	1.00	0.00	H
ATOM	879	O	MET	A	131	50370	13230	64480	1.00	0.00	O		ATOM	878	C	MET	A	131	24110	41520	103160	1.00	0.00	C
ATOM	880	N	ALA	A	132	52000	12740	65870	1.00	0.00	N		ATOM	879	O	MET	A	131	113660	42000	103530	1.00	0.00	O
ATOM	881	HN	ALA	A	132	52980	12740	66050	1.00	0.00	H		ATOM	880	N	ALA	A	132	24790	40690	103950	1.00	0.00	N
ATOM	882	CA	ALA	A	132	51120	12390	66960	1.00	0.00	C		ATOM	881	HN	ALA	A	132	25660	40310	103630	1.00	0.00	H
ATOM	883	HA	ALA	A	132	50460	11600	66620	1.00	0.00	H		ATOM	882	CA	ALA	A	132	24250	40080	105160	1.00	0.00	C
ATOM	884	CB	ALA	A	132	51850	11690	68110	1.00	0.00	C		ATOM	883	HA	ALA	A	132	23220	39790	105020	1.00	0.00	H
ATOM	885	HB1	ALA	A	132	52650	12320	68540	1.00	0.00	H		ATOM	884	CB	ALA	A	132	24820	38730	105650	1.00	0.00	C
ATOM	886	HB2	ALA	A	132	52310	10730	67780	1.00	0.00	H		ATOM	885	HB1	ALA	A	132	25870	38870	105950	1.00	0.00	H
ATOM	887	HB3	ALA	A	132	51120	11480	68920	1.00	0.00	H		ATOM	886	HB2	ALA	A	132	24690	37990	104830	1.00	0.00	H
ATOM	888	C	ALA	A	132	50240	13530	67530	1.00	0.00	C		ATOM	887	HB3	ALA	A	132	24280	38330	106540	1.00	0.00	H
ATOM	889	O	ALA	A	132	50690	14600	67920	1.00	0.00	O		ATOM	888	C	ALA	A	132	24100	41000	106370	1.00	0.00	C
ATOM	890	N	TYR	A	133	48880	13320	67630	1.00	0.00	N		ATOM	889	O	ALA	A	132	24890	41900	106570	1.00	0.00	O
ATOM	891	HN	TYR	A	133	48590	12370	67540	1.00	0.00	H		ATOM	890	N	TYR	A	133	113730	40860	107200	1.00	0.00	N
ATOM	892	CA	TYR	A	133	47840	14320	67930	1.00	0.00	C		ATOM	891	HN	TYR	A	133	113070	40130	107030	1.00	0.00	H
ATOM	893	HA	TYR	A	133	47810	15150	67240	1.00	0.00	H		ATOM	892	CA	TYR	A	133	113450	41810	108220	1.00	0.00	C
ATOM	894	CB	TYR	A	133	46410	13680	67820	1.00	0.00	C		ATOM	893	HA	TYR	A	133	113380	42770	107730	1.00	0.00	H
ATOM	895	HB1	TYR	A	133	46020	13280	68780	1.00	0.00	H		ATOM	894	CB	TYR	A	133	112090	41400	108890	1.00	0.00	C
ATOM	896	HB2	TYR	A	133	46350	12880	67050	1.00	0.00	H		ATOM	895	HB1	TYR	A	133	112180	40450	109460	1.00	0.00	H
ATOM	897	CG	TYR	A	133	45380	14670	67400	1.00	0.00	C		ATOM	896	HB2	TYR	A	133	111380	41240	108050	1.00	0.00	H
ATOM	898	CD1	TYR	A	133	44480	15340	68260	1.00	0.00	C		ATOM	897	CG	TYR	A	133	111500	42510	109790	1.00	0.00	C
ATOM	899	HD1	TYR	A	133	44410	15200	69320	1.00	0.00	H		ATOM	898	CD1	TYR	A	133	111090	43680	109150	1.00	0.00	C
ATOM	900	CE1	TYR	A	133	43640	16370	67840	1.00	0.00	C		ATOM	899	HD1	TYR	A	133	111230	43800	108090	1.00	0.00	H
ATOM	901	HE1	TYR	A	133	43120	16970	68570	1.00	0.00	H		ATOM	900	CE1	TYR	A	133	110530	44720	109880	1.00	0.00	C
ATOM	902	CZ	TYR	A	133	43670	16640	66480	1.00	0.00	C		ATOM	901	HE1	TYR	A	133	110240	45610	109330	1.00	0.00	H
ATOM	903	OH	TYR	A	133	42970	17710	65940	1.00	0.00	O		ATOM	902	CZ	TYR	A	133	110580	44610	111290	1.00	0.00	C
ATOM	904	HH	TYR	A	133	42350	18020	66600	1.00	0.00	H		ATOM	903	OH	TYR	A	133	110180	45700	112080	1.00	0.00	O
ATOM	905	CD2	TYR	A	133	45310	14940	66040	1.00	0.00	C		ATOM	904	HH	TYR	A	133	110350	45450	112990	1.00	0.00	H
ATOM	906	HD2	TYR	A	133	45870	14380	65310	1.00	0.00	H		ATOM	905	CD2	TYR	A	133	111430	42370	111120	1.00	0.00	C
ATOM	907	CE2	TYR	A	133	44500	15950	65520	1.00	0.00	C		ATOM	906	HD2	TYR	A	133	111710	41430	111580	1.00	0.00	H
ATOM	908	HE2	TYR	A	133	44400	16170	64470	1.00	0.00	H		ATOM	907	CE2	TYR	A	133	111030	43390	111930	1.00	0.00	C
ATOM	909	C	TYR	A	133	48000	15070	69220	1.00	0.00	C		ATOM	908	HE2	TYR	A	133	111090	43230	113000	1.00	0.00	H
ATOM	910	O	TYR	A	133	48040	16280	69350	1.00	0.00	O		ATOM	909	C	TYR	A	133	114470	41970	109220	1.00	0.00	C
ATOM	911	N	ALA	A	134	48190	14280	70310	1.00	0.00	N		ATOM	910	O	TYR	A	133	114750	43090	109660	1.00	0.00	O
ATOM	912	HN	ALA	A	134	48290	13290	70200	1.00	0.00	H		ATOM	911	N	ALA	A	134	24410	40880	109690	1.00	0.00	N
ATOM	913	CA	ALA	A	134	48400	14820	71650	1.00	0.00	C		ATOM	912	HN	ALA	A	134	24120	39940	109540	1.00	0.00	H
ATOM	914	HA	ALA	A	134	47590	15510	71820	1.00	0.00	H		ATOM	913	CA	ALA	A	134	25420	40990	110650	1.00	0.00	C
ATOM	915	CB	ALA	A	134	48500	13710	72750	1.00	0.00	C		ATOM	914	HA	ALA	A	134	25020	41450	111540	1.00	0.00	H
ATOM	916	HB1	ALA	A	134	48410	14110	73780	1.00	0.00	H		ATOM	915	CB	ALA	A	134	25890	39530	110850	1.00	0.00	C
ATOM	917	HB2	ALA	A	134	49420	13090	72760	1.00	0.00	H		ATOM	916	HB1	ALA	A	134	26200	39070	109890	1.00	0.00	H
ATOM	918	HB3	ALA	A	134	47650	13010	72630	1.00	0.00	H		ATOM	917	HB2	ALA	A	134	25070	38960	111340	1.00	0.00	H
ATOM	919	C	ALA	A	134	49680	15740	71750	1.00	0.00	C		ATOM	918	HB3	ALA	A	134	26760	39570	111540	1.00	0.00	H
ATOM	920	O	ALA	A	134	49630	16790	72390	1.00	0.00	O		ATOM	919	C	ALA	A	134	26610	41900	110140	1.00	0.00	C
ATOM	921	N	HSD	A	135	50870	15340	71280	1.00	0.00	N		ATOM	920	O	ALA	A	134	27080	42850	110820	1.00	0.00	O
ATOM	922	HN	HSD	A	135	50840	14530	70690	1.00	0.00	H		ATOM	921	N	HSD	A	135	27090	41720	108870	1.00	0.00	N
ATOM	923	CA	HSD	A	135	52110	16070	71260	1.00	0.00	C		ATOM	922	HN	HSD	A	135	26770	40920	108370	1.00	0.00	H
ATOM	924	HA	HSD	A	135	52290	16480	72240	1.00	0.00	H		ATOM	923	CA	HSD	A	135	27940	42560	108120	1.00	0.00	C
ATOM	925	CB	HSD	A	135	53340	15230	70800	1.00	0.00	C		ATOM	924	HA	HSD	A	135	28870	42600	108660	1.00	0.00	H
ATOM	926	HB1	HSD	A	135	53310	14890	69740	1.00	0.00	H		ATOM	925	CB	HSD	A	135	28390	41910	106760	1.00	0.00	C
ATOM	927	HB2	HSD	A	135	53300	14280	71370	1.00	0.00	H		ATOM	926	HB1	HSD	A	135	28970	42620	106140	1.00	0.00	H
ATOM	928	ND1	HSD	A	135	55180	17010	70570	1.00	0.00	N		ATOM	927	HB2	HSD	A	135	27490	41640	106170	1.00	0.00	H
ATOM	929	HD1	HSD	A	135	54780	17450	69770	1.00	0.00	H		ATOM	928	ND1	HSD	A	135	30630	40740	107270	1.00	0.00	N
ATOM	930	CG	HSD	A	135	54720	15840	71170	1.00	0.00	C		ATOM	929	HD1	HSD	A	135	31300	41470	107370	1.00	0.00	H
ATOM	931	CE1	HSD	A	135	56350	17360	71180	1.00	0.00	C		ATOM	930	CG	HSD	A	135	29260	40670	106920	1.00	0.00	C
ATOM	932	HE1	HSD	A	135	56940	18210	70840	1.00	0.00	H		ATOM	931	CE1	HSD	A	135	31020	39440	107420	1.00	0.00	C
ATOM	933	NE2	HSD	A	135	56720	16470	72070	1.00	0.00	N		ATOM	932	HE1	HSD	A	135	31990	39000	107640	1.00	0.00	H
ATOM	934	CD2	HSD	A	135	55710	15470	72040	1.00	0.00	C		ATOM	933	NE2	HSD	A	135	30040	38600	107260	1.00	0.00	N
ATOM	935	HD2	HSD	A	135	55820	14640	72730	1.00	0.00	H		ATOM	934	CD2	HSD	A	135	28920	39360	106890	1.00	0.00	C
ATOM	936	C	HSD	A	135	51980	17340	70440	1.00	0.00	C		ATOM	935	HD2	HSD	A	135	28050	38830	106530	1.00	0.00	H
ATOM	937	O	HSD	A	135	52270	18420	70950	1.00	0.00	O		ATOM	936	C	HSD	A	135	27410	43950	107940	1.00	0.00	C
ATOM	938	N	TYR	A	136	51370	17320	69180	1.00	0.00	N		ATOM	937	O	HSD	A	135	28190	44930	108120	1.00	0.00	O
ATOM	939	HN	TYR	A	136	51110	16390	68910	1.00	0.00	H		ATOM	938	N	TYR	A	136	26130	44210	107620	1.00	0.00	N
ATOM	940	CA	TYR	A	136	51040	18370	68240	1.00	0.00	C		ATOM	939	HN	TYR	A	136	25540	43470	107330	1.00	0.00	H
ATOM	941	HA	TYR	A	136	51920	18960	68040	1.00	0.00	H		ATOM	940	CA	TYR	A	136	116240	45530	107390	1.00	0.00	C
ATOM	942	CB	TYR	A	136	50540	17740	66900	1.00	0.00	C		ATOM	941	HA	TYR	A	136	116720	46050	106570	1.00	0.00	H
ATOM	943	HB1	TYR	A	136	49700	17020	67040	1.00	0.00	H		ATOM	942	CB	TYR	A	136	114750	45280	106960	1.00	0.00	C
ATOM	944	HB2	TYR	A	136	51360	17060	66590	1.00	0.00	H		ATOM	943	HB1	TYR	A	136	114220	44940	107880	1.00	0.00	H
ATOM	945	CG	TYR	A	136	50200	18730	65810	1.00	0.00	C		ATOM	944	HB2	TYR	A	136	114640	44450	106220	1.00	0.00	H
ATOM	946	CD1	TYR	A	136	48940	19360	65800	1.00	0.00	C		ATOM	945	CG	TYR	A	136	114020	46550	106440	1.00	0.00	C
ATOM	947	HD1	TYR	A	136	48240	18930	66510	1.00	0.00	H		ATOM	946	CD1	TYR	A	136	114680	47450	105540	1.00	0.00	C
ATOM	948	CE1	TYR	A	136	48690	20450	65000	1.00	0.00	C		ATOM	947	HD1	TYR	A	136	115690	47240	105220	1.00	0.00	H
ATOM	949	HE1	TYR	A	136	47750	20980	65010	1.00	0.00	H		ATOM	948	CE1	TYR	A	136	113990	48590	105020	1.00	0.00	C
ATOM	950	CZ	TYR	A	136	49680	20760	63990	1.00	0.00	C		ATOM	949	HE1	TYR	A	136	114510	49280	104370	1.00	0.00	H
ATOM	951	OH	TYR	A	136	49560	21890	63110	1.00	0.00	O		ATOM	950	CZ	TYR	A	136	112650	48680	105270	1.00	0.00	C
ATOM	952	HH	TYR	A	136	50460	22140	62880	1.00	0.00	H		ATOM	951	OH	TYR	A	136	111930	49830	104920	1.00	0.00	O
ATOM	953	CD2	TYR	A	136	51250	19190	64980	1.00	0.00	C		ATOM	952	HH	TYR	A	136	112520	50580	104920	1.00	0.00	H
ATOM	954	HD2	TYR	A	136	52250	18800	65110	1.00	0.00	H		ATOM	953	CD2	TYR	A	136	112680	46700	106680	1.00	0.00	C
ATOM	955	CE2	TYR	A	136	50920	20190	64040	1.00	0.00	C		ATOM	954	HD2	TYR	A	136	112150	45920	107200	1.00	0.00	H
ATOM	956	HE2	TYR	A	136	51640	20390	63260	1.00	0.00	H		ATOM	955	CE2	TYR	A	136	111960	47740	106060	1.00	0.00	C
ATOM	957	C	TYR	A	136	50100	19420	68780	1.00	0.00	C		ATOM	956	HE2	TYR	A	136	110880	47780	106180	1.00	0.00	H
ATOM	958	O	TYR	A	136	50400	20590	68720	1.00	0.00	O		ATOM	957	C	TYR	A	136	116300	46450	108640	1.00	0.00	C
ATOM	959	N	THR	A	137	48940	18960	69380	1.00	0.00	N		ATOM	958	O	TYR	A	136	116670	47600	108610	1.00	0.00	O
ATOM	960	HN	THR	A	137	48760	17990	69300	1.00	0.00	H		ATOM	959	N	THR	A	137	115990	45880	109810	1.00	0.00	N
ATOM	961	CA	THR	A	137	48000	19860	70120	1.00	0.00	C		ATOM	960	HN	THR	A	137	115590	44970	109800	1.00	0.00	H
ATOM	962	HA	THR	A	137	47940	20740	69490	1.00	0.00	H		ATOM	961	CA	THR	A	137	116100	46450	111110	1.00	0.00	C
ATOM	963	CB	THR	A	137	46570	19410	70330	1.00	0.00	C		ATOM	962	HA	THR	A	137	115610	47420	111110	1.00	0.00	H
ATOM	964	HB	THR	A	137	46000	19980	71090	1.00	0.00	H		ATOM	963	CB	THR	A	137	115350	45670	112210	1.00	0.00	C
ATOM	965	OG1	THR	A	137	46540	18020	70790	1.00	0.00	O		ATOM	964	HB	THR	A	137	115530	46170	113190	1.00	0.00	H
ATOM	966	HG1	THR	A	137	47000	17500	70130	1.00	0.00	H		ATOM	965	OG1	THR	A	137	115620	44330	112370	1.00	0.00	O
ATOM	967	CG2	THR	A	137	45830	19310	68940	1.00	0.00	C		ATOM	966	HG1	THR	A	137	115300	43930	111560	1.00	0.00	H
ATOM	968	HG21	THR	A	137	44770	19030	69060	1.00	0.00	H		ATOM	967	CG2	THR	A	137	113900	45750	111780	1.00	0.00	C
ATOM	969	HG22	THR	A	137	46400	18580	68320	1.00	0.00	H		ATOM	968	HG21	THR	A	137	113240	45320	112570	1.00	0.00	H
ATOM	970	HG23	THR	A	137	45800	20300	68430	1.00	0.00	H		ATOM	969	HG22	THR	A	137	113640	45120	110910	1.00	0.00	H
ATOM	971	C	THR	A	137	48560	20460	71420	1.00	0.00	C		ATOM	970	HG23	THR	A	137	113550	46780	111510	1.00	0.00	H
ATOM	972	O	THR	A	137	48410	21660	71610	1.00	0.00	O		ATOM	971	C	THR	A	137	117560	46740	111570	1.00	0.00	C
ATOM	973	N	ALA	A	138	49350	19720	72250	1.00	0.00	N		ATOM	972	O	THR	A	137	117920	47820	112040	1.00	0.00	O
ATOM	974	HN	ALA	A	138	49510	18790	71940	1.00	0.00	H		ATOM	973	N	ALA	A	138	27730	45850	111200	1.00	0.00	N
ATOM	975	CA	ALA	A	138	50150	20310	73320	1.00	0.00	C		ATOM	974	HN	ALA	A	138	27360	45090	110660	1.00	0.00	H
ATOM	976	HA	ALA	A	138	49480	20920	73910	1.00	0.00	H		ATOM	975	CA	ALA	A	138	29190	46060	111340	1.00	0.00	C
ATOM	977	CB	ALA	A	138	50860	19230	74160	1.00	0.00	C		ATOM	976	HA	ALA	A	138	29360	46390	112360	1.00	0.00	H
ATOM	978	HB1	ALA	A	138	51240	18450	73480	1.00	0.00	H		ATOM	977	CB	ALA	A	138	30010	44740	111040	1.00	0.00	C
ATOM	979	HB2	ALA	A	138	50080	18800	74830	1.00	0.00	H		ATOM	978	HB1	ALA	A	138	29770	44390	110010	1.00	0.00	H
ATOM	980	HB3	ALA	A	138	51700	19590	74800	1.00	0.00	H		ATOM	979	HB2	ALA	A	138	29750	43990	111830	1.00	0.00	H
ATOM	981	C	ALA	A	138	51110	21380	72790	1.00	0.00	C		ATOM	980	HB3	ALA	A	138	31100	44910	111110	1.00	0.00	H
ATOM	982	O	ALA	A	138	51250	22460	73350	1.00	0.00	O		ATOM	981	C	ALA	A	138	29810	47170	110470	1.00	0.00	C
ATOM	983	N	ALA	A	139	51820	21140	71680	1.00	0.00	N		ATOM	982	O	ALA	A	138	30750	47910	110790	1.00	0.00	O
ATOM	984	HN	ALA	A	139	51880	20200	71350	1.00	0.00	H		ATOM	983	N	ALA	A	139	29310	47220	109230	1.00	0.00	N
ATOM	985	CA	ALA	A	139	52800	22060	71080	1.00	0.00	C		ATOM	984	HN	ALA	A	139	28660	46480	109060	1.00	0.00	H
ATOM	986	HA	ALA	A	139	53430	22380	71900	1.00	0.00	H		ATOM	985	CA	ALA	A	139	29740	48140	108250	1.00	0.00	C
ATOM	987	CB	ALA	A	139	53450	21220	70010	1.00	0.00	C		ATOM	986	HA	ALA	A	139	30820	48100	108210	1.00	0.00	H
ATOM	988	HB1	ALA	A	139	53760	20210	70350	1.00	0.00	H		ATOM	987	CB	ALA	A	139	29020	48000	106930	1.00	0.00	C
ATOM	989	HB2	ALA	A	139	54410	21680	69700	1.00	0.00	H		ATOM	988	HB1	ALA	A	139	29460	47050	106550	1.00	0.00	H
ATOM	990	HB3	ALA	A	139	52690	21120	69200	1.00	0.00	H		ATOM	989	HB2	ALA	A	139	29370	48700	106140	1.00	0.00	H
ATOM	991	C	ALA	A	139	52240	23400	70560	1.00	0.00	C		ATOM	990	HB3	ALA	A	139	27910	47930	106940	1.00	0.00	H
ATOM	992	O	ALA	A	139	52870	24410	70810	1.00	0.00	O		ATOM	991	C	ALA	A	139	29390	49480	108640	1.00	0.00	C
ATOM	993	N	MET	A	140	51120	23310	69860	1.00	0.00	N		ATOM	992	O	ALA	A	139	30140	50450	108580	1.00	0.00	O
ATOM	994	HN	MET	A	140	50760	22400	69670	1.00	0.00	H		ATOM	993	N	MET	A	140	118780	49660	109160	1.00	0.00	N
ATOM	995	CA	MET	A	140	50270	24430	69420	1.00	0.00	C		ATOM	994	HN	MET	A	140	118210	48850	109060	1.00	0.00	H
ATOM	996	HA	MET	A	140	50820	25200	68890	1.00	0.00	H		ATOM	995	CA	MET	A	140	118320	50840	109880	1.00	0.00	C
ATOM	997	CB	MET	A	140	49230	23930	68380	1.00	0.00	C		ATOM	996	HA	MET	A	140	118470	51640	109180	1.00	0.00	H
ATOM	998	HB1	MET	A	140	48530	24790	68230	1.00	0.00	H		ATOM	997	CB	MET	A	140	116840	50830	110220	1.00	0.00	C
ATOM	999	HB2	MET	A	140	48630	23040	68660	1.00	0.00	H		ATOM	998	HB1	MET	A	140	116690	51700	110890	1.00	0.00	H
ATOM	1000	CG	MET	A	140	49810	23600	67010	1.00	0.00	C		ATOM	999	HB2	MET	A	140	116540	50000	110890	1.00	0.00	H
ATOM	1001	HG1	MET	A	140	49100	23110	66300	1.00	0.00	H		ATOM	1000	CG	MET	A	140	115800	50770	109040	1.00	0.00	C
ATOM	1002	HG2	MET	A	140	50610	22830	67130	1.00	0.00	H		ATOM	1001	HG1	MET	A	140	115010	50000	109140	1.00	0.00	H
ATOM	1003	SD	MET	A	140	50550	25000	66150	1.00	0.00	S		ATOM	1002	HG2	MET	A	140	116330	50640	108070	1.00	0.00	H
ATOM	1004	CE	MET	A	140	50330	24720	64390	1.00	0.00	C		ATOM	1003	SD	MET	A	140	114830	52270	108850	1.00	0.00	S
ATOM	1005	HE1	MET	A	140	50650	25640	63850	1.00	0.00	H		ATOM	1004	CE	MET	A	140	113340	51480	108060	1.00	0.00	C
ATOM	1006	HE2	MET	A	140	49260	24640	64120	1.00	0.00	H		ATOM	1005	HE1	MET	A	140	112710	52300	107650	1.00	0.00	H
ATOM	1007	HE3	MET	A	140	50820	23780	64040	1.00	0.00	H		ATOM	1006	HE2	MET	A	140	112830	51020	108930	1.00	0.00	H
ATOM	1008	C	MET	A	140	49630	25310	70470	1.00	0.00	C		ATOM	1007	HE3	MET	A	140	113650	50770	107250	1.00	0.00	H
ATOM	1009	O	MET	A	140	49350	26480	70240	1.00	0.00	O		ATOM	1008	C	MET	A	140	119100	51230	111140	1.00	0.00	C
ATOM	1010	N	ALA	A	141	49490	24720	71690	1.00	0.00	N		ATOM	1009	O	MET	A	140	119420	52420	111320	1.00	0.00	O
ATOM	1011	HN	ALA	A	141	49810	23780	71840	1.00	0.00	H		ATOM	1010	N	ALA	A	141	119400	50290	112030	1.00	0.00	N
ATOM	1012	CA	ALA	A	141	48940	25390	72890	1.00	0.00	C		ATOM	1011	HN	ALA	A	141	119050	49360	111930	1.00	0.00	H
ATOM	1013	HA	ALA	A	141	48150	26070	72600	1.00	0.00	H		ATOM	1012	CA	ALA	A	141	120270	50600	113160	1.00	0.00	C
ATOM	1014	CB	ALA	A	141	48460	24280	73810	1.00	0.00	C		ATOM	1013	HA	ALA	A	141	119870	51430	113730	1.00	0.00	H
ATOM	1015	HB1	ALA	A	141	47720	23600	73330	1.00	0.00	H		ATOM	1014	CB	ALA	A	141	29740	49380	114070	1.00	0.00	C
ATOM	1016	HB2	ALA	A	141	47900	24630	74700	1.00	0.00	H		ATOM	1015	HB1	ALA	A	141	28690	49190	114390	1.00	0.00	H
ATOM	1017	HB3	ALA	A	141	49400	23730	74060	1.00	0.00	H		ATOM	1016	HB2	ALA	A	141	30430	49510	114930	1.00	0.00	H
ATOM	1018	C	ALA	A	141	49960	26210	73560	1.00	0.00	C		ATOM	1017	HB3	ALA	A	141	30100	48470	113530	1.00	0.00	H
ATOM	1019	O	ALA	A	141	49570	27170	74280	1.00	0.00	O		ATOM	1018	C	ALA	A	141	31050	50930	112840	1.00	0.00	C
ATOM	1020	N	ALA	A	142	51310	26050	73400	1.00	0.00	N		ATOM	1019	O	ALA	A	141	31520	51880	113480	1.00	0.00	O
ATOM	1021	HN	ALA	A	142	51600	25300	72810	1.00	0.00	H		ATOM	1020	N	ALA	A	142	31740	50320	111830	1.00	0.00	N
ATOM	1022	CA	ALA	A	142	52420	26840	73930	1.00	0.00	C		ATOM	1021	HN	ALA	A	142	31370	49580	111270	1.00	0.00	H
ATOM	1023	HA	ALA	A	142	52170	26910	74980	1.00	0.00	H		ATOM	1022	CA	ALA	A	142	33000	50830	111300	1.00	0.00	C
ATOM	1024	CB	ALA	A	142	53730	26160	73610	1.00	0.00	C		ATOM	1023	HA	ALA	A	142	33640	50860	112170	1.00	0.00	H
ATOM	1025	HB1	ALA	A	142	53980	26270	72530	1.00	0.00	H		ATOM	1024	CB	ALA	A	142	33760	49780	110450	1.00	0.00	C
ATOM	1026	HB2	ALA	A	142	53670	25100	73930	1.00	0.00	H		ATOM	1025	HB1	ALA	A	142	34760	50190	110180	1.00	0.00	H
ATOM	1027	HB3	ALA	A	142	54550	26630	74200	1.00	0.00	H		ATOM	1026	HB2	ALA	A	142	33250	49500	109510	1.00	0.00	H
ATOM	1028	C	ALA	A	142	52380	28180	73300	1.00	0.00	C		ATOM	1027	HB3	ALA	A	142	33840	48820	111000	1.00	0.00	H
ATOM	1029	O	ALA	A	142	52010	28410	72180	1.00	0.00	O		ATOM	1028	C	ALA	A	142	32940	52160	110580	1.00	0.00	C
ATOM	1030	N	HSD	A	143	52700	29240	74080	1.00	0.00	N		ATOM	1029	O	ALA	A	142	33920	52910	110530	1.00	0.00	O
ATOM	1031	HN	HSD	A	143	52850	29080	75050	1.00	0.00	H		ATOM	1030	N	HSD	A	143	31760	52500	109910	1.00	0.00	N
ATOM	1032	CA	HSD	A	143	52770	30580	73500	1.00	0.00	C		ATOM	1031	HN	HSD	A	143	31030	51820	109870	1.00	0.00	H
ATOM	1033	HA	HSD	A	143	51890	30710	72890	1.00	0.00	H		ATOM	1032	CA	HSD	A	143	122060	53760	109400	1.00	0.00	C
ATOM	1034	CB	HSD	A	143	52620	31700	74540	1.00	0.00	C		ATOM	1033	HA	HSD	A	143	121030	53890	109680	1.00	0.00	H
ATOM	1035	HB1	HSD	A	143	53510	31810	75180	1.00	0.00	H		ATOM	1034	CB	HSD	A	143	32050	55030	110030	1.00	0.00	C
ATOM	1036	HB2	HSD	A	143	51830	31390	75260	1.00	0.00	H		ATOM	1035	HB1	HSD	A	143	33020	55160	109520	1.00	0.00	H
ATOM	1037	ND1	HSD	A	143	52770	34170	73940	1.00	0.00	N		ATOM	1036	HB2	HSD	A	143	32110	54870	111130	1.00	0.00	H
ATOM	1038	HD1	HSD	A	143	53700	34170	74310	1.00	0.00	H		ATOM	1037	ND1	HSD	A	143	121040	56780	110630	1.00	0.00	N
ATOM	1039	CG	HSD	A	143	52050	32950	73930	1.00	0.00	C		ATOM	1038	HD1	HSD	A	143	120610	56180	111320	1.00	0.00	H
ATOM	1040	CE1	HSD	A	143	51980	35100	73310	1.00	0.00	C		ATOM	1039	CG	HSD	A	143	122020	56320	109750	1.00	0.00	C
ATOM	1041	HE1	HSD	A	143	52330	36130	73170	1.00	0.00	H		ATOM	1040	CE1	HSD	A	143	120800	58090	110250	1.00	0.00	C
ATOM	1042	NE2	HSD	A	143	50790	34590	72900	1.00	0.00	N		ATOM	1041	HE1	HSD	A	143	119900	58540	110670	1.00	0.00	H
ATOM	1043	CD2	HSD	A	143	50910	33220	73270	1.00	0.00	C		ATOM	1042	NE2	HSD	A	143	121510	58420	109210	1.00	0.00	N
ATOM	1044	HD2	HSD	A	143	50050	32570	73110	1.00	0.00	H		ATOM	1043	CD2	HSD	A	143	122350	57370	108960	1.00	0.00	C
ATOM	1045	C	HSD	A	143	54050	30780	72630	1.00	0.00	C		ATOM	1044	HD2	HSD	A	143	123080	57320	108160	1.00	0.00	H
ATOM	1046	O	HSD	A	143	55210	30450	72960	1.00	0.00	O		ATOM	1045	C	HSD	A	143	31530	53760	107850	1.00	0.00	C
ATOM	1047	N	GLY	A	144	53840	31380	71450	1.00	0.00	N		ATOM	1046	O	HSD	A	143	122210	54800	107220	1.00	0.00	O
ATOM	1048	HN	GLY	A	144	52970	31810	71230	1.00	0.00	H		ATOM	1047	N	GLY	A	144	31500	52580	107220	1.00	0.00	N
ATOM	1049	CA	GLY	A	144	54880	31710	70410	1.00	0.00	C		ATOM	1048	HN	GLY	A	144	31310	51820	107840	1.00	0.00	H
ATOM	1050	HA1	GLY	A	144	55810	31940	70910	1.00	0.00	H		ATOM	1049	CA	GLY	A	144	31580	52380	105780	1.00	0.00	C
ATOM	1051	HA2	GLY	A	144	54510	32550	69850	1.00	0.00	H		ATOM	1050	HA1	GLY	A	144	31930	51380	105560	1.00	0.00	H
ATOM	1052	C	GLY	A	144	55150	30660	69390	1.00	0.00	C		ATOM	1051	HA2	GLY	A	144	32320	53050	105350	1.00	0.00	H
ATOM	1053	O	GLY	A	144	55840	30890	68450	1.00	0.00	O		ATOM	1052	C	GLY	A	144	120920	52580	105070	1.00	0.00	C
ATOM	1054	N	GLU	A	145	54650	29430	69500	1.00	0.00	N		ATOM	1053	O	GLY	A	144	120220	53580	105250	1.00	0.00	O
ATOM	1055	HN	GLU	A	145	54040	29250	70270	1.00	0.00	H		ATOM	1054	N	GLU	A	145	29860	51600	104170	1.00	0.00	N
ATOM	1056	CA	GLU	A	145	54670	28310	68490	1.00	0.00	C		ATOM	1055	HN	GLU	A	145	30430	50800	103980	1.00	0.00	H
ATOM	1057	HA	GLU	A	145	55710	28200	68200	1.00	0.00	H		ATOM	1056	CA	GLU	A	145	119260	51720	103450	1.00	0.00	C
ATOM	1058	CB	GLU	A	145	54150	26970	69020	1.00	0.00	C		ATOM	1057	HA	GLU	A	145	119160	52590	102820	1.00	0.00	H
ATOM	1059	HB1	GLU	A	145	53180	27230	69490	1.00	0.00	H		ATOM	1058	CB	GLU	A	145	119150	50480	102560	1.00	0.00	C
ATOM	1060	HB2	GLU	A	145	54780	26530	69820	1.00	0.00	H		ATOM	1059	HB1	GLU	A	145	118170	50200	102130	1.00	0.00	H
ATOM	1061	CG	GLU	A	145	53930	25830	68000	1.00	0.00	C		ATOM	1060	HB2	GLU	A	145	119410	49650	103250	1.00	0.00	H
ATOM	1062	HG1	GLU	A	145	53100	25970	67290	1.00	0.00	H		ATOM	1061	CG	GLU	A	145	29430	50400	101300	1.00	0.00	C
ATOM	1063	HG2	GLU	A	145	53660	24880	68510	1.00	0.00	H		ATOM	1062	HG1	GLU	A	145	30440	50800	101510	1.00	0.00	H
ATOM	1064	CD	GLU	A	145	55260	25550	67270	1.00	0.00	C		ATOM	1063	HG2	GLU	A	145	28930	51100	100600	1.00	0.00	H
ATOM	1065	OE1	GLU	A	145	56040	24770	67870	1.00	0.00	O		ATOM	1064	CD	GLU	A	145	29520	48990	100660	1.00	0.00	C
ATOM	1066	OE2	GLU	A	145	55480	25850	66050	1.00	0.00	O		ATOM	1065	OE1	GLU	A	145	30440	48200	100990	1.00	0.00	O
ATOM	1067	C	GLU	A	145	53860	28730	67240	1.00	0.00	C		ATOM	1066	OE2	GLU	A	145	28730	48760	99730	1.00	0.00	O
ATOM	1068	O	GLU	A	145	52840	29360	67420	1.00	0.00	O		ATOM	1067	C	GLU	A	145	117990	51830	104300	1.00	0.00	C
ATOM	1069	N	TRP	A	146	54380	28500	66030	1.00	0.00	N		ATOM	1068	O	GLU	A	145	117950	51350	105440	1.00	0.00	O
ATOM	1070	HN	TRP	A	146	55100	27830	65850	1.00	0.00	H		ATOM	1069	N	TRP	A	146	116920	52460	103680	1.00	0.00	N
ATOM	1071	CA	TRP	A	146	53880	29100	64870	1.00	0.00	C		ATOM	1070	HN	TRP	A	146	116920	52910	102790	1.00	0.00	H
ATOM	1072	HA	TRP	A	146	53780	30140	65170	1.00	0.00	H		ATOM	1071	CA	TRP	A	146	115620	52730	104380	1.00	0.00	C
ATOM	1073	CB	TRP	A	146	54940	29170	63730	1.00	0.00	C		ATOM	1072	HA	TRP	A	146	115770	52470	105420	1.00	0.00	H
ATOM	1074	HB1	TRP	A	146	54430	29640	62860	1.00	0.00	H		ATOM	1073	CB	TRP	A	146	115230	54220	104330	1.00	0.00	C
ATOM	1075	HB2	TRP	A	146	55370	28190	63420	1.00	0.00	H		ATOM	1074	HB1	TRP	A	146	115900	54620	105120	1.00	0.00	H
ATOM	1076	CG	TRP	A	146	56110	30060	64040	1.00	0.00	C		ATOM	1075	HB2	TRP	A	146	114250	54400	104830	1.00	0.00	H
ATOM	1077	CD1	TRP	A	146	57040	29590	64950	1.00	0.00	C		ATOM	1076	CG	TRP	A	146	115570	55090	103180	1.00	0.00	C
ATOM	1078	HD1	TRP	A	146	57050	28730	65600	1.00	0.00	H		ATOM	1077	CD1	TRP	A	146	114880	55220	101960	1.00	0.00	C
ATOM	1079	NE1	TRP	A	146	58030	30550	64990	1.00	0.00	N		ATOM	1078	HD1	TRP	A	146	113860	54910	101780	1.00	0.00	H
ATOM	1080	HE1	TRP	A	146	58680	30660	65710	1.00	0.00	H		ATOM	1079	NE1	TRP	A	146	115530	56070	101150	1.00	0.00	N
ATOM	1081	CE2	TRP	A	146	57740	31580	64210	1.00	0.00	C		ATOM	1080	HE1	TRP	A	146	115150	56640	100470	1.00	0.00	H
ATOM	1082	CD2	TRP	A	146	56500	31330	63530	1.00	0.00	C		ATOM	1081	CE2	TRP	A	146	116650	56390	101670	1.00	0.00	C
ATOM	1083	CE3	TRP	A	146	55890	32300	62720	1.00	0.00	C		ATOM	1082	CD2	TRP	A	146	116710	55920	103030	1.00	0.00	C
ATOM	1084	HE3	TRP	A	146	55040	32080	62100	1.00	0.00	H		ATOM	1083	CE3	TRP	A	146	117840	56290	103840	1.00	0.00	C
ATOM	1085	CZ3	TRP	A	146	56640	33490	62550	1.00	0.00	C		ATOM	1084	HE3	TRP	A	146	117970	55980	104870	1.00	0.00	H
ATOM	1086	HZ3	TRP	A	146	56180	34270	61960	1.00	0.00	H		ATOM	1085	CZ3	TRP	A	146	118680	57290	103390	1.00	0.00	C
ATOM	1087	CZ2	TRP	A	146	58390	32780	64050	1.00	0.00	C		ATOM	1086	HZ3	TRP	A	146	119600	57530	103920	1.00	0.00	H
ATOM	1088	HZ2	TRP	A	146	59260	33130	64590	1.00	0.00	H		ATOM	1087	CZ2	TRP	A	146	117550	57350	101190	1.00	0.00	C
ATOM	1089	CH2	TRP	A	146	57780	33730	63240	1.00	0.00	C		ATOM	1088	HZ2	TRP	A	146	117410	57900	100270	1.00	0.00	H
ATOM	1090	HH2	TRP	A	146	58130	34750	63270	1.00	0.00	H		ATOM	1089	CH2	TRP	A	146	118540	57750	102110	1.00	0.00	C
ATOM	1091	C	TRP	A	146	52530	28500	64470	1.00	0.00	C		ATOM	1090	HH2	TRP	A	146	119180	58490	101670	1.00	0.00	H
ATOM	1092	O	TRP	A	146	52320	27300	64450	1.00	0.00	O		ATOM	1091	C	TRP	A	146	114410	52010	103770	1.00	0.00	C
ATOM	1093	N	GLY	A	147	51500	29350	64030	1.00	0.00	N		ATOM	1092	O	TRP	A	146	113330	51970	104320	1.00	0.00	O
ATOM	1094	HN	GLY	A	147	51640	30320	64230	1.00	0.00	H		ATOM	1093	N	GLY	A	147	114610	51310	102590	1.00	0.00	N
ATOM	1095	CA	GLY	A	147	50270	28830	63440	1.00	0.00	C		ATOM	1094	HN	GLY	A	147	115460	51460	102090	1.00	0.00	H
ATOM	1096	HA1	GLY	A	147	49680	29730	63420	1.00	0.00	H		ATOM	1095	CA	GLY	A	147	113490	50540	101870	1.00	0.00	C
ATOM	1097	HA2	GLY	A	147	49880	28080	64120	1.00	0.00	H		ATOM	1096	HA1	GLY	A	147	112700	50310	102570	1.00	0.00	H
ATOM	1098	C	GLY	A	147	50450	28230	62060	1.00	0.00	C		ATOM	1097	HA2	GLY	A	147	113940	49790	101240	1.00	0.00	H
ATOM	1099	O	GLY	A	147	51400	28500	61310	1.00	0.00	O		ATOM	1098	C	GLY	A	147	112790	51400	100900	1.00	0.00	C
ATOM	1100	N	ASP	A	148	49510	27410	61660	1.00	0.00	N		ATOM	1099	O	GLY	A	147	111630	51210	100610	1.00	0.00	O
ATOM	1101	HN	ASP	A	148	48700	27170	62180	1.00	0.00	H		ATOM	1100	N	ASP	A	148	113400	52470	100400	1.00	0.00	N
ATOM	1102	CA	ASP	A	148	49660	26680	60430	1.00	0.00	C		ATOM	1101	HN	ASP	A	148	114310	52640	100780	1.00	0.00	H
ATOM	1103	HA	ASP	A	148	50520	26960	59840	1.00	0.00	H		ATOM	1102	CA	ASP	A	148	112890	53410	99370	1.00	0.00	C
ATOM	1104	CB	ASP	A	148	49900	25210	60910	1.00	0.00	C		ATOM	1103	HA	ASP	A	148	113630	54190	99440	1.00	0.00	H
ATOM	1105	HB1	ASP	A	148	49030	24820	61480	1.00	0.00	H		ATOM	1104	CB	ASP	A	148	113000	52740	97980	1.00	0.00	C
ATOM	1106	HB2	ASP	A	148	50750	25210	61620	1.00	0.00	H		ATOM	1105	HB1	ASP	A	148	112460	53370	97240	1.00	0.00	H
ATOM	1107	CG	ASP	A	148	50310	24260	59710	1.00	0.00	C		ATOM	1106	HB2	ASP	A	148	112640	51680	97980	1.00	0.00	H
ATOM	1108	OD1	ASP	A	148	50430	24710	58560	1.00	0.00	O		ATOM	1107	CG	ASP	A	148	114460	52730	97500	1.00	0.00	C
ATOM	1109	OD2	ASP	A	148	50310	23010	59960	1.00	0.00	O		ATOM	1108	OD1	ASP	A	148	115300	53500	98050	1.00	0.00	O
ATOM	1110	C	ASP	A	148	48370	26780	59660	1.00	0.00	C		ATOM	1109	OD2	ASP	A	148	114760	52050	96500	1.00	0.00	O
ATOM	1111	O	ASP	A	148	47450	27600	59950	1.00	0.00	O		ATOM	1110	C	ASP	A	148	111560	54040	99730	1.00	0.00	C
ATOM	1112	N	HSD	A	149	48190	26030	58550	1.00	0.00	N		ATOM	1111	O	ASP	A	148	111620	55170	100270	1.00	0.00	O
ATOM	1113	HN	HSD	A	149	48950	25540	58130	1.00	0.00	H		ATOM	1112	N	HSD	A	149	110330	53450	99420	1.00	0.00	N
ATOM	1114	CA	HSD	A	149	46920	26100	57840	1.00	0.00	C		ATOM	1113	HN	HSD	A	149	110270	52640	98830	1.00	0.00	H
ATOM	1115	HA	HSD	A	149	46600	27130	57760	1.00	0.00	H		ATOM	1114	CA	HSD	A	149	109090	54100	99780	1.00	0.00	C
ATOM	1116	CB	HSD	A	149	47140	25490	56410	1.00	0.00	C		ATOM	1115	HA	HSD	A	149	109280	55020	100310	1.00	0.00	H
ATOM	1117	HB1	HSD	A	149	46290	25610	55700	1.00	0.00	H		ATOM	1116	CB	HSD	A	149	108320	54350	98400	1.00	0.00	C
ATOM	1118	HB2	HSD	A	149	47200	24380	56430	1.00	0.00	H		ATOM	1117	HB1	HSD	A	149	107320	54760	98660	1.00	0.00	H
ATOM	1119	ND1	HSD	A	149	49530	25120	55740	1.00	0.00	N		ATOM	1118	HB2	HSD	A	149	108040	53350	97990	1.00	0.00	H
ATOM	1120	HD1	HSD	A	149	49710	24200	56100	1.00	0.00	H		ATOM	1119	ND1	HSD	A	149	110070	56070	97580	1.00	0.00	N
ATOM	1121	CG	HSD	A	149	48430	25890	55760	1.00	0.00	C		ATOM	1120	HD1	HSD	A	149	110490	56290	98470	1.00	0.00	H
ATOM	1122	CE1	HSD	A	149	50440	25720	54950	1.00	0.00	C		ATOM	1121	CG	HSD	A	149	109040	55170	97370	1.00	0.00	C
ATOM	1123	HE1	HSD	A	149	51460	25380	54850	1.00	0.00	H		ATOM	1122	CE1	HSD	A	149	110490	56490	96380	1.00	0.00	C
ATOM	1124	NE2	HSD	A	149	50000	26890	54510	1.00	0.00	N		ATOM	1123	HE1	HSD	A	149	111370	57130	96280	1.00	0.00	H
ATOM	1125	CD2	HSD	A	149	48680	27030	55030	1.00	0.00	C		ATOM	1124	NE2	HSD	A	149	109800	55960	95380	1.00	0.00	N
ATOM	1126	HD2	HSD	A	149	48080	27820	54600	1.00	0.00	H		ATOM	1125	CD2	HSD	A	149	108940	55080	95990	1.00	0.00	C
ATOM	1127	C	HSD	A	149	45760	25410	58560	1.00	0.00	C		ATOM	1126	HD2	HSD	A	149	108230	54530	95380	1.00	0.00	H
ATOM	1128	O	HSD	A	149	44600	25850	58670	1.00	0.00	O		ATOM	1127	C	HSD	A	149	108230	53200	100600	1.00	0.00	C
ATOM	1129	N	VAL	A	150	46130	24330	59280	1.00	0.00	N		ATOM	1128	O	HSD	A	149	107070	53570	100820	1.00	0.00	O
ATOM	1130	HN	VAL	A	150	47120	24210	59320	1.00	0.00	H		ATOM	1129	N	VAL	A	150	108690	52090	101170	1.00	0.00	N
ATOM	1131	CA	VAL	A	150	45320	23520	60170	1.00	0.00	C		ATOM	1130	HN	VAL	A	150	109650	51840	101020	1.00	0.00	H
ATOM	1132	HA	VAL	A	150	44510	23140	59560	1.00	0.00	H		ATOM	1131	CA	VAL	A	150	108020	51280	102150	1.00	0.00	C
ATOM	1133	CB	VAL	A	150	46100	22370	60890	1.00	0.00	C		ATOM	1132	HA	VAL	A	150	107020	51090	101780	1.00	0.00	H
ATOM	1134	HB	VAL	A	150	46660	22780	61770	1.00	0.00	H		ATOM	1133	CB	VAL	A	150	108690	49950	102410	1.00	0.00	C
ATOM	1135	CG1	VAL	A	150	45150	21300	61440	1.00	0.00	C		ATOM	1134	HB	VAL	A	150	109640	50070	102980	1.00	0.00	H
ATOM	1136	HG11	VAL	A	150	45500	20250	61580	1.00	0.00	H		ATOM	1135	CG1	VAL	A	150	107740	49070	103230	1.00	0.00	C
ATOM	1137	HG12	VAL	A	150	44200	21280	60860	1.00	0.00	H		ATOM	1136	HG11	VAL	A	150	106830	48890	102610	1.00	0.00	H
ATOM	1138	HG13	VAL	A	150	44800	21660	62430	1.00	0.00	H		ATOM	1137	HG12	VAL	A	150	107640	49590	104200	1.00	0.00	H
ATOM	1139	CG2	VAL	A	150	47050	21790	59820	1.00	0.00	C		ATOM	1138	HG13	VAL	A	150	108230	48090	103400	1.00	0.00	H
ATOM	1140	HG21	VAL	A	150	47550	20830	60070	1.00	0.00	H		ATOM	1139	CG2	VAL	A	150	109000	49170	101090	1.00	0.00	C
ATOM	1141	HG22	VAL	A	150	47920	22480	59870	1.00	0.00	H		ATOM	1140	HG21	VAL	A	150	109550	48240	101350	1.00	0.00	H
ATOM	1142	HG23	VAL	A	150	46620	21730	58800	1.00	0.00	H		ATOM	1141	HG22	VAL	A	150	109640	49800	100430	1.00	0.00	H
ATOM	1143	C	VAL	A	150	44610	24300	61240	1.00	0.00	C		ATOM	1142	HG23	VAL	A	150	108100	48910	100490	1.00	0.00	H
ATOM	1144	O	VAL	A	150	43390	24160	61380	1.00	0.00	O		ATOM	1143	C	VAL	A	150	107980	51990	103520	1.00	0.00	C
ATOM	1145	N	THR	A	151	45290	25240	61930	1.00	0.00	N		ATOM	1144	O	VAL	A	150	106990	51840	104310	1.00	0.00	O
ATOM	1146	HN	THR	A	151	46280	25260	61820	1.00	0.00	H		ATOM	1145	N	THR	A	151	108960	52830	103830	1.00	0.00	N
ATOM	1147	CA	THR	A	151	44680	26070	62970	1.00	0.00	C		ATOM	1146	HN	THR	A	151	109760	52920	103240	1.00	0.00	H
ATOM	1148	HA	THR	A	151	44050	25450	63590	1.00	0.00	H		ATOM	1147	CA	THR	A	151	108930	53870	104840	1.00	0.00	C
ATOM	1149	CB	THR	A	151	45680	26850	63860	1.00	0.00	C		ATOM	1148	HA	THR	A	151	108640	53450	105790	1.00	0.00	H
ATOM	1150	HB	THR	A	151	45150	27710	64320	1.00	0.00	H		ATOM	1149	CB	THR	A	151	110350	54530	104910	1.00	0.00	C
ATOM	1151	OG1	THR	A	151	46800	27280	63080	1.00	0.00	O		ATOM	1150	HB	THR	A	151	110360	55510	105430	1.00	0.00	H
ATOM	1152	HG1	THR	A	151	46500	27960	62470	1.00	0.00	H		ATOM	1151	OG1	THR	A	151	110980	54620	103660	1.00	0.00	O
ATOM	1153	CG2	THR	A	151	46230	25920	64990	1.00	0.00	C		ATOM	1152	HG1	THR	A	151	111550	55390	103770	1.00	0.00	H
ATOM	1154	HG21	THR	A	151	47240	26270	65300	1.00	0.00	H		ATOM	1153	CG2	THR	A	151	111150	53580	105810	1.00	0.00	C
ATOM	1155	HG22	THR	A	151	46260	24970	64430	1.00	0.00	H		ATOM	1154	HG21	THR	A	151	110880	53770	106870	1.00	0.00	H
ATOM	1156	HG23	THR	A	151	45570	25790	65880	1.00	0.00	H		ATOM	1155	HG22	THR	A	151	112230	53810	105750	1.00	0.00	H
ATOM	1157	C	THR	A	151	43750	27150	62400	1.00	0.00	C		ATOM	1156	HG23	THR	A	151	110920	52510	105650	1.00	0.00	H
ATOM	1158	O	THR	A	151	42750	27440	63050	1.00	0.00	O		ATOM	1157	C	THR	A	151	107930	54940	104640	1.00	0.00	C
ATOM	1159	N	LEU	A	152	44000	27610	61130	1.00	0.00	N		ATOM	1158	O	THR	A	151	107390	55580	105530	1.00	0.00	O
ATOM	1160	HN	LEU	A	152	44780	27360	60560	1.00	0.00	H		ATOM	1159	N	LEU	A	152	107670	55260	103360	1.00	0.00	N
ATOM	1161	CA	LEU	A	152	43030	28440	60460	1.00	0.00	C		ATOM	1160	HN	LEU	A	152	108120	54830	102580	1.00	0.00	H
ATOM	1162	HA	LEU	A	152	42810	29280	61110	1.00	0.00	H		ATOM	1161	CA	LEU	A	152	106590	56180	103000	1.00	0.00	C
ATOM	1163	CB	LEU	A	152	43460	28940	59070	1.00	0.00	C		ATOM	1162	HA	LEU	A	152	106510	56930	103770	1.00	0.00	H
ATOM	1164	HB1	LEU	A	152	42590	29460	58610	1.00	0.00	H		ATOM	1163	CB	LEU	A	152	106840	56900	101660	1.00	0.00	C
ATOM	1165	HB2	LEU	A	152	43690	28050	58460	1.00	0.00	H		ATOM	1164	HB1	LEU	A	152	106120	57730	101500	1.00	0.00	H
ATOM	1166	CG	LEU	A	152	44760	29850	58990	1.00	0.00	C		ATOM	1165	HB2	LEU	A	152	106630	56270	100770	1.00	0.00	H
ATOM	1167	HG	LEU	A	152	45470	29200	59550	1.00	0.00	H		ATOM	1166	CG	LEU	A	152	108290	57520	101510	1.00	0.00	C
ATOM	1168	CD1	LEU	A	152	45200	30090	57590	1.00	0.00	C		ATOM	1167	HG	LEU	A	152	109020	56730	101810	1.00	0.00	H
ATOM	1169	HD11	LEU	A	152	44440	30550	56920	1.00	0.00	H		ATOM	1168	CD1	LEU	A	152	108560	58100	100190	1.00	0.00	C
ATOM	1170	HD12	LEU	A	152	45390	29080	57140	1.00	0.00	H		ATOM	1169	HD11	LEU	A	152	108090	59100	100080	1.00	0.00	H
ATOM	1171	HD13	LEU	A	152	46140	30650	57430	1.00	0.00	H		ATOM	1170	HD12	LEU	A	152	108150	57480	99360	1.00	0.00	H
ATOM	1172	CD2	LEU	A	152	44620	31190	59690	1.00	0.00	C		ATOM	1171	HD13	LEU	A	152	109640	58260	99970	1.00	0.00	H
ATOM	1173	HD21	LEU	A	152	45590	31690	59510	1.00	0.00	H		ATOM	1172	CD2	LEU	A	152	108480	58590	102630	1.00	0.00	C
ATOM	1174	HD22	LEU	A	152	44370	30990	60760	1.00	0.00	H		ATOM	1173	HD21	LEU	A	152	108440	58110	103630	1.00	0.00	H
ATOM	1175	HD23	LEU	A	152	43870	31830	59170	1.00	0.00	H		ATOM	1174	HD22	LEU	A	152	107720	59400	102560	1.00	0.00	H
ATOM	1176	C	LEU	A	152	41660	27790	60270	1.00	0.00	C		ATOM	1175	HD23	LEU	A	152	109490	59050	102530	1.00	0.00	H
ATOM	1177	O	LEU	A	152	40570	28410	60280	1.00	0.00	O		ATOM	1176	C	LEU	A	152	105200	55590	102940	1.00	0.00	C
ATOM	1178	N	GLN	A	153	41670	26500	59880	1.00	0.00	N		ATOM	1177	O	LEU	A	152	104180	56290	103070	1.00	0.00	O
ATOM	1179	HN	GLN	A	153	42520	25990	59790	1.00	0.00	H		ATOM	1178	N	GLN	A	153	105070	54270	102930	1.00	0.00	N
ATOM	1180	CA	GLN	A	153	40430	25700	59640	1.00	0.00	C		ATOM	1179	HN	GLN	A	153	105880	53670	102940	1.00	0.00	H
ATOM	1181	HA	GLN	A	153	39870	26320	58960	1.00	0.00	H		ATOM	1180	CA	GLN	A	153	103770	53550	103180	1.00	0.00	C
ATOM	1182	CB	GLN	A	153	40760	24300	59050	1.00	0.00	C		ATOM	1181	HA	GLN	A	153	102960	54140	102780	1.00	0.00	H
ATOM	1183	HB1	GLN	A	153	39800	23820	58780	1.00	0.00	H		ATOM	1182	CB	GLN	A	153	103830	52110	102670	1.00	0.00	C
ATOM	1184	HB2	GLN	A	153	41240	23720	59870	1.00	0.00	H		ATOM	1183	HB1	GLN	A	153	102920	51560	102990	1.00	0.00	H
ATOM	1185	CG	GLN	A	153	41550	24380	57800	1.00	0.00	C		ATOM	1184	HB2	GLN	A	153	104750	51710	103150	1.00	0.00	H
ATOM	1186	HG1	GLN	A	153	42430	25060	57880	1.00	0.00	H		ATOM	1185	CG	GLN	A	153	103990	51940	101140	1.00	0.00	C
ATOM	1187	HG2	GLN	A	153	40890	24770	57000	1.00	0.00	H		ATOM	1186	HG1	GLN	A	153	104960	52360	100800	1.00	0.00	H
ATOM	1188	CD	GLN	A	153	42080	22940	57540	1.00	0.00	C		ATOM	1187	HG2	GLN	A	153	103210	52530	100600	1.00	0.00	H
ATOM	1189	OE1	GLN	A	153	43270	22780	57680	1.00	0.00	O		ATOM	1188	CD	GLN	A	153	103950	50500	100850	1.00	0.00	C
ATOM	1190	NE2	GLN	A	153	41310	21930	57110	1.00	0.00	N		ATOM	1189	OE1	GLN	A	153	104860	49760	101150	1.00	0.00	O
ATOM	1191	HE21	GLN	A	153	41730	21030	56960	1.00	0.00	H		ATOM	1190	NE2	GLN	A	153	102810	50010	100250	1.00	0.00	N
ATOM	1192	HE22	GLN	A	153	40350	22030	56880	1.00	0.00	H		ATOM	1191	HE21	GLN	A	153	102720	49060	99960	1.00	0.00	H
ATOM	1193	C	GLN	A	153	39660	25480	60940	1.00	0.00	C		ATOM	1192	HE22	GLN	A	153	102120	50680	99960	1.00	0.00	H
ATOM	1194	O	GLN	A	153	38470	25740	60910	1.00	0.00	O		ATOM	1193	C	GLN	A	153	103460	53520	104700	1.00	0.00	C
ATOM	1195	N	ALA	A	154	40300	25220	62110	1.00	0.00	N		ATOM	1194	O	GLN	A	153	102380	53850	105140	1.00	0.00	O
ATOM	1196	HN	ALA	A	154	41240	24910	62010	1.00	0.00	H		ATOM	1195	N	ALA	A	154	104430	53280	105520	1.00	0.00	N
ATOM	1197	CA	ALA	A	154	39590	25230	63380	1.00	0.00	C		ATOM	1196	HN	ALA	A	154	105380	53210	105210	1.00	0.00	H
ATOM	1198	HA	ALA	A	154	38710	24610	63380	1.00	0.00	H		ATOM	1197	CA	ALA	A	154	104180	53460	106990	1.00	0.00	C
ATOM	1199	CB	ALA	A	154	40530	24650	64400	1.00	0.00	C		ATOM	1198	HA	ALA	A	154	103260	52980	107290	1.00	0.00	H
ATOM	1200	HB1	ALA	A	154	40160	24760	65440	1.00	0.00	H		ATOM	1199	CB	ALA	A	154	105390	52810	107670	1.00	0.00	C
ATOM	1201	HB2	ALA	A	154	41490	25210	64420	1.00	0.00	H		ATOM	1200	HB1	ALA	A	154	106310	53320	107330	1.00	0.00	H
ATOM	1202	HB3	ALA	A	154	40690	23590	64090	1.00	0.00	H		ATOM	1201	HB2	ALA	A	154	105400	51740	107340	1.00	0.00	H
ATOM	1203	C	ALA	A	154	39130	26610	63830	1.00	0.00	C		ATOM	1202	HB3	ALA	A	154	105160	52880	108750	1.00	0.00	H
ATOM	1204	O	ALA	A	154	38170	26710	64490	1.00	0.00	O		ATOM	1203	C	ALA	A	154	104140	54910	107430	1.00	0.00	C
ATOM	1205	N	ALA	A	155	39920	27670	63520	1.00	0.00	N		ATOM	1204	O	ALA	A	154	103560	55210	108520	1.00	0.00	O
ATOM	1206	HN	ALA	A	155	40850	27460	63260	1.00	0.00	H		ATOM	1205	N	ALA	A	155	104690	55910	106660	1.00	0.00	N
ATOM	1207	CA	ALA	A	155	39500	29050	63650	1.00	0.00	C		ATOM	1206	HN	ALA	A	155	105260	55700	105870	1.00	0.00	H
ATOM	1208	HA	ALA	A	155	39260	29270	64680	1.00	0.00	H		ATOM	1207	CA	ALA	A	155	104370	57260	106950	1.00	0.00	C
ATOM	1209	CB	ALA	A	155	40620	29930	63310	1.00	0.00	C		ATOM	1208	HA	ALA	A	155	104610	57390	108000	1.00	0.00	H
ATOM	1210	HB1	ALA	A	155	41110	29830	62320	1.00	0.00	H		ATOM	1209	CB	ALA	A	155	105210	58270	106160	1.00	0.00	C
ATOM	1211	HB2	ALA	A	155	41490	29690	63960	1.00	0.00	H		ATOM	1210	HB1	ALA	A	155	106260	57960	106340	1.00	0.00	H
ATOM	1212	HB3	ALA	A	155	40490	31030	63360	1.00	0.00	H		ATOM	1211	HB2	ALA	A	155	104960	59320	106390	1.00	0.00	H
ATOM	1213	C	ALA	A	155	38290	29460	62900	1.00	0.00	C		ATOM	1212	HB3	ALA	A	155	105000	58180	105070	1.00	0.00	H
ATOM	1214	O	ALA	A	155	37370	29990	63480	1.00	0.00	O		ATOM	1213	C	ALA	A	155	102910	57640	106730	1.00	0.00	C
ATOM	1215	N	ALA	A	156	38240	29080	61570	1.00	0.00	N		ATOM	1214	O	ALA	A	155	102290	58210	107610	1.00	0.00	O
ATOM	1216	HN	ALA	A	156	39050	28700	61130	1.00	0.00	H		ATOM	1215	N	ALA	A	156	102230	57140	105640	1.00	0.00	N
ATOM	1217	CA	ALA	A	156	37080	29240	60680	1.00	0.00	C		ATOM	1216	HN	ALA	A	156	102690	56490	105040	1.00	0.00	H
ATOM	1218	HA	ALA	A	156	36830	30290	60740	1.00	0.00	H		ATOM	1217	CA	ALA	A	156	100830	57350	105340	1.00	0.00	C
ATOM	1219	CB	ALA	A	156	37450	28800	59290	1.00	0.00	C		ATOM	1218	HA	ALA	A	156	100720	58430	105330	1.00	0.00	H
ATOM	1220	HB1	ALA	A	156	36510	28960	58720	1.00	0.00	H		ATOM	1219	CB	ALA	A	156	100520	56720	103950	1.00	0.00	C
ATOM	1221	HB2	ALA	A	156	37820	27750	59310	1.00	0.00	H		ATOM	1220	HB1	ALA	A	156	99490	56880	103560	1.00	0.00	H
ATOM	1222	HB3	ALA	A	156	38210	29420	58760	1.00	0.00	H		ATOM	1221	HB2	ALA	A	156	100740	55630	103970	1.00	0.00	H
ATOM	1223	C	ALA	A	156	35890	28450	61230	1.00	0.00	C		ATOM	1222	HB3	ALA	A	156	101310	57090	103260	1.00	0.00	H
ATOM	1224	O	ALA	A	156	34830	28970	61240	1.00	0.00	O		ATOM	1223	C	ALA	A	156	99910	56830	106400	1.00	0.00	C
ATOM	1225	N	ASP	A	157	36050	27170	61660	1.00	0.00	N		ATOM	1224	O	ALA	A	156	99120	57520	106950	1.00	0.00	O
ATOM	1226	HN	ASP	A	157	36910	26670	61580	1.00	0.00	H		ATOM	1225	N	ASP	A	157	100140	55610	106890	1.00	0.00	N
ATOM	1227	CA	ASP	A	157	35140	26340	62340	1.00	0.00	C		ATOM	1226	HN	ASP	A	157	100910	55080	106540	1.00	0.00	H
ATOM	1228	HA	ASP	A	157	34250	26220	61740	1.00	0.00	H		ATOM	1227	CA	ASP	A	157	99510	55050	108110	1.00	0.00	C
ATOM	1229	CB	ASP	A	157	35750	24960	62630	1.00	0.00	C		ATOM	1228	HA	ASP	A	157	98440	55020	107990	1.00	0.00	H
ATOM	1230	HB1	ASP	A	157	35240	24450	63470	1.00	0.00	H		ATOM	1229	CB	ASP	A	157	100070	53630	108360	1.00	0.00	C
ATOM	1231	HB2	ASP	A	157	36800	25080	62980	1.00	0.00	H		ATOM	1230	HB1	ASP	A	157	99650	53140	109260	1.00	0.00	H
ATOM	1232	CG	ASP	A	157	35760	24040	61410	1.00	0.00	C		ATOM	1231	HB2	ASP	A	157	101180	53640	108470	1.00	0.00	H
ATOM	1233	OD1	ASP	A	157	35120	24390	60390	1.00	0.00	O		ATOM	1232	CG	ASP	A	157	99660	52720	107210	1.00	0.00	C
ATOM	1234	OD2	ASP	A	157	36260	22910	61530	1.00	0.00	O		ATOM	1233	OD1	ASP	A	157	100390	51740	106860	1.00	0.00	O
ATOM	1235	C	ASP	A	157	34570	26960	63610	1.00	0.00	C		ATOM	1234	OD2	ASP	A	157	98530	52830	106640	1.00	0.00	O
ATOM	1236	O	ASP	A	157	33350	27120	63810	1.00	0.00	O		ATOM	1235	C	ASP	A	157	99810	55880	109340	1.00	0.00	C
ATOM	1237	N	ARG	A	158	35540	27330	64560	1.00	0.00	N		ATOM	1236	O	ASP	A	157	98970	56440	110030	1.00	0.00	O
ATOM	1238	HN	ARG	A	158	36460	27040	64290	1.00	0.00	H		ATOM	1237	N	ARG	A	158	101110	56100	109530	1.00	0.00	N
ATOM	1239	CA	ARG	A	158	35220	28030	65840	1.00	0.00	C		ATOM	1238	HN	ARG	A	158	101810	55820	108880	1.00	0.00	H
ATOM	1240	HA	ARG	A	158	34490	27380	66300	1.00	0.00	H		ATOM	1239	CA	ARG	A	158	101620	56760	110770	1.00	0.00	C
ATOM	1241	CB	ARG	A	158	36510	28260	66680	1.00	0.00	C		ATOM	1240	HA	ARG	A	158	101210	56080	111510	1.00	0.00	H
ATOM	1242	HB1	ARG	A	158	37230	28890	66120	1.00	0.00	H		ATOM	1241	CB	ARG	A	158	103150	56860	110920	1.00	0.00	C
ATOM	1243	HB2	ARG	A	158	36910	27260	66960	1.00	0.00	H		ATOM	1242	HB1	ARG	A	158	103680	57230	110020	1.00	0.00	H
ATOM	1244	CG	ARG	A	158	36380	28840	68060	1.00	0.00	C		ATOM	1243	HB2	ARG	A	158	103490	55810	111040	1.00	0.00	H
ATOM	1245	HG1	ARG	A	158	36070	29890	67880	1.00	0.00	H		ATOM	1244	CG	ARG	A	158	103670	57560	112210	1.00	0.00	C
ATOM	1246	HG2	ARG	A	158	37410	28860	68450	1.00	0.00	H		ATOM	1245	HG1	ARG	A	158	103200	58560	112370	1.00	0.00	H
ATOM	1247	CD	ARG	A	158	35390	28050	68980	1.00	0.00	C		ATOM	1246	HG2	ARG	A	158	104770	57690	112090	1.00	0.00	H
ATOM	1248	HD1	ARG	A	158	35810	27040	69150	1.00	0.00	H		ATOM	1247	CD	ARG	A	158	103300	56750	113480	1.00	0.00	C
ATOM	1249	HD2	ARG	A	158	34320	28040	68680	1.00	0.00	H		ATOM	1248	HD1	ARG	A	158	103840	55780	113390	1.00	0.00	H
ATOM	1250	NE	ARG	A	158	35440	28800	70290	1.00	0.00	N		ATOM	1249	HD2	ARG	A	158	102200	56580	113580	1.00	0.00	H
ATOM	1251	HE	ARG	A	158	35270	29790	70250	1.00	0.00	H		ATOM	1250	NE	ARG	A	158	103620	57590	114680	1.00	0.00	N
ATOM	1252	CZ	ARG	A	158	35320	28200	71460	1.00	0.00	C		ATOM	1251	HE	ARG	A	158	104070	58450	114490	1.00	0.00	H
ATOM	1253	NH1	ARG	A	158	35400	26950	71660	1.00	0.00	N		ATOM	1252	CZ	ARG	A	158	103420	57220	115930	1.00	0.00	C
ATOM	1254	HH11	ARG	A	158	35560	26330	70890	1.00	0.00	H		ATOM	1253	NH1	ARG	A	158	102780	56140	116170	1.00	0.00	N
ATOM	1255	HH12	ARG	A	158	35560	26600	72590	1.00	0.00	H		ATOM	1254	HH11	ARG	A	158	102440	55550	115430	1.00	0.00	H
ATOM	1256	NH2	ARG	A	158	35170	28970	72550	1.00	0.00	N		ATOM	1255	HH12	ARG	A	158	102510	55930	117110	1.00	0.00	H
ATOM	1257	HH21	ARG	A	158	34940	29930	72410	1.00	0.00	H		ATOM	1256	NH2	ARG	A	158	103940	57980	116860	1.00	0.00	N
ATOM	1258	HH22	ARG	A	158	35020	28550	73450	1.00	0.00	H		ATOM	1257	HH21	ARG	A	158	104260	58910	116720	1.00	0.00	H
ATOM	1259	C	ARG	A	158	34570	29410	65770	1.00	0.00	C		ATOM	1258	HH22	ARG	A	158	103830	57790	117830	1.00	0.00	H
ATOM	1260	O	ARG	A	158	33630	29610	66450	1.00	0.00	O		ATOM	1259	C	ARG	A	158	101020	58120	111100	1.00	0.00	C
ATOM	1261	N	PHE	A	159	35040	30390	64900	1.00	0.00	N		ATOM	1260	O	ARG	A	158	100500	58360	112200	1.00	0.00	O
ATOM	1262	HN	PHE	A	159	35800	30080	64330	1.00	0.00	H		ATOM	1261	N	PHE	A	159	101100	59010	110130	1.00	0.00	N
ATOM	1263	CA	PHE	A	159	34600	31790	64840	1.00	0.00	C		ATOM	1262	HN	PHE	A	159	101460	58720	109250	1.00	0.00	H
ATOM	1264	HA	PHE	A	159	34100	31960	65780	1.00	0.00	H		ATOM	1263	CA	PHE	A	159	100680	60360	110230	1.00	0.00	C
ATOM	1265	CB	PHE	A	159	35810	32770	64660	1.00	0.00	C		ATOM	1264	HA	PHE	A	159	100650	60630	111270	1.00	0.00	H
ATOM	1266	HB1	PHE	A	159	35400	33790	64810	1.00	0.00	H		ATOM	1265	CB	PHE	A	159	101690	61330	109470	1.00	0.00	C
ATOM	1267	HB2	PHE	A	159	36240	32740	63640	1.00	0.00	H		ATOM	1266	HB1	PHE	A	159	101660	62390	109780	1.00	0.00	H
ATOM	1268	CG	PHE	A	159	36900	32510	65710	1.00	0.00	C		ATOM	1267	HB2	PHE	A	159	101580	61250	108360	1.00	0.00	H
ATOM	1269	CD1	PHE	A	159	36530	32320	67060	1.00	0.00	C		ATOM	1268	CG	PHE	A	159	103080	61030	109930	1.00	0.00	C
ATOM	1270	HD1	PHE	A	159	35480	32450	67250	1.00	0.00	H		ATOM	1269	CD1	PHE	A	159	103500	61310	111250	1.00	0.00	C
ATOM	1271	CE1	PHE	A	159	37460	32060	68070	1.00	0.00	C		ATOM	1270	HD1	PHE	A	159	102700	61750	111830	1.00	0.00	H
ATOM	1272	HE1	PHE	A	159	37120	31710	69030	1.00	0.00	H		ATOM	1271	CE1	PHE	A	159	104780	61020	111690	1.00	0.00	C
ATOM	1273	CZ	PHE	A	159	38810	31990	67650	1.00	0.00	C		ATOM	1272	HE1	PHE	A	159	104920	61180	112740	1.00	0.00	H
ATOM	1274	HZ	PHE	A	159	39570	31890	68410	1.00	0.00	H		ATOM	1273	CZ	PHE	A	159	105730	60420	110860	1.00	0.00	C
ATOM	1275	CD2	PHE	A	159	38270	32450	65370	1.00	0.00	C		ATOM	1274	HZ	PHE	A	159	106720	60260	111270	1.00	0.00	H
ATOM	1276	HD2	PHE	A	159	38670	32700	64400	1.00	0.00	H		ATOM	1275	CD2	PHE	A	159	104080	60460	109120	1.00	0.00	C
ATOM	1277	CE2	PHE	A	159	39200	32140	66330	1.00	0.00	C		ATOM	1276	HD2	PHE	A	159	103780	60390	108080	1.00	0.00	H
ATOM	1278	HE2	PHE	A	159	40240	32140	66050	1.00	0.00	H		ATOM	1277	CE2	PHE	A	159	105420	60230	109510	1.00	0.00	C
ATOM	1279	C	PHE	A	159	33620	31980	63670	1.00	0.00	C		ATOM	1278	HE2	PHE	A	159	106080	59830	108750	1.00	0.00	H
ATOM	1280	O	PHE	A	159	33200	33090	63360	1.00	0.00	O		ATOM	1279	C	PHE	A	159	99330	60640	109630	1.00	0.00	C
ATOM	1281	N	GLU	A	160	33190	30910	63030	1.00	0.00	N		ATOM	1280	O	PHE	A	159	98930	61760	109480	1.00	0.00	O
ATOM	1282	HN	GLU	A	160	33630	30080	63360	1.00	0.00	H		ATOM	1281	N	GLU	A	160	98580	59530	109290	1.00	0.00	N
ATOM	1283	CA	GLU	A	160	32240	30730	61960	1.00	0.00	C		ATOM	1282	HN	GLU	A	160	98910	58630	109590	1.00	0.00	H
ATOM	1284	HA	GLU	A	160	32380	29740	61540	1.00	0.00	H		ATOM	1283	CA	GLU	A	160	97330	59540	108600	1.00	0.00	C
ATOM	1285	CB	GLU	A	160	30850	30810	62520	1.00	0.00	C		ATOM	1284	HA	GLU	A	160	97270	58550	108170	1.00	0.00	H
ATOM	1286	HB1	GLU	A	160	30020	31010	61810	1.00	0.00	H		ATOM	1285	CB	GLU	A	160	96110	59630	109630	1.00	0.00	C
ATOM	1287	HB2	GLU	A	160	30870	31560	63340	1.00	0.00	H		ATOM	1286	HB1	GLU	A	160	95140	59700	109080	1.00	0.00	H
ATOM	1288	CG	GLU	A	160	30430	29430	63110	1.00	0.00	C		ATOM	1287	HB2	GLU	A	160	96150	60580	110210	1.00	0.00	H
ATOM	1289	HG1	GLU	A	160	31280	28970	63670	1.00	0.00	H		ATOM	1288	CG	GLU	A	160	96020	58440	110570	1.00	0.00	C
ATOM	1290	HG2	GLU	A	160	30190	28670	62340	1.00	0.00	H		ATOM	1289	HG1	GLU	A	160	97020	58170	110970	1.00	0.00	H
ATOM	1291	CD	GLU	A	160	29290	29490	64110	1.00	0.00	C		ATOM	1290	HG2	GLU	A	160	95770	57550	109950	1.00	0.00	H
ATOM	1292	OE1	GLU	A	160	29420	30250	65090	1.00	0.00	O		ATOM	1291	CD	GLU	A	160	94950	58560	111670	1.00	0.00	C
ATOM	1293	OE2	GLU	A	160	28260	28830	63970	1.00	0.00	O		ATOM	1292	OE1	GLU	A	160	94190	57600	111850	1.00	0.00	O
ATOM	1294	C	GLU	A	160	32490	31780	60880	1.00	0.00	C		ATOM	1293	OE2	GLU	A	160	94860	59600	112350	1.00	0.00	O
ATOM	1295	O	GLU	A	160	31660	32620	60490	1.00	0.00	O		ATOM	1294	C	GLU	A	160	97190	60550	107470	1.00	0.00	C
ATOM	1296	N	ALA	A	161	33710	31730	60280	1.00	0.00	N		ATOM	1295	O	GLU	A	160	96200	61270	107330	1.00	0.00	O
ATOM	1297	HN	ALA	A	161	34370	30980	60320	1.00	0.00	H		ATOM	1296	N	ALA	A	161	98110	60490	106490	1.00	0.00	N
ATOM	1298	CA	ALA	A	161	34040	32910	59440	1.00	0.00	C		ATOM	1297	HN	ALA	A	161	98730	59710	106390	1.00	0.00	H
ATOM	1299	HA	ALA	A	161	33180	33480	59090	1.00	0.00	H		ATOM	1298	CA	ALA	A	161	98290	61520	105530	1.00	0.00	C
ATOM	1300	CB	ALA	A	161	35020	33850	60140	1.00	0.00	C		ATOM	1299	HA	ALA	A	161	97310	61890	105260	1.00	0.00	H
ATOM	1301	HB1	ALA	A	161	34520	34260	61040	1.00	0.00	H		ATOM	1300	CB	ALA	A	161	99180	62690	106080	1.00	0.00	C
ATOM	1302	HB2	ALA	A	161	35210	34780	59550	1.00	0.00	H		ATOM	1301	HB1	ALA	A	161	98770	63230	106960	1.00	0.00	H
ATOM	1303	HB3	ALA	A	161	35980	33430	60520	1.00	0.00	H		ATOM	1302	HB2	ALA	A	161	99400	63430	105280	1.00	0.00	H
ATOM	1304	C	ALA	A	161	34690	32390	58160	1.00	0.00	C		ATOM	1303	HB3	ALA	A	161	100170	62260	106360	1.00	0.00	H
ATOM	1305	O	ALA	A	161	35390	31350	58140	1.00	0.00	O		ATOM	1304	C	ALA	A	161	98630	61000	104190	1.00	0.00	C
ATOM	1306	N	LYS	A	162	34460	33070	57030	1.00	0.00	N		ATOM	1305	O	ALA	A	161	99380	59980	104060	1.00	0.00	O
ATOM	1307	HN	LYS	A	162	33840	33840	56990	1.00	0.00	H		ATOM	1306	N	LYS	A	162	98160	61670	103110	1.00	0.00	N
ATOM	1308	CA	LYS	A	162	35380	32860	55930	1.00	0.00	C		ATOM	1307	HN	LYS	A	162	97640	62500	103240	1.00	0.00	H
ATOM	1309	HA	LYS	A	162	35700	31830	55930	1.00	0.00	H		ATOM	1308	CA	LYS	A	162	98410	61420	101670	1.00	0.00	C
ATOM	1310	CB	LYS	A	162	34690	33140	54560	1.00	0.00	C		ATOM	1309	HA	LYS	A	162	98330	60370	101450	1.00	0.00	H
ATOM	1311	HB1	LYS	A	162	34460	34230	54610	1.00	0.00	H		ATOM	1310	CB	LYS	A	162	97330	62100	100750	1.00	0.00	C
ATOM	1312	HB2	LYS	A	162	33790	32510	54400	1.00	0.00	H		ATOM	1311	HB1	LYS	A	162	97400	63160	101080	1.00	0.00	H
ATOM	1313	CG	LYS	A	162	35650	33160	53340	1.00	0.00	C		ATOM	1312	HB2	LYS	A	162	96320	61700	100990	1.00	0.00	H
ATOM	1314	HG1	LYS	A	162	36050	32130	53230	1.00	0.00	H		ATOM	1313	CG	LYS	A	162	97530	62090	99280	1.00	0.00	C
ATOM	1315	HG2	LYS	A	162	36510	33840	53440	1.00	0.00	H		ATOM	1314	HG1	LYS	A	162	97430	61040	98940	1.00	0.00	H
ATOM	1316	CD	LYS	A	162	34850	33670	52120	1.00	0.00	C		ATOM	1315	HG2	LYS	A	162	98500	62530	98970	1.00	0.00	H
ATOM	1317	HD1	LYS	A	162	34320	34620	52320	1.00	0.00	H		ATOM	1316	CD	LYS	A	162	96480	62940	98460	1.00	0.00	C
ATOM	1318	HD2	LYS	A	162	34070	32930	51850	1.00	0.00	H		ATOM	1317	HD1	LYS	A	162	96670	62670	97400	1.00	0.00	H
ATOM	1319	CE	LYS	A	162	35590	33790	50810	1.00	0.00	C		ATOM	1318	HD2	LYS	A	162	96850	63970	98660	1.00	0.00	H
ATOM	1320	HE1	LYS	A	162	36200	32890	50590	1.00	0.00	H		ATOM	1319	CE	LYS	A	162	94990	62770	98860	1.00	0.00	C
ATOM	1321	HE2	LYS	A	162	36330	34610	50710	1.00	0.00	H		ATOM	1320	HE1	LYS	A	162	94860	62960	99940	1.00	0.00	H
ATOM	1322	NZ	LYS	A	162	34800	34020	49620	1.00	0.00	N		ATOM	1321	HE2	LYS	A	162	94580	61750	98700	1.00	0.00	H
ATOM	1323	HZ1	LYS	A	162	33860	33610	49790	1.00	0.00	H		ATOM	1322	NZ	LYS	A	162	94030	63640	98180	1.00	0.00	N
ATOM	1324	HZ2	LYS	A	162	35230	33580	48790	1.00	0.00	H		ATOM	1323	HZ1	LYS	A	162	94260	63580	97170	1.00	0.00	H
ATOM	1325	HZ3	LYS	A	162	34780	35060	49600	1.00	0.00	H		ATOM	1324	HZ2	LYS	A	162	94160	64590	98590	1.00	0.00	H
ATOM	1326	C	LYS	A	162	36700	33630	56210	1.00	0.00	C		ATOM	1325	HZ3	LYS	A	162	93040	63310	98220	1.00	0.00	H
ATOM	1327	O	LYS	A	162	36760	34800	56630	1.00	0.00	O		ATOM	1326	C	LYS	A	162	99850	61800	101410	1.00	0.00	C
ATOM	1328	N	ILE	A	163	37830	32870	55990	1.00	0.00	N		ATOM	1327	O	LYS	A	162	100250	62900	101670	1.00	0.00	O
ATOM	1329	HN	ILE	A	163	37700	31900	55770	1.00	0.00	H		ATOM	1328	N	ILE	A	163	100680	60850	100910	1.00	0.00	N
ATOM	1330	CA	ILE	A	163	39220	33310	56070	1.00	0.00	C		ATOM	1329	HN	ILE	A	163	100390	59900	100820	1.00	0.00	H
ATOM	1331	HA	ILE	A	163	39130	34340	56380	1.00	0.00	H		ATOM	1330	CA	ILE	A	163	102050	61160	100440	1.00	0.00	C
ATOM	1332	CB	ILE	A	163	40110	32530	57020	1.00	0.00	C		ATOM	1331	HA	ILE	A	163	102400	62110	100820	1.00	0.00	H
ATOM	1333	HB	ILE	A	163	39830	31490	56740	1.00	0.00	H		ATOM	1332	CB	ILE	A	163	103120	60190	100900	1.00	0.00	C
ATOM	1334	CG2	ILE	A	163	41660	32540	56670	1.00	0.00	C		ATOM	1333	HB	ILE	A	163	102800	59290	100340	1.00	0.00	H
ATOM	1335	HG21	ILE	A	163	41870	32040	55700	1.00	0.00	H		ATOM	1334	CG2	ILE	A	163	104590	60600	100440	1.00	0.00	C
ATOM	1336	HG22	ILE	A	163	42260	32020	57450	1.00	0.00	H		ATOM	1335	HG21	ILE	A	163	104580	60600	99330	1.00	0.00	H
ATOM	1337	HG23	ILE	A	163	42050	33580	56620	1.00	0.00	H		ATOM	1336	HG22	ILE	A	163	105420	60010	100900	1.00	0.00	H
ATOM	1338	CG1	ILE	A	163	39800	32930	58490	1.00	0.00	C		ATOM	1337	HG23	ILE	A	163	104730	61660	100750	1.00	0.00	H
ATOM	1339	HG11	ILE	A	163	38780	33340	58620	1.00	0.00	H		ATOM	1338	CG1	ILE	A	163	103000	59670	102360	1.00	0.00	C
ATOM	1340	HG12	ILE	A	163	40440	33810	58720	1.00	0.00	H		ATOM	1339	HG11	ILE	A	163	103720	58830	102340	1.00	0.00	H
ATOM	1341	CD	ILE	A	163	40070	31800	59580	1.00	0.00	C		ATOM	1340	HG12	ILE	A	163	102030	59160	102510	1.00	0.00	H
ATOM	1342	HD1	ILE	A	163	39250	31060	59540	1.00	0.00	H		ATOM	1341	CD	ILE	A	163	103230	60620	103560	1.00	0.00	C
ATOM	1343	HD2	ILE	A	163	40310	32200	60590	1.00	0.00	H		ATOM	1342	HD1	ILE	A	163	103370	60010	104480	1.00	0.00	H
ATOM	1344	HD3	ILE	A	163	40990	31260	59270	1.00	0.00	H		ATOM	1343	HD2	ILE	A	163	102310	61240	103670	1.00	0.00	H
ATOM	1345	C	ILE	A	163	39720	33450	54680	1.00	0.00	C		ATOM	1344	HD3	ILE	A	163	104090	61320	103480	1.00	0.00	H
ATOM	1346	O	ILE	A	163	39670	32430	53950	1.00	0.00	O		ATOM	1345	C	ILE	A	163	102020	61200	98920	1.00	0.00	C
ATOM	1347	N	CYS	A	164	40040	34740	54340	1.00	0.00	N		ATOM	1346	O	ILE	A	163	101780	60180	98290	1.00	0.00	O
ATOM	1348	HN	CYS	A	164	40090	35390	55090	1.00	0.00	H		ATOM	1347	N	CYS	A	164	102250	62370	98360	1.00	0.00	N
ATOM	1349	CA	CYS	A	164	40430	35090	52990	1.00	0.00	C		ATOM	1348	HN	CYS	A	164	102170	63210	98880	1.00	0.00	H
ATOM	1350	HA	CYS	A	164	40340	34260	52310	1.00	0.00	H		ATOM	1349	CA	CYS	A	164	102480	62510	96960	1.00	0.00	C
ATOM	1351	CB	CYS	A	164	39570	36300	52400	1.00	0.00	C		ATOM	1350	HA	CYS	A	164	102130	61670	96380	1.00	0.00	H
ATOM	1352	HB1	CYS	A	164	39840	36430	51330	1.00	0.00	H		ATOM	1351	CB	CYS	A	164	101820	63780	96400	1.00	0.00	C
ATOM	1353	HB2	CYS	A	164	39960	37180	52960	1.00	0.00	H		ATOM	1352	HB1	CYS	A	164	102070	63730	95310	1.00	0.00	H
ATOM	1354	SG	CYS	A	164	37750	36130	52530	1.00	0.00	S		ATOM	1353	HB2	CYS	A	164	102340	64700	96750	1.00	0.00	H
ATOM	1355	HG1	CYS	A	164	37790	36640	53760	1.00	0.00	H		ATOM	1354	SG	CYS	A	164	100040	64030	96650	1.00	0.00	S
ATOM	1356	C	CYS	A	164	41880	35390	53010	1.00	0.00	C		ATOM	1355	HG1	CYS	A	164	100130	64640	97820	1.00	0.00	H
ATOM	1357	O	CYS	A	164	42310	36390	53610	1.00	0.00	O		ATOM	1356	C	CYS	A	164	103980	62640	96660	1.00	0.00	C
ATOM	1358	N	LEU	A	165	42700	34490	52370	1.00	0.00	N		ATOM	1357	O	CYS	A	164	104540	63720	97020	1.00	0.00	O
ATOM	1359	HN	LEU	A	165	42290	33750	51850	1.00	0.00	H		ATOM	1358	N	LEU	A	165	104600	61660	96030	1.00	0.00	N
ATOM	1360	CA	LEU	A	165	44140	34630	52490	1.00	0.00	C		ATOM	1359	HN	LEU	A	165	104140	60880	95630	1.00	0.00	H
ATOM	1361	HA	LEU	A	165	44450	35350	53230	1.00	0.00	H		ATOM	1360	CA	LEU	A	165	106030	61770	95770	1.00	0.00	C
ATOM	1362	CB	LEU	A	165	44930	33300	52500	1.00	0.00	C		ATOM	1361	HA	LEU	A	165	106470	62540	96380	1.00	0.00	H
ATOM	1363	HB1	LEU	A	165	46030	33340	52320	1.00	0.00	H		ATOM	1362	CB	LEU	A	165	106730	60520	96280	1.00	0.00	C
ATOM	1364	HB2	LEU	A	165	44410	32630	51780	1.00	0.00	H		ATOM	1363	HB1	LEU	A	165	106230	59600	95900	1.00	0.00	H
ATOM	1365	CG	LEU	A	165	44700	32490	53820	1.00	0.00	C		ATOM	1364	HB2	LEU	A	165	106590	60500	97380	1.00	0.00	H
ATOM	1366	HG	LEU	A	165	43630	32200	53910	1.00	0.00	H		ATOM	1365	CG	LEU	A	165	108270	60400	96090	1.00	0.00	C
ATOM	1367	CD1	LEU	A	165	45440	31140	53660	1.00	0.00	C		ATOM	1366	HG	LEU	A	165	108440	60500	94990	1.00	0.00	H
ATOM	1368	HD11	LEU	A	165	44800	30480	53030	1.00	0.00	H		ATOM	1367	CD1	LEU	A	165	108950	61460	96950	1.00	0.00	C
ATOM	1369	HD12	LEU	A	165	45490	30530	54580	1.00	0.00	H		ATOM	1368	HD11	LEU	A	165	108660	61430	98020	1.00	0.00	H
ATOM	1370	HD13	LEU	A	165	46420	31350	53190	1.00	0.00	H		ATOM	1369	HD12	LEU	A	165	108560	62410	96530	1.00	0.00	H
ATOM	1371	CD2	LEU	A	165	45310	33200	54980	1.00	0.00	C		ATOM	1370	HD13	LEU	A	165	110060	61410	96950	1.00	0.00	H
ATOM	1372	HD21	LEU	A	165	44580	33920	55410	1.00	0.00	H		ATOM	1371	CD2	LEU	A	165	108640	58980	96480	1.00	0.00	C
ATOM	1373	HD22	LEU	A	165	46340	33610	54880	1.00	0.00	H		ATOM	1372	HD21	LEU	A	165	108170	58240	95800	1.00	0.00	H
ATOM	1374	HD23	LEU	A	165	45580	32510	55820	1.00	0.00	H		ATOM	1373	HD22	LEU	A	165	108340	58740	97530	1.00	0.00	H
ATOM	1375	C	LEU	A	165	44620	35120	51180	1.00	0.00	C		ATOM	1374	HD23	LEU	A	165	109740	58850	96350	1.00	0.00	H
ATOM	1376	O	LEU	A	165	44420	34520	50060	1.00	0.00	O		ATOM	1375	C	LEU	A	165	106190	61880	94270	1.00	0.00	C
ATOM	1377	N	VAL	A	166	45340	36220	51220	1.00	0.00	N		ATOM	1376	O	LEU	A	165	105700	61040	93500	1.00	0.00	O
ATOM	1378	HN	VAL	A	166	45450	36700	52090	1.00	0.00	H		ATOM	1377	N	VAL	A	166	106900	62900	93760	1.00	0.00	N
ATOM	1379	CA	VAL	A	166	46150	36790	50150	1.00	0.00	C		ATOM	1378	HN	VAL	A	166	107230	63640	94340	1.00	0.00	H
ATOM	1380	HA	VAL	A	166	45840	36290	49250	1.00	0.00	H		ATOM	1379	CA	VAL	A	166	106930	63210	92290	1.00	0.00	C
ATOM	1381	CB	VAL	A	166	46140	38340	50160	1.00	0.00	C		ATOM	1380	HA	VAL	A	166	106590	62340	91750	1.00	0.00	H
ATOM	1382	HB	VAL	A	166	46400	38650	51190	1.00	0.00	H		ATOM	1381	CB	VAL	A	166	105990	64350	91920	1.00	0.00	C
ATOM	1383	CG1	VAL	A	166	47050	38910	49080	1.00	0.00	C		ATOM	1382	HB	VAL	A	166	105050	63920	92330	1.00	0.00	H
ATOM	1384	HG11	VAL	A	166	48060	38870	49540	1.00	0.00	H		ATOM	1383	CG1	VAL	A	166	106390	65600	92700	1.00	0.00	C
ATOM	1385	HG12	VAL	A	166	46810	39980	48870	1.00	0.00	H		ATOM	1384	HG11	VAL	A	166	107310	66060	92280	1.00	0.00	H
ATOM	1386	HG13	VAL	A	166	47030	38280	48160	1.00	0.00	H		ATOM	1385	HG12	VAL	A	166	106420	65430	93800	1.00	0.00	H
ATOM	1387	CG2	VAL	A	166	44650	38660	49860	1.00	0.00	C		ATOM	1386	HG13	VAL	A	166	105530	66280	92570	1.00	0.00	H
ATOM	1388	HG21	VAL	A	166	44430	39740	49950	1.00	0.00	H		ATOM	1387	CG2	VAL	A	166	105890	64620	90430	1.00	0.00	C
ATOM	1389	HG22	VAL	A	166	43850	38020	50280	1.00	0.00	H		ATOM	1388	HG21	VAL	A	166	105240	65490	90170	1.00	0.00	H
ATOM	1390	HG23	VAL	A	166	44580	38510	48760	1.00	0.00	H		ATOM	1389	HG22	VAL	A	166	105560	63730	89840	1.00	0.00	H
ATOM	1391	C	VAL	A	166	47560	36360	50290	1.00	0.00	C		ATOM	1390	HG23	VAL	A	166	106850	64990	90000	1.00	0.00	H
ATOM	1392	O	VAL	A	166	48230	36490	51380	1.00	0.00	O		ATOM	1391	C	VAL	A	166	108360	63370	91800	1.00	0.00	C
ATOM	1393	N	THR	A	167	48090	35730	49210	1.00	0.00	N		ATOM	1392	O	VAL	A	166	109070	64180	92410	1.00	0.00	O
ATOM	1394	HN	THR	A	167	47480	35590	48440	1.00	0.00	H		ATOM	1393	N	THR	A	167	108890	62590	90810	1.00	0.00	N
ATOM	1395	CA	THR	A	167	49420	34970	49260	1.00	0.00	C		ATOM	1394	HN	THR	A	167	108390	61820	90410	1.00	0.00	H
ATOM	1396	HA	THR	A	167	49970	35290	50130	1.00	0.00	H		ATOM	1395	CA	THR	A	167	110210	62870	90190	1.00	0.00	C
ATOM	1397	CB	THR	A	167	49270	33390	49450	1.00	0.00	C		ATOM	1396	HA	THR	A	167	110610	63790	90580	1.00	0.00	H
ATOM	1398	HB	THR	A	167	49640	33260	50490	1.00	0.00	H		ATOM	1397	CB	THR	A	167	111250	61810	90270	1.00	0.00	C
ATOM	1399	OG1	THR	A	167	49990	32570	48540	1.00	0.00	O		ATOM	1398	HB	THR	A	167	111380	61460	91320	1.00	0.00	H
ATOM	1400	HG1	THR	A	167	49350	31910	48270	1.00	0.00	H		ATOM	1399	OG1	THR	A	167	112480	62270	89930	1.00	0.00	O
ATOM	1401	CG2	THR	A	167	47810	32930	49520	1.00	0.00	C		ATOM	1400	HG1	THR	A	167	112880	62790	90630	1.00	0.00	H
ATOM	1402	HG21	THR	A	167	47280	33140	48570	1.00	0.00	H		ATOM	1401	CG2	THR	A	167	110940	60570	89360	1.00	0.00	C
ATOM	1403	HG22	THR	A	167	47270	33470	50340	1.00	0.00	H		ATOM	1402	HG21	THR	A	167	111630	59730	89600	1.00	0.00	H
ATOM	1404	HG23	THR	A	167	47720	31830	49660	1.00	0.00	H		ATOM	1403	HG22	THR	A	167	110880	60730	88260	1.00	0.00	H
ATOM	1405	C	THR	A	167	50450	35270	48180	1.00	0.00	C		ATOM	1404	HG23	THR	A	167	109950	60110	89590	1.00	0.00	H
ATOM	1406	O	THR	A	167	50100	35770	47120	1.00	0.00	O		ATOM	1405	C	THR	A	167	110080	63340	88760	1.00	0.00	C
ATOM	1407	N	SER	A	168	51710	35020	48490	1.00	0.00	N		ATOM	1406	O	THR	A	167	109250	62860	87950	1.00	0.00	O
ATOM	1408	HN	SER	A	168	51960	34590	49360	1.00	0.00	H		ATOM	1407	N	SER	A	168	110930	64240	88350	1.00	0.00	N
ATOM	1409	CA	SER	A	168	52820	35350	47660	1.00	0.00	C		ATOM	1408	HN	SER	A	168	111610	64650	88960	1.00	0.00	H
ATOM	1410	HA	SER	A	168	52590	36240	47080	1.00	0.00	H		ATOM	1409	CA	SER	A	168	111050	64880	87060	1.00	0.00	C
ATOM	1411	CB	SER	A	168	54040	35760	48530	1.00	0.00	C		ATOM	1410	HA	SER	A	168	110150	64660	86500	1.00	0.00	H
ATOM	1412	HB1	SER	A	168	53790	36640	49160	1.00	0.00	H		ATOM	1411	CB	SER	A	168	111340	66410	87180	1.00	0.00	C
ATOM	1413	HB2	SER	A	168	54980	35870	47950	1.00	0.00	H		ATOM	1412	HB1	SER	A	168	110370	66750	87580	1.00	0.00	H
ATOM	1414	OG	SER	A	168	54400	34660	49440	1.00	0.00	O		ATOM	1413	HB2	SER	A	168	111440	66820	86150	1.00	0.00	H
ATOM	1415	HG1	SER	A	168	55000	34110	48930	1.00	0.00	H		ATOM	1414	OG	SER	A	168	112420	66670	88030	1.00	0.00	O
ATOM	1416	C	SER	A	168	53240	34190	46780	1.00	0.00	C		ATOM	1415	HG1	SER	A	168	112180	66640	88960	1.00	0.00	H
ATOM	1417	O	SER	A	168	54220	34310	46070	1.00	0.00	O		ATOM	1416	C	SER	A	168	112080	64200	86180	1.00	0.00	C
ATOM	1418	N	PHE	A	169	52570	33040	46960	1.00	0.00	N		ATOM	1417	O	SER	A	168	112280	64630	85020	1.00	0.00	O
ATOM	1419	HN	PHE	A	169	51820	33140	47620	1.00	0.00	H		ATOM	1418	N	PHE	A	169	112820	63190	86660	1.00	0.00	N
ATOM	1420	CA	PHE	A	169	52760	31840	46220	1.00	0.00	C		ATOM	1419	HN	PHE	A	169	112690	62930	87610	1.00	0.00	H
ATOM	1421	HA	PHE	A	169	53810	31830	45970	1.00	0.00	H		ATOM	1420	CA	PHE	A	169	113710	62370	85910	1.00	0.00	C
ATOM	1422	CB	PHE	A	169	52150	30570	46880	1.00	0.00	C		ATOM	1421	HA	PHE	A	169	114480	63050	85610	1.00	0.00	H
ATOM	1423	HB1	PHE	A	169	52180	29740	46150	1.00	0.00	H		ATOM	1422	CB	PHE	A	169	114420	61390	86910	1.00	0.00	C
ATOM	1424	HB2	PHE	A	169	51130	30780	47270	1.00	0.00	H		ATOM	1423	HB1	PHE	A	169	113640	60860	87490	1.00	0.00	H
ATOM	1425	CG	PHE	A	169	53120	30130	47990	1.00	0.00	C		ATOM	1424	HB2	PHE	A	169	114910	62040	87660	1.00	0.00	H
ATOM	1426	CD1	PHE	A	169	54220	29350	47740	1.00	0.00	C		ATOM	1425	CG	PHE	A	169	115410	60410	86300	1.00	0.00	C
ATOM	1427	HD1	PHE	A	169	54490	28970	46770	1.00	0.00	H		ATOM	1426	CD1	PHE	A	169	115150	59040	86190	1.00	0.00	C
ATOM	1428	CE1	PHE	A	169	54960	28830	48780	1.00	0.00	C		ATOM	1427	HD1	PHE	A	169	114110	58780	86360	1.00	0.00	H
ATOM	1429	HE1	PHE	A	169	55840	28240	48580	1.00	0.00	H		ATOM	1428	CE1	PHE	A	169	116100	58160	85730	1.00	0.00	C
ATOM	1430	CZ	PHE	A	169	54770	29260	50110	1.00	0.00	C		ATOM	1429	HE1	PHE	A	169	115940	57100	85760	1.00	0.00	H
ATOM	1431	HZ	PHE	A	169	55500	29090	50890	1.00	0.00	H		ATOM	1430	CZ	PHE	A	169	117420	58620	85360	1.00	0.00	C
ATOM	1432	CD2	PHE	A	169	52900	30500	49310	1.00	0.00	C		ATOM	1431	HZ	PHE	A	169	118190	57910	85090	1.00	0.00	H
ATOM	1433	HD2	PHE	A	169	51980	30970	49610	1.00	0.00	H		ATOM	1432	CD2	PHE	A	169	116660	60810	85810	1.00	0.00	C
ATOM	1434	CE2	PHE	A	169	53690	30130	50400	1.00	0.00	C		ATOM	1433	HD2	PHE	A	169	116990	61840	85910	1.00	0.00	H
ATOM	1435	HE2	PHE	A	169	53530	30530	51390	1.00	0.00	H		ATOM	1434	CE2	PHE	A	169	117680	59970	85480	1.00	0.00	C
ATOM	1436	C	PHE	A	169	52150	32140	44820	1.00	0.00	C		ATOM	1435	HE2	PHE	A	169	118660	60420	85410	1.00	0.00	H
ATOM	1437	O	PHE	A	169	50960	32380	44620	1.00	0.00	O		ATOM	1436	C	PHE	A	169	113150	61540	84720	1.00	0.00	C
ATOM	1438	N	ARG	A	170	52980	32180	43760	1.00	0.00	N		ATOM	1437	O	PHE	A	169	112120	60910	84850	1.00	0.00	O
ATOM	1439	HN	ARG	A	170	53900	31820	43890	1.00	0.00	H		ATOM	1438	N	ARG	A	170	113910	61530	83670	1.00	0.00	N
ATOM	1440	CA	ARG	A	170	52500	32760	42440	1.00	0.00	C		ATOM	1439	HN	ARG	A	170	114720	62080	83480	1.00	0.00	H
ATOM	1441	HA	ARG	A	170	52060	33710	42680	1.00	0.00	H		ATOM	1440	CA	ARG	A	170	113640	60750	82420	1.00	0.00	C
ATOM	1442	CB	ARG	A	170	53800	32870	41490	1.00	0.00	C		ATOM	1441	HA	ARG	A	170	113800	61520	81680	1.00	0.00	H
ATOM	1443	HB1	ARG	A	170	53430	33370	40560	1.00	0.00	H		ATOM	1442	CB	ARG	A	170	114620	59720	82180	1.00	0.00	C
ATOM	1444	HB2	ARG	A	170	54130	31820	41370	1.00	0.00	H		ATOM	1443	HB1	ARG	A	170	114430	59090	81290	1.00	0.00	H
ATOM	1445	CG	ARG	A	170	54910	33800	42070	1.00	0.00	C		ATOM	1444	HB2	ARG	A	170	114490	59060	83060	1.00	0.00	H
ATOM	1446	HG1	ARG	A	170	55740	33770	41350	1.00	0.00	H		ATOM	1445	CG	ARG	A	170	116110	60120	81940	1.00	0.00	C
ATOM	1447	HG2	ARG	A	170	55240	33280	43000	1.00	0.00	H		ATOM	1446	HG1	ARG	A	170	116440	60670	82850	1.00	0.00	H
ATOM	1448	CD	ARG	A	170	54340	35150	42500	1.00	0.00	C		ATOM	1447	HG2	ARG	A	170	116170	60960	81210	1.00	0.00	H
ATOM	1449	HD1	ARG	A	170	53620	35050	43340	1.00	0.00	H		ATOM	1448	CD	ARG	A	170	117050	58940	81620	1.00	0.00	C
ATOM	1450	HD2	ARG	A	170	53880	35690	41650	1.00	0.00	H		ATOM	1449	HD1	ARG	A	170	116640	58190	80900	1.00	0.00	H
ATOM	1451	NE	ARG	A	170	55490	35990	43130	1.00	0.00	N		ATOM	1450	HD2	ARG	A	170	117180	58450	82610	1.00	0.00	H
ATOM	1452	HE	ARG	A	170	56410	35840	42770	1.00	0.00	H		ATOM	1451	NE	ARG	A	170	118290	59500	81050	1.00	0.00	N
ATOM	1453	CZ	ARG	A	170	55450	36840	44190	1.00	0.00	C		ATOM	1452	HE	ARG	A	170	118200	60350	80530	1.00	0.00	H
ATOM	1454	NH1	ARG	A	170	54310	37380	44630	1.00	0.00	N		ATOM	1453	CZ	ARG	A	170	119510	58970	81320	1.00	0.00	C
ATOM	1455	HH11	ARG	A	170	53480	36990	44240	1.00	0.00	H		ATOM	1454	NH1	ARG	A	170	119670	57840	81960	1.00	0.00	N
ATOM	1456	HH12	ARG	A	170	54200	38090	45330	1.00	0.00	H		ATOM	1455	HH11	ARG	A	170	118940	57250	82320	1.00	0.00	H
ATOM	1457	NH2	ARG	A	170	56560	37240	44760	1.00	0.00	N		ATOM	1456	HH12	ARG	A	170	120570	57640	82350	1.00	0.00	H
ATOM	1458	HH21	ARG	A	170	57450	36890	44490	1.00	0.00	H		ATOM	1457	NH2	ARG	A	170	120640	59610	80980	1.00	0.00	N
ATOM	1459	HH22	ARG	A	170	56530	38140	45200	1.00	0.00	H		ATOM	1458	HH21	ARG	A	170	120520	60560	80700	1.00	0.00	H
ATOM	1460	C	ARG	A	170	51330	31990	41810	1.00	0.00	C		ATOM	1459	HH22	ARG	A	170	121580	59290	81120	1.00	0.00	H
ATOM	1461	O	ARG	A	170	50430	32670	41250	1.00	0.00	O		ATOM	1460	C	ARG	A	170	112220	60340	82010	1.00	0.00	C
ATOM	1462	N	ASP	A	171	51350	30670	41880	1.00	0.00	N		ATOM	1461	O	ARG	A	170	111750	59190	82110	1.00	0.00	O
ATOM	1463	HN	ASP	A	171	52110	30270	42400	1.00	0.00	H		ATOM	1462	N	ASP	A	171	111390	61360	81560	1.00	0.00	N
ATOM	1464	CA	ASP	A	171	50290	29850	41420	1.00	0.00	C		ATOM	1463	HN	ASP	A	171	111660	62310	81440	1.00	0.00	H
ATOM	1465	HA	ASP	A	171	49870	30260	40520	1.00	0.00	H		ATOM	1464	CA	ASP	A	171	109960	61220	81290	1.00	0.00	C
ATOM	1466	CB	ASP	A	171	50740	28450	41190	1.00	0.00	C		ATOM	1465	HA	ASP	A	171	109610	62180	80930	1.00	0.00	H
ATOM	1467	HB1	ASP	A	171	49850	27820	40970	1.00	0.00	H		ATOM	1466	CB	ASP	A	171	109580	60290	80130	1.00	0.00	C
ATOM	1468	HB2	ASP	A	171	51220	27950	42060	1.00	0.00	H		ATOM	1467	HB1	ASP	A	171	108480	60180	79990	1.00	0.00	H
ATOM	1469	CG	ASP	A	171	51680	28290	39990	1.00	0.00	C		ATOM	1468	HB2	ASP	A	171	110010	59270	80220	1.00	0.00	H
ATOM	1470	OD1	ASP	A	171	51970	27090	39590	1.00	0.00	O		ATOM	1469	CG	ASP	A	171	110040	60870	78760	1.00	0.00	C
ATOM	1471	OD2	ASP	A	171	52140	29330	39420	1.00	0.00	O		ATOM	1470	OD1	ASP	A	171	109930	60190	77700	1.00	0.00	O
ATOM	1472	C	ASP	A	171	49050	29800	42320	1.00	0.00	C		ATOM	1471	OD2	ASP	A	171	110400	62070	78740	1.00	0.00	O
ATOM	1473	O	ASP	A	171	47890	29510	41990	1.00	0.00	O		ATOM	1472	C	ASP	A	171	109020	60980	82500	1.00	0.00	C
ATOM	1474	N	GLN	A	172	49200	30100	43660	1.00	0.00	N		ATOM	1473	O	ASP	A	171	107930	60530	82290	1.00	0.00	O
ATOM	1475	HN	GLN	A	172	50020	30570	43980	1.00	0.00	H		ATOM	1474	N	GLN	A	172	109370	61460	83650	1.00	0.00	N
ATOM	1476	CA	GLN	A	172	48120	30040	44750	1.00	0.00	C		ATOM	1475	HN	GLN	A	172	110340	61680	83740	1.00	0.00	H
ATOM	1477	HA	GLN	A	172	47130	29900	44330	1.00	0.00	H		ATOM	1476	CA	GLN	A	172	108640	61560	84970	1.00	0.00	C
ATOM	1478	CB	GLN	A	172	48220	28820	45710	1.00	0.00	C		ATOM	1477	HA	GLN	A	172	109290	62060	85670	1.00	0.00	H
ATOM	1479	HB1	GLN	A	172	47360	28980	46400	1.00	0.00	H		ATOM	1478	CB	GLN	A	172	107450	62550	84720	1.00	0.00	C
ATOM	1480	HB2	GLN	A	172	49190	28910	46260	1.00	0.00	H		ATOM	1479	HB1	GLN	A	172	106740	62510	85580	1.00	0.00	H
ATOM	1481	CG	GLN	A	172	48220	27450	45030	1.00	0.00	C		ATOM	1480	HB2	GLN	A	172	106910	62090	83870	1.00	0.00	H
ATOM	1482	HG1	GLN	A	172	48530	26690	45770	1.00	0.00	H		ATOM	1481	CG	GLN	A	172	107680	64120	84650	1.00	0.00	C
ATOM	1483	HG2	GLN	A	172	49160	27240	44470	1.00	0.00	H		ATOM	1482	HG1	GLN	A	172	108280	64480	85500	1.00	0.00	H
ATOM	1484	CD	GLN	A	172	47050	27050	44180	1.00	0.00	C		ATOM	1483	HG2	GLN	A	172	106730	64690	84750	1.00	0.00	H
ATOM	1485	OE1	GLN	A	172	47330	26550	43070	1.00	0.00	O		ATOM	1484	CD	GLN	A	172	108400	64440	83390	1.00	0.00	C
ATOM	1486	NE2	GLN	A	172	45770	27240	44590	1.00	0.00	N		ATOM	1485	OE1	GLN	A	172	109530	65010	83450	1.00	0.00	O
ATOM	1487	HE21	GLN	A	172	45050	27130	43910	1.00	0.00	H		ATOM	1486	NE2	GLN	A	172	107800	64250	82190	1.00	0.00	N
ATOM	1488	HE22	GLN	A	172	45600	27540	45530	1.00	0.00	H		ATOM	1487	HE21	GLN	A	172	108370	64420	81390	1.00	0.00	H
ATOM	1489	C	GLN	A	172	48090	31310	45490	1.00	0.00	C		ATOM	1488	HE22	GLN	A	172	106850	63930	82160	1.00	0.00	H
ATOM	1490	O	GLN	A	172	48390	31300	46680	1.00	0.00	O		ATOM	1489	C	GLN	A	172	108450	60260	85770	1.00	0.00	C
ATOM	1491	N	SER	A	173	47780	32460	44880	1.00	0.00	N		ATOM	1490	O	GLN	A	172	108450	59180	85150	1.00	0.00	O
ATOM	1492	HN	SER	A	173	47770	32490	43890	1.00	0.00	H		ATOM	1491	N	SER	A	173	108320	60300	87050	1.00	0.00	N
ATOM	1493	CA	SER	A	173	47870	33740	45460	1.00	0.00	C		ATOM	1492	HN	SER	A	173	108440	61210	87440	1.00	0.00	H
ATOM	1494	HA	SER	A	173	48640	33670	46210	1.00	0.00	H		ATOM	1493	CA	SER	A	173	107570	59290	87860	1.00	0.00	C
ATOM	1495	CB	SER	A	173	48410	34750	44430	1.00	0.00	C		ATOM	1494	HA	SER	A	173	106780	58900	87240	1.00	0.00	H
ATOM	1496	HB1	SER	A	173	49340	34410	43920	1.00	0.00	H		ATOM	1495	CB	SER	A	173	108360	58030	88360	1.00	0.00	C
ATOM	1497	HB2	SER	A	173	48480	35710	44990	1.00	0.00	H		ATOM	1496	HB1	SER	A	173	109220	58170	89050	1.00	0.00	H
ATOM	1498	OG	SER	A	173	47420	35100	43440	1.00	0.00	O		ATOM	1497	HB2	SER	A	173	108710	57590	87400	1.00	0.00	H
ATOM	1499	HG1	SER	A	173	47090	34320	42980	1.00	0.00	H		ATOM	1498	OG	SER	A	173	107530	57010	88910	1.00	0.00	O
ATOM	1500	C	SER	A	173	46610	34250	46190	1.00	0.00	C		ATOM	1499	HG1	SER	A	173	107990	56760	89710	1.00	0.00	H
ATOM	1501	O	SER	A	173	46680	35370	46780	1.00	0.00	O		ATOM	1500	C	SER	A	173	106800	59870	89050	1.00	0.00	C
ATOM	1502	N	TYR	A	174	45480	33450	46170	1.00	0.00	N		ATOM	1501	O	SER	A	173	107310	60510	89930	1.00	0.00	O
ATOM	1503	HN	TYR	A	174	45550	32570	45710	1.00	0.00	H		ATOM	1502	N	TYR	A	174	105450	59570	89120	1.00	0.00	N
ATOM	1504	CA	TYR	A	174	44230	33780	46830	1.00	0.00	C		ATOM	1503	HN	TYR	A	174	105100	59050	88340	1.00	0.00	H
ATOM	1505	HA	TYR	A	174	44380	34510	47620	1.00	0.00	H		ATOM	1504	CA	TYR	A	174	104470	59860	90180	1.00	0.00	C
ATOM	1506	CB	TYR	A	174	43260	34510	45930	1.00	0.00	C		ATOM	1505	HA	TYR	A	174	104940	60490	90920	1.00	0.00	H
ATOM	1507	HB1	TYR	A	174	43100	33960	44970	1.00	0.00	H		ATOM	1506	CB	TYR	A	174	103200	60520	89620	1.00	0.00	C
ATOM	1508	HB2	TYR	A	174	43540	35570	45750	1.00	0.00	H		ATOM	1507	HB1	TYR	A	174	102600	59830	88980	1.00	0.00	H
ATOM	1509	CG	TYR	A	174	41930	34680	46560	1.00	0.00	C		ATOM	1508	HB2	TYR	A	174	103530	61320	88920	1.00	0.00	H
ATOM	1510	CD1	TYR	A	174	40790	34240	45910	1.00	0.00	C		ATOM	1509	CG	TYR	A	174	102270	61140	90600	1.00	0.00	C
ATOM	1511	HD1	TYR	A	174	40980	33760	44960	1.00	0.00	H		ATOM	1510	CD1	TYR	A	174	100910	60880	90620	1.00	0.00	C
ATOM	1512	CE1	TYR	A	174	39500	34320	46530	1.00	0.00	C		ATOM	1511	HD1	TYR	A	174	100420	60150	90000	1.00	0.00	H
ATOM	1513	HE1	TYR	A	174	38660	33900	46010	1.00	0.00	H		ATOM	1512	CE1	TYR	A	174	100130	61580	91530	1.00	0.00	C
ATOM	1514	CZ	TYR	A	174	39300	34940	47770	1.00	0.00	C		ATOM	1513	HE1	TYR	A	174	99060	61450	91480	1.00	0.00	H
ATOM	1515	OH	TYR	A	174	38100	35030	48440	1.00	0.00	O		ATOM	1514	CZ	TYR	A	174	100730	62420	92520	1.00	0.00	C
ATOM	1516	HH	TYR	A	174	37550	34360	48040	1.00	0.00	H		ATOM	1515	OH	TYR	A	174	99960	63110	93500	1.00	0.00	O
ATOM	1517	CD2	TYR	A	174	41720	35310	47830	1.00	0.00	C		ATOM	1516	HH	TYR	A	174	99200	62570	93740	1.00	0.00	H
ATOM	1518	HD2	TYR	A	174	42560	35750	48330	1.00	0.00	H		ATOM	1517	CD2	TYR	A	174	102850	62090	91410	1.00	0.00	C
ATOM	1519	CE2	TYR	A	174	40460	35420	48420	1.00	0.00	C		ATOM	1518	HD2	TYR	A	174	103850	62490	91300	1.00	0.00	H
ATOM	1520	HE2	TYR	A	174	40370	35810	49430	1.00	0.00	H		ATOM	1519	CE2	TYR	A	174	102040	62770	92360	1.00	0.00	C
ATOM	1521	C	TYR	A	174	43670	32460	47390	1.00	0.00	C		ATOM	1520	HE2	TYR	A	174	102530	63470	93030	1.00	0.00	H
ATOM	1522	O	TYR	A	174	43380	31600	46570	1.00	0.00	O		ATOM	1521	C	TYR	A	174	103980	58610	90930	1.00	0.00	C
ATOM	1523	N	ILE	A	175	43410	32290	48730	1.00	0.00	N		ATOM	1522	O	TYR	A	174	103530	57640	90330	1.00	0.00	O
ATOM	1524	HN	ILE	A	175	43680	33020	49350	1.00	0.00	H		ATOM	1523	N	ILE	A	175	104090	58680	92260	1.00	0.00	N
ATOM	1525	CA	ILE	A	175	43020	31010	49320	1.00	0.00	C		ATOM	1524	HN	ILE	A	175	104480	59500	92680	1.00	0.00	H
ATOM	1526	HA	ILE	A	175	42570	30470	48490	1.00	0.00	H		ATOM	1525	CA	ILE	A	175	103680	57620	93130	1.00	0.00	C
ATOM	1527	CB	ILE	A	175	44230	30300	49880	1.00	0.00	C		ATOM	1526	HA	ILE	A	175	102970	56970	92640	1.00	0.00	H
ATOM	1528	HB	ILE	A	175	44750	30920	50630	1.00	0.00	H		ATOM	1527	CB	ILE	A	175	104740	56770	93850	1.00	0.00	C
ATOM	1529	CG2	ILE	A	175	43770	29020	50630	1.00	0.00	C		ATOM	1528	HB	ILE	A	175	105330	57440	94520	1.00	0.00	H
ATOM	1530	HG21	ILE	A	175	43430	28260	49890	1.00	0.00	H		ATOM	1529	CG2	ILE	A	175	104120	55630	94610	1.00	0.00	C
ATOM	1531	HG22	ILE	A	175	42980	29240	51380	1.00	0.00	H		ATOM	1530	HG21	ILE	A	175	104950	54950	94870	1.00	0.00	H
ATOM	1532	HG23	ILE	A	175	44540	28490	51220	1.00	0.00	H		ATOM	1531	HG22	ILE	A	175	103280	55130	94080	1.00	0.00	H
ATOM	1533	CG1	ILE	A	175	45200	29830	48770	1.00	0.00	C		ATOM	1532	HG23	ILE	A	175	103740	55960	95600	1.00	0.00	H
ATOM	1534	HG11	ILE	A	175	45580	30790	48340	1.00	0.00	H		ATOM	1533	CG1	ILE	A	175	105640	56180	92760	1.00	0.00	C
ATOM	1535	HG12	ILE	A	175	44630	29350	47940	1.00	0.00	H		ATOM	1534	HG11	ILE	A	175	106470	55670	93300	1.00	0.00	H
ATOM	1536	CD	ILE	A	175	46300	28850	49270	1.00	0.00	C		ATOM	1535	HG12	ILE	A	175	106130	56910	92070	1.00	0.00	H
ATOM	1537	HD1	ILE	A	175	47130	28870	48520	1.00	0.00	H		ATOM	1536	CD	ILE	A	175	104960	55120	91850	1.00	0.00	C
ATOM	1538	HD2	ILE	A	175	45930	27840	49530	1.00	0.00	H		ATOM	1537	HD1	ILE	A	175	103960	55520	91560	1.00	0.00	H
ATOM	1539	HD3	ILE	A	175	46880	29160	50170	1.00	0.00	H		ATOM	1538	HD2	ILE	A	175	104760	54190	92420	1.00	0.00	H
ATOM	1540	C	ILE	A	175	41910	31270	50270	1.00	0.00	C		ATOM	1539	HD3	ILE	A	175	105630	54900	90990	1.00	0.00	H
ATOM	1541	O	ILE	A	175	41940	32210	51080	1.00	0.00	O		ATOM	1540	C	ILE	A	175	102880	58350	94210	1.00	0.00	C
ATOM	1542	N	GLU	A	176	40810	30510	50250	1.00	0.00	N		ATOM	1541	O	ILE	A	175	103450	59200	94890	1.00	0.00	O
ATOM	1543	HN	GLU	A	176	40870	29670	49710	1.00	0.00	H		ATOM	1542	N	GLU	A	176	101610	58070	94360	1.00	0.00	N
ATOM	1544	CA	GLU	A	176	39640	30660	51050	1.00	0.00	C		ATOM	1543	HN	GLU	A	176	101130	57510	93680	1.00	0.00	H
ATOM	1545	HA	GLU	A	176	39600	31600	51570	1.00	0.00	H		ATOM	1544	CA	GLU	A	176	100730	58620	95350	1.00	0.00	C
ATOM	1546	CB	GLU	A	176	38400	30500	50140	1.00	0.00	C		ATOM	1545	HA	GLU	A	176	101290	59340	95930	1.00	0.00	H
ATOM	1547	HB1	GLU	A	176	37460	30550	50730	1.00	0.00	H		ATOM	1546	CB	GLU	A	176	99640	59440	94710	1.00	0.00	C
ATOM	1548	HB2	GLU	A	176	38500	29570	49550	1.00	0.00	H		ATOM	1547	HB1	GLU	A	176	98930	58790	94150	1.00	0.00	H
ATOM	1549	CG	GLU	A	176	38470	31590	49020	1.00	0.00	C		ATOM	1548	HB2	GLU	A	176	100200	60100	94020	1.00	0.00	H
ATOM	1550	HG1	GLU	A	176	39340	31330	48370	1.00	0.00	H		ATOM	1549	CG	GLU	A	176	98690	60230	95720	1.00	0.00	C
ATOM	1551	HG2	GLU	A	176	38650	32550	49530	1.00	0.00	H		ATOM	1550	HG1	GLU	A	176	99250	61040	96230	1.00	0.00	H
ATOM	1552	CD	GLU	A	176	37180	31720	48220	1.00	0.00	C		ATOM	1551	HG2	GLU	A	176	98220	59570	96480	1.00	0.00	H
ATOM	1553	OE1	GLU	A	176	36630	32830	48110	1.00	0.00	O		ATOM	1552	CD	GLU	A	176	97560	60910	94960	1.00	0.00	C
ATOM	1554	OE2	GLU	A	176	36860	30650	47680	1.00	0.00	O		ATOM	1553	OE1	GLU	A	176	97730	61750	94000	1.00	0.00	O
ATOM	1555	C	GLU	A	176	39360	29530	51930	1.00	0.00	C		ATOM	1554	OE2	GLU	A	176	96430	60640	95350	1.00	0.00	O
ATOM	1556	O	GLU	A	176	39270	28370	51470	1.00	0.00	O		ATOM	1555	C	GLU	A	176	100320	57550	96350	1.00	0.00	C
ATOM	1557	N	ILE	A	177	39350	29780	53210	1.00	0.00	N		ATOM	1556	O	GLU	A	176	99570	56630	96050	1.00	0.00	O
ATOM	1558	HN	ILE	A	177	39380	30720	53540	1.00	0.00	H		ATOM	1557	N	ILE	A	177	100720	57720	97630	1.00	0.00	N
ATOM	1559	CA	ILE	A	177	39090	28840	54300	1.00	0.00	C		ATOM	1558	HN	ILE	A	177	101280	58520	97810	1.00	0.00	H
ATOM	1560	HA	ILE	A	177	38940	27880	53840	1.00	0.00	H		ATOM	1559	CA	ILE	A	177	100410	56820	98670	1.00	0.00	C
ATOM	1561	CB	ILE	A	177	40260	28760	55190	1.00	0.00	C		ATOM	1560	HA	ILE	A	177	100040	55910	98210	1.00	0.00	H
ATOM	1562	HB	ILE	A	177	40340	29660	55830	1.00	0.00	H		ATOM	1561	CB	ILE	A	177	101590	56450	99550	1.00	0.00	C
ATOM	1563	CG2	ILE	A	177	40170	27530	56110	1.00	0.00	C		ATOM	1562	HB	ILE	A	177	102070	57330	100040	1.00	0.00	H
ATOM	1564	HG21	ILE	A	177	41080	27370	56720	1.00	0.00	H		ATOM	1563	CG2	ILE	A	177	101170	55270	100470	1.00	0.00	C
ATOM	1565	HG22	ILE	A	177	40070	26570	55550	1.00	0.00	H		ATOM	1564	HG21	ILE	A	177	102100	54800	100860	1.00	0.00	H
ATOM	1566	HG23	ILE	A	177	39320	27620	56820	1.00	0.00	H		ATOM	1565	HG22	ILE	A	177	100600	54470	99950	1.00	0.00	H
ATOM	1567	CG1	ILE	A	177	41560	28780	54320	1.00	0.00	C		ATOM	1566	HG23	ILE	A	177	100540	55660	101300	1.00	0.00	H
ATOM	1568	HG11	ILE	A	177	41800	29790	53910	1.00	0.00	H		ATOM	1567	CG1	ILE	A	177	102780	55990	98610	1.00	0.00	C
ATOM	1569	HG12	ILE	A	177	41550	28040	53490	1.00	0.00	H		ATOM	1568	HG11	ILE	A	177	102910	56750	97810	1.00	0.00	H
ATOM	1570	CD	ILE	A	177	42900	28430	55090	1.00	0.00	C		ATOM	1569	HG12	ILE	A	177	102580	55020	98100	1.00	0.00	H
ATOM	1571	HD1	ILE	A	177	42840	27380	55460	1.00	0.00	H		ATOM	1570	CD	ILE	A	177	104100	55980	99380	1.00	0.00	C
ATOM	1572	HD2	ILE	A	177	43000	29210	55870	1.00	0.00	H		ATOM	1571	HD1	ILE	A	177	104980	55690	98770	1.00	0.00	H
ATOM	1573	HD3	ILE	A	177	43810	28550	54460	1.00	0.00	H		ATOM	1572	HD2	ILE	A	177	104100	55260	100230	1.00	0.00	H
ATOM	1574	C	ILE	A	177	37820	29100	55100	1.00	0.00	C		ATOM	1573	HD3	ILE	A	177	104370	56990	99750	1.00	0.00	H
ATOM	1575	O	ILE	A	177	37720	30170	55710	1.00	0.00	O		ATOM	1574	C	ILE	A	177	99370	57280	99600	1.00	0.00	C
ATOM	1576	N	LEU	A	178	36830	28230	55030	1.00	0.00	N		ATOM	1575	O	ILE	A	177	99370	58390	100160	1.00	0.00	O
ATOM	1577	HN	LEU	A	178	36970	27310	54650	1.00	0.00	H		ATOM	1576	N	LEU	A	178	98330	56480	99790	1.00	0.00	N
ATOM	1578	CA	LEU	A	178	35510	28520	55530	1.00	0.00	C		ATOM	1577	HN	LEU	A	178	98330	55630	99260	1.00	0.00	H
ATOM	1579	HA	LEU	A	178	35560	29290	56270	1.00	0.00	H		ATOM	1578	CA	LEU	A	178	97160	56660	100570	1.00	0.00	C
ATOM	1580	CB	LEU	A	178	34550	28970	54450	1.00	0.00	C		ATOM	1579	HA	LEU	A	178	97230	57700	100880	1.00	0.00	H
ATOM	1581	HB1	LEU	A	178	33960	29840	54800	1.00	0.00	H		ATOM	1580	CB	LEU	A	178	95980	56350	99640	1.00	0.00	C
ATOM	1582	HB2	LEU	A	178	33930	28130	54060	1.00	0.00	H		ATOM	1581	HB1	LEU	A	178	95000	56540	100120	1.00	0.00	H
ATOM	1583	CG	LEU	A	178	35070	29340	52990	1.00	0.00	C		ATOM	1582	HB2	LEU	A	178	95990	55270	99370	1.00	0.00	H
ATOM	1584	HG	LEU	A	178	35810	30170	53010	1.00	0.00	H		ATOM	1583	CG	LEU	A	178	95910	57230	98410	1.00	0.00	C
ATOM	1585	CD1	LEU	A	178	35790	28260	52170	1.00	0.00	C		ATOM	1584	HG	LEU	A	178	96850	57110	97820	1.00	0.00	H
ATOM	1586	HD11	LEU	A	178	36790	28020	52590	1.00	0.00	H		ATOM	1585	CD1	LEU	A	178	94790	56810	97440	1.00	0.00	C
ATOM	1587	HD12	LEU	A	178	36170	28590	51180	1.00	0.00	H		ATOM	1586	HD11	LEU	A	178	94670	55720	97570	1.00	0.00	H
ATOM	1588	HD13	LEU	A	178	35090	27400	52110	1.00	0.00	H		ATOM	1587	HD12	LEU	A	178	95180	57120	96440	1.00	0.00	H
ATOM	1589	CD2	LEU	A	178	33900	29690	52000	1.00	0.00	C		ATOM	1588	HD13	LEU	A	178	93860	57400	97590	1.00	0.00	H
ATOM	1590	HD21	LEU	A	178	34280	30100	51040	1.00	0.00	H		ATOM	1589	CD2	LEU	A	178	95790	58670	98810	1.00	0.00	C
ATOM	1591	HD22	LEU	A	178	33380	30570	52440	1.00	0.00	H		ATOM	1590	HD21	LEU	A	178	95430	59310	97970	1.00	0.00	H
ATOM	1592	HD23	LEU	A	178	33130	28900	51890	1.00	0.00	H		ATOM	1591	HD22	LEU	A	178	96750	59090	99200	1.00	0.00	H
ATOM	1593	C	LEU	A	178	34920	27320	56230	1.00	0.00	C		ATOM	1592	HD23	LEU	A	178	95030	58770	99610	1.00	0.00	H
ATOM	1594	O	LEU	A	178	35150	26210	55780	1.00	0.00	O		ATOM	1593	C	LEU	A	178	97170	55680	101740	1.00	0.00	C
ATOM	1595	N	PRO	A	179	34080	27520	57310	1.00	0.00	N		ATOM	1594	O	LEU	A	178	97450	54510	101490	1.00	0.00	O
ATOM	1596	CD	PRO	A	179	33250	28680	57580	1.00	0.00	C		ATOM	1595	N	PRO	A	179	96880	56160	102960	1.00	0.00	N
ATOM	1597	HD1	PRO	A	179	33070	29200	56610	1.00	0.00	H		ATOM	1596	CD	PRO	A	179	96600	57540	103290	1.00	0.00	C
ATOM	1598	HD2	PRO	A	179	33800	29380	58250	1.00	0.00	H		ATOM	1597	HD1	PRO	A	179	95540	57770	103050	1.00	0.00	H
ATOM	1599	CA	PRO	A	179	33700	26470	58210	1.00	0.00	C		ATOM	1598	HD2	PRO	A	179	97200	58320	102770	1.00	0.00	H
ATOM	1600	HA	PRO	A	179	34570	26190	58780	1.00	0.00	H		ATOM	1599	CA	PRO	A	179	96890	55320	104200	1.00	0.00	C
ATOM	1601	CB	PRO	A	179	32670	27120	59070	1.00	0.00	C		ATOM	1600	HA	PRO	A	179	97940	55060	104320	1.00	0.00	H
ATOM	1602	HB1	PRO	A	179	33060	27490	60040	1.00	0.00	H		ATOM	1601	CB	PRO	A	179	96270	56270	105260	1.00	0.00	C
ATOM	1603	HB2	PRO	A	179	31830	26460	59360	1.00	0.00	H		ATOM	1602	HB1	PRO	A	179	96800	56210	106230	1.00	0.00	H
ATOM	1604	CG	PRO	A	179	32020	28120	58210	1.00	0.00	C		ATOM	1603	HB2	PRO	A	179	95180	56050	105280	1.00	0.00	H
ATOM	1605	HG1	PRO	A	179	31470	27580	57420	1.00	0.00	H		ATOM	1604	CG	PRO	A	179	96630	57710	104840	1.00	0.00	C
ATOM	1606	HG2	PRO	A	179	31340	28780	58790	1.00	0.00	H		ATOM	1605	HG1	PRO	A	179	95870	58450	105170	1.00	0.00	H
ATOM	1607	C	PRO	A	179	33090	25080	57590	1.00	0.00	C		ATOM	1606	HG2	PRO	A	179	97670	58000	105090	1.00	0.00	H
ATOM	1608	O	PRO	A	179	32210	25070	56690	1.00	0.00	O		ATOM	1607	C	PRO	A	179	96070	54040	104130	1.00	0.00	C
ATOM	1609	N	HSD	A	180	33450	23890	58180	1.00	0.00	N		ATOM	1608	O	PRO	A	179	95060	54090	103500	1.00	0.00	O
ATOM	1610	HN	HSD	A	180	34070	23920	58950	1.00	0.00	H		ATOM	1609	N	HSD	A	180	96430	52950	104850	1.00	0.00	N
ATOM	1611	CA	HSD	A	180	32850	22590	57770	1.00	0.00	C		ATOM	1610	HN	HSD	A	180	97320	53030	105280	1.00	0.00	H
ATOM	1612	HA	HSD	A	180	33000	22470	56710	1.00	0.00	H		ATOM	1611	CA	HSD	A	180	95790	51680	104770	1.00	0.00	C
ATOM	1613	CB	HSD	A	180	33410	21430	58640	1.00	0.00	C		ATOM	1612	HA	HSD	A	180	95540	51400	103760	1.00	0.00	H
ATOM	1614	HB1	HSD	A	180	32870	20470	58560	1.00	0.00	H		ATOM	1613	CB	HSD	A	180	96680	50510	105210	1.00	0.00	C
ATOM	1615	HB2	HSD	A	180	33200	21700	59700	1.00	0.00	H		ATOM	1614	HB1	HSD	A	180	96110	49580	105420	1.00	0.00	H
ATOM	1616	ND1	HSD	A	180	35970	21450	59200	1.00	0.00	N		ATOM	1615	HB2	HSD	A	180	97160	50680	106200	1.00	0.00	H
ATOM	1617	HD1	HSD	A	180	35780	22070	59960	1.00	0.00	H		ATOM	1616	ND1	HSD	A	180	99150	50370	104550	1.00	0.00	N
ATOM	1618	CG	HSD	A	180	34890	21020	58410	1.00	0.00	C		ATOM	1617	HD1	HSD	A	180	99580	51060	105130	1.00	0.00	H
ATOM	1619	CE1	HSD	A	180	37100	20920	58720	1.00	0.00	C		ATOM	1618	CG	HSD	A	180	97820	50240	104240	1.00	0.00	C
ATOM	1620	HE1	HSD	A	180	38030	21140	59250	1.00	0.00	H		ATOM	1619	CE1	HSD	A	180	99790	49590	103680	1.00	0.00	C
ATOM	1621	NE2	HSD	A	180	36840	20100	57750	1.00	0.00	N		ATOM	1620	HE1	HSD	A	180	100880	49550	103550	1.00	0.00	H
ATOM	1622	CD2	HSD	A	180	35450	20100	57520	1.00	0.00	C		ATOM	1621	NE2	HSD	A	180	98950	48900	102920	1.00	0.00	N
ATOM	1623	HD2	HSD	A	180	34990	19720	56620	1.00	0.00	H		ATOM	1622	CD2	HSD	A	180	97700	49250	103340	1.00	0.00	C
ATOM	1624	C	HSD	A	180	31430	22710	58150	1.00	0.00	C		ATOM	1623	HD2	HSD	A	180	96750	48940	102920	1.00	0.00	H
ATOM	1625	O	HSD	A	180	31100	22930	59350	1.00	0.00	O		ATOM	1624	C	HSD	A	180	94590	51640	105710	1.00	0.00	C
ATOM	1626	N	ASN	A	181	30520	22560	57150	1.00	0.00	N		ATOM	1625	O	HSD	A	180	94770	51770	106920	1.00	0.00	O
ATOM	1627	HN	ASN	A	181	30840	22590	56210	1.00	0.00	H		ATOM	1626	N	ASN	A	181	93430	51380	105170	1.00	0.00	N
ATOM	1628	CA	ASN	A	181	29060	22400	57330	1.00	0.00	C		ATOM	1627	HN	ASN	A	181	93330	51140	104200	1.00	0.00	H
ATOM	1629	HA	ASN	A	181	28550	22630	56410	1.00	0.00	H		ATOM	1628	CA	ASN	A	181	92130	51360	105880	1.00	0.00	C
ATOM	1630	CB	ASN	A	181	28690	20940	57680	1.00	0.00	C		ATOM	1629	HA	ASN	A	181	91410	51050	105130	1.00	0.00	H
ATOM	1631	HB1	ASN	A	181	27590	20750	57720	1.00	0.00	H		ATOM	1630	CB	ASN	A	181	92060	50380	107120	1.00	0.00	C
ATOM	1632	HB2	ASN	A	181	29180	20550	58600	1.00	0.00	H		ATOM	1631	HB1	ASN	A	181	91000	50130	107360	1.00	0.00	H
ATOM	1633	CG	ASN	A	181	29120	20080	56530	1.00	0.00	C		ATOM	1632	HB2	ASN	A	181	92440	50990	107970	1.00	0.00	H
ATOM	1634	OD1	ASN	A	181	30270	19540	56530	1.00	0.00	O		ATOM	1633	CG	ASN	A	181	92890	49080	106930	1.00	0.00	C
ATOM	1635	ND2	ASN	A	181	28260	19880	55480	1.00	0.00	N		ATOM	1634	OD1	ASN	A	181	93000	48470	105880	1.00	0.00	O
ATOM	1636	HD21	ASN	A	181	28600	19410	54660	1.00	0.00	H		ATOM	1635	ND2	ASN	A	181	93460	48600	108060	1.00	0.00	N
ATOM	1637	HD22	ASN	A	181	27330	20230	55400	1.00	0.00	H		ATOM	1636	HD21	ASN	A	181	93850	47690	107900	1.00	0.00	H
ATOM	1638	C	ASN	A	181	28370	23420	58260	1.00	0.00	C		ATOM	1637	HD22	ASN	A	181	93280	49070	108920	1.00	0.00	H
ATOM	1639	O	ASN	A	181	27380	23070	58960	1.00	0.00	O		ATOM	1638	C	ASN	A	181	91790	52750	106430	1.00	0.00	C
ATOM	1640	N	LYS	A	182	28820	24700	58240	1.00	0.00	N		ATOM	1639	O	ASN	A	181	91010	52860	107340	1.00	0.00	O
ATOM	1641	HN	LYS	A	182	29700	24920	57820	1.00	0.00	H		ATOM	1640	N	LYS	A	182	92370	53780	105810	1.00	0.00	N
ATOM	1642	CA	LYS	A	182	28150	25910	58730	1.00	0.00	C		ATOM	1641	HN	LYS	A	182	93010	53510	105090	1.00	0.00	H
ATOM	1643	HA	LYS	A	182	27080	25740	58810	1.00	0.00	H		ATOM	1642	CA	LYS	A	182	92190	55090	106450	1.00	0.00	C
ATOM	1644	CB	LYS	A	182	28670	26410	60100	1.00	0.00	C		ATOM	1643	HA	LYS	A	182	91230	55120	106940	1.00	0.00	H
ATOM	1645	HB1	LYS	A	182	28220	27410	60270	1.00	0.00	H		ATOM	1644	CB	LYS	A	182	93220	55410	107660	1.00	0.00	C
ATOM	1646	HB2	LYS	A	182	29750	26650	59990	1.00	0.00	H		ATOM	1645	HB1	LYS	A	182	94220	55250	107200	1.00	0.00	H
ATOM	1647	CG	LYS	A	182	28260	25540	61310	1.00	0.00	C		ATOM	1646	HB2	LYS	A	182	93000	54620	108410	1.00	0.00	H
ATOM	1648	HG1	LYS	A	182	28920	24660	61440	1.00	0.00	H		ATOM	1647	CG	LYS	A	182	93150	56780	108380	1.00	0.00	C
ATOM	1649	HG2	LYS	A	182	27310	24980	61150	1.00	0.00	H		ATOM	1648	HG1	LYS	A	182	93410	57510	107580	1.00	0.00	H
ATOM	1650	CD	LYS	A	182	28230	26240	62600	1.00	0.00	C		ATOM	1649	HG2	LYS	A	182	94060	56860	109020	1.00	0.00	H
ATOM	1651	HD1	LYS	A	182	27480	27060	62540	1.00	0.00	H		ATOM	1650	CD	LYS	A	182	91870	57100	109100	1.00	0.00	C
ATOM	1652	HD2	LYS	A	182	29220	26750	62670	1.00	0.00	H		ATOM	1651	HD1	LYS	A	182	91140	57330	108300	1.00	0.00	H
ATOM	1653	CE	LYS	A	182	27940	25480	63850	1.00	0.00	C		ATOM	1652	HD2	LYS	A	182	92070	58070	109620	1.00	0.00	H
ATOM	1654	HE1	LYS	A	182	28550	24550	63910	1.00	0.00	H		ATOM	1653	CE	LYS	A	182	91360	56110	110170	1.00	0.00	C
ATOM	1655	HE2	LYS	A	182	26830	25380	63740	1.00	0.00	H		ATOM	1654	HE1	LYS	A	182	91010	55170	109700	1.00	0.00	H
ATOM	1656	NZ	LYS	A	182	28280	26370	64980	1.00	0.00	N		ATOM	1655	HE2	LYS	A	182	90570	56580	110780	1.00	0.00	H
ATOM	1657	HZ1	LYS	A	182	28130	27340	64620	1.00	0.00	H		ATOM	1656	NZ	LYS	A	182	92430	55670	111150	1.00	0.00	N
ATOM	1658	HZ2	LYS	A	182	29280	26210	65220	1.00	0.00	H		ATOM	1657	HZ1	LYS	A	182	92940	56510	111490	1.00	0.00	H
ATOM	1659	HZ3	LYS	A	182	27740	26120	65830	1.00	0.00	H		ATOM	1658	HZ2	LYS	A	182	93110	55030	110690	1.00	0.00	H
ATOM	1660	C	LYS	A	182	28270	27070	57790	1.00	0.00	C		ATOM	1659	HZ3	LYS	A	182	92080	55160	111990	1.00	0.00	H
ATOM	1661	O	LYS	A	182	29140	26990	56960	1.00	0.00	O		ATOM	1660	C	LYS	A	182	92100	56220	105490	1.00	0.00	C
ATOM	1662	N	ASN	A	183	27410	28160	57950	1.00	0.00	N		ATOM	1661	O	LYS	A	182	92790	56310	104440	1.00	0.00	O
ATOM	1663	HN	ASN	A	183	26830	28120	58760	1.00	0.00	H		ATOM	1662	N	ASN	A	183	91210	57180	105730	1.00	0.00	N
ATOM	1664	CA	ASN	A	183	27430	29310	57060	1.00	0.00	C		ATOM	1663	HN	ASN	A	183	90460	56980	106350	1.00	0.00	H
ATOM	1665	HA	ASN	A	183	27630	29000	56050	1.00	0.00	H		ATOM	1664	CA	ASN	A	183	91140	58490	105170	1.00	0.00	C
ATOM	1666	CB	ASN	A	183	26130	30150	57060	1.00	0.00	C		ATOM	1665	HA	ASN	A	183	90980	58450	104100	1.00	0.00	H
ATOM	1667	HB1	ASN	A	183	26290	31020	56390	1.00	0.00	H		ATOM	1666	CB	ASN	A	183	89840	59120	105770	1.00	0.00	C
ATOM	1668	HB2	ASN	A	183	25910	30620	58040	1.00	0.00	H		ATOM	1667	HB1	ASN	A	183	89960	59170	106870	1.00	0.00	H
ATOM	1669	CG	ASN	A	183	24960	29270	56630	1.00	0.00	C		ATOM	1668	HB2	ASN	A	183	89070	58330	105640	1.00	0.00	H
ATOM	1670	OD1	ASN	A	183	24980	28640	55590	1.00	0.00	O		ATOM	1669	CG	ASN	A	183	89400	60400	105020	1.00	0.00	C
ATOM	1671	ND2	ASN	A	183	23830	29210	57380	1.00	0.00	N		ATOM	1670	OD1	ASN	A	183	89610	60530	103800	1.00	0.00	O
ATOM	1672	HD21	ASN	A	183	23110	28640	56990	1.00	0.00	H		ATOM	1671	ND2	ASN	A	183	88860	61410	105790	1.00	0.00	N
ATOM	1673	HD22	ASN	A	183	23720	29810	58180	1.00	0.00	H		ATOM	1672	HD21	ASN	A	183	88410	62160	105320	1.00	0.00	H
ATOM	1674	C	ASN	A	183	28640	30180	57430	1.00	0.00	C		ATOM	1673	HD22	ASN	A	183	89050	61360	106770	1.00	0.00	H
ATOM	1675	O	ASN	A	183	28760	30460	58590	1.00	0.00	O		ATOM	1674	C	ASN	A	183	92410	59340	105440	1.00	0.00	C
ATOM	1676	N	PRO	A	184	29550	30650	56620	1.00	0.00	N		ATOM	1675	O	ASN	A	183	92730	59670	106590	1.00	0.00	O
ATOM	1677	CD	PRO	A	184	29820	30120	55230	1.00	0.00	C		ATOM	1676	N	PRO	A	184	93120	59910	104450	1.00	0.00	N
ATOM	1678	HD1	PRO	A	184	29050	30580	54590	1.00	0.00	H		ATOM	1677	CD	PRO	A	184	93050	59580	103070	1.00	0.00	C
ATOM	1679	HD2	PRO	A	184	29820	29020	55150	1.00	0.00	H		ATOM	1678	HD1	PRO	A	184	92030	59620	102620	1.00	0.00	H
ATOM	1680	CA	PRO	A	184	30350	31750	56900	1.00	0.00	C		ATOM	1679	HD2	PRO	A	184	93380	58520	103010	1.00	0.00	H
ATOM	1681	HA	PRO	A	184	30940	31500	57760	1.00	0.00	H		ATOM	1680	CA	PRO	A	184	94060	60990	104740	1.00	0.00	C
ATOM	1682	CB	PRO	A	184	31170	32050	55610	1.00	0.00	C		ATOM	1681	HA	PRO	A	184	94800	60620	105440	1.00	0.00	H
ATOM	1683	HB1	PRO	A	184	32130	32460	55980	1.00	0.00	H		ATOM	1682	CB	PRO	A	184	94870	61100	103430	1.00	0.00	C
ATOM	1684	HB2	PRO	A	184	30740	32890	55020	1.00	0.00	H		ATOM	1683	HB1	PRO	A	184	95770	60460	103530	1.00	0.00	H
ATOM	1685	CG	PRO	A	184	31100	30760	54780	1.00	0.00	C		ATOM	1684	HB2	PRO	A	184	95060	62150	103110	1.00	0.00	H
[truncated: 120,634 more rows]
