# Supplementary material for: Lipid-mediated activation of plasma membrane-localized deubiquitylating enzymes modulate endosomal trafficking
Source: Nat Commun. 2022 Nov 12;13:6897. doi: 10.1038/s41467-022-34637-3 (PMC9653390; doi:10.1038/s41467-022-34637-3)
Supplement: Supplementary file 11 — Source Data [file 41467_2022_34637_MOESM11_ESM.xlsx]

## Sheet: Figure 1d
ePM, anti-GFP					ePM, anti-GFP (marker)
ePM, anti-H+-ATPase					ePM, anti-H+-ATPase (marker)
anti-Sec21					anti-Sec21 (marker)
anti-UGPase					ePM, anti-UGPase (marker)

## Sheet: Figure 2e
OTU11 protoplast localization
	WT	6xA-1	6XA-2
PM	63.6364	31.25	0	%
cytosol	36.3636	68.75	100	%

## Sheet: Figure 2f
OTU12 protoplast localization
	WT	6xA-1	6XA-2
PM	100	19.6429	0	%
cytosol	0	80.3571	100	%

## Sheet: Figure 2i
PM localization comparison GFP-OTU11/GFP-OTU12 WT and 6A1
GFP-OTU11 at the PM (%)			GFP-OTU12 at the PM (%)
WT (KV30)	6A1 (KV168)		WT (KV31)	6A1 (KV172)
79.1667	0		100	0
10.5263	0		100	0
66.6667	0		100	0
8.69565	0		86.6667	0
100	0		33.3333	0
75	0		100	0
16.6667	0		100	0
86.6667	0		100	0
100	0		100	0
61.5385	0		7.69231	0

## Sheet: Figure 3b
root length measurement (mm)
wild type	otu11	otu12	otu11otu12
19.6	19.5	20.1	23.4
20.9	19.6	16.1	21.3
18.1	18.4	18.2	20.8
20.1	19.7	20.4	18.8
18.1	18.1	23.4	22.8
17.6	17.2	17.8	20
22.3	20.4	23.7	20.7
19.7	20.6	16.6	22.1
17.6	18.4	21.5	19.1
19.9	18.1	20.9	20.9
19.7	21	21	20
22.2	23.4	19.3	19.1
16.8	20	20.6	21.7
19	21.1	20.2	19.2
17.7	20.5	17.7	22.9
20.5	21.4	19.7	20.4
18.9	23.8	19.7	22.9
18.2	18.9	18.1	22.3
17.2	23.2	16.4	19.8
17.8	21.6	23.8	21.2
18.2	18.9	21.8	16.6
20.7	20.5	22.3	17.4
19.7	18.1	18.8	19.4
19.9	22.2	19.2	19.9
17.6	21.9	21.4	20.6
21.7	20.7	23	21.5
24.9	21.8	21.7	17.2
21.7	22.5	20.9	22.8
22.1	19.8	16.7	23.1
18.7	19.6	16	20.5
21.8	18.3	19.4	22.4
19.5	22	20.2	19.3
22.5	20.4	17.2	20.6
20.4	21.5	16.3	22.5
21.6	19.5	21.1	21.3
20.2	20.4	13.6	22.1
20.8	24.2	17.7	21.9
20.6	22.7	17.9	18.1
22.2	21.1	20.1	22
20.6	25.5	18.7	19.4
21	21.2	20.8	19.4
22.2	19.4	15.5	23.4
20.6	22.9	22.2	22.6
20.2	23.3	19.3	22.3
19.3	20.6	17.9	22.4
19.2	21.1	20.2	22.2
21.9	18.3	21.8	22.9
19.3	21.6	23.9	20.8
17.3	17.6	22.6	22
26.6	19.2	20.3	21.9
15	23.7	19.6	21
19	20.8	19.1	20.7
21.4	24.3	22.5	20.8
16.6	25.1	17.4	21.8
16.5	24	20.9	22.8
20.4	18.3	19.7	20.3
22.1	21.7	24.7	24.6
21.8	23.3	24.7	17.9
19.4	21.3	19.4	22.5
18.8	16.3	20	23.9
19.6	23.2	16.7	21.2
18.1	15.2	19.6	20.7
17.7	20.1	21.3	23.5
15	21.5	21.2	21.3
19.4	18.5	18.6	20.8
17.9	16.1	20.7	19.4
20.8	18.2	20.8	20.9
17.4	16.6	20.8	23.7
17.6	20.4	20	19.8
18.2	23.1	19.2	22.4
17.6	18.2	21.7	19.2
17.1	16.3	21.8	23.6
18.6	15.8	23	17.2
16.6	18.3	20.7	15.4
18.7	21	16.7	20.3
18.7	19.1	18.7	21
15.2	18.2	19.4	22.6
14.5	16.8	19.6	23.1
18.9	18.3	21	19.4
15.7	17	22.3	21.6
20.2	20.1	21.1	22.8
15.5	20.5	22.7	19
15.5	20	21.2	22
19.6	15.1	22.7	19.1
18	15.8	20.4	22.6
17.8	18.2	20.7	17.2
19.9	17.5	21.8	16
19.3	17.4	23	19.4
20	22	17.4	21.5
18.3	18.2	21.8	22
21.3	20.3	21.2	20.2
18.7	16.6	22.4	21.3
21.3	14.5	19.6	17.8
20.7	15.7	21.3	20.4
17.9	17.8	20.9	21.1
22.4	18.7	23.8	21
19.6	22.3	20.7	19.4
22.5	17.5	23.1	17.1
20.5	17.2	25.1	20.5
23.5	16.3	22.4	17.7
21.7	20.4	21.7	21.1
20.2	20.4	18.1	18.7
21.3	18.3	19	20.5
16	19.3	23	19.3
19.1	22.7	21.8	20.9
18.7	17.6	18.5	20.7
17.8	22.2	17.9	18.3
18.2	18.8	16.4	19.8
20.2	19.4	19.5	18.2
16.9	21.4	23.7	20.5
18	21.3	18.3	21.2
19.4	21.4	17.2	20
21.1	17.9	20.9	19.7
20.9	18.6	19.8	17.8
18.8	18.2	19.7	16.6
21.7	21.3	17.7	19.7
18.4	21.7	19.3	19.6
22.2	19.6	15.3	21.8
20.4	19.4	19.5	18.5
16.9	20.1	23.3	22.8
17	17.3	20.2	18.8
17.6	16.1	22.3	18.9
19.8	19.9	23	18.7
21.2	20.8	19.8	18
18.8	16	18.5	20.9
18.3	19.6	19.8	19.6
20.9	19	15.9	20.3
18.5	19.5	18.1	20.5
15	18.7	18.4	20.6
18.6	19.8	21.3	20.3
21.4	18.3	20.4	23.8
18.5	21.2	21.4	18.8
17.5	21.9	25	22.7
21.5	21.8	21.6	20.9
20.5	19.6	17.8	16.6
23	26.1	17.1	22.4
20.3	22.6	23.5	23.1
23.5	19.1	15.1	20
18	17.8	21	20
18.9	20.7	20.9	20.1
21.7	15.4	21.2	18.3
21.1	19.4	20.3	21.6
18.3	21.9	20.3	18.5
19	16.9	18.5	20.2
19.8	19.7	19.7	19.1
19.1	20.2	21.3	17.5
20.1	18.6	18.9	17.3
16.5	20.6	17.5	22.6
19.3	19.3	24.3	21.6
16.6	18	17.4	21.5
17.9	18.8	18.4	21
20.6	21.2	17.3	20.5
18.8	19.5	19.7	21.7
20.2	22.6	21.3	17.9
16.4	19.8	23	20.7
22.7	20.6	17.8	22.9
17.7	27.9	20.6	23.9
21.5	17.9	15.6	20.1
	18.4	23.3	20.8
		20.1	20.4

## Sheet: Figure 3d
root length measurement (mm)
wild type (Col-0)	otu11otu12	otu11otu12+TB114-15
20.8	13.3	11.9
9.2	12.7	18.7
13.4	12.4	17.6
12	16.8	18.1
17.2	12.1	12.8
10.3	15.4	18.1
12.6	12.7	11.5
16	14.6	11.6
12	10	15.4
10.1	19.6	12
12.2	13	12.9
14.7	14.1	16.7
10.7	10.3	13.4
11.3	12	18.3
11.4	9.9	18.1
11.2	16.7	19
11.1	12.7	11.5
13.9	15.4	11.6
11.9	12.5	12.7
9.3	12.9	18.3
12.8	20	16.7
12.7	14.5	18.2
12.3	13.2	16.1
12.5	11.7	10.8
19.5	15.9	11.1
14.5	18.9	9.4
11.7	13.9	14.4
16	16	10.6
15.6	14.3	9
16.5	16.6	13.5
11.4	13.3	15.3
13.3	13.8	19.3
10.6	14.6	15.7
14.2	17.7	11.4
10.6	15.1	14.5
15.4	17.5	12.2
11.6	19.2	12.7
12.8	19.8	15.2
13.2	18.9	8.8
12.6	15.3	13.6
17.4	13.5	13.4
13.3	15.5	13.6
12	14	10.9
17.9	16.3	12.3
17.4	13.2	12.6
11.3	18	12.3
13.4	12	10.2
9.4	13.5	11.3
10.8	13.3	11
9.6	18.8	14.4
18.3	15.9	13.4
17.6	11	12.1
11.8	12.2	8.1
14.4	11	9.3
12.8	15.1	9.9
17.9	12.6	11.7
14.3	11.2	12
16.5	16.1	12
13.2	12.9	20.8
17.9	12.3	9.2
14.6	14.1	13.4
11.7	12.9	12
10.5	16.4	17.2
13.3	14	10.3
11	13.6	12.6
10	10.6
15.9	12.7
17.9	9.6
10.9	12.3
15.5	16.4
15	15.3
13.6	8.8
11.6	11.4
11.8	10.2
9.9	11.7
12.7	12.3
11.2	14.4
12.9	14.1
9.1	18.5
16.2	13.5
20	12.5
10.9	17.2
11.9	15
17.3	10.9
14	13.5
13.6	12.8
16.5	11.5
10.1	15.6
13.5	15.8
15.6	9.8
10.8	12.4
12.9	17.3
16.2	16.6
13.3
13.6
13.5
10.8
10.9
10.4
14.8
11.2
16.2
15.2
12.4
12.3
17
11.8
12.8163
15.3796
13.3717
8.7578
8.58692
11.4065
14.6106
19.0963
8.84324
13.4998
9.39862

## Sheet: Figure 3f
root length measurement (mm)
wild type (Col-0)	OTU11 o/e (KV30-1-2)	OTU12 o/e #1 (KV31-2-2)	OTU12 o/e #2 (KV31-4-10)
28.7	25.8	18.5	25.1
29.5	26	24.1	20.2
30.2	25.3	24.4	21.5
29.9	21.8	25.9	18.2
28.7	19.2	17.8	23.8
29.7	22.1	23.5	20.4
29.4	24.3	17.1	24
27.9	25.6	26.4	23.4
28.7	24.5	22.7	22.5
24.4	23	25.7	23.6
18.9	21.5	23.9	21.7
23.1	24.6	23.8	19.4
22.9	27.4	23.6	19.3
33.7	15.8	15.4	22.6
29.3	20.7	23.1	25.2
27.8	16.9	20.7	21.7
31.8	24.8	21.9	16.9
28	19.8	22.9	22.6
23.3	22.7	18.8	19
25.2	23.6	22.7	18.9
29	19.6	24.3	21.4
30	19.9	15.7	16.4
25.2	19.4	23.4	18.7
28.4	24.5	23.6	25.1
26.1	21.9	21.3	17.1
24.1	21.6	17.6	21.5
27.3	24.8	24	21.9
26.9	25.6	17.7	20.9
29.3	27.9	21.8	22.1
30.4	24.4	25.5	22.4
27	22.2	24.5	18.2
23.1	18.4	25.9	21.7
24.9	23.1	23.1	21.3
31.5	24.1	18.5	24.3
31	21.7	24.1	20.6
29.2	23.4	24.6	20
30.7	21.8	23.5	21.5
29.2	20.5	21.5	28
26.8	15.1	11	18.5
30.2	24.7	18.9	21.9
34.1	17.5	22.3	24
27	23.3	21.2	17.5
31.9	25.4	20.5	23.9
28.8	24.8	21.4	20.3
23.6	15.9	19.1	19.6
23.7	16.8	20.5	23.6
27.9	22.9	27	23
26.5	20.9	22.2	21.2
29.1	18.7	23.8	27.3
25.1	12.9	17.3	25.5
26.5	24	25.7	27
28.5	28.1	25	28.2
27.7	19.8	22.4	29.9
29.3	24.5	26.7	27.9
30.5	20.8	26.4	25
33	19.7	26.7	24.1
29.9	26.5	26.4	27.8
21.2	17	25.5	21
26.4	18.6	26.3	27
27.2	22.3	24.3	29.1
26.8	25.3	27.4	26.3
28.8	19.7	20.1	23
28.5	21.3	22.7	25.9
31.9	25.1	24.7	23.7
32.3	19.9	19.5	21.2
27	26.3	19	25.7
29.9	21.5	22.4	27.1
35.5	18.1	23.5	25.9
35.5	25.2	23.6	22.6
28.9	23.5	28.4	25.1
32.5	20.5	25.8	23.1
31.8	17.2	25.4	22.6
28.6	23.7	22.5	21.2
24.4	17.2	24.3	18.3
28.4	24.1	26.2	24.3
36.3	19	24.2	25.4
29.7	23.7	27.3	25
27.3	15.7	24.8	26.4
31.6	21.8	25.3	25.2
31.4	21.8	22.3	21.8
30.5	16.6	26.4	16.2
33	23.8	17.4	26.1
31.8	18.7	25.5	25.3
27.2	24.1	26.3	26
31.4	27.5	24	26.1
25.5	15.1	25.4	25
23	17.4	26	24.1
28.6	27.1	24.1	23.4
24.5	26.3	23.3	23.6
22.3	24.8	17.2	25
27.8	27.2	15	28.2
30.1	24.2	27.1	19.9
23.3	22.5	19.2	24.6
26.8	23.1	21.2	20.5
23.5	16	24.1	21.4
30.1	23.4	22.8	26
25.1	23.7	18.5	25.1
30.1	18.9	26.8	22.1
25.8	24.5	25.2	26.9
27	26.4	21	27.5
31.8	21.6	25.2	27.2
32.4	27	22.5	17.8
30.2	25.4	21.7	24.5
33.6	13.3	23.4	25.5
33.8	24.3	23.1	30.5
31.8	22.7	22.5	22.7
31.8	19.4	23.5	27.7
25.9	15.3	24.3	24.3
29.7	23.3	18.7	25
34.6	12.2	23.5	22.4
36.1	26.6	17.1	19
30.4	27.1	24	20.8
30.7	23.7	25.7	28.2
32.7	20.9	24	25.1
36.6	21.4	21.4	25.6
34.3	22.9	19.2	24.4
36.5	14.7	14.2	23
32.6	14.3	20.5	27.5
32.8	13.4	19.2	24.4
34.9	17	24.1	27.4
31.3	16.1	17.1	23.4
33.6	18.3	21.7	24.4
37.8	16.9	15.2	24.5
24.9	13	18.2	23.9
29	12.6	21.2	24.1
30.6	13.6	24	26.6
29	14.2	15.2	23.7
33.1	19.3	22	22.6
28.8	17.9	23	18.8
30.2	18.7	21.3	21.6
35.1	14.2	18	13.7
26.2	17.7	21.7	18
36.2	14	22	18
32.7	14.5	24.9	17.3
35.8	14.2	24.1	25.3
28.3	12.9	15.7	21.6
28.4	12.6	25.6	26.9
29.5	12.4	13.2	25
29.8	9.2	21.5	29.7
31.4	12.5	24.8	22.9
28.1	10.5	23.5	21.1
24.6	16.3	21.1	19.4
24.1	11.9	22.2	24.8
29.1	10.3	23.5	22.9
35.8	13.1	21.2	24.1
27.3	13.4	24.4	26.2
32.7	12.2	17.5	23.4
26.8	14.1	17.6	26.1
28.6	11.9	21.2	23
27.4	14.5	16	24.7
33	9.1	17.6	22.3
28.1	14.6	24.2	26.3
29.3	14	23.7	26.6
28.4	15.2	22.1	21.6
24.7	15.6	19.7	23.5
30.3	18.3	18.4	21.4
31.5	14.8	21.3	21.2
31.4	14.1	20.8	22.6
25.5	12.9	18.2	24.1
27.4	13.2	16.4	26.8
31.8	14.2	16.4	22.7
32.8	13.8	22.9	21.9
29.3	10.7	22.1	19
29.9	13.7	22.1	25.8
26.7	20.1	21	25.5
24.3	18	19.6	21
28.6	8.4	23.1	25.6
24.5	12.5	21.1	22.9
29.6	8	18.2	27.9
24.8	12.2	21	27
27.5	12	20.9	20.9
23.1	13.7	22.6	25.2
27.5	14.3	25.5	28.7
27.9	17.3	22	21.9
32.5	16	22.3	30.2
24.6	10	22.4	23.7
23.1	16.1	16.3	28.1
29.7	13.2	24.7	25.4
30.3	9.1	12.8	19
34.3	14.1	26.6	23.6
27.9	12.7	24.1	19.9
29.7	15	23.1	24.1
26.5	10.5	13.3	24.6
26.6	11.1	25	21.4
28.8	13.4	22.1	22.6
25.8	12.6	26.8	29.3
28.8	13.5	25.8	23.5
29.9	15.9	25.3	22.2
28.8	19.8	22.7	22.1
26.1	18.7	22.6	27.9
30.2	23.2	25.5	27
28.4	21	23.7	28.5
29.6	20.3	18.1	17.9
29.9	26.3	24.7	23.5
26	21.9	20.6	20.7
28.5	23.3	20.2	27.4
26.4	15.5	19.8	29.1
28.5	21.9	20.6	24
29.9	21	19.7	26.6
27.6	20.9	16.2	22.8
23	16.9	19.8	24.2
23.8	22.3	20.8	26.6
26.1	25.4	21.4	21.6
30.6	20.3	24.8	26.2
30	22.9	22.6	23.4
27.5	22.2	23.1	23.8
30.3	22	23.3	24.8
28.5	17.4	23	26.4
32.1	19.8	21.6	23.3
25.3	19.7	23.8	24.1
31.6	22.5	19.6	19.6
31.5	17.5	23	23.4
31.2	16.8	26.8	27.1
31.6	20.9	19.2	24.8
28.1	8.4	23.1	25.5
27.2	22.3	19.8	20.2
32.5	19.1	23.9	24
28.7	23.4	24.4	24.7
30.9	15.7	24.6	23.2
30	22.1	19.7	24.5
26.2	21.2	25	24.1
31.3	18	26.6	19.5
26.3	17.5	20.3	24.3
27.8	25.5	25.3	23.2
29.7	19.4	21.4	26.5
27.5	9.8	24.1	23.9
26.7	25.6	20.5	23.4
28.4	18.2	22.1	24.8
24.8	18.8	24.9	25.4
25.7	23	25.2	25
27.1	20.4	19.6	25.2
27.7	25.3	16.4	26.4
28.5	23.1	14.2	28.3
26	19.1	12.6	22.8
27.1	21.2	23.4	24.1
26.5	14.4	25	24.3
29	22.3	22.3	20.8
27	26.6	26.8	22.9
28.2	27	21.1	26.3
31.6	22.9	19.5	18.3
22.6	21	25.4	26.2
32.3	27.6	22.3	23.6
25.8	24.5	22.3	22.6
27.4	28.2	23.8	25.3
31.2	28.8	23.2	25.4
23.1	22.6	27.5	19
24.4	21.1	23.1	22.5
29.3	25.6	28	22.3
28.8	18.5	30
27.5	21.6	22
28.4	24.8	26.3
30.6	9.7	19
31.1	15.9	18.1
26.3	24.2	23.5
26.5	24.8	17.3
28.1	24.2	17.1
27.9	15.4	14.3
27.3	20.9
23.3	20.6
24.6	23.7
22.7	25.5
23	25.3
29.6	27.7
25	16.8
28.7	23.3
25	22.5
25.8	25.9
26.3	22.4
33.6	23.4
31.2	25.2
28.4	22.3
31.5	24.4
28.2	24.3
30.3	22.7
24.6	25.7
28.9	26.5
30.3	24.2
30.7	23.7
28.5	29.5
29.9	19.8
26.7	21.6
25	22.6
30.1	20.4
27.7	22.4
27.7	16.7
	15.4
	23.7

## Sheet: Figure 3g
root length measurement (mm)
wild type (Col-0)	OTU11 o/e WT (KV30-1-2)	OTU11 o/e 6A1 (KV168)
24.5	13.3	19.1
24.2	15.9	19.5
17.8	13	19.3
14.8	9.7	19.3
22.1	14.9	16
25.1	12.6	14.7
23.2	14.1	13.2
23.5	19.6	19.2
16.2	18	15.4
20.7	17.8	13.9
19.2	20.3	19.4
14.2	17.6	14.3
19.4	10.7	20
16.2	10.2	15.1
20.4	12.9	14.6
18.9	23.7	20
22.7	13	23.8
22.7	13.7	20.6
17	12.6	17.3
16.3	16.2	21.2
21.9	16.3	19.1
17.7	21.1	21.4
21.6	25.9	20.8
29.5	21.8	20.9
25.1	21.7	24.5
30.2	24.3	23.7
25.2	15.9	22.4
26.2	20.1	21.3
28.3	21.2	17.7
28.3	16.2	16.7
17.9	16.3	16.5
25	21.6	19.5
24.7	21.4	19.7
18	17.7	18.4
14.8	23.5	14.7
26	17.9	14.6
23.9	18	23.8
24.2	17.5	12.2
21.9	13.3	12.7
19.7	17.7	21.6
25	17.3	15.5
25.5	27.5	21.8
21.7	19.8	16.2
25	18.6	21.6
24.7	16	18.5
20.5	16.4	20.9
25.4	19.2	19.6
18.5	24	20
29.4	17.4	17.5
18.8	14.6	19.5
27.1	17.6	19
23.5	21.3	17.6
27.6	16.8	16.6
26.5	13.9	19.1
23	17.8	19.6
23.6	16.3	17.8
25.9	18.6	17.8
25.2	17.6	18.9
25.3	16.2	22.4
21.5	16.5	18.3
24.4	17.6	20.7
25.2	18.8	19.2
22.7	16.4	16.3
22.8	17.5	16.4
27.8	18.6	22
24.2	12.4	21.9
22.3	15.6	18.7
24.2	14.2	20.3
22.1	18.1	21.4
20.9	17.6	17.5
21.9	12.7	17.5
24.6	16.9	15.9
20.6	12.9	20
25.2	15.7	16.3
26.9	15.5	19.6
25	17.2	21
25.1	21.4	19.1
19.6	15.9	18.9
18.1	13.2	23.5
21.3	14.1	23.9
22.9	14.2	20.1
34.3	14.3	21
26.2	22.5	23.5
31.1	27.7	24.4
23.8	26.9	35.3
29.1	17.6	19.6
35.5	19	28.8
30.6	22.9	23
30.7	22.4	24
36.3	24.3	22
33.3	19.5	27.7
29.3	17.9	31
25.8	18.1	24.9
20.8	19.6	29.7
30.4	19.6	25.4
31.1	23.2	21.6
29.2	27.2	23.4
22.9	20.1	21.2
25.8	24.2	28.8
22.2	23	27.5
23.6	19	22.1
22.8	15.8	19.9
21.9	15.8	21.6
22.7	17.2	22
21.8	14.3	20
22.7	17.6	19.7
22.9	17.4	19.7
22.3	24.1	20.6
23.4	18.2	24.3
20.3	23.2	20
24.7	16.9	15.9
21	18.8	21.8
23.5	17	17.6
27.8	18.4	18.5
26.2	18.6	20.9
32.6	24	24.4
32.1		19
23.3		24.3
30.2		16.9
21		26.5
29.1		20
22		21.2
22.2		24.1
23.7		30.2
21.6		30.1
25.9		27.2
26.5		31.2
33.3		30.3
28.7		34
26.2		25.7
25.5		26.5
34.4		28.2
31.7		30
33.9		28.9
34.8		29.8
34.5		23.7
34.3		27.9
36.7		27.5
29.7		25.9
28.3		27.2
27.8		21.8
37.2		29.7
37.9		26.1
32.7		26.1
36.2		29.3
29.1		26
26.3		17.6
27.2		23.6
27.1		24.4
26.7		17.4
29.4		28.1
25.6		27.1
26.3		22
28.6		15.3
27.4		21.8
28.7		25.2
25.7		20.8
24.3		20.7
26.3		20
22.7		25.3
		21.4
		21.1
		23.8
		25.9
		26.3
		22.5
		22.5
		24.3
		23.3

## Sheet: Figure 4c
anti-FLAG				anti-FLAG (marker)
anti-RFP				anti-RFP (marker)
anti-ACTIN				anti-ACTIN (marker)

## Sheet: Figure 4d
protoplast PMA-GFP-UB crispr constructs
PM (%)				endosome (%)				end+vac (%)				vacuole (%)
GFP-PMA-UB	GFP-PMA-UB+CRISPR-OTU12 (MN179)	GFP-PMA-UB+CRISPR-mOTU12 (MN187)		GFP-PMA-UB	GFP-PMA-UB+CRISPR-OTU12 (MN179)	GFP-PMA-UB+CRISPR-mOTU12 (MN187)		GFP-PMA-UB	GFP-PMA-UB+CRISPR-OTU12 (MN179)	GFP-PMA-UB+CRISPR-mOTU12 (MN187)		GFP-PMA-UB	GFP-PMA-UB+CRISPR-OTU12 (MN179)	GFP-PMA-UB+CRISPR-mOTU12 (MN187)
11.5385	7.14286	23.2558		30.7692	7.14286	11.6279		42.3077	25	44.186		15.3846	60.7143	20.9302
37.5	20.4545	23.8095		12.5	5.68182	19.0476		37.5	38.6364	47.619		12.5	35.2273	9.52381
36.1702	15.625	28		2.12766	6.25	0		34.0426	31.25	32		27.6596	46.875	40
25		22.2222		20.8333		8.33333		50		33.3333		4.16667		36.1111
25.8065				19.3548				25.8065				29.0323
36				4				32				28

[truncated: 44 more sheets: Figure 4e, Figure 4f, Figure 4g, Figure 5d, Figure 5e, Figure 5f, Figure 6b, Figure 6c, Figure 6d, Figure 6e, Figure 6f, Figure 6g, Figure 6h, Figure 6i, Figure 6j, Figure 8a, Figure 8b, Figure 8c, Figure 8d, Figure 8e …]
